# Supplementary material for: COPD, PRISm and lung function reduction affect the brain cortical structure: a Mendelian randomization study
Source: BMC Pulm Med. 2024 Jul 15;24:341. doi: 10.1186/s12890-024-03150-2 (PMC11251327; doi:10.1186/s12890-024-03150-2)
Supplement: Supplementary file 5 — Supplementary Material 5. [file 12890_2024_3150_MOESM5_ESM.xlsx]

## Sheet: Sheet1
Selected genetic instrumental variables of PRISM
	SNP	effect_allele.exposure	other_allele.exposure	beta.exposure	eaf.exposure	se.exposure	pval.exposure	samplesize.exposure	F
1	rs10278486	T	C	0.00662047	0.217703	0.00141955	3.09999e-06	296282	21.7509
2	rs10858246	C	G	0.00626244	0.319743	0.00125336	5.80003e-07	296282	24.9652
3	rs11118683	T	C	-0.00578112	0.419816	0.00119968	1.40001e-06	296282	23.2217
4	rs111447148	A	G	0.0172047	0.025108	0.00376273	4.79999e-06	296282	20.9068
5	rs117219834	G	A	0.0184375	0.022916	0.0040154	4.39997e-06	296282	21.0837
6	rs12583657	A	G	0.00783126	0.137296	0.00170534	4.39997e-06	296282	21.0883
7	rs12606772	C	T	-0.00591028	0.684246	0.00126078	2.80001e-06	296282	21.9754
8	rs142677543	A	G	-0.0334229	0.007308	0.00697863	1.7e-06	296282	22.9376
9	rs185980168	A	G	0.0202838	0.020981	0.00438723	3.79997e-06	296282	21.3756
10	rs2148172	C	A	-0.00551323	0.613925	0.00120092	4.39997e-06	296282	21.0758
11	rs2391467	G	A	-0.00539663	0.561543	0.00117753	4.60002e-06	296282	21.004
12	rs2637253	T	G	0.00536041	0.475619	0.00117368	4.90004e-06	296282	20.8592
13	rs272668	G	A	-0.00551101	0.4536	0.00117648	2.80001e-06	296282	21.9429
14	rs28590589	C	T	-0.00738177	0.20671	0.0014515	3.69999e-07	296282	25.8635
15	rs4809327	T	C	0.00675729	0.67474	0.00124773	6.1e-08	296282	29.3294
16	rs4822731	G	C	-0.0102916	0.08698	0.00210811	1.09999e-06	296282	23.833
17	rs4921274	T	C	-0.00795966	0.859991	0.00169862	2.80001e-06	296282	21.9582
18	rs6480400	C	T	-0.0100553	0.902542	0.00205083	9.40005e-07	296282	24.0398
19	rs7026928	A	G	0.00715224	0.182999	0.00151722	2.39999e-06	296282	22.2222
20	rs71563618	G	A	0.00898627	0.115417	0.00184212	1.09999e-06	296282	23.797
21	rs7213474	C	T	-0.00706725	0.665018	0.00124379	1.29999e-08	296282	32.2854
22	rs72949163	T	C	-0.00833562	0.126713	0.00175651	2.1e-06	296282	22.5203
23	rs74351499	G	C	0.0121829	0.058631	0.00249981	1.09999e-06	296282	23.7513
24	rs78965196	A	G	-0.0142128	0.040639	0.00295236	1.5e-06	296282	23.175
25	rs9378509	C	T	-0.00655059	0.652623	0.00123439	1.09999e-07	296282	28.1615
26	rs9843082	G	T	0.00613522	0.631182	0.00121557	4.49997e-07	296282	25.4742
27	rs9931938	C	T	0.00545442	0.446869	0.00117773	3.59998e-06	296282	21.4489
