# Supplementary material for: COPD, PRISm and lung function reduction affect the brain cortical structure: a Mendelian randomization study
Source: BMC Pulm Med. 2024 Jul 15;24:341. doi: 10.1186/s12890-024-03150-2 (PMC11251327; doi:10.1186/s12890-024-03150-2)
Supplement: Supplementary file 6 — Supplementary Material 6. [file 12890_2024_3150_MOESM6_ESM.xlsx]

## Sheet: Sheet1
Genotype-Phenotype asspciation of seleccted genetic instruments of COPD
snp	rsid	hg19_coordinates	hg38_coordinates	a1	a2	trait	efo	study	pmid	ancestry	year	beta	se	p	direction	n	n_cases	n_controls	n_studies	unit	dataset
rs7671167	rs7671167	chr4:89883979	chr4:88962828	C	T	Chronic obstructive pulmonary disease	EFO_0000341	Cho MH	20173748	European	2010	NA	NA	1.22e-11	NA	4320	-	-	-	-	GRASP
rs7671167	rs7671167	chr4:89883979	chr4:88962828	C	T	Chronic obstructive pulmonary disease	EFO_0000341	Brehm	21921092	Mixed	2011	NA	NA	8.22e-08	NA	115	-	-	-	-	GRASP
rs7671167	rs7671167	chr4:89883979	chr4:88962828	C	T	Chronic obstructive pulmonary disease	EFO_0000341	Cho MH	22080838	European	2011	NA	NA	2.22e-09	NA	5421	-	-	-	-	GRASP
rs7671167	rs7671167	chr4:89883979	chr4:88962828	C	T	Fibrotic idiopathic interstitial pneumonias pulmonary fibrosis	NCIT_C35714	Fingerlin TE	23583980	European	2013	NA	NA	4.17e-09	NA	47644	-	-	-	-	GRASP
rs7671167	rs7671167	chr4:89883979	chr4:88962828	C	T	Lung function ratio of forced expiratory volume in 1 second FEV1 to forced vital capacity FVC FEV1FVC	NCIT_C38084;NCIT_C111359	Hancock DB	20010835	European	2009	NA	NA	6.3e-07	NA	20890	-	-	-	-	GRASP
rs7671167	rs7671167	chr4:89883979	chr4:88962828	C	T	Lung function ratio of forced expiratory volume in 1 second FEV1 to forced vital capacity FVC FEV1FVC	NCIT_C38084;NCIT_C111359	Soler Artigas M	21946350	European	2011	NA	NA	1.27e-09	NA	48201	-	-	-	-	GRASP
rs7671167	rs7671167	chr4:89883979	chr4:88962828	C	T	Chronic obstructive pulmonary disease	EFO_0000341	Cho MH	20173748	European	2010	NA	NA	1e-11	NA	-	-	-	-	-	NHGRI-EBI_GWAS_Catalog
rs7671167	rs7671167	chr4:89883979	chr4:88962828	C	T	Post bronchodilator FEV1	EFO_0004314;GO_0097366	Lutz SM	26634245	Mixed	2015	NA	NA	9e-08	NA	-	-	-	-	-	NHGRI-EBI_GWAS_Catalog
rs7671167	rs7671167	chr4:89883979	chr4:88962828	C	T	Post bronchodilator FEV1FVC ratio	GO_0097366;EFO_0004713	Lutz SM	26634245	Mixed	2015	-0.011	0.001729	2e-10	-	-	-	-	-	unit decrease	NHGRI-EBI_GWAS_Catalog
rs7671167	rs7671167	chr4:89883979	chr4:88962828	C	T	Pulmonary disease chronic obstructive	EFO_0000341	Cho MH	20173748	European	2010	NA	NA	1e-11	NA	-	-	-	-	-	dbGaP
rs12501071	rs12501071	chr4:145490359	chr4:144569207	C	T	Post bronchodilator FEV1	EFO_0004314;GO_0097366	Lutz SM	26634245	Mixed	2015	NA	NA	2e-09	NA	-	-	-	-	-	NHGRI-EBI_GWAS_Catalog
rs12501071	rs12501071	chr4:145490359	chr4:144569207	C	T	Post bronchodilator FEV1FVC ratio	GO_0097366;EFO_0004713	Lutz SM	26634245	Mixed	2015	-0.013	0.001736	7e-14	-	-	-	-	-	unit increase	NHGRI-EBI_GWAS_Catalog
rs12501071	rs12501071	chr4:145490359	chr4:144569207	C	T	Post bronchodilator FEV1FVC ratio in COPD	GO_0097366;EFO_0000341;EFO_0004713	Lutz SM	26634245	Mixed	2015	NA	NA	1e-06	NA	-	-	-	-	-	NHGRI-EBI_GWAS_Catalog
rs12501071	rs12501071	chr4:145490359	chr4:144569207	C	T	Arm fat-free mass left	-	Neale B	UKBB	European	2017	-0.007698	0.001576	1.035e-06	-	331159	0	331159	1	IVNT	Neale-B_UKBB_EUR_2017
rs12501071	rs12501071	chr4:145490359	chr4:144569207	C	T	Arm fat-free mass right	-	Neale B	UKBB	European	2017	-0.007298	0.001544	2.298e-06	-	331221	0	331221	1	IVNT	Neale-B_UKBB_EUR_2017
rs12501071	rs12501071	chr4:145490359	chr4:144569207	C	T	Arm predicted mass left	-	Neale B	UKBB	European	2017	-0.007777	0.00157	7.28e-07	-	331146	0	331146	1	IVNT	Neale-B_UKBB_EUR_2017
rs12501071	rs12501071	chr4:145490359	chr4:144569207	C	T	Arm predicted mass right	-	Neale B	UKBB	European	2017	-0.007592	0.001539	8.081e-07	-	331216	0	331216	1	IVNT	Neale-B_UKBB_EUR_2017
rs12501071	rs12501071	chr4:145490359	chr4:144569207	C	T	Basal metabolic rate	EFO_0007777	Neale B	UKBB	European	2017	-0.008012	0.001643	1.089e-06	-	331307	0	331307	1	IVNT	Neale-B_UKBB_EUR_2017
rs12501071	rs12501071	chr4:145490359	chr4:144569207	C	T	Forced expiratory volume in 1-second	EFO_0004314	Neale B	UKBB	European	2017	-0.02481	0.002121	1.333e-31	-	307638	0	307638	1	IVNT	Neale-B_UKBB_EUR_2017
rs12501071	rs12501071	chr4:145490359	chr4:144569207	C	T	Forced expiratory volume in 1-second, best measure	EFO_0004314	Neale B	UKBB	European	2017	-0.02818	0.002332	1.356e-33	-	255492	0	255492	1	IVNT	Neale-B_UKBB_EUR_2017
rs12501071	rs12501071	chr4:145490359	chr4:144569207	C	T	Forced expiratory volume in 1-second, predicted percentage	EFO_0004314	Neale B	UKBB	European	2017	-0.03796	0.004346	2.467e-18	-	110423	0	110423	1	IVNT	Neale-B_UKBB_EUR_2017
rs12501071	rs12501071	chr4:145490359	chr4:144569207	C	T	Height	EFO_0004339	Neale B	UKBB	European	2017	-0.01158	0.001761	4.834e-11	-	336474	0	336474	1	IVNT	Neale-B_UKBB_EUR_2017
rs12501071	rs12501071	chr4:145490359	chr4:144569207	C	T	Illnesses of father: chronic bronchitis or emphysema	EFO_0006505;EFO_0000464	Neale B	UKBB	European	2017	0.004089	0.0008246	7.125e-07	+	294680	33805	260875	1	risk diff	Neale-B_UKBB_EUR_2017
rs12501071	rs12501071	chr4:145490359	chr4:144569207	C	T	Illnesses of mother: chronic bronchitis or emphysema	EFO_0006505;EFO_0000464	Neale B	UKBB	European	2017	0.00288	0.0005959	1.35e-06	+	309793	18252	291541	1	risk diff	Neale-B_UKBB_EUR_2017
rs12501071	rs12501071	chr4:145490359	chr4:144569207	C	T	Peak expiratory flow	EFO_0009718	Neale B	UKBB	European	2017	-0.03349	0.002204	3.996e-52	-	307638	0	307638	1	IVNT	Neale-B_UKBB_EUR_2017
rs12501071	rs12501071	chr4:145490359	chr4:144569207	C	T	Sitting height	EFO_0004339	Neale B	UKBB	European	2017	-0.01373	0.001916	7.597e-13	-	336172	0	336172	1	IVNT	Neale-B_UKBB_EUR_2017
rs12501071	rs12501071	chr4:145490359	chr4:144569207	C	T	Trunk fat-free mass	-	Neale B	UKBB	European	2017	-0.008479	0.001561	5.602e-08	-	331030	0	331030	1	IVNT	Neale-B_UKBB_EUR_2017
rs12501071	rs12501071	chr4:145490359	chr4:144569207	C	T	Trunk predicted mass	-	Neale B	UKBB	European	2017	-0.008369	0.001556	7.535e-08	-	330995	0	330995	1	IVNT	Neale-B_UKBB_EUR_2017
rs12501071	rs12501071	chr4:145490359	chr4:144569207	C	T	Wheeze or whistling in the chest in last year	EFO_0009715	Neale B	UKBB	European	2017	0.004991	0.001016	8.916e-07	+	331257	68531	262726	1	risk diff	Neale-B_UKBB_EUR_2017
rs12501071	rs12501071	chr4:145490359	chr4:144569207	C	T	Whole body fat-free mass	-	Neale B	UKBB	European	2017	-0.008088	0.001567	2.467e-07	-	331291	0	331291	1	IVNT	Neale-B_UKBB_EUR_2017
rs12501071	rs12501071	chr4:145490359	chr4:144569207	C	T	Whole body water mass	-	Neale B	UKBB	European	2017	-0.008015	0.00157	3.284e-07	-	331315	0	331315	1	IVNT	Neale-B_UKBB_EUR_2017
rs6874581	rs6874581	chr5:120137208	chr5:120801513	C	G	Other disorders of adrenal gland	EFO_0005539	Neale B	UKBB	European	2017	-0.00022	4.581e-05	1.567e-06	-	337199	116	337083	1	risk diff	Neale-B_UKBB_EUR_2017
rs708461	rs708461	chr5:132086817	chr5:132751125	G	C	Eosinophil count	EFO_0004586	Astle W	27863252	European	2016	-0.03262	0.006229	1.636e-07	-	173480	0	173480	2	IVNT	Astle-W_Blood-Cell-Traits_EUR_2016
rs708461	rs708461	chr5:132086817	chr5:132751125	G	C	Eosinophil percentage of white cells	EFO_0004586	Astle W	27863252	European	2016	-0.02921	0.006223	2.685e-06	-	173480	0	173480	2	IVNT	Astle-W_Blood-Cell-Traits_EUR_2016
rs708461	rs708461	chr5:132086817	chr5:132751125	G	C	Sum eosinophil basophil counts	EFO_0004586	Astle W	27863252	European	2016	-0.03198	0.006236	2.923e-07	-	173480	0	173480	2	IVNT	Astle-W_Blood-Cell-Traits_EUR_2016
rs708461	rs708461	chr5:132086817	chr5:132751125	G	C	Allergic disease	EFO_0003785	Ferreira M	29083406	European	2017	-0.0452	0.0099	4.843e-06	-	360838	180129	180709	13	log OR	Ferreira-M_Allergic-Disease_EUR_2017
rs708461	rs708461	chr5:132086817	chr5:132751125	G	C	Asthma	EFO_0000270	Neale B	UKBB	European	2017	-0.009792	0.001368	8.102e-13	-	336782	38791	297991	1	risk diff	Neale-B_UKBB_EUR_2017
rs708461	rs708461	chr5:132086817	chr5:132751125	G	C	No blood clot, bronchitis, emphysema, asthma, rhinitis, eczema or allergy diagnosed by doctor	-	Neale B	UKBB	European	2017	0.01111	0.002	2.762e-08	+	336782	228530	108252	1	risk diff	Neale-B_UKBB_EUR_2017
rs708461	rs708461	chr5:132086817	chr5:132751125	G	C	Self-reported asthma	EFO_0000270	Neale B	UKBB	European	2017	-0.009262	0.00137	1.392e-11	-	337159	39049	298110	1	risk diff	Neale-B_UKBB_EUR_2017
rs708461	rs708461	chr5:132086817	chr5:132751125	G	C	Treatment with montelukast product	EFO_0007056	Neale B	UKBB	European	2017	-0.0008352	0.0001834	5.271e-06	-	337159	619	336540	1	risk diff	Neale-B_UKBB_EUR_2017
rs9271399	rs9271399	chr6:32587510	chr6:32619733	C	T	Granulocyte percentage of myeloid white cells	EFO_0004586	Astle W	27863252	European	2016	-0.02378	0.003713	1.508e-10	-	173480	0	173480	2	IVNT	Astle-W_Blood-Cell-Traits_EUR_2016
rs9271399	rs9271399	chr6:32587510	chr6:32619733	C	T	High light scatter reticulocyte count	EFO_0004586	Astle W	27863252	European	2016	0.01767	0.003726	2.105e-06	+	173480	0	173480	2	IVNT	Astle-W_Blood-Cell-Traits_EUR_2016
rs9271399	rs9271399	chr6:32587510	chr6:32619733	C	T	Mean corpuscular hemoglobin concentration	EFO_0004586	Astle W	27863252	European	2016	0.01833	0.003602	3.624e-07	+	173480	0	173480	2	IVNT	Astle-W_Blood-Cell-Traits_EUR_2016
rs9271399	rs9271399	chr6:32587510	chr6:32619733	C	T	Monocyte count	EFO_0004586	Astle W	27863252	European	2016	0.01707	0.003712	4.262e-06	+	173480	0	173480	2	IVNT	Astle-W_Blood-Cell-Traits_EUR_2016
rs9271399	rs9271399	chr6:32587510	chr6:32619733	C	T	Monocyte percentage of white cells	EFO_0004586	Astle W	27863252	European	2016	0.02163	0.003702	5.175e-09	+	173480	0	173480	2	IVNT	Astle-W_Blood-Cell-Traits_EUR_2016
rs9271399	rs9271399	chr6:32587510	chr6:32619733	C	T	Reticulocyte count	EFO_0004586	Astle W	27863252	European	2016	0.02116	0.003732	1.426e-08	+	173480	0	173480	2	IVNT	Astle-W_Blood-Cell-Traits_EUR_2016
rs9271399	rs9271399	chr6:32587510	chr6:32619733	C	T	Reticulocyte fraction of red cells	EFO_0004586	Astle W	27863252	European	2016	0.01839	0.00373	8.265e-07	+	173480	0	173480	2	IVNT	Astle-W_Blood-Cell-Traits_EUR_2016
rs56223946	rs56223946	chr8:27413986	chr8:27556469	C	T	Autism spectrum disorder or schizophrenia	EFO_0000692;EFO_0003756	Anney RJL	28540026	Mixed	2017	NA	NA	3e-09	NA	-	-	-	-	log OR	NHGRI-EBI_GWAS_Catalog
rs56223946	rs56223946	chr8:27413986	chr8:27556469	C	T	Alcohol intake versus 10 years previously	EFO_0004329	Neale B	UKBB	European	2017	0.01468	0.002811	1.777e-07	+	313248	0	313248	1	-	Neale-B_UKBB_EUR_2017
rs56223946	rs56223946	chr8:27413986	chr8:27556469	C	T	Current tobacco smoking	EFO_0006527	Neale B	UKBB	European	2017	0.01032	0.002015	3e-07	+	337030	0	337030	1	-	Neale-B_UKBB_EUR_2017
rs56223946	rs56223946	chr8:27413986	chr8:27556469	C	T	Light smokers, at least 100 smokes in lifetime	EFO_0006527	Neale B	UKBB	European	2017	0.0175	0.003505	5.97e-07	+	90517	41027	49490	1	risk diff	Neale-B_UKBB_EUR_2017
rs56223946	rs56223946	chr8:27413986	chr8:27556469	C	T	Mouth or teeth dental problems: dentures	-	Neale B	UKBB	European	2017	0.00618	0.001392	9.017e-06	+	336138	56894	279244	1	risk diff	Neale-B_UKBB_EUR_2017
rs56223946	rs56223946	chr8:27413986	chr8:27556469	C	T	Past tobacco smoking	EFO_0006527	Neale B	UKBB	European	2017	-0.02525	0.004822	1.632e-07	-	310749	0	310749	1	-	Neale-B_UKBB_EUR_2017
rs56223946	rs56223946	chr8:27413986	chr8:27556469	C	T	Smoking status: current	EFO_0006527	Neale B	UKBB	European	2017	0.006401	0.001119	1.058e-08	+	336024	33928	302096	1	risk diff	Neale-B_UKBB_EUR_2017
rs56223946	rs56223946	chr8:27413986	chr8:27556469	C	T	Tobacco smoking: ex-smoker	EFO_0006527	Neale B	UKBB	European	2017	0.01774	0.003576	7.053e-07	+	83133	30184	52949	1	risk diff	Neale-B_UKBB_EUR_2017
rs56223946	rs56223946	chr8:27413986	chr8:27556469	C	T	Wheeze or whistling in the chest in last year	EFO_0009715	Neale B	UKBB	European	2017	0.007244	0.001517	1.81e-06	+	331257	68531	262726	1	risk diff	Neale-B_UKBB_EUR_2017
rs56223946	rs56223946	chr8:27413986	chr8:27556469	C	T	Schizophrenia	EFO_0000692	PGC	25056061	Mixed	2014	0.0944	0.0171	3.738e-08	+	82315	35476	46839	49	log OR	PGC_Schizophrenia_Mixed_2014
rs28929474	rs28929474	chr14:94844947	chr14:94378610	T	C	Platelet count	EFO_0004586	Astle W	27863252	European	2016	0.05941	0.01294	4.417e-06	+	173480	0	173480	2	IVNT	Astle-W_Blood-Cell-Traits_EUR_2016
rs28929474	rs28929474	chr14:94844947	chr14:94378610	T	C	Age-related macular degeneration	EFO_0001365	Fritsche LG	26691988	European	2015	NA	NA	1.5e-06	-	33976	16144	17832	26	log OR	Fritsche-L_AMD_EUR_2016
rs28929474	rs28929474	chr14:94844947	chr14:94378610	T	C	Height	EFO_0004339	GIANT	28146470	European	2017	0.12	0.0088	1.4e-45	+	381625	0	381625	106	IVNT	GIANT_Height_EUR_2017
rs28929474	rs28929474	chr14:94844947	chr14:94378610	T	C	Height	EFO_0004339	GIANT	28146470	Mixed	2017	0.12	0.0087	2.1e-45	+	458927	0	458927	147	IVNT	GIANT_Height_Mixed_2017
rs28929474	rs28929474	chr14:94844947	chr14:94378610	T	C	Breast size bra cup size in women	EFO_0004884	Eriksson N	22747683	European	2012	NA	NA	5.54e-06	NA	16175	-	-	-	-	GRASP
rs28929474	rs28929474	chr14:94844947	chr14:94378610	T	C	Alanine transaminase levels	EFO_0004735	Prins B	28887542	European	2017	0.04	0.006288	2e-10	+	-	-	-	-	unit increase	NHGRI-EBI_GWAS_Catalog
rs28929474	rs28929474	chr14:94844947	chr14:94378610	T	C	Antineutrophil cytoplasmic antibody associated vasculitis	EFO_0004826	Merkel PA	28029757	European	2016	NA	NA	3e-12	NA	-	-	-	-	-	NHGRI-EBI_GWAS_Catalog
rs28929474	rs28929474	chr14:94844947	chr14:94378610	T	C	Breast size	EFO_0004884	Pickrell JK	27182965	European	2016	NA	NA	5e-07	NA	-	-	-	-	unit decrease	NHGRI-EBI_GWAS_Catalog
rs28929474	rs28929474	chr14:94844947	chr14:94378610	T	C	Glucagon levels in response to oral glucose tolerance test fasting	EFO_0008463;EFO_0004307	Almgren P	29093273	European	2017	0.067	0.0137	1e-06	+	-	-	-	-	unit increase	NHGRI-EBI_GWAS_Catalog
rs28929474	rs28929474	chr14:94844947	chr14:94378610	T	C	Metabolite levels small molecules and protein measures	EFO_0005664;EFO_0004747;EFO_0005134	Kettunen J	27005778	European	2016	0.29	0.03976	3e-13	+	-	-	-	-	unit decrease	NHGRI-EBI_GWAS_Catalog
rs28929474	rs28929474	chr14:94844947	chr14:94378610	T	C	Post bronchodilator FEV1	EFO_0004314;GO_0097366	Lutz SM	26634245	Mixed	2015	NA	NA	1e-06	NA	-	-	-	-	-	NHGRI-EBI_GWAS_Catalog
rs28929474	rs28929474	chr14:94844947	chr14:94378610	T	C	Post bronchodilator FEV1FVC ratio	GO_0097366;EFO_0004713	Lutz SM	26634245	Mixed	2015	0.039	0.006805	1e-08	+	-	-	-	-	unit decrease	NHGRI-EBI_GWAS_Catalog
rs28929474	rs28929474	chr14:94844947	chr14:94378610	T	C	Arm fat-free mass left	-	Neale B	UKBB	European	2017	0.02868	0.005463	1.534e-07	+	331159	0	331159	1	IVNT	Neale-B_UKBB_EUR_2017
rs28929474	rs28929474	chr14:94844947	chr14:94378610	T	C	Arm fat-free mass right	-	Neale B	UKBB	European	2017	0.0275	0.005355	2.808e-07	+	331221	0	331221	1	IVNT	Neale-B_UKBB_EUR_2017
rs28929474	rs28929474	chr14:94844947	chr14:94378610	T	C	Arm predicted mass left	-	Neale B	UKBB	European	2017	0.02728	0.005443	5.38e-07	+	331146	0	331146	1	IVNT	Neale-B_UKBB_EUR_2017
rs28929474	rs28929474	chr14:94844947	chr14:94378610	T	C	Arm predicted mass right	-	Neale B	UKBB	European	2017	0.02672	0.005336	5.504e-07	+	331216	0	331216	1	IVNT	Neale-B_UKBB_EUR_2017
rs28929474	rs28929474	chr14:94844947	chr14:94378610	T	C	Average weekly beer plus cider intake	EFO_0004329	Neale B	UKBB	European	2017	-0.03384	0.007135	2.117e-06	-	241447	0	241447	1	-	Neale-B_UKBB_EUR_2017
rs28929474	rs28929474	chr14:94844947	chr14:94378610	T	C	Basal metabolic rate	EFO_0007777	Neale B	UKBB	European	2017	0.03456	0.005697	1.312e-09	+	331307	0	331307	1	IVNT	Neale-B_UKBB_EUR_2017
rs28929474	rs28929474	chr14:94844947	chr14:94378610	T	C	Cholelithiasis	EFO_0004799	Neale B	UKBB	European	2017	0.005821	0.001225	2.007e-06	+	337199	6986	330213	1	risk diff	Neale-B_UKBB_EUR_2017
rs28929474	rs28929474	chr14:94844947	chr14:94378610	T	C	Comparative height size at age 10	-	Neale B	UKBB	European	2017	0.05989	0.005855	1.483e-24	+	332021	0	332021	1	-	Neale-B_UKBB_EUR_2017
rs28929474	rs28929474	chr14:94844947	chr14:94378610	T	C	Diastolic blood pressure	EFO_0006336	Neale B	UKBB	European	2017	-0.04491	0.008662	2.173e-07	-	317756	0	317756	1	IVNT	Neale-B_UKBB_EUR_2017
rs28929474	rs28929474	chr14:94844947	chr14:94378610	T	C	Doctor diagnosed emphysema	EFO_0000464	Neale B	UKBB	European	2017	0.006264	0.0009408	2.778e-11	+	83529	254	83275	1	risk diff	Neale-B_UKBB_EUR_2017
rs28929474	rs28929474	chr14:94844947	chr14:94378610	T	C	Emphysema	EFO_0000464	Neale B	UKBB	European	2017	0.0009846	0.0001423	4.498e-12	+	337199	92	337107	1	risk diff	Neale-B_UKBB_EUR_2017
rs28929474	rs28929474	chr14:94844947	chr14:94378610	T	C	Ever had prostate specific antigen test	-	Neale B	UKBB	European	2017	0.03075	0.006038	3.53e-07	+	147970	46523	101447	1	risk diff	Neale-B_UKBB_EUR_2017
rs28929474	rs28929474	chr14:94844947	chr14:94378610	T	C	Forced expiratory volume in 1-second	EFO_0004314	Neale B	UKBB	European	2017	0.03935	0.007372	9.413e-08	+	307638	0	307638	1	IVNT	Neale-B_UKBB_EUR_2017
rs28929474	rs28929474	chr14:94844947	chr14:94378610	T	C	Forced expiratory volume in 1-second, best measure	EFO_0004314	Neale B	UKBB	European	2017	0.03763	0.008105	3.439e-06	+	255492	0	255492	1	IVNT	Neale-B_UKBB_EUR_2017
rs28929474	rs28929474	chr14:94844947	chr14:94378610	T	C	Forced expiratory volume in 1-second, predicted	EFO_0004314	Neale B	UKBB	European	2017	0.06584	0.009748	1.451e-11	+	110423	0	110423	1	IVNT	Neale-B_UKBB_EUR_2017
rs28929474	rs28929474	chr14:94844947	chr14:94378610	T	C	Forced vital capacity	EFO_0004312	Neale B	UKBB	European	2017	0.04673	0.006989	2.301e-11	+	307638	0	307638	1	IVNT	Neale-B_UKBB_EUR_2017
rs28929474	rs28929474	chr14:94844947	chr14:94378610	T	C	Forced vital capacity, best measure	EFO_0004312	Neale B	UKBB	European	2017	0.05104	0.007674	2.924e-11	+	255492	0	255492	1	IVNT	Neale-B_UKBB_EUR_2017
rs28929474	rs28929474	chr14:94844947	chr14:94378610	T	C	Height	EFO_0004339	Neale B	UKBB	European	2017	0.114	0.006097	6.492e-78	+	336474	0	336474	1	IVNT	Neale-B_UKBB_EUR_2017
rs28929474	rs28929474	chr14:94844947	chr14:94378610	T	C	Illnesses of father: chronic bronchitis or emphysema	EFO_0006505;EFO_0000464	Neale B	UKBB	European	2017	0.01899	0.00285	2.662e-11	+	294680	33805	260875	1	risk diff	Neale-B_UKBB_EUR_2017
rs28929474	rs28929474	chr14:94844947	chr14:94378610	T	C	Illnesses of father: heart disease	EFO_0003777	Neale B	UKBB	European	2017	-0.02513	0.004279	4.279e-09	-	298237	97385	200852	1	risk diff	Neale-B_UKBB_EUR_2017
rs28929474	rs28929474	chr14:94844947	chr14:94378610	T	C	Impedance of arm left	-	Neale B	UKBB	European	2017	0.04224	0.006068	3.376e-12	+	331292	0	331292	1	IVNT	Neale-B_UKBB_EUR_2017
rs28929474	rs28929474	chr14:94844947	chr14:94378610	T	C	Impedance of arm right	-	Neale B	UKBB	European	2017	0.03976	0.006042	4.708e-11	+	331279	0	331279	1	IVNT	Neale-B_UKBB_EUR_2017
rs28929474	rs28929474	chr14:94844947	chr14:94378610	T	C	Impedance of leg right	-	Neale B	UKBB	European	2017	0.03653	0.007774	2.62e-06	+	331301	0	331301	1	IVNT	Neale-B_UKBB_EUR_2017
rs28929474	rs28929474	chr14:94844947	chr14:94378610	T	C	Impedance of whole body	-	Neale B	UKBB	European	2017	0.04039	0.006552	7.102e-10	+	331284	0	331284	1	IVNT	Neale-B_UKBB_EUR_2017
rs28929474	rs28929474	chr14:94844947	chr14:94378610	T	C	Leg fat-free mass left	-	Neale B	UKBB	European	2017	0.02993	0.005658	1.229e-07	+	331258	0	331258	1	IVNT	Neale-B_UKBB_EUR_2017
rs28929474	rs28929474	chr14:94844947	chr14:94378610	T	C	Leg fat-free mass right	-	Neale B	UKBB	European	2017	0.02812	0.005656	6.656e-07	+	331285	0	331285	1	IVNT	Neale-B_UKBB_EUR_2017
rs28929474	rs28929474	chr14:94844947	chr14:94378610	T	C	Leg predicted mass left	-	Neale B	UKBB	European	2017	0.02934	0.00562	1.775e-07	+	331253	0	331253	1	IVNT	Neale-B_UKBB_EUR_2017
rs28929474	rs28929474	chr14:94844947	chr14:94378610	T	C	Leg predicted mass right	-	Neale B	UKBB	European	2017	0.02783	0.005619	7.339e-07	+	331285	0	331285	1	IVNT	Neale-B_UKBB_EUR_2017
rs28929474	rs28929474	chr14:94844947	chr14:94378610	T	C	Mood swings	EFO_0008475	Neale B	UKBB	European	2017	-0.01991	0.004327	4.193e-06	-	329428	148601	180827	1	risk diff	Neale-B_UKBB_EUR_2017
rs28929474	rs28929474	chr14:94844947	chr14:94378610	T	C	Pain type experienced in last month: headache	EFO_0003843	Neale B	UKBB	European	2017	0.01933	0.003426	1.681e-08	+	336650	66967	269683	1	risk diff	Neale-B_UKBB_EUR_2017
rs28929474	rs28929474	chr14:94844947	chr14:94378610	T	C	Peak expiratory flow	EFO_0009718	Neale B	UKBB	European	2017	0.03922	0.007662	3.069e-07	+	307638	0	307638	1	IVNT	Neale-B_UKBB_EUR_2017
rs28929474	rs28929474	chr14:94844947	chr14:94378610	T	C	Self-reported cholelithiasis or gall stones	EFO_0004799;EFO_0004210	Neale B	UKBB	European	2017	0.008777	0.001096	1.178e-15	+	337159	5573	331586	1	risk diff	Neale-B_UKBB_EUR_2017
rs28929474	rs28929474	chr14:94844947	chr14:94378610	T	C	Self-reported enlarged prostate	-	Neale B	UKBB	European	2017	0.005198	0.0009922	1.616e-07	+	337159	4609	332550	1	risk diff	Neale-B_UKBB_EUR_2017
rs28929474	rs28929474	chr14:94844947	chr14:94378610	T	C	Self-reported other respiratory problems	-	Neale B	UKBB	European	2017	0.001597	0.0003582	8.224e-06	+	337159	584	336575	1	risk diff	Neale-B_UKBB_EUR_2017
rs28929474	rs28929474	chr14:94844947	chr14:94378610	T	C	Sitting height	EFO_0004339	Neale B	UKBB	European	2017	0.08107	0.006633	2.389e-34	+	336172	0	336172	1	IVNT	Neale-B_UKBB_EUR_2017
rs28929474	rs28929474	chr14:94844947	chr14:94378610	T	C	Systolic blood pressure	EFO_0006335	Neale B	UKBB	European	2017	-0.04171	0.008658	1.455e-06	-	317754	0	317754	1	IVNT	Neale-B_UKBB_EUR_2017
rs28929474	rs28929474	chr14:94844947	chr14:94378610	T	C	Treatment with rennie duo oral suspension	EFO_0007056	Neale B	UKBB	European	2017	0.000708	0.0001556	5.349e-06	+	337159	110	337049	1	risk diff	Neale-B_UKBB_EUR_2017
rs28929474	rs28929474	chr14:94844947	chr14:94378610	T	C	Treatment with tiotropium	EFO_0007056	Neale B	UKBB	European	2017	0.002199	0.0004284	2.848e-07	+	337159	836	336323	1	risk diff	Neale-B_UKBB_EUR_2017
rs28929474	rs28929474	chr14:94844947	chr14:94378610	T	C	Trunk fat mass	EFO_0005409	Neale B	UKBB	European	2017	0.04278	0.008652	7.623e-07	+	331093	0	331093	1	IVNT	Neale-B_UKBB_EUR_2017
rs28929474	rs28929474	chr14:94844947	chr14:94378610	T	C	Trunk fat-free mass	-	Neale B	UKBB	European	2017	0.03804	0.005413	2.116e-12	+	331030	0	331030	1	IVNT	Neale-B_UKBB_EUR_2017
rs28929474	rs28929474	chr14:94844947	chr14:94378610	T	C	Trunk predicted mass	-	Neale B	UKBB	European	2017	0.03833	0.005395	1.209e-12	+	330995	0	330995	1	IVNT	Neale-B_UKBB_EUR_2017
rs28929474	rs28929474	chr14:94844947	chr14:94378610	T	C	Weight	EFO_0004338	Neale B	UKBB	European	2017	0.03861	0.007501	2.632e-07	+	336227	0	336227	1	IVNT	Neale-B_UKBB_EUR_2017
rs28929474	rs28929474	chr14:94844947	chr14:94378610	T	C	Whole body fat-free mass	-	Neale B	UKBB	European	2017	0.03422	0.005433	2.996e-10	+	331291	0	331291	1	IVNT	Neale-B_UKBB_EUR_2017
rs28929474	rs28929474	chr14:94844947	chr14:94378610	T	C	Whole body water mass	-	Neale B	UKBB	European	2017	0.03418	0.005441	3.37e-10	+	331315	0	331315	1	IVNT	Neale-B_UKBB_EUR_2017
rs28929474	rs28929474	chr14:94844947	chr14:94378610	T	C	Albumin	EFO_0001461	Prins B	28887542	European	2017	0.71	0.13	1.304e-07	+	9961	0	9961	1	g/l	Prins-B_ALB_EUR_2017
rs28929474	rs28929474	chr14:94844947	chr14:94378610	T	C	Alanine transaminase	EFO_0004735	Prins B	28887542	European	2017	0.04	0.01	2.612e-06	+	9961	0	9961	1	IU/l	Prins-B_ALT_EUR_2017
rs28929474	rs28929474	chr14:94844947	chr14:94378610	T	C	Coronary artery disease	EFO_0000378;EFO_0001645	van der Harst P	29212778	Mixed	2018	-0.1218	0.02522	1.4e-06	-	296525	34541	261984	1	log OR	van-der-Harst-P_CAD-UKBB_Mixed_2018
rs28929474	rs28929474	chr14:94844947	chr14:94378610	T	C	Coronary artery disease	EFO_0000378;EFO_0001645	van der Harst P	29212778	Mixed	2018	-0.1278	0.0223	9.349e-09	-	547261	122733	424528	2	log OR	van-der-Harst-P_CAD_Mixed_2018
rs60249782	rs60249782	chr14:104061284	chr14:103594947	A	G	Lymphocyte count	EFO_0004586	Astle W	27863252	European	2016	0.01902	0.003906	1.114e-06	+	173480	0	173480	2	IVNT	Astle-W_Blood-Cell-Traits_EUR_2016
rs60249782	rs60249782	chr14:104061284	chr14:103594947	A	G	Reticulocyte count	EFO_0004586	Astle W	27863252	European	2016	0.02061	0.003896	1.215e-07	+	173480	0	173480	2	IVNT	Astle-W_Blood-Cell-Traits_EUR_2016
rs60249782	rs60249782	chr14:104061284	chr14:103594947	A	G	Reticulocyte fraction of red cells	EFO_0004586	Astle W	27863252	European	2016	0.01785	0.003893	4.537e-06	+	173480	0	173480	2	IVNT	Astle-W_Blood-Cell-Traits_EUR_2016
rs60249782	rs60249782	chr14:104061284	chr14:103594947	A	G	Arm fat percentage left	-	Neale B	UKBB	European	2017	0.009505	0.001992	1.817e-06	+	331198	0	331198	1	IVNT	Neale-B_UKBB_EUR_2017
rs60249782	rs60249782	chr14:104061284	chr14:103594947	A	G	Arm fat percentage right	-	Neale B	UKBB	European	2017	0.01034	0.002001	2.337e-07	+	331249	0	331249	1	IVNT	Neale-B_UKBB_EUR_2017
rs60249782	rs60249782	chr14:104061284	chr14:103594947	A	G	Body mass index	EFO_0004340	Neale B	UKBB	European	2017	0.01232	0.002602	2.195e-06	+	336107	0	336107	1	IVNT	Neale-B_UKBB_EUR_2017
rs60249782	rs60249782	chr14:104061284	chr14:103594947	A	G	Comparative height size at age 10	-	Neale B	UKBB	European	2017	-0.009061	0.001796	4.548e-07	-	332021	0	332021	1	-	Neale-B_UKBB_EUR_2017
rs60249782	rs60249782	chr14:104061284	chr14:103594947	A	G	Hearing difficulty or problems with background noise	EFO_0004238	Neale B	UKBB	European	2017	0.005685	0.001284	9.466e-06	+	330759	125089	205670	1	risk diff	Neale-B_UKBB_EUR_2017
rs60249782	rs60249782	chr14:104061284	chr14:103594947	A	G	Heel bone mineral density	EFO_0009270	Neale B	UKBB	European	2017	0.01542	0.003367	4.639e-06	+	194398	0	194398	1	IVNT	Neale-B_UKBB_EUR_2017
rs60249782	rs60249782	chr14:104061284	chr14:103594947	A	G	Height	EFO_0004339	Neale B	UKBB	European	2017	-0.008716	0.001869	3.13e-06	-	336474	0	336474	1	IVNT	Neale-B_UKBB_EUR_2017
rs60249782	rs60249782	chr14:104061284	chr14:103594947	A	G	Illness, injury, bereavement, stress in last 2 years: financial difficulties	-	Neale B	UKBB	European	2017	0.003897	0.0008321	2.832e-06	+	335219	37284	297935	1	risk diff	Neale-B_UKBB_EUR_2017
rs60249782	rs60249782	chr14:104061284	chr14:103594947	A	G	Long-standing illness, disability or infirmity	-	Neale B	UKBB	European	2017	0.005979	0.001248	1.669e-06	+	329663	107123	222540	1	risk diff	Neale-B_UKBB_EUR_2017
rs60249782	rs60249782	chr14:104061284	chr14:103594947	A	G	Qualifications: college or university degree	EFO_0004784	Neale B	UKBB	European	2017	0.005461	0.001234	9.553e-06	+	334070	106305	227765	1	risk diff	Neale-B_UKBB_EUR_2017
rs60249782	rs60249782	chr14:104061284	chr14:103594947	A	G	Schizophrenia	EFO_0000692	PGC	25056061	Mixed	2014	0.0797	0.0113	1.837e-12	+	82315	35476	46839	49	log OR	PGC_Schizophrenia_Mixed_2014
rs141669463	rs141669463	chr15:41851766	chr15:41559568	C	T	Benign neoplasm of middle ear and respiratory system	EFO_0003853	Neale B	UKBB	European	2017	-0.0009724	0.0002199	9.783e-06	-	337199	152	337047	1	risk diff	Neale-B_UKBB_EUR_2017
rs16969968	rs16969968	chr15:78882925	chr15:78590583	A	G	Body mass index in smokers	EFO_0004340	GIANT	28443625	European	2017	-0.0385	0.0078	7.356e-07	-	43267	0	43267	73	IVNT	GIANT_BMI-Smokers_EUR_2017
rs16969968	rs16969968	chr15:78882925	chr15:78590583	A	G	Body mass index in smokers	EFO_0004340	GIANT	28443625	Mixed	2017	-0.0388	0.0076	3.279e-07	-	48179	0	48179	79	IVNT	GIANT_BMI-Smokers_Mixed_2017
rs16969968	rs16969968	chr15:78882925	chr15:78590583	A	G	Airflow obstruction all	NCIT_C121006;NCIT_C50730	Wilk JB	22837378	European	2012	NA	NA	3.46e-07	NA	29507	-	-	-	-	GRASP
rs16969968	rs16969968	chr15:78882925	chr15:78590583	A	G	Airflow obstruction ever smokers	NCIT_C113445;NCIT_C121006	Wilk JB	22837378	European	2012	NA	NA	3.47e-08	NA	29507	-	-	-	-	GRASP
rs16969968	rs16969968	chr15:78882925	chr15:78590583	A	G	Chronic obstructive pulmonary disease	EFO_0000341	Pillai SG	19300482	European	2009	NA	NA	2.78e-06	NA	1633	-	-	-	-	GRASP
rs16969968	rs16969968	chr15:78882925	chr15:78590583	A	G	Lung cancer	EFO_0001071	Hung RJ	18385738	European	2008	NA	NA	2.51e-09	NA	4448	-	-	-	-	GRASP
rs16969968	rs16969968	chr15:78882925	chr15:78590583	A	G	Nicotine dependence smoking cigarettes per day	EFO_0003768	Thorgeirsson TE	20418888	European	2010	NA	NA	7e-68	NA	31266	-	-	-	-	GRASP
rs16969968	rs16969968	chr15:78882925	chr15:78590583	A	G	Nicotine dependence smoking cigarettes per day	EFO_0003768	Liu JZ	20418889	European	2010	NA	NA	4.29e-65	NA	41150	-	-	-	-	GRASP
rs16969968	rs16969968	chr15:78882925	chr15:78590583	A	G	Nicotine dependence smoking cigarettes per day	EFO_0003768	TAG	20418890	European	2010	NA	NA	5.57e-72	NA	74035	-	-	-	-	GRASP
rs16969968	rs16969968	chr15:78882925	chr15:78590583	A	G	Nicotine dependence smoking cigarettes per day	EFO_0003768	David SP	22832964	African	2012	NA	NA	5.6e-72	NA	32389	-	-	-	-	GRASP
rs16969968	rs16969968	chr15:78882925	chr15:78590583	A	G	Post bronchodilator FEV1	EFO_0004314;GO_0097366	Lutz SM	26634245	Mixed	2015	NA	NA	6e-15	NA	-	-	-	-	-	NHGRI-EBI_GWAS_Catalog
rs16969968	rs16969968	chr15:78882925	chr15:78590583	A	G	Post bronchodilator FEV1FVC ratio	GO_0097366;EFO_0004713	Lutz SM	26634245	Mixed	2015	0.017	0.002118	1e-15	+	-	-	-	-	unit decrease	NHGRI-EBI_GWAS_Catalog
rs16969968	rs16969968	chr15:78882925	chr15:78590583	A	G	Post bronchodilator FEV1FVC ratio in COPD	GO_0097366;EFO_0000341;EFO_0004713	Lutz SM	26634245	Mixed	2015	NA	NA	4e-07	NA	-	-	-	-	-	NHGRI-EBI_GWAS_Catalog
rs16969968	rs16969968	chr15:78882925	chr15:78590583	A	G	Pre bronchodilator FEV1	EFO_0004314	Lutz SM	26634245	Mixed	2015	NA	NA	2e-09	NA	-	-	-	-	-	NHGRI-EBI_GWAS_Catalog
rs16969968	rs16969968	chr15:78882925	chr15:78590583	A	G	Pre bronchodilator FEV1FVC ratio	EFO_0004713	Lutz SM	26634245	Mixed	2015	NA	NA	2e-10	NA	-	-	-	-	-	NHGRI-EBI_GWAS_Catalog
rs16969968	rs16969968	chr15:78882925	chr15:78590583	A	G	Difficulty not smoking for 1 day	EFO_0005671	Neale B	UKBB	European	2017	0.08897	0.008882	1.431e-23	+	23332	0	23332	1	-	Neale-B_UKBB_EUR_2017
rs16969968	rs16969968	chr15:78882925	chr15:78590583	A	G	Ever smoked	EFO_0006527	Neale B	UKBB	European	2017	-0.005817	0.001264	4.158e-06	-	336067	202585	133482	1	risk diff	Neale-B_UKBB_EUR_2017
rs16969968	rs16969968	chr15:78882925	chr15:78590583	A	G	Ever stopped smoking for 6+ months	EFO_0005671	Neale B	UKBB	European	2017	-0.01184	0.002596	5.082e-06	-	81538	35064	46474	1	risk diff	Neale-B_UKBB_EUR_2017
rs16969968	rs16969968	chr15:78882925	chr15:78590583	A	G	Father still alive	-	Neale B	UKBB	European	2017	-0.006737	0.001106	1.113e-09	-	328694	76074	252620	1	risk diff	Neale-B_UKBB_EUR_2017
rs16969968	rs16969968	chr15:78882925	chr15:78590583	A	G	Fathers age at death	-	Neale B	UKBB	European	2017	-0.02026	0.002985	1.138e-11	-	248726	0	248726	1	IVNT	Neale-B_UKBB_EUR_2017
rs16969968	rs16969968	chr15:78882925	chr15:78590583	A	G	Forced expiratory volume in 1-second	EFO_0004314	Neale B	UKBB	European	2017	-0.01355	0.002212	9.229e-10	-	307638	0	307638	1	IVNT	Neale-B_UKBB_EUR_2017
rs16969968	rs16969968	chr15:78882925	chr15:78590583	A	G	Forced expiratory volume in 1-second, best measure	EFO_0004314	Neale B	UKBB	European	2017	-0.016	0.002433	4.845e-11	-	255492	0	255492	1	IVNT	Neale-B_UKBB_EUR_2017
rs16969968	rs16969968	chr15:78882925	chr15:78590583	A	G	Forced expiratory volume in 1-second, predicted percentage	EFO_0004314	Neale B	UKBB	European	2017	-0.03611	0.004515	1.275e-15	-	110423	0	110423	1	IVNT	Neale-B_UKBB_EUR_2017
rs16969968	rs16969968	chr15:78882925	chr15:78590583	A	G	Forced vital capacity	EFO_0004312	Neale B	UKBB	European	2017	-0.01001	0.002098	1.816e-06	-	307638	0	307638	1	IVNT	Neale-B_UKBB_EUR_2017
rs16969968	rs16969968	chr15:78882925	chr15:78590583	A	G	Forced vital capacity, best measure	EFO_0004312	Neale B	UKBB	European	2017	-0.01153	0.002304	5.552e-07	-	255492	0	255492	1	IVNT	Neale-B_UKBB_EUR_2017
rs16969968	rs16969968	chr15:78882925	chr15:78590583	A	G	Illnesses of father: chronic bronchitis or emphysema	EFO_0006505;EFO_0000464	Neale B	UKBB	European	2017	0.005648	0.0008586	4.762e-11	+	294680	33805	260875	1	risk diff	Neale-B_UKBB_EUR_2017
rs16969968	rs16969968	chr15:78882925	chr15:78590583	A	G	Illnesses of father: lung cancer	EFO_0001071	Neale B	UKBB	European	2017	0.005653	0.0007827	5.131e-13	+	294142	27424	266718	1	risk diff	Neale-B_UKBB_EUR_2017
rs16969968	rs16969968	chr15:78882925	chr15:78590583	A	G	Illnesses of mother: chronic bronchitis or emphysema	EFO_0006505;EFO_0000464	Neale B	UKBB	European	2017	0.003726	0.0006207	1.935e-09	+	309793	18252	291541	1	risk diff	Neale-B_UKBB_EUR_2017
rs16969968	rs16969968	chr15:78882925	chr15:78590583	A	G	Illnesses of mother: lung cancer	EFO_0001071	Neale B	UKBB	European	2017	0.003161	0.0005223	1.438e-09	+	309511	12712	296799	1	risk diff	Neale-B_UKBB_EUR_2017
rs16969968	rs16969968	chr15:78882925	chr15:78590583	A	G	Illnesses of siblings: chronic bronchitis or emphysema	EFO_0006505;EFO_0000464	Neale B	UKBB	European	2017	0.002462	0.0004709	1.723e-07	+	260407	7296	253111	1	risk diff	Neale-B_UKBB_EUR_2017
rs16969968	rs16969968	chr15:78882925	chr15:78590583	A	G	Light smokers, at least 100 smokes in lifetime	EFO_0006527	Neale B	UKBB	European	2017	-0.02757	0.002492	2.002e-28	-	90517	41027	49490	1	risk diff	Neale-B_UKBB_EUR_2017
rs16969968	rs16969968	chr15:78882925	chr15:78590583	A	G	Number of cigarettes currently smoked daily	EFO_0005671	Neale B	UKBB	European	2017	0.07757	0.007043	3.893e-28	+	23205	0	23205	1	-	Neale-B_UKBB_EUR_2017
rs16969968	rs16969968	chr15:78882925	chr15:78590583	A	G	Number of cigarettes previously smoked daily	EFO_0005671	Neale B	UKBB	European	2017	0.08427	0.004583	2.501e-75	+	78291	0	78291	1	-	Neale-B_UKBB_EUR_2017
rs16969968	rs16969968	chr15:78882925	chr15:78590583	A	G	Number of unsuccessful stop-smoking attempts	EFO_0005671	Neale B	UKBB	European	2017	0.02211	0.004303	2.785e-07	+	75135	0	75135	1	IVNT	Neale-B_UKBB_EUR_2017
rs16969968	rs16969968	chr15:78882925	chr15:78590583	A	G	Pack years adult smoking as proportion of life span exposed to smoking	EFO_0004318	Neale B	UKBB	European	2017	0.08547	0.004633	7.352e-76	+	101726	0	101726	1	IVNT	Neale-B_UKBB_EUR_2017
rs16969968	rs16969968	chr15:78882925	chr15:78590583	A	G	Pack years of smoking preview only	EFO_0004318;EFO_0006526	Neale B	UKBB	European	2017	0.07884	0.004619	3.062e-65	+	101726	0	101726	1	IVNT	Neale-B_UKBB_EUR_2017
rs16969968	rs16969968	chr15:78882925	chr15:78590583	A	G	Time from waking to first cigarette	EFO_0005671	Neale B	UKBB	European	2017	-0.09225	0.01137	5.037e-16	-	23265	0	23265	1	-	Neale-B_UKBB_EUR_2017
rs16969968	rs16969968	chr15:78882925	chr15:78590583	A	G	Schizophrenia	EFO_0000692	PGC	25056061	Mixed	2014	0.0571	0.0113	4.632e-07	+	82315	35476	46839	49	log OR	PGC_Schizophrenia_Mixed_2014
rs16969968	rs16969968	chr15:78882925	chr15:78590583	A	G	Cigarettes per day	EFO_0006525	TAG	20418890	European	2010	1.015	0.0847	4.48e-33	+	38181	0	38181	13	cigarettes/day	TAG_CPD_EUR_2010
rs28406364	rs28406364	chr17:47454507	chr17:49377145	C	T	Eosinophil count	EFO_0004586	Astle W	27863252	European	2016	-0.02449	0.003707	3.916e-11	-	173480	0	173480	2	IVNT	Astle-W_Blood-Cell-Traits_EUR_2016
rs28406364	rs28406364	chr17:47454507	chr17:49377145	C	T	Eosinophil percentage of granulocytes	EFO_0004586	Astle W	27863252	European	2016	-0.02238	0.003719	1.763e-09	-	173480	0	173480	2	IVNT	Astle-W_Blood-Cell-Traits_EUR_2016
rs28406364	rs28406364	chr17:47454507	chr17:49377145	C	T	Eosinophil percentage of white cells	EFO_0004586	Astle W	27863252	European	2016	-0.02408	0.003703	7.816e-11	-	173480	0	173480	2	IVNT	Astle-W_Blood-Cell-Traits_EUR_2016
rs28406364	rs28406364	chr17:47454507	chr17:49377145	C	T	Neutrophil percentage of granulocytes	EFO_0004586	Astle W	27863252	European	2016	0.02038	0.003719	4.241e-08	+	173480	0	173480	2	IVNT	Astle-W_Blood-Cell-Traits_EUR_2016
rs28406364	rs28406364	chr17:47454507	chr17:49377145	C	T	Sum eosinophil basophil counts	EFO_0004586	Astle W	27863252	European	2016	-0.02301	0.003711	5.684e-10	-	173480	0	173480	2	IVNT	Astle-W_Blood-Cell-Traits_EUR_2016
rs28406364	rs28406364	chr17:47454507	chr17:49377145	C	T	Atopic dermatitis	EFO_0000274	EAGLE	26482879	Mixed	2015	-0.08776	0.01736	4.41e-07	-	103066	18900	84166	22	log OR	EAGLE_Eczema_Mixed_2015
rs28406364	rs28406364	chr17:47454507	chr17:49377145	C	T	Allergic disease	EFO_0003785	Ferreira M	29083406	European	2017	-0.0387	0.0059	6.323e-11	-	360838	180129	180709	13	log OR	Ferreira-M_Allergic-Disease_EUR_2017
rs28406364	rs28406364	chr17:47454507	chr17:49377145	C	T	Asthma	EFO_0000270	Neale B	UKBB	European	2017	-0.006468	0.0008069	1.098e-15	-	336782	38791	297991	1	risk diff	Neale-B_UKBB_EUR_2017
rs28406364	rs28406364	chr17:47454507	chr17:49377145	C	T	Comparative body size at age 10	-	Neale B	UKBB	European	2017	-0.01168	0.001724	1.281e-11	-	331693	0	331693	1	-	Neale-B_UKBB_EUR_2017
rs28406364	rs28406364	chr17:47454507	chr17:49377145	C	T	Diastolic blood pressure	EFO_0006336	Neale B	UKBB	European	2017	-0.01715	0.002551	1.791e-11	-	317756	0	317756	1	IVNT	Neale-B_UKBB_EUR_2017
rs28406364	rs28406364	chr17:47454507	chr17:49377145	C	T	Hayfever, allergic rhinitis or eczema	EFO_0003956;EFO_0005854;EFO_0000274	Neale B	UKBB	European	2017	-0.005797	0.001065	5.188e-08	-	336782	77891	258891	1	risk diff	Neale-B_UKBB_EUR_2017
rs28406364	rs28406364	chr17:47454507	chr17:49377145	C	T	Height	EFO_0004339	Neale B	UKBB	European	2017	0.01777	0.00179	3.148e-23	+	336474	0	336474	1	IVNT	Neale-B_UKBB_EUR_2017
rs28406364	rs28406364	chr17:47454507	chr17:49377145	C	T	Impedance of arm left	-	Neale B	UKBB	European	2017	0.01698	0.001779	1.337e-21	+	331292	0	331292	1	IVNT	Neale-B_UKBB_EUR_2017
rs28406364	rs28406364	chr17:47454507	chr17:49377145	C	T	Impedance of arm right	-	Neale B	UKBB	European	2017	0.01593	0.001771	2.419e-19	+	331279	0	331279	1	IVNT	Neale-B_UKBB_EUR_2017
rs28406364	rs28406364	chr17:47454507	chr17:49377145	C	T	Impedance of leg left	-	Neale B	UKBB	European	2017	0.02551	0.002296	1.149e-28	+	331296	0	331296	1	IVNT	Neale-B_UKBB_EUR_2017
rs28406364	rs28406364	chr17:47454507	chr17:49377145	C	T	Impedance of leg right	-	Neale B	UKBB	European	2017	0.02402	0.002279	5.795e-26	+	331301	0	331301	1	IVNT	Neale-B_UKBB_EUR_2017
rs28406364	rs28406364	chr17:47454507	chr17:49377145	C	T	Impedance of whole body	-	Neale B	UKBB	European	2017	0.0216	0.001921	2.418e-29	+	331284	0	331284	1	IVNT	Neale-B_UKBB_EUR_2017
rs28406364	rs28406364	chr17:47454507	chr17:49377145	C	T	Long-standing illness, disability or infirmity	-	Neale B	UKBB	European	2017	-0.005288	0.001195	9.644e-06	-	329663	107123	222540	1	risk diff	Neale-B_UKBB_EUR_2017
rs28406364	rs28406364	chr17:47454507	chr17:49377145	C	T	Medication for cholesterol, blood pressure or diabetes: blood pressure medication	EFO_0007056	Neale B	UKBB	European	2017	-0.01072	0.001614	3.045e-11	-	154702	38548	116154	1	risk diff	Neale-B_UKBB_EUR_2017
rs28406364	rs28406364	chr17:47454507	chr17:49377145	C	T	Medication for cholesterol, blood pressure or diabetes: none of the above	EFO_0007056	Neale B	UKBB	European	2017	0.009912	0.00176	1.785e-08	+	154702	103004	51698	1	risk diff	Neale-B_UKBB_EUR_2017
rs28406364	rs28406364	chr17:47454507	chr17:49377145	C	T	No blood clot, bronchitis, emphysema, asthma, rhinitis, eczema or allergy diagnosed by doctor	-	Neale B	UKBB	European	2017	0.009192	0.00118	6.601e-15	+	336782	228530	108252	1	risk diff	Neale-B_UKBB_EUR_2017
rs28406364	rs28406364	chr17:47454507	chr17:49377145	C	T	Number of self-reported non-cancer illnesses	EFO_0009801	Neale B	UKBB	European	2017	-0.01263	0.002081	1.275e-09	-	337159	0	337159	1	-	Neale-B_UKBB_EUR_2017
rs28406364	rs28406364	chr17:47454507	chr17:49377145	C	T	Number of treatments or medications taken	EFO_0007056	Neale B	UKBB	European	2017	-0.01048	0.00202	2.145e-07	-	337159	0	337159	1	-	Neale-B_UKBB_EUR_2017
rs28406364	rs28406364	chr17:47454507	chr17:49377145	C	T	Overall health rating	-	Neale B	UKBB	European	2017	-0.0101	0.001829	3.314e-08	-	336020	0	336020	1	-	Neale-B_UKBB_EUR_2017
rs28406364	rs28406364	chr17:47454507	chr17:49377145	C	T	Self-reported angina	EFO_0000378	Neale B	UKBB	European	2017	-0.002042	0.0004397	3.408e-06	-	337159	10612	326547	1	risk diff	Neale-B_UKBB_EUR_2017
rs28406364	rs28406364	chr17:47454507	chr17:49377145	C	T	Self-reported asthma	EFO_0000270	Neale B	UKBB	European	2017	-0.006342	0.0008084	4.325e-15	-	337159	39049	298110	1	risk diff	Neale-B_UKBB_EUR_2017
rs28406364	rs28406364	chr17:47454507	chr17:49377145	C	T	Self-reported heart attack or myocardial infarction	EFO_0000612	Neale B	UKBB	European	2017	-0.001676	0.0003762	8.437e-06	-	337159	7735	329424	1	risk diff	Neale-B_UKBB_EUR_2017
rs28406364	rs28406364	chr17:47454507	chr17:49377145	C	T	Self-reported hypertension	EFO_0000537	Neale B	UKBB	European	2017	-0.008135	0.001105	1.82e-13	-	337159	87690	249469	1	risk diff	Neale-B_UKBB_EUR_2017
rs28406364	rs28406364	chr17:47454507	chr17:49377145	C	T	Sitting height	EFO_0004339	Neale B	UKBB	European	2017	0.01299	0.001947	2.519e-11	+	336172	0	336172	1	IVNT	Neale-B_UKBB_EUR_2017
rs28406364	rs28406364	chr17:47454507	chr17:49377145	C	T	Taking other prescription medications	EFO_0007056	Neale B	UKBB	European	2017	-0.006789	0.001262	7.421e-08	-	336330	158113	178217	1	risk diff	Neale-B_UKBB_EUR_2017
rs28406364	rs28406364	chr17:47454507	chr17:49377145	C	T	Treatment with ventolin 100micrograms inhaler	EFO_0007056	Neale B	UKBB	European	2017	-0.001982	0.0004227	2.746e-06	-	337159	9712	327447	1	risk diff	Neale-B_UKBB_EUR_2017
rs28406364	rs28406364	chr17:47454507	chr17:49377145	C	T	Trunk fat percentage	-	Neale B	UKBB	European	2017	0.01059	0.002315	4.78e-06	+	331113	0	331113	1	IVNT	Neale-B_UKBB_EUR_2017
rs28406364	rs28406364	chr17:47454507	chr17:49377145	C	T	Vascular or heart problems diagnosed by doctor: angina	EFO_0000378	Neale B	UKBB	European	2017	-0.002117	0.0004405	1.548e-06	-	336683	10618	326065	1	risk diff	Neale-B_UKBB_EUR_2017
rs28406364	rs28406364	chr17:47454507	chr17:49377145	C	T	Vascular or heart problems diagnosed by doctor: high blood pressure	EFO_0004325	Neale B	UKBB	European	2017	-0.008583	0.00112	1.828e-14	-	336683	91033	245650	1	risk diff	Neale-B_UKBB_EUR_2017
rs28406364	rs28406364	chr17:47454507	chr17:49377145	C	T	Vascular or heart problems diagnosed by doctor: none of the above	-	Neale B	UKBB	European	2017	0.00955	0.00115	1.033e-16	+	336683	236530	100153	1	risk diff	Neale-B_UKBB_EUR_2017
rs28406364	rs28406364	chr17:47454507	chr17:49377145	C	T	Coronary artery disease	EFO_0000378;EFO_0001645	van der Harst P	29212778	Mixed	2018	-0.04562	0.007285	3.8e-10	-	296525	34541	261984	1	log OR	van-der-Harst-P_CAD-UKBB_Mixed_2018
rs28406364	rs28406364	chr17:47454507	chr17:49377145	C	T	Coronary artery disease	EFO_0000378;EFO_0001645	van der Harst P	29212778	Mixed	2018	-0.0426	0.006	9.544e-13	-	547261	122733	424528	2	log OR	van-der-Harst-P_CAD_Mixed_2018
rs6011779	rs6011779	chr20:61984317	chr20:63352965	C	T	Current tobacco smoking	EFO_0006527	Neale B	UKBB	European	2017	0.007824	0.001686	3.454e-06	+	337030	0	337030	1	-	Neale-B_UKBB_EUR_2017
rs6011779	rs6011779	chr20:61984317	chr20:63352965	C	T	Illnesses of father: chronic bronchitis or emphysema	EFO_0006505;EFO_0000464	Neale B	UKBB	European	2017	0.004783	0.001031	3.498e-06	+	294680	33805	260875	1	risk diff	Neale-B_UKBB_EUR_2017
rs6011779	rs6011779	chr20:61984317	chr20:63352965	C	T	Maternal smoking around birth	EFO_0006527	Neale B	UKBB	European	2017	0.01013	0.001538	4.559e-11	+	289727	88601	201126	1	risk diff	Neale-B_UKBB_EUR_2017
rs6011779	rs6011779	chr20:61984317	chr20:63352965	C	T	Number of cigarettes currently smoked daily	EFO_0005671	Neale B	UKBB	European	2017	0.03704	0.008361	9.443e-06	+	23205	0	23205	1	-	Neale-B_UKBB_EUR_2017
rs6011779	rs6011779	chr20:61984317	chr20:63352965	C	T	Pack years adult smoking as proportion of life span exposed to smoking	EFO_0004318	Neale B	UKBB	European	2017	0.03511	0.00553	2.168e-10	+	101726	0	101726	1	IVNT	Neale-B_UKBB_EUR_2017
rs6011779	rs6011779	chr20:61984317	chr20:63352965	C	T	Pack years of smoking preview only	EFO_0004318;EFO_0006526	Neale B	UKBB	European	2017	0.03303	0.005511	2.074e-09	+	101726	0	101726	1	IVNT	Neale-B_UKBB_EUR_2017
rs6011779	rs6011779	chr20:61984317	chr20:63352965	C	T	Time from waking to first cigarette	EFO_0005671	Neale B	UKBB	European	2017	-0.07649	0.01345	1.31e-08	-	23265	0	23265	1	-	Neale-B_UKBB_EUR_2017
