# Supplementary material for: COPD, PRISm and lung function reduction affect the brain cortical structure: a Mendelian randomization study
Source: BMC Pulm Med. 2024 Jul 15;24:341. doi: 10.1186/s12890-024-03150-2 (PMC11251327; doi:10.1186/s12890-024-03150-2)
Supplement: Supplementary file 7 — Supplementary Material 7. [file 12890_2024_3150_MOESM7_ESM.xlsx]

## Sheet: Sheet1
Genotype-Phenotype asspciation of seleccted genetic instruments of FEV1
snp	rsid	hg19_coordinates	hg38_coordinates	a1	a2	trait	efo	study	pmid	ancestry	year	beta	se	p	direction	n	n_cases	n_controls	n_studies	unit	dataset
rs16824937	rs16824937	chr1:2182650	chr1:2251211	A	G	Platelet count	EFO_0004586	Astle W	27863252	European	2016	-0.04382	0.007049	5.1e-10	-	173480	0	173480	2	IVNT	Astle-W_Blood-Cell-Traits_EUR_2016
rs16824937	rs16824937	chr1:2182650	chr1:2251211	A	G	Plateletcrit	EFO_0004586	Astle W	27863252	European	2016	-0.03877	0.007075	4.24e-08	-	173480	0	173480	2	IVNT	Astle-W_Blood-Cell-Traits_EUR_2016
rs16824937	rs16824937	chr1:2182650	chr1:2251211	A	G	Reticulocyte count	EFO_0004586	Astle W	27863252	European	2016	0.0318	0.006948	4.73e-06	+	173480	0	173480	2	IVNT	Astle-W_Blood-Cell-Traits_EUR_2016
rs16824937	rs16824937	chr1:2182650	chr1:2251211	A	G	Forced expiratory volume in 1-second	EFO_0004314	Neale B	UKBB	European	2017	-0.02694	0.004051	2.93e-11	-	307638	0	307638	1	IVNT	Neale-B_UKBB_EUR_2017
rs16824937	rs16824937	chr1:2182650	chr1:2251211	A	G	Forced expiratory volume in 1-second, best measure	EFO_0004314	Neale B	UKBB	European	2017	-0.03093	0.004456	3.89e-12	-	255492	0	255492	1	IVNT	Neale-B_UKBB_EUR_2017
rs16824937	rs16824937	chr1:2182650	chr1:2251211	A	G	Forced expiratory volume in 1-second, predicted percentage	EFO_0004314	Neale B	UKBB	European	2017	-0.0379	0.008284	4.77e-06	-	110423	0	110423	1	IVNT	Neale-B_UKBB_EUR_2017
rs16824937	rs16824937	chr1:2182650	chr1:2251211	A	G	Forced vital capacity	EFO_0004312	Neale B	UKBB	European	2017	-0.02806	0.003841	2.79e-13	-	307638	0	307638	1	IVNT	Neale-B_UKBB_EUR_2017
rs16824937	rs16824937	chr1:2182650	chr1:2251211	A	G	Forced vital capacity, best measure	EFO_0004312	Neale B	UKBB	European	2017	-0.03229	0.00422	1.96e-14	-	255492	0	255492	1	IVNT	Neale-B_UKBB_EUR_2017
rs16824937	rs16824937	chr1:2182650	chr1:2251211	A	G	Height	EFO_0004339	Neale B	UKBB	European	2017	-0.01733	0.003361	2.51e-07	-	336474	0	336474	1	IVNT	Neale-B_UKBB_EUR_2017
rs16824937	rs16824937	chr1:2182650	chr1:2251211	A	G	Impedance of arm left	-	Neale B	UKBB	European	2017	-0.01483	0.003342	9.07e-06	-	331292	0	331292	1	IVNT	Neale-B_UKBB_EUR_2017
rs16824937	rs16824937	chr1:2182650	chr1:2251211	A	G	Sitting height	EFO_0004339	Neale B	UKBB	European	2017	-0.0172	0.003656	2.54e-06	-	336172	0	336172	1	IVNT	Neale-B_UKBB_EUR_2017
rs1106370	rs1106370	chr1:9443340	chr1:9383281	A	G	Forced expiratory volume in 1-second	EFO_0004314	Neale B	UKBB	European	2017	0.009385	0.002116	9.17e-06	+	307638	0	307638	1	IVNT	Neale-B_UKBB_EUR_2017
rs1106370	rs1106370	chr1:9443340	chr1:9383281	A	G	Forced expiratory volume in 1-second, best measure	EFO_0004314	Neale B	UKBB	European	2017	0.0105	0.002326	6.34e-06	+	255492	0	255492	1	IVNT	Neale-B_UKBB_EUR_2017
rs1106370	rs1106370	chr1:9443340	chr1:9383281	A	G	Forced vital capacity	EFO_0004312	Neale B	UKBB	European	2017	0.009845	0.002006	9.19e-07	+	307638	0	307638	1	IVNT	Neale-B_UKBB_EUR_2017
rs1106370	rs1106370	chr1:9443340	chr1:9383281	A	G	Forced vital capacity, best measure	EFO_0004312	Neale B	UKBB	European	2017	0.01132	0.002202	2.72e-07	+	255492	0	255492	1	IVNT	Neale-B_UKBB_EUR_2017
rs1106370	rs1106370	chr1:9443340	chr1:9383281	A	G	Systolic blood pressure	EFO_0006335	Neale B	UKBB	European	2017	-0.01168	0.002502	3.06e-06	-	317754	0	317754	1	IVNT	Neale-B_UKBB_EUR_2017
rs17395720	rs17395720	chr1:19789558	chr1:19463064	C	T	Peak expiratory flow	EFO_0009718	Neale B	UKBB	European	2017	-0.01503	0.00257	4.98e-09	-	307638	0	307638	1	IVNT	Neale-B_UKBB_EUR_2017
rs12737805	rs12737805	chr1:22612690	chr1:22286197	A	G	Impedance of leg left	-	Neale B	UKBB	European	2017	-0.01255	0.002702	3.43e-06	-	331296	0	331296	1	IVNT	Neale-B_UKBB_EUR_2017
rs12737805	rs12737805	chr1:22612690	chr1:22286197	A	G	Sitting height	EFO_0004339	Neale B	UKBB	European	2017	0.01128	0.002291	8.52e-07	+	336172	0	336172	1	IVNT	Neale-B_UKBB_EUR_2017
rs12096239	rs12096239	chr1:26796922	chr1:26470431	C	G	Lymphocyte count	EFO_0004586	Astle W	27863252	European	2016	0.02055	0.004133	6.58e-07	+	173480	0	173480	2	IVNT	Astle-W_Blood-Cell-Traits_EUR_2016
rs12096239	rs12096239	chr1:26796922	chr1:26470431	C	G	Arm fat-free mass left	-	Neale B	UKBB	European	2017	-0.009157	0.001776	2.52e-07	-	331159	0	331159	1	IVNT	Neale-B_UKBB_EUR_2017
rs12096239	rs12096239	chr1:26796922	chr1:26470431	C	G	Arm fat-free mass right	-	Neale B	UKBB	European	2017	-0.008876	0.00174	3.4e-07	-	331221	0	331221	1	IVNT	Neale-B_UKBB_EUR_2017
rs12096239	rs12096239	chr1:26796922	chr1:26470431	C	G	Arm predicted mass left	-	Neale B	UKBB	European	2017	-0.00932	0.001769	1.38e-07	-	331146	0	331146	1	IVNT	Neale-B_UKBB_EUR_2017
rs12096239	rs12096239	chr1:26796922	chr1:26470431	C	G	Arm predicted mass right	-	Neale B	UKBB	European	2017	-0.008858	0.001734	3.27e-07	-	331216	0	331216	1	IVNT	Neale-B_UKBB_EUR_2017
rs12096239	rs12096239	chr1:26796922	chr1:26470431	C	G	Basal metabolic rate	EFO_0007777	Neale B	UKBB	European	2017	-0.008687	0.001852	2.73e-06	-	331307	0	331307	1	IVNT	Neale-B_UKBB_EUR_2017
rs12096239	rs12096239	chr1:26796922	chr1:26470431	C	G	Comparative height size at age 10	-	Neale B	UKBB	European	2017	-0.01144	0.001907	1.95e-09	-	332021	0	332021	1	-	Neale-B_UKBB_EUR_2017
rs12096239	rs12096239	chr1:26796922	chr1:26470431	C	G	Current employment status: unable to work because of sickness or disability	EFO_0005241	Neale B	UKBB	European	2017	0.002377	0.0005314	7.7e-06	+	336252	12554	323698	1	risk diff	Neale-B_UKBB_EUR_2017
rs12096239	rs12096239	chr1:26796922	chr1:26470431	C	G	Forced expiratory volume in 1-second	EFO_0004314	Neale B	UKBB	European	2017	-0.01688	0.002393	1.71e-12	-	307638	0	307638	1	IVNT	Neale-B_UKBB_EUR_2017
rs12096239	rs12096239	chr1:26796922	chr1:26470431	C	G	Forced expiratory volume in 1-second, best measure	EFO_0004314	Neale B	UKBB	European	2017	-0.01764	0.002629	1.93e-11	-	255492	0	255492	1	IVNT	Neale-B_UKBB_EUR_2017
rs12096239	rs12096239	chr1:26796922	chr1:26470431	C	G	Forced vital capacity	EFO_0004312	Neale B	UKBB	European	2017	-0.01613	0.002269	1.15e-12	-	307638	0	307638	1	IVNT	Neale-B_UKBB_EUR_2017
rs12096239	rs12096239	chr1:26796922	chr1:26470431	C	G	Forced vital capacity, best measure	EFO_0004312	Neale B	UKBB	European	2017	-0.01645	0.002489	3.88e-11	-	255492	0	255492	1	IVNT	Neale-B_UKBB_EUR_2017
rs12096239	rs12096239	chr1:26796922	chr1:26470431	C	G	Height	EFO_0004339	Neale B	UKBB	European	2017	-0.02027	0.001985	1.78e-24	-	336474	0	336474	1	IVNT	Neale-B_UKBB_EUR_2017
rs12096239	rs12096239	chr1:26796922	chr1:26470431	C	G	Peak expiratory flow	EFO_0009718	Neale B	UKBB	European	2017	-0.01176	0.002487	2.28e-06	-	307638	0	307638	1	IVNT	Neale-B_UKBB_EUR_2017
rs12096239	rs12096239	chr1:26796922	chr1:26470431	C	G	Sitting height	EFO_0004339	Neale B	UKBB	European	2017	-0.02163	0.002159	1.26e-23	-	336172	0	336172	1	IVNT	Neale-B_UKBB_EUR_2017
rs12096239	rs12096239	chr1:26796922	chr1:26470431	C	G	Trunk fat-free mass	-	Neale B	UKBB	European	2017	-0.011	0.001759	4.07e-10	-	331030	0	331030	1	IVNT	Neale-B_UKBB_EUR_2017
rs12096239	rs12096239	chr1:26796922	chr1:26470431	C	G	Trunk predicted mass	-	Neale B	UKBB	European	2017	-0.01113	0.001754	2.19e-10	-	330995	0	330995	1	IVNT	Neale-B_UKBB_EUR_2017
rs12096239	rs12096239	chr1:26796922	chr1:26470431	C	G	Whole body fat-free mass	-	Neale B	UKBB	European	2017	-0.009516	0.001766	7.16e-08	-	331291	0	331291	1	IVNT	Neale-B_UKBB_EUR_2017
rs12096239	rs12096239	chr1:26796922	chr1:26470431	C	G	Whole body water mass	-	Neale B	UKBB	European	2017	-0.009657	0.001769	4.78e-08	-	331315	0	331315	1	IVNT	Neale-B_UKBB_EUR_2017
rs755249	rs755249	chr1:39995074	chr1:39529402	T	C	Mean corpuscular hemoglobin	EFO_0004586	Astle W	27863252	European	2016	-0.02905	0.004177	3.53e-12	-	173480	0	173480	2	IVNT	Astle-W_Blood-Cell-Traits_EUR_2016
rs755249	rs755249	chr1:39995074	chr1:39529402	T	C	Mean corpuscular hemoglobin concentration	EFO_0004586	Astle W	27863252	European	2016	-0.02329	0.004087	1.21e-08	-	173480	0	173480	2	IVNT	Astle-W_Blood-Cell-Traits_EUR_2016
rs755249	rs755249	chr1:39995074	chr1:39529402	T	C	Mean corpuscular volume	EFO_0004586	Astle W	27863252	European	2016	-0.02054	0.004164	8.11e-07	-	173480	0	173480	2	IVNT	Astle-W_Blood-Cell-Traits_EUR_2016
rs755249	rs755249	chr1:39995074	chr1:39529402	T	C	Red cell distribution width	EFO_0004586	Astle W	27863252	European	2016	0.03244	0.004176	7.93e-15	+	173480	0	173480	2	IVNT	Astle-W_Blood-Cell-Traits_EUR_2016
rs755249	rs755249	chr1:39995074	chr1:39529402	T	C	Type II diabetes	EFO_0001360	DIAGRAM	28566273	European	2017	0.064	0.014	7.4e-06	+	159208	26676	132532	18	log OR	DIAGRAM_T2D_EUR_2017
rs755249	rs755249	chr1:39995074	chr1:39529402	T	C	Peripheral arterial disease traffic related air pollution interaction	EFO_0004265;EFO_0007908	Ward-Caviness CK	27082954	Mixed	2016	NA	NA	2e-08	NA	-	-	-	-	-	NHGRI-EBI_GWAS_Catalog
rs755249	rs755249	chr1:39995074	chr1:39529402	T	C	Alcohol intake versus 10 years previously	EFO_0004329	Neale B	UKBB	European	2017	0.01047	0.002184	1.64e-06	+	313248	0	313248	1	-	Neale-B_UKBB_EUR_2017
rs755249	rs755249	chr1:39995074	chr1:39529402	T	C	Arm fat mass left	-	Neale B	UKBB	European	2017	0.01588	0.002818	1.75e-08	+	331164	0	331164	1	IVNT	Neale-B_UKBB_EUR_2017
rs755249	rs755249	chr1:39995074	chr1:39529402	T	C	Arm fat mass right	-	Neale B	UKBB	European	2017	0.01694	0.002817	1.81e-09	+	331226	0	331226	1	IVNT	Neale-B_UKBB_EUR_2017
rs755249	rs755249	chr1:39995074	chr1:39529402	T	C	Arm fat percentage left	-	Neale B	UKBB	European	2017	0.01134	0.002176	1.9e-07	+	331198	0	331198	1	IVNT	Neale-B_UKBB_EUR_2017
rs755249	rs755249	chr1:39995074	chr1:39529402	T	C	Arm fat percentage right	-	Neale B	UKBB	European	2017	0.01191	0.002186	5.16e-08	+	331249	0	331249	1	IVNT	Neale-B_UKBB_EUR_2017
rs755249	rs755249	chr1:39995074	chr1:39529402	T	C	Arm predicted mass left	-	Neale B	UKBB	European	2017	0.008388	0.001821	4.11e-06	+	331146	0	331146	1	IVNT	Neale-B_UKBB_EUR_2017
rs755249	rs755249	chr1:39995074	chr1:39529402	T	C	Arm predicted mass right	-	Neale B	UKBB	European	2017	0.008017	0.001785	7.08e-06	+	331216	0	331216	1	IVNT	Neale-B_UKBB_EUR_2017
rs755249	rs755249	chr1:39995074	chr1:39529402	T	C	Basal metabolic rate	EFO_0007777	Neale B	UKBB	European	2017	0.01321	0.001906	4.17e-12	+	331307	0	331307	1	IVNT	Neale-B_UKBB_EUR_2017
rs755249	rs755249	chr1:39995074	chr1:39529402	T	C	Body mass index	EFO_0004340	Neale B	UKBB	European	2017	0.01506	0.002845	1.19e-07	+	336107	0	336107	1	IVNT	Neale-B_UKBB_EUR_2017
rs755249	rs755249	chr1:39995074	chr1:39529402	T	C	Diabetes diagnosed by doctor	EFO_0000400	Neale B	UKBB	European	2017	0.002955	0.0006165	1.65e-06	+	336473	16183	320290	1	risk diff	Neale-B_UKBB_EUR_2017
rs755249	rs755249	chr1:39995074	chr1:39529402	T	C	Hip circumference	EFO_0005093	Neale B	UKBB	European	2017	0.01592	0.002848	2.27e-08	+	336601	0	336601	1	IVNT	Neale-B_UKBB_EUR_2017
rs755249	rs755249	chr1:39995074	chr1:39529402	T	C	Impedance of leg left	-	Neale B	UKBB	European	2017	-0.02018	0.002621	1.36e-14	-	331296	0	331296	1	IVNT	Neale-B_UKBB_EUR_2017
rs755249	rs755249	chr1:39995074	chr1:39529402	T	C	Impedance of leg right	-	Neale B	UKBB	European	2017	-0.0194	0.002601	8.65e-14	-	331301	0	331301	1	IVNT	Neale-B_UKBB_EUR_2017
rs755249	rs755249	chr1:39995074	chr1:39529402	T	C	Leg fat mass left	-	Neale B	UKBB	European	2017	0.01014	0.002272	8.12e-06	+	331275	0	331275	1	IVNT	Neale-B_UKBB_EUR_2017
rs755249	rs755249	chr1:39995074	chr1:39529402	T	C	Leg fat-free mass left	-	Neale B	UKBB	European	2017	0.01663	0.001893	1.55e-18	+	331258	0	331258	1	IVNT	Neale-B_UKBB_EUR_2017
rs755249	rs755249	chr1:39995074	chr1:39529402	T	C	Leg fat-free mass right	-	Neale B	UKBB	European	2017	0.01683	0.001892	5.99e-19	+	331285	0	331285	1	IVNT	Neale-B_UKBB_EUR_2017
rs755249	rs755249	chr1:39995074	chr1:39529402	T	C	Leg predicted mass left	-	Neale B	UKBB	European	2017	0.01636	0.00188	3.33e-18	+	331253	0	331253	1	IVNT	Neale-B_UKBB_EUR_2017
rs755249	rs755249	chr1:39995074	chr1:39529402	T	C	Leg predicted mass right	-	Neale B	UKBB	European	2017	0.01657	0.00188	1.23e-18	+	331285	0	331285	1	IVNT	Neale-B_UKBB_EUR_2017
rs755249	rs755249	chr1:39995074	chr1:39529402	T	C	Long-standing illness, disability or infirmity	-	Neale B	UKBB	European	2017	0.00619	0.001364	5.7e-06	+	329663	107123	222540	1	risk diff	Neale-B_UKBB_EUR_2017
rs755249	rs755249	chr1:39995074	chr1:39529402	T	C	Overall health rating	-	Neale B	UKBB	European	2017	0.009303	0.002088	8.41e-06	+	336020	0	336020	1	-	Neale-B_UKBB_EUR_2017
rs755249	rs755249	chr1:39995074	chr1:39529402	T	C	Pain type experienced in last month: neck or shoulder pain	EFO_0003843	Neale B	UKBB	European	2017	0.005625	0.001209	3.27e-06	+	336650	76404	260246	1	risk diff	Neale-B_UKBB_EUR_2017
rs755249	rs755249	chr1:39995074	chr1:39529402	T	C	Pain type experienced in last month: none of the above	EFO_0003843	Neale B	UKBB	European	2017	-0.007836	0.001417	3.19e-08	-	336650	136199	200451	1	risk diff	Neale-B_UKBB_EUR_2017
rs755249	rs755249	chr1:39995074	chr1:39529402	T	C	Pulse rate	EFO_0004326	Neale B	UKBB	European	2017	0.01798	0.002962	1.27e-09	+	317756	0	317756	1	IVNT	Neale-B_UKBB_EUR_2017
rs755249	rs755249	chr1:39995074	chr1:39529402	T	C	Sitting height	EFO_0004339	Neale B	UKBB	European	2017	0.01057	0.002223	1.99e-06	+	336172	0	336172	1	IVNT	Neale-B_UKBB_EUR_2017
rs755249	rs755249	chr1:39995074	chr1:39529402	T	C	Trunk fat mass	EFO_0005409	Neale B	UKBB	European	2017	0.01674	0.002895	7.3e-09	+	331093	0	331093	1	IVNT	Neale-B_UKBB_EUR_2017
rs755249	rs755249	chr1:39995074	chr1:39529402	T	C	Trunk fat percentage	-	Neale B	UKBB	European	2017	0.01256	0.002642	1.99e-06	+	331113	0	331113	1	IVNT	Neale-B_UKBB_EUR_2017
rs755249	rs755249	chr1:39995074	chr1:39529402	T	C	Trunk fat-free mass	-	Neale B	UKBB	European	2017	0.009386	0.001811	2.19e-07	+	331030	0	331030	1	IVNT	Neale-B_UKBB_EUR_2017
rs755249	rs755249	chr1:39995074	chr1:39529402	T	C	Trunk predicted mass	-	Neale B	UKBB	European	2017	0.009038	0.001805	5.53e-07	+	330995	0	330995	1	IVNT	Neale-B_UKBB_EUR_2017
rs755249	rs755249	chr1:39995074	chr1:39529402	T	C	Usual walking pace	EFO_0008002	Neale B	UKBB	European	2017	-0.008636	0.001757	8.87e-07	-	335349	0	335349	1	-	Neale-B_UKBB_EUR_2017
rs755249	rs755249	chr1:39995074	chr1:39529402	T	C	Waist circumference	EFO_0004342	Neale B	UKBB	European	2017	0.0167	0.002547	5.45e-11	+	336639	0	336639	1	IVNT	Neale-B_UKBB_EUR_2017
rs755249	rs755249	chr1:39995074	chr1:39529402	T	C	Weight	EFO_0004338	Neale B	UKBB	European	2017	0.01687	0.002513	1.89e-11	+	336227	0	336227	1	IVNT	Neale-B_UKBB_EUR_2017
rs755249	rs755249	chr1:39995074	chr1:39529402	T	C	Whole body fat mass	-	Neale B	UKBB	European	2017	0.01494	0.002805	9.98e-08	+	330762	0	330762	1	IVNT	Neale-B_UKBB_EUR_2017
rs755249	rs755249	chr1:39995074	chr1:39529402	T	C	Whole body fat-free mass	-	Neale B	UKBB	European	2017	0.01214	0.001818	2.44e-11	+	331291	0	331291	1	IVNT	Neale-B_UKBB_EUR_2017
rs755249	rs755249	chr1:39995074	chr1:39529402	T	C	Whole body water mass	-	Neale B	UKBB	European	2017	0.01183	0.001821	8.24e-11	+	331315	0	331315	1	IVNT	Neale-B_UKBB_EUR_2017
rs2885697	rs2885697	chr1:41544279	chr1:41078607	G	T	Plateletcrit	EFO_0004586	Astle W	27863252	European	2016	-0.01754	0.003858	5.46e-06	-	173480	0	173480	2	IVNT	Astle-W_Blood-Cell-Traits_EUR_2016
rs2885697	rs2885697	chr1:41544279	chr1:41078607	G	T	Arm fat-free mass left	-	Neale B	UKBB	European	2017	0.01962	0.001635	3.68e-33	+	331159	0	331159	1	IVNT	Neale-B_UKBB_EUR_2017
rs2885697	rs2885697	chr1:41544279	chr1:41078607	G	T	Arm fat-free mass right	-	Neale B	UKBB	European	2017	0.01896	0.001602	2.6e-32	+	331221	0	331221	1	IVNT	Neale-B_UKBB_EUR_2017
rs2885697	rs2885697	chr1:41544279	chr1:41078607	G	T	Arm predicted mass left	-	Neale B	UKBB	European	2017	0.01952	0.001629	4.26e-33	+	331146	0	331146	1	IVNT	Neale-B_UKBB_EUR_2017
rs2885697	rs2885697	chr1:41544279	chr1:41078607	G	T	Arm predicted mass right	-	Neale B	UKBB	European	2017	0.01913	0.001597	4.5e-33	+	331216	0	331216	1	IVNT	Neale-B_UKBB_EUR_2017
rs2885697	rs2885697	chr1:41544279	chr1:41078607	G	T	Basal metabolic rate	EFO_0007777	Neale B	UKBB	European	2017	0.01948	0.001705	3.1e-30	+	331307	0	331307	1	IVNT	Neale-B_UKBB_EUR_2017
rs2885697	rs2885697	chr1:41544279	chr1:41078607	G	T	Comparative height size at age 10	-	Neale B	UKBB	European	2017	0.02595	0.001755	1.96e-49	+	332021	0	332021	1	-	Neale-B_UKBB_EUR_2017
rs2885697	rs2885697	chr1:41544279	chr1:41078607	G	T	Creatinine in urine	EFO_0007934	Neale B	UKBB	European	2017	0.01285	0.002436	1.32e-07	+	327525	0	327525	1	IVNT	Neale-B_UKBB_EUR_2017
rs2885697	rs2885697	chr1:41544279	chr1:41078607	G	T	Diastolic blood pressure	EFO_0006336	Neale B	UKBB	European	2017	-0.01244	0.002604	1.77e-06	-	317756	0	317756	1	IVNT	Neale-B_UKBB_EUR_2017
rs2885697	rs2885697	chr1:41544279	chr1:41078607	G	T	Forced expiratory volume in 1-second	EFO_0004314	Neale B	UKBB	European	2017	0.019	0.002202	6.22e-18	+	307638	0	307638	1	IVNT	Neale-B_UKBB_EUR_2017
rs2885697	rs2885697	chr1:41544279	chr1:41078607	G	T	Forced expiratory volume in 1-second, best measure	EFO_0004314	Neale B	UKBB	European	2017	0.02085	0.002419	6.92e-18	+	255492	0	255492	1	IVNT	Neale-B_UKBB_EUR_2017
rs2885697	rs2885697	chr1:41544279	chr1:41078607	G	T	Forced expiratory volume in 1-second, predicted	EFO_0004314	Neale B	UKBB	European	2017	0.01799	0.002892	5.04e-10	+	110423	0	110423	1	IVNT	Neale-B_UKBB_EUR_2017
rs2885697	rs2885697	chr1:41544279	chr1:41078607	G	T	Forced vital capacity	EFO_0004312	Neale B	UKBB	European	2017	0.0233	0.002087	6.45e-29	+	307638	0	307638	1	IVNT	Neale-B_UKBB_EUR_2017
rs2885697	rs2885697	chr1:41544279	chr1:41078607	G	T	Forced vital capacity, best measure	EFO_0004312	Neale B	UKBB	European	2017	0.02489	0.002291	1.71e-27	+	255492	0	255492	1	IVNT	Neale-B_UKBB_EUR_2017
rs2885697	rs2885697	chr1:41544279	chr1:41078607	G	T	Hand grip strength right	EFO_0006941	Neale B	UKBB	European	2017	0.009914	0.001858	9.45e-08	+	335842	0	335842	1	IVNT	Neale-B_UKBB_EUR_2017
rs2885697	rs2885697	chr1:41544279	chr1:41078607	G	T	Height	EFO_0004339	Neale B	UKBB	European	2017	0.02967	0.001827	2.73e-59	+	336474	0	336474	1	IVNT	Neale-B_UKBB_EUR_2017
rs2885697	rs2885697	chr1:41544279	chr1:41078607	G	T	Impedance of arm left	-	Neale B	UKBB	European	2017	-0.01032	0.001816	1.35e-08	-	331292	0	331292	1	IVNT	Neale-B_UKBB_EUR_2017
rs2885697	rs2885697	chr1:41544279	chr1:41078607	G	T	Impedance of arm right	-	Neale B	UKBB	European	2017	-0.009802	0.001809	5.98e-08	-	331279	0	331279	1	IVNT	Neale-B_UKBB_EUR_2017
rs2885697	rs2885697	chr1:41544279	chr1:41078607	G	T	Impedance of whole body	-	Neale B	UKBB	European	2017	-0.009783	0.001961	6.1e-07	-	331284	0	331284	1	IVNT	Neale-B_UKBB_EUR_2017
rs2885697	rs2885697	chr1:41544279	chr1:41078607	G	T	Leg fat-free mass left	-	Neale B	UKBB	European	2017	0.01657	0.001693	1.32e-22	+	331258	0	331258	1	IVNT	Neale-B_UKBB_EUR_2017
rs2885697	rs2885697	chr1:41544279	chr1:41078607	G	T	Leg fat-free mass right	-	Neale B	UKBB	European	2017	0.01694	0.001693	1.44e-23	+	331285	0	331285	1	IVNT	Neale-B_UKBB_EUR_2017
rs2885697	rs2885697	chr1:41544279	chr1:41078607	G	T	Leg predicted mass left	-	Neale B	UKBB	European	2017	0.01647	0.001682	1.23e-22	+	331253	0	331253	1	IVNT	Neale-B_UKBB_EUR_2017
rs2885697	rs2885697	chr1:41544279	chr1:41078607	G	T	Leg predicted mass right	-	Neale B	UKBB	European	2017	0.0167	0.001682	3.06e-23	+	331285	0	331285	1	IVNT	Neale-B_UKBB_EUR_2017
rs2885697	rs2885697	chr1:41544279	chr1:41078607	G	T	Potassium in urine	EFO_0009283	Neale B	UKBB	European	2017	0.01219	0.002583	2.35e-06	+	326816	0	326816	1	IVNT	Neale-B_UKBB_EUR_2017
rs2885697	rs2885697	chr1:41544279	chr1:41078607	G	T	Relative age voice broke	EFO_0007888	Neale B	UKBB	European	2017	-0.005755	0.001253	4.35e-06	-	144645	0	144645	1	-	Neale-B_UKBB_EUR_2017
rs2885697	rs2885697	chr1:41544279	chr1:41078607	G	T	Sitting height	EFO_0004339	Neale B	UKBB	European	2017	0.02557	0.001987	6.88e-38	+	336172	0	336172	1	IVNT	Neale-B_UKBB_EUR_2017
rs2885697	rs2885697	chr1:41544279	chr1:41078607	G	T	Treatment with ascorbic acid product	EFO_0007056	Neale B	UKBB	European	2017	-0.0001676	3.72e-05	6.49e-06	-	337159	70	337089	1	risk diff	Neale-B_UKBB_EUR_2017
rs2885697	rs2885697	chr1:41544279	chr1:41078607	G	T	Trunk fat-free mass	-	Neale B	UKBB	European	2017	0.0218	0.00162	2.86e-41	+	331030	0	331030	1	IVNT	Neale-B_UKBB_EUR_2017
rs2885697	rs2885697	chr1:41544279	chr1:41078607	G	T	Trunk predicted mass	-	Neale B	UKBB	European	2017	0.02176	0.001614	2.17e-41	+	330995	0	330995	1	IVNT	Neale-B_UKBB_EUR_2017
rs2885697	rs2885697	chr1:41544279	chr1:41078607	G	T	Weight	EFO_0004338	Neale B	UKBB	European	2017	0.01744	0.002247	8.45e-15	+	336227	0	336227	1	IVNT	Neale-B_UKBB_EUR_2017
rs2885697	rs2885697	chr1:41544279	chr1:41078607	G	T	Whole body fat-free mass	-	Neale B	UKBB	European	2017	0.01999	0.001626	9.77e-35	+	331291	0	331291	1	IVNT	Neale-B_UKBB_EUR_2017
rs2885697	rs2885697	chr1:41544279	chr1:41078607	G	T	Whole body water mass	-	Neale B	UKBB	European	2017	0.02007	0.001628	7.04e-35	+	331315	0	331315	1	IVNT	Neale-B_UKBB_EUR_2017
rs1416685	rs1416685	chr1:51243374	chr1:50777702	C	G	Forced expiratory volume in 1-second, predicted percentage	EFO_0004314	Neale B	UKBB	European	2017	0.01926	0.004338	9e-06	+	110423	0	110423	1	IVNT	Neale-B_UKBB_EUR_2017
rs1416685	rs1416685	chr1:51243374	chr1:50777702	C	G	Hair or balding pattern: pattern 4	EFO_0007822	Neale B	UKBB	European	2017	-0.01084	0.001417	2.02e-14	-	154988	28389	126599	1	risk diff	Neale-B_UKBB_EUR_2017
rs1416685	rs1416685	chr1:51243374	chr1:50777702	C	G	Pain type experienced in last month: none of the above	EFO_0003843	Neale B	UKBB	European	2017	-0.007775	0.00122	1.87e-10	-	336650	136199	200451	1	risk diff	Neale-B_UKBB_EUR_2017
rs1416685	rs1416685	chr1:51243374	chr1:50777702	C	G	Peak expiratory flow	EFO_0009718	Neale B	UKBB	European	2017	0.01479	0.002205	1.95e-11	+	307638	0	307638	1	IVNT	Neale-B_UKBB_EUR_2017
rs1416685	rs1416685	chr1:51243374	chr1:50777702	C	G	Self-reported breast cancer	EFO_0000305	Neale B	UKBB	European	2017	0.001775	0.0003626	9.82e-07	+	337159	7480	329679	1	risk diff	Neale-B_UKBB_EUR_2017
rs1416685	rs1416685	chr1:51243374	chr1:50777702	C	G	Snoring	EFO_0008341	Neale B	UKBB	European	2017	-0.006471	0.00122	1.14e-07	-	314449	117812	196637	1	risk diff	Neale-B_UKBB_EUR_2017
rs1416685	rs1416685	chr1:51243374	chr1:50777702	C	G	Treatment with didronel 200mg tablet	EFO_0007056	Neale B	UKBB	European	2017	0.000221	4.65e-05	2e-06	+	337159	118	337041	1	risk diff	Neale-B_UKBB_EUR_2017
rs1392140	rs1392140	chr1:56101822	chr1:55636149	A	G	High light scatter percentage of red cells	EFO_0004586	Astle W	27863252	European	2016	-0.01833	0.004054	6.12e-06	-	173480	0	173480	2	IVNT	Astle-W_Blood-Cell-Traits_EUR_2016
rs1392140	rs1392140	chr1:56101822	chr1:55636149	A	G	High light scatter reticulocyte count	EFO_0004586	Astle W	27863252	European	2016	-0.01815	0.004054	7.54e-06	-	173480	0	173480	2	IVNT	Astle-W_Blood-Cell-Traits_EUR_2016
rs1392140	rs1392140	chr1:56101822	chr1:55636149	A	G	Reticulocyte count	EFO_0004586	Astle W	27863252	European	2016	-0.01795	0.004059	9.76e-06	-	173480	0	173480	2	IVNT	Astle-W_Blood-Cell-Traits_EUR_2016
rs1392140	rs1392140	chr1:56101822	chr1:55636149	A	G	Reticulocyte fraction of red cells	EFO_0004586	Astle W	27863252	European	2016	-0.01863	0.004057	4.4e-06	-	173480	0	173480	2	IVNT	Astle-W_Blood-Cell-Traits_EUR_2016
rs1968027	rs1968027	chr1:78191727	chr1:77726042	T	C	Arm fat mass left	-	Neale B	UKBB	European	2017	-0.01425	0.002924	1.11e-06	-	331164	0	331164	1	IVNT	Neale-B_UKBB_EUR_2017
rs1968027	rs1968027	chr1:78191727	chr1:77726042	T	C	Arm fat mass right	-	Neale B	UKBB	European	2017	-0.01381	0.002923	2.33e-06	-	331226	0	331226	1	IVNT	Neale-B_UKBB_EUR_2017
rs1968027	rs1968027	chr1:78191727	chr1:77726042	T	C	Arm fat-free mass left	-	Neale B	UKBB	European	2017	-0.01311	0.001897	4.89e-12	-	331159	0	331159	1	IVNT	Neale-B_UKBB_EUR_2017
rs1968027	rs1968027	chr1:78191727	chr1:77726042	T	C	Arm fat-free mass right	-	Neale B	UKBB	European	2017	-0.01332	0.001859	7.78e-13	-	331221	0	331221	1	IVNT	Neale-B_UKBB_EUR_2017
rs1968027	rs1968027	chr1:78191727	chr1:77726042	T	C	Arm predicted mass left	-	Neale B	UKBB	European	2017	-0.01298	0.00189	6.49e-12	-	331146	0	331146	1	IVNT	Neale-B_UKBB_EUR_2017
rs1968027	rs1968027	chr1:78191727	chr1:77726042	T	C	Arm predicted mass right	-	Neale B	UKBB	European	2017	-0.01374	0.001852	1.19e-13	-	331216	0	331216	1	IVNT	Neale-B_UKBB_EUR_2017
rs1968027	rs1968027	chr1:78191727	chr1:77726042	T	C	Basal metabolic rate	EFO_0007777	Neale B	UKBB	European	2017	-0.01294	0.001978	6.2e-11	-	331307	0	331307	1	IVNT	Neale-B_UKBB_EUR_2017
rs1968027	rs1968027	chr1:78191727	chr1:77726042	T	C	Body mass index	EFO_0004340	Neale B	UKBB	European	2017	-0.01497	0.002951	3.9e-07	-	336107	0	336107	1	IVNT	Neale-B_UKBB_EUR_2017
rs1968027	rs1968027	chr1:78191727	chr1:77726042	T	C	Forced expiratory volume in 1-second	EFO_0004314	Neale B	UKBB	European	2017	-0.01197	0.002554	2.75e-06	-	307638	0	307638	1	IVNT	Neale-B_UKBB_EUR_2017
rs1968027	rs1968027	chr1:78191727	chr1:77726042	T	C	Forced expiratory volume in 1-second, best measure	EFO_0004314	Neale B	UKBB	European	2017	-0.01548	0.002807	3.46e-08	-	255492	0	255492	1	IVNT	Neale-B_UKBB_EUR_2017
rs1968027	rs1968027	chr1:78191727	chr1:77726042	T	C	Hand grip strength right	EFO_0006941	Neale B	UKBB	European	2017	-0.009774	0.002155	5.75e-06	-	335842	0	335842	1	IVNT	Neale-B_UKBB_EUR_2017
rs1968027	rs1968027	chr1:78191727	chr1:77726042	T	C	Hip circumference	EFO_0005093	Neale B	UKBB	European	2017	-0.01659	0.002954	1.95e-08	-	336601	0	336601	1	IVNT	Neale-B_UKBB_EUR_2017
rs1968027	rs1968027	chr1:78191727	chr1:77726042	T	C	Impedance of arm left	-	Neale B	UKBB	European	2017	0.01145	0.002107	5.5e-08	+	331292	0	331292	1	IVNT	Neale-B_UKBB_EUR_2017
rs1968027	rs1968027	chr1:78191727	chr1:77726042	T	C	Impedance of arm right	-	Neale B	UKBB	European	2017	0.01165	0.002098	2.83e-08	+	331279	0	331279	1	IVNT	Neale-B_UKBB_EUR_2017
rs1968027	rs1968027	chr1:78191727	chr1:77726042	T	C	Leg fat mass left	-	Neale B	UKBB	European	2017	-0.01382	0.002358	4.59e-09	-	331275	0	331275	1	IVNT	Neale-B_UKBB_EUR_2017
rs1968027	rs1968027	chr1:78191727	chr1:77726042	T	C	Leg fat mass right	-	Neale B	UKBB	European	2017	-0.01319	0.002385	3.25e-08	-	331293	0	331293	1	IVNT	Neale-B_UKBB_EUR_2017
rs1968027	rs1968027	chr1:78191727	chr1:77726042	T	C	Leg fat percentage left	-	Neale B	UKBB	European	2017	-0.009337	0.001866	5.6e-07	-	331278	0	331278	1	IVNT	Neale-B_UKBB_EUR_2017
rs1968027	rs1968027	chr1:78191727	chr1:77726042	T	C	Leg fat percentage right	-	Neale B	UKBB	European	2017	-0.008504	0.00189	6.79e-06	-	331296	0	331296	1	IVNT	Neale-B_UKBB_EUR_2017
rs1968027	rs1968027	chr1:78191727	chr1:77726042	T	C	Leg fat-free mass left	-	Neale B	UKBB	European	2017	-0.01112	0.001965	1.52e-08	-	331258	0	331258	1	IVNT	Neale-B_UKBB_EUR_2017
rs1968027	rs1968027	chr1:78191727	chr1:77726042	T	C	Leg fat-free mass right	-	Neale B	UKBB	European	2017	-0.01082	0.001964	3.64e-08	-	331285	0	331285	1	IVNT	Neale-B_UKBB_EUR_2017
rs1968027	rs1968027	chr1:78191727	chr1:77726042	T	C	Leg predicted mass left	-	Neale B	UKBB	European	2017	-0.01097	0.001951	1.91e-08	-	331253	0	331253	1	IVNT	Neale-B_UKBB_EUR_2017
rs1968027	rs1968027	chr1:78191727	chr1:77726042	T	C	Leg predicted mass right	-	Neale B	UKBB	European	2017	-0.01077	0.001951	3.44e-08	-	331285	0	331285	1	IVNT	Neale-B_UKBB_EUR_2017
rs1968027	rs1968027	chr1:78191727	chr1:77726042	T	C	Mean time to correctly identify matches	-	Neale B	UKBB	European	2017	0.01324	0.002949	7.06e-06	+	335139	0	335139	1	IVNT	Neale-B_UKBB_EUR_2017
rs1968027	rs1968027	chr1:78191727	chr1:77726042	T	C	Sitting height	EFO_0004339	Neale B	UKBB	European	2017	-0.01031	0.002306	7.75e-06	-	336172	0	336172	1	IVNT	Neale-B_UKBB_EUR_2017
rs1968027	rs1968027	chr1:78191727	chr1:77726042	T	C	Trunk fat mass	EFO_0005409	Neale B	UKBB	European	2017	-0.01422	0.003004	2.21e-06	-	331093	0	331093	1	IVNT	Neale-B_UKBB_EUR_2017
rs1968027	rs1968027	chr1:78191727	chr1:77726042	T	C	Trunk fat-free mass	-	Neale B	UKBB	European	2017	-0.01177	0.001879	3.84e-10	-	331030	0	331030	1	IVNT	Neale-B_UKBB_EUR_2017
rs1968027	rs1968027	chr1:78191727	chr1:77726042	T	C	Trunk predicted mass	-	Neale B	UKBB	European	2017	-0.01159	0.001873	6.06e-10	-	330995	0	330995	1	IVNT	Neale-B_UKBB_EUR_2017
rs1968027	rs1968027	chr1:78191727	chr1:77726042	T	C	Waist circumference	EFO_0004342	Neale B	UKBB	European	2017	-0.0121	0.002642	4.69e-06	-	336639	0	336639	1	IVNT	Neale-B_UKBB_EUR_2017
rs1968027	rs1968027	chr1:78191727	chr1:77726042	T	C	Weight	EFO_0004338	Neale B	UKBB	European	2017	-0.01706	0.002607	5.91e-11	-	336227	0	336227	1	IVNT	Neale-B_UKBB_EUR_2017
rs1968027	rs1968027	chr1:78191727	chr1:77726042	T	C	Whole body fat mass	-	Neale B	UKBB	European	2017	-0.01444	0.002911	7e-07	-	330762	0	330762	1	IVNT	Neale-B_UKBB_EUR_2017
rs1968027	rs1968027	chr1:78191727	chr1:77726042	T	C	Whole body fat-free mass	-	Neale B	UKBB	European	2017	-0.01189	0.001887	2.95e-10	-	331291	0	331291	1	IVNT	Neale-B_UKBB_EUR_2017
rs1968027	rs1968027	chr1:78191727	chr1:77726042	T	C	Whole body water mass	-	Neale B	UKBB	European	2017	-0.01212	0.00189	1.4e-10	-	331315	0	331315	1	IVNT	Neale-B_UKBB_EUR_2017
rs9970286	rs9970286	chr1:111737398	chr1:111194776	A	G	Mean platelet volume	EFO_0004586	Astle W	27863252	European	2016	0.03146	0.003867	4.06e-16	+	173480	0	173480	2	IVNT	Astle-W_Blood-Cell-Traits_EUR_2016
rs9970286	rs9970286	chr1:111737398	chr1:111194776	A	G	Forced expiratory volume in 1-second	EFO_0004314	Neale B	UKBB	European	2017	0.01064	0.002215	1.57e-06	+	307638	0	307638	1	IVNT	Neale-B_UKBB_EUR_2017
rs9970286	rs9970286	chr1:111737398	chr1:111194776	A	G	Forced expiratory volume in 1-second, best measure	EFO_0004314	Neale B	UKBB	European	2017	0.01323	0.002435	5.59e-08	+	255492	0	255492	1	IVNT	Neale-B_UKBB_EUR_2017
rs35750964	rs35750964	chr1:118889996	chr1:118347373	C	T	Arm fat-free mass left	-	Neale B	UKBB	European	2017	-0.01027	0.001804	1.25e-08	-	331159	0	331159	1	IVNT	Neale-B_UKBB_EUR_2017
rs35750964	rs35750964	chr1:118889996	chr1:118347373	C	T	Arm fat-free mass right	-	Neale B	UKBB	European	2017	-0.009862	0.001768	2.45e-08	-	331221	0	331221	1	IVNT	Neale-B_UKBB_EUR_2017
rs35750964	rs35750964	chr1:118889996	chr1:118347373	C	T	Arm predicted mass left	-	Neale B	UKBB	European	2017	-0.009439	0.001797	1.51e-07	-	331146	0	331146	1	IVNT	Neale-B_UKBB_EUR_2017
rs35750964	rs35750964	chr1:118889996	chr1:118347373	C	T	Arm predicted mass right	-	Neale B	UKBB	European	2017	-0.01032	0.001762	4.73e-09	-	331216	0	331216	1	IVNT	Neale-B_UKBB_EUR_2017
rs35750964	rs35750964	chr1:118889996	chr1:118347373	C	T	Basal metabolic rate	EFO_0007777	Neale B	UKBB	European	2017	-0.009199	0.001882	1.01e-06	-	331307	0	331307	1	IVNT	Neale-B_UKBB_EUR_2017
rs35750964	rs35750964	chr1:118889996	chr1:118347373	C	T	Comparative body size at age 10	-	Neale B	UKBB	European	2017	0.01044	0.001942	7.66e-08	+	331693	0	331693	1	-	Neale-B_UKBB_EUR_2017
rs35750964	rs35750964	chr1:118889996	chr1:118347373	C	T	Comparative height size at age 10	-	Neale B	UKBB	European	2017	-0.02457	0.001937	7.46e-37	-	332021	0	332021	1	-	Neale-B_UKBB_EUR_2017
rs35750964	rs35750964	chr1:118889996	chr1:118347373	C	T	Forced expiratory volume in 1-second, predicted	EFO_0004314	Neale B	UKBB	European	2017	-0.01573	0.00318	7.57e-07	-	110423	0	110423	1	IVNT	Neale-B_UKBB_EUR_2017
rs35750964	rs35750964	chr1:118889996	chr1:118347373	C	T	Forced expiratory volume in 1-second, predicted percentage	EFO_0004314	Neale B	UKBB	European	2017	0.02938	0.004967	3.31e-09	+	110423	0	110423	1	IVNT	Neale-B_UKBB_EUR_2017
rs35750964	rs35750964	chr1:118889996	chr1:118347373	C	T	Hair or balding pattern: pattern 4	EFO_0007822	Neale B	UKBB	European	2017	0.01582	0.001626	2.32e-22	+	154988	28389	126599	1	risk diff	Neale-B_UKBB_EUR_2017
rs35750964	rs35750964	chr1:118889996	chr1:118347373	C	T	Height	EFO_0004339	Neale B	UKBB	European	2017	-0.03054	0.002016	8.41e-52	-	336474	0	336474	1	IVNT	Neale-B_UKBB_EUR_2017
rs35750964	rs35750964	chr1:118889996	chr1:118347373	C	T	Sitting height	EFO_0004339	Neale B	UKBB	European	2017	-0.0122	0.002194	2.68e-08	-	336172	0	336172	1	IVNT	Neale-B_UKBB_EUR_2017
rs35750964	rs35750964	chr1:118889996	chr1:118347373	C	T	Trunk fat-free mass	-	Neale B	UKBB	European	2017	-0.01166	0.001788	6.9e-11	-	331030	0	331030	1	IVNT	Neale-B_UKBB_EUR_2017
rs35750964	rs35750964	chr1:118889996	chr1:118347373	C	T	Trunk predicted mass	-	Neale B	UKBB	European	2017	-0.01165	0.001782	6.11e-11	-	330995	0	330995	1	IVNT	Neale-B_UKBB_EUR_2017
rs35750964	rs35750964	chr1:118889996	chr1:118347373	C	T	Whole body fat-free mass	-	Neale B	UKBB	European	2017	-0.01005	0.001794	2.17e-08	-	331291	0	331291	1	IVNT	Neale-B_UKBB_EUR_2017
rs35750964	rs35750964	chr1:118889996	chr1:118347373	C	T	Whole body water mass	-	Neale B	UKBB	European	2017	-0.009917	0.001797	3.42e-08	-	331315	0	331315	1	IVNT	Neale-B_UKBB_EUR_2017
rs6692738	rs6692738	chr1:150166773	chr1:150194509	A	G	Chronotype	EFO_0004354	Hu Y	26835600	European	2016	-0.0768	0.0124	5.52e-10	-	122125	0	122125	1	-	Hu-Y_Chronotype_EUR_2016
rs6692738	rs6692738	chr1:150166773	chr1:150194509	A	G	Morning vs evening chronotype	EFO_0004354	Hu Y	26835600	European	2016	-0.0768	0.0124	5.52e-10	-	89283	38937	50346	1	log OR	Hu-Y_Morning-vs-Evening-Chronotype_EUR_2016
rs6692738	rs6692738	chr1:150166773	chr1:150194509	A	G	Height	EFO_0004339	Neale B	UKBB	European	2017	-0.01061	0.001907	2.62e-08	-	336474	0	336474	1	IVNT	Neale-B_UKBB_EUR_2017
rs6692738	rs6692738	chr1:150166773	chr1:150194509	A	G	Morning or evening person	EFO_0008328	Neale B	UKBB	European	2017	0.0168	0.002641	2.01e-10	+	301143	0	301143	1	-	Neale-B_UKBB_EUR_2017
rs6692738	rs6692738	chr1:150166773	chr1:150194509	A	G	Peak expiratory flow	EFO_0009718	Neale B	UKBB	European	2017	0.01056	0.00239	9.89e-06	+	307638	0	307638	1	IVNT	Neale-B_UKBB_EUR_2017
rs6692738	rs6692738	chr1:150166773	chr1:150194509	A	G	Sitting height	EFO_0004339	Neale B	UKBB	European	2017	-0.009346	0.002075	6.64e-06	-	336172	0	336172	1	IVNT	Neale-B_UKBB_EUR_2017
rs6697620	rs6697620	chr1:150570166	chr1:150597690	A	G	Eosinophil percentage of granulocytes	EFO_0004586	Astle W	27863252	European	2016	0.01723	0.003609	1.79e-06	+	173480	0	173480	2	IVNT	Astle-W_Blood-Cell-Traits_EUR_2016
rs6697620	rs6697620	chr1:150570166	chr1:150597690	A	G	Granulocyte percentage of myeloid white cells	EFO_0004586	Astle W	27863252	European	2016	-0.04499	0.003602	8.4e-36	-	173480	0	173480	2	IVNT	Astle-W_Blood-Cell-Traits_EUR_2016
rs6697620	rs6697620	chr1:150570166	chr1:150597690	A	G	Lymphocyte count	EFO_0004586	Astle W	27863252	European	2016	0.01874	0.003631	2.48e-07	+	173480	0	173480	2	IVNT	Astle-W_Blood-Cell-Traits_EUR_2016
rs6697620	rs6697620	chr1:150570166	chr1:150597690	A	G	Lymphocyte percentage of white cells	EFO_0004586	Astle W	27863252	European	2016	0.01629	0.003593	5.79e-06	+	173480	0	173480	2	IVNT	Astle-W_Blood-Cell-Traits_EUR_2016
rs6697620	rs6697620	chr1:150570166	chr1:150597690	A	G	Monocyte count	EFO_0004586	Astle W	27863252	European	2016	0.0438	0.003602	5.08e-34	+	173480	0	173480	2	IVNT	Astle-W_Blood-Cell-Traits_EUR_2016
rs6697620	rs6697620	chr1:150570166	chr1:150597690	A	G	Monocyte percentage of white cells	EFO_0004586	Astle W	27863252	European	2016	0.0455	0.003592	9.13e-37	+	173480	0	173480	2	IVNT	Astle-W_Blood-Cell-Traits_EUR_2016
rs6697620	rs6697620	chr1:150570166	chr1:150597690	A	G	Neutrophil percentage of granulocytes	EFO_0004586	Astle W	27863252	European	2016	-0.01777	0.003609	8.54e-07	-	173480	0	173480	2	IVNT	Astle-W_Blood-Cell-Traits_EUR_2016
rs6697620	rs6697620	chr1:150570166	chr1:150597690	A	G	Neutrophil percentage of white cells	EFO_0004586	Astle W	27863252	European	2016	-0.02814	0.003599	5.3e-15	-	173480	0	173480	2	IVNT	Astle-W_Blood-Cell-Traits_EUR_2016
rs6697620	rs6697620	chr1:150570166	chr1:150597690	A	G	Platelet count	EFO_0004586	Astle W	27863252	European	2016	0.0174	0.003673	2.17e-06	+	173480	0	173480	2	IVNT	Astle-W_Blood-Cell-Traits_EUR_2016
rs6697620	rs6697620	chr1:150570166	chr1:150597690	A	G	Body fat percentage	EFO_0007800	Neale B	UKBB	European	2017	-0.008335	0.001879	9.2e-06	-	331117	0	331117	1	IVNT	Neale-B_UKBB_EUR_2017
rs6697620	rs6697620	chr1:150570166	chr1:150597690	A	G	Forced expiratory volume in 1-second	EFO_0004314	Neale B	UKBB	European	2017	0.01249	0.0021	2.74e-09	+	307638	0	307638	1	IVNT	Neale-B_UKBB_EUR_2017
rs6697620	rs6697620	chr1:150570166	chr1:150597690	A	G	Forced expiratory volume in 1-second, best measure	EFO_0004314	Neale B	UKBB	European	2017	0.01481	0.002309	1.41e-10	+	255492	0	255492	1	IVNT	Neale-B_UKBB_EUR_2017
rs6697620	rs6697620	chr1:150570166	chr1:150597690	A	G	Forced expiratory volume in 1-second, predicted percentage	EFO_0004314	Neale B	UKBB	European	2017	0.0201	0.004297	2.91e-06	+	110423	0	110423	1	IVNT	Neale-B_UKBB_EUR_2017
rs6697620	rs6697620	chr1:150570166	chr1:150597690	A	G	Forced vital capacity	EFO_0004312	Neale B	UKBB	European	2017	0.01543	0.001991	9.16e-15	+	307638	0	307638	1	IVNT	Neale-B_UKBB_EUR_2017
rs6697620	rs6697620	chr1:150570166	chr1:150597690	A	G	Forced vital capacity, best measure	EFO_0004312	Neale B	UKBB	European	2017	0.01845	0.002186	3.18e-17	+	255492	0	255492	1	IVNT	Neale-B_UKBB_EUR_2017
rs6697620	rs6697620	chr1:150570166	chr1:150597690	A	G	Impedance of arm left	-	Neale B	UKBB	European	2017	-0.008218	0.001731	2.06e-06	-	331292	0	331292	1	IVNT	Neale-B_UKBB_EUR_2017
rs6697620	rs6697620	chr1:150570166	chr1:150597690	A	G	Impedance of arm right	-	Neale B	UKBB	European	2017	-0.008845	0.001724	2.87e-07	-	331279	0	331279	1	IVNT	Neale-B_UKBB_EUR_2017
rs6697620	rs6697620	chr1:150570166	chr1:150597690	A	G	Impedance of leg left	-	Neale B	UKBB	European	2017	-0.01146	0.002235	2.92e-07	-	331296	0	331296	1	IVNT	Neale-B_UKBB_EUR_2017
rs6697620	rs6697620	chr1:150570166	chr1:150597690	A	G	Impedance of leg right	-	Neale B	UKBB	European	2017	-0.01334	0.002218	1.8e-09	-	331301	0	331301	1	IVNT	Neale-B_UKBB_EUR_2017
rs6697620	rs6697620	chr1:150570166	chr1:150597690	A	G	Impedance of whole body	-	Neale B	UKBB	European	2017	-0.01032	0.001869	3.34e-08	-	331284	0	331284	1	IVNT	Neale-B_UKBB_EUR_2017
rs6697620	rs6697620	chr1:150570166	chr1:150597690	A	G	Mouth or teeth dental problems: mouth ulcers	-	Neale B	UKBB	European	2017	0.003624	0.000746	1.19e-06	+	336138	34398	301740	1	risk diff	Neale-B_UKBB_EUR_2017
rs6697620	rs6697620	chr1:150570166	chr1:150597690	A	G	Coronary artery disease	EFO_0000378;EFO_0001645	van der Harst P	29212778	Mixed	2018	-0.0295	0.0057	1.89e-07	-	547261	122733	424528	2	log OR	van-der-Harst-P_CAD_Mixed_2018
rs16859007	rs16859007	chr1:163717289	chr1:163748052	A	G	Home area population density: Scotland large urban area	-	Neale B	UKBB	European	2017	-0.003864	0.0007312	1.26e-07	-	333997	18867	315130	1	risk diff	Neale-B_UKBB_EUR_2017
rs6425501	rs6425501	chr1:178718536	chr1:178749401	A	G	Forced expiratory volume in 1-second	EFO_0004314	Neale B	UKBB	European	2017	-0.01374	0.00218	2.94e-10	-	307638	0	307638	1	IVNT	Neale-B_UKBB_EUR_2017
rs6425501	rs6425501	chr1:178718536	chr1:178749401	A	G	Forced expiratory volume in 1-second, best measure	EFO_0004314	Neale B	UKBB	European	2017	-0.01471	0.002397	8.43e-10	-	255492	0	255492	1	IVNT	Neale-B_UKBB_EUR_2017
rs6425501	rs6425501	chr1:178718536	chr1:178749401	A	G	Forced expiratory volume in 1-second, predicted percentage	EFO_0004314	Neale B	UKBB	European	2017	-0.02458	0.004468	3.76e-08	-	110423	0	110423	1	IVNT	Neale-B_UKBB_EUR_2017
rs6425501	rs6425501	chr1:178718536	chr1:178749401	A	G	Forced vital capacity	EFO_0004312	Neale B	UKBB	European	2017	-0.01163	0.002067	1.86e-08	-	307638	0	307638	1	IVNT	Neale-B_UKBB_EUR_2017
rs6425501	rs6425501	chr1:178718536	chr1:178749401	A	G	Forced vital capacity, best measure	EFO_0004312	Neale B	UKBB	European	2017	-0.01256	0.002269	3.12e-08	-	255492	0	255492	1	IVNT	Neale-B_UKBB_EUR_2017
rs6425501	rs6425501	chr1:178718536	chr1:178749401	A	G	Hand grip strength left	EFO_0006941	Neale B	UKBB	European	2017	-0.009735	0.001835	1.14e-07	-	335821	0	335821	1	IVNT	Neale-B_UKBB_EUR_2017
rs6425501	rs6425501	chr1:178718536	chr1:178749401	A	G	Hand grip strength right	EFO_0006941	Neale B	UKBB	European	2017	-0.01018	0.001839	3.08e-08	-	335842	0	335842	1	IVNT	Neale-B_UKBB_EUR_2017
rs6425501	rs6425501	chr1:178718536	chr1:178749401	A	G	Number of live births	EFO_0009439	Neale B	UKBB	European	2017	0.0178	0.004018	9.4e-06	+	180952	0	180952	1	-	Neale-B_UKBB_EUR_2017
rs944190	rs944190	chr1:183314293	chr1:183345158	T	G	Forced expiratory volume in 1-second	EFO_0004314	Neale B	UKBB	European	2017	-0.009588	0.002115	5.8e-06	-	307638	0	307638	1	IVNT	Neale-B_UKBB_EUR_2017
rs944190	rs944190	chr1:183314293	chr1:183345158	T	G	Forced expiratory volume in 1-second, best measure	EFO_0004314	Neale B	UKBB	European	2017	-0.01211	0.002325	1.9e-07	-	255492	0	255492	1	IVNT	Neale-B_UKBB_EUR_2017
rs944190	rs944190	chr1:183314293	chr1:183345158	T	G	Forced vital capacity	EFO_0004312	Neale B	UKBB	European	2017	-0.009814	0.002005	9.89e-07	-	307638	0	307638	1	IVNT	Neale-B_UKBB_EUR_2017
rs944190	rs944190	chr1:183314293	chr1:183345158	T	G	Forced vital capacity, best measure	EFO_0004312	Neale B	UKBB	European	2017	-0.01196	0.002202	5.6e-08	-	255492	0	255492	1	IVNT	Neale-B_UKBB_EUR_2017
rs1008833	rs1008833	chr1:204426295	chr1:204457167	A	G	College completion	NCIT_C67137;NCIT_C61514	SSGAC	23722424	European	2013	NA	NA	2.98e-07	NA	101069	-	-	-	-	GRASP
rs1008833	rs1008833	chr1:204426295	chr1:204457167	A	G	Forced expiratory volume in 1-second, best measure	EFO_0004314	Neale B	UKBB	European	2017	-0.01465	0.003259	6.98e-06	-	255492	0	255492	1	IVNT	Neale-B_UKBB_EUR_2017
rs1008833	rs1008833	chr1:204426295	chr1:204457167	A	G	Mineral and other dietary supplements: fish oil	EFO_0008111	Neale B	UKBB	European	2017	-0.008817	0.001619	5.18e-08	-	336314	106738	229576	1	risk diff	Neale-B_UKBB_EUR_2017
rs1008833	rs1008833	chr1:204426295	chr1:204457167	A	G	Number of days or week of moderate physical activity 10+ minutes	EFO_0008002	Neale B	UKBB	European	2017	-0.04166	0.008287	5e-07	-	321309	0	321309	1	-	Neale-B_UKBB_EUR_2017
rs1008833	rs1008833	chr1:204426295	chr1:204457167	A	G	Qualifications: college or university degree	EFO_0004784	Neale B	UKBB	European	2017	-0.008023	0.001625	7.86e-07	-	334070	106305	227765	1	risk diff	Neale-B_UKBB_EUR_2017
rs1008833	rs1008833	chr1:204426295	chr1:204457167	A	G	Sodium in urine	EFO_0009282	Neale B	UKBB	European	2017	0.01533	0.003373	5.51e-06	+	326831	0	326831	1	IVNT	Neale-B_UKBB_EUR_2017
rs1008833	rs1008833	chr1:204426295	chr1:204457167	A	G	College completion	EFO_0004784	SSGAC	23722424	European	2013	-0.06614	0.012	2.98e-07	-	95427	22044	73383	42	log OR	SSGAC_College_EUR_2013
rs7517716	rs7517716	chr1:218844022	chr1:218670680	A	C	Forced expiratory volume in 1-second	EFO_0004314	Neale B	UKBB	European	2017	-0.01067	0.002084	3.12e-07	-	307638	0	307638	1	IVNT	Neale-B_UKBB_EUR_2017
rs7517716	rs7517716	chr1:218844022	chr1:218670680	A	C	Forced vital capacity	EFO_0004312	Neale B	UKBB	European	2017	-0.01161	0.001976	4.31e-09	-	307638	0	307638	1	IVNT	Neale-B_UKBB_EUR_2017
rs7517716	rs7517716	chr1:218844022	chr1:218670680	A	C	Forced vital capacity, best measure	EFO_0004312	Neale B	UKBB	European	2017	-0.01113	0.002171	2.93e-07	-	255492	0	255492	1	IVNT	Neale-B_UKBB_EUR_2017
rs7517716	rs7517716	chr1:218844022	chr1:218670680	A	C	Sitting height	EFO_0004339	Neale B	UKBB	European	2017	-0.00887	0.001882	2.43e-06	-	336172	0	336172	1	IVNT	Neale-B_UKBB_EUR_2017
rs2808218	rs2808218	chr1:221155418	chr1:220982076	C	T	Forced expiratory volume in 1-second	EFO_0004314	Neale B	UKBB	European	2017	0.0108	0.002227	1.25e-06	+	307638	0	307638	1	IVNT	Neale-B_UKBB_EUR_2017
rs2808218	rs2808218	chr1:221155418	chr1:220982076	C	T	Forced expiratory volume in 1-second, best measure	EFO_0004314	Neale B	UKBB	European	2017	0.01097	0.002449	7.54e-06	+	255492	0	255492	1	IVNT	Neale-B_UKBB_EUR_2017
rs2808218	rs2808218	chr1:221155418	chr1:220982076	C	T	Forced expiratory volume in 1-second, predicted percentage	EFO_0004314	Neale B	UKBB	European	2017	0.02025	0.00456	8.95e-06	+	110423	0	110423	1	IVNT	Neale-B_UKBB_EUR_2017
rs2808218	rs2808218	chr1:221155418	chr1:220982076	C	T	Forced vital capacity	EFO_0004312	Neale B	UKBB	European	2017	0.01084	0.002111	2.86e-07	+	307638	0	307638	1	IVNT	Neale-B_UKBB_EUR_2017
rs2808218	rs2808218	chr1:221155418	chr1:220982076	C	T	Forced vital capacity, best measure	EFO_0004312	Neale B	UKBB	European	2017	0.01075	0.002319	3.6e-06	+	255492	0	255492	1	IVNT	Neale-B_UKBB_EUR_2017
rs12403980	rs12403980	chr1:239852943	chr1:239689643	C	G	Forced expiratory volume in 1-second	EFO_0004314	Neale B	UKBB	European	2017	-0.01074	0.002084	2.58e-07	-	307638	0	307638	1	IVNT	Neale-B_UKBB_EUR_2017
rs12403980	rs12403980	chr1:239852943	chr1:239689643	C	G	Forced expiratory volume in 1-second, best measure	EFO_0004314	Neale B	UKBB	European	2017	-0.01179	0.00229	2.65e-07	-	255492	0	255492	1	IVNT	Neale-B_UKBB_EUR_2017
rs12403980	rs12403980	chr1:239852943	chr1:239689643	C	G	Forced expiratory volume in 1-second, predicted percentage	EFO_0004314	Neale B	UKBB	European	2017	-0.02336	0.004266	4.34e-08	-	110423	0	110423	1	IVNT	Neale-B_UKBB_EUR_2017
rs12403980	rs12403980	chr1:239852943	chr1:239689643	C	G	Peak expiratory flow	EFO_0009718	Neale B	UKBB	European	2017	-0.0116	0.002166	8.52e-08	-	307638	0	307638	1	IVNT	Neale-B_UKBB_EUR_2017
rs10929647	rs10929647	chr2:5688365	chr2:5548233	A	C	Other malignant neoplasms of skin	EFO_0004198	Neale B	UKBB	European	2017	0.001405	0.0002914	1.42e-06	+	337199	4826	332373	1	risk diff	Neale-B_UKBB_EUR_2017
rs2562008	rs2562008	chr2:8447640	chr2:8307510	G	A	Eosinophil count	EFO_0004586	Astle W	27863252	European	2016	0.01845	0.003587	2.69e-07	+	173480	0	173480	2	IVNT	Astle-W_Blood-Cell-Traits_EUR_2016
rs2562008	rs2562008	chr2:8447640	chr2:8307510	G	A	Eosinophil percentage of granulocytes	EFO_0004586	Astle W	27863252	European	2016	0.02084	0.003601	7.17e-09	+	173480	0	173480	2	IVNT	Astle-W_Blood-Cell-Traits_EUR_2016
rs2562008	rs2562008	chr2:8447640	chr2:8307510	G	A	Eosinophil percentage of white cells	EFO_0004586	Astle W	27863252	European	2016	0.02027	0.003584	1.55e-08	+	173480	0	173480	2	IVNT	Astle-W_Blood-Cell-Traits_EUR_2016
rs2562008	rs2562008	chr2:8447640	chr2:8307510	G	A	Granulocyte percentage of myeloid white cells	EFO_0004586	Astle W	27863252	European	2016	-0.01589	0.003594	9.85e-06	-	173480	0	173480	2	IVNT	Astle-W_Blood-Cell-Traits_EUR_2016
rs2562008	rs2562008	chr2:8447640	chr2:8307510	G	A	Neutrophil percentage of granulocytes	EFO_0004586	Astle W	27863252	European	2016	-0.02172	0.003601	1.63e-09	-	173480	0	173480	2	IVNT	Astle-W_Blood-Cell-Traits_EUR_2016
rs2562008	rs2562008	chr2:8447640	chr2:8307510	G	A	Sum eosinophil basophil counts	EFO_0004586	Astle W	27863252	European	2016	0.01921	0.003592	8.93e-08	+	173480	0	173480	2	IVNT	Astle-W_Blood-Cell-Traits_EUR_2016
rs2562008	rs2562008	chr2:8447640	chr2:8307510	G	A	Forced expiratory volume in 1-second	EFO_0004314	Neale B	UKBB	European	2017	-0.009342	0.002088	7.67e-06	-	307638	0	307638	1	IVNT	Neale-B_UKBB_EUR_2017
rs2562008	rs2562008	chr2:8447640	chr2:8307510	G	A	Hayfever, allergic rhinitis or eczema	EFO_0003956;EFO_0005854;EFO_0000274	Neale B	UKBB	European	2017	0.00682	0.001031	3.67e-11	+	336782	77891	258891	1	risk diff	Neale-B_UKBB_EUR_2017
rs2562008	rs2562008	chr2:8447640	chr2:8307510	G	A	No blood clot, bronchitis, emphysema, asthma, rhinitis, eczema or allergy diagnosed by doctor	-	Neale B	UKBB	European	2017	-0.007158	0.001142	3.67e-10	-	336782	228530	108252	1	risk diff	Neale-B_UKBB_EUR_2017
rs2562008	rs2562008	chr2:8447640	chr2:8307510	G	A	Self-reported asthma	EFO_0000270	Neale B	UKBB	European	2017	0.003461	0.0007826	9.77e-06	+	337159	39049	298110	1	risk diff	Neale-B_UKBB_EUR_2017
rs2544535	rs2544535	chr2:15906778	chr2:15766654	C	T	Forced expiratory volume in 1-second	EFO_0004314	Neale B	UKBB	European	2017	0.01581	0.002083	3.14e-14	+	307638	0	307638	1	IVNT	Neale-B_UKBB_EUR_2017
rs2544535	rs2544535	chr2:15906778	chr2:15766654	C	T	Forced expiratory volume in 1-second, best measure	EFO_0004314	Neale B	UKBB	European	2017	0.01658	0.002291	4.64e-13	+	255492	0	255492	1	IVNT	Neale-B_UKBB_EUR_2017
rs2544535	rs2544535	chr2:15906778	chr2:15766654	C	T	Forced expiratory volume in 1-second, predicted percentage	EFO_0004314	Neale B	UKBB	European	2017	0.02342	0.004266	4.06e-08	+	110423	0	110423	1	IVNT	Neale-B_UKBB_EUR_2017
rs2544535	rs2544535	chr2:15906778	chr2:15766654	C	T	Forced vital capacity	EFO_0004312	Neale B	UKBB	European	2017	0.01021	0.001975	2.33e-07	+	307638	0	307638	1	IVNT	Neale-B_UKBB_EUR_2017
rs2544535	rs2544535	chr2:15906778	chr2:15766654	C	T	Forced vital capacity, best measure	EFO_0004312	Neale B	UKBB	European	2017	0.01069	0.00217	8.41e-07	+	255492	0	255492	1	IVNT	Neale-B_UKBB_EUR_2017
rs2544535	rs2544535	chr2:15906778	chr2:15766654	C	T	Peak expiratory flow	EFO_0009718	Neale B	UKBB	European	2017	0.01107	0.002165	3.16e-07	+	307638	0	307638	1	IVNT	Neale-B_UKBB_EUR_2017
rs62126364	rs62126364	chr2:18292748	chr2:18111482	A	G	Forced expiratory volume in 1-second	EFO_0004314	Neale B	UKBB	European	2017	0.01749	0.00251	3.23e-12	+	307638	0	307638	1	IVNT	Neale-B_UKBB_EUR_2017
rs62126364	rs62126364	chr2:18292748	chr2:18111482	A	G	Forced expiratory volume in 1-second, best measure	EFO_0004314	Neale B	UKBB	European	2017	0.01789	0.002759	8.88e-11	+	255492	0	255492	1	IVNT	Neale-B_UKBB_EUR_2017
rs62126364	rs62126364	chr2:18292748	chr2:18111482	A	G	Forced expiratory volume in 1-second, predicted percentage	EFO_0004314	Neale B	UKBB	European	2017	0.03267	0.00514	2.1e-10	+	110423	0	110423	1	IVNT	Neale-B_UKBB_EUR_2017
rs6723572	rs6723572	chr2:18578097	chr2:18396831	C	T	Height	EFO_0004339	GIANT	25282103	European	2014	-0.018	0.0038	1.1e-06	-	253212	0	253212	79	Z-score	GIANT_Height_EUR_2014
rs6723572	rs6723572	chr2:18578097	chr2:18396831	C	T	Forced expiratory volume in 1-second	EFO_0004314	Neale B	UKBB	European	2017	0.01202	0.002708	9.07e-06	+	307638	0	307638	1	IVNT	Neale-B_UKBB_EUR_2017
rs3795948	rs3795948	chr2:23926659	chr2:23703789	C	T	Height	EFO_0004339	GIANT	25282103	European	2014	0.022	0.0034	1.5e-10	+	197821	0	197821	79	Z-score	GIANT_Height_EUR_2014
rs3795948	rs3795948	chr2:23926659	chr2:23703789	C	T	Fasting serum Total T4 ugdL in children	NCIT_C74794;CMO_0001542	Comuzzie AG	23251661	Hispanic	2012	NA	NA	9.68e-06	NA	815	-	-	-	-	GRASP
rs3795948	rs3795948	chr2:23926659	chr2:23703789	C	T	Arm fat-free mass left	-	Neale B	UKBB	European	2017	0.01198	0.001546	9.21e-15	+	331159	0	331159	1	IVNT	Neale-B_UKBB_EUR_2017
rs3795948	rs3795948	chr2:23926659	chr2:23703789	C	T	Arm fat-free mass right	-	Neale B	UKBB	European	2017	0.01245	0.001515	2.14e-16	+	331221	0	331221	1	IVNT	Neale-B_UKBB_EUR_2017
rs3795948	rs3795948	chr2:23926659	chr2:23703789	C	T	Arm predicted mass left	-	Neale B	UKBB	European	2017	0.01204	0.00154	5.49e-15	+	331146	0	331146	1	IVNT	Neale-B_UKBB_EUR_2017
rs3795948	rs3795948	chr2:23926659	chr2:23703789	C	T	Arm predicted mass right	-	Neale B	UKBB	European	2017	0.01214	0.00151	9.04e-16	+	331216	0	331216	1	IVNT	Neale-B_UKBB_EUR_2017
rs3795948	rs3795948	chr2:23926659	chr2:23703789	C	T	Basal metabolic rate	EFO_0007777	Neale B	UKBB	European	2017	0.01173	0.001612	3.48e-13	+	331307	0	331307	1	IVNT	Neale-B_UKBB_EUR_2017
rs3795948	rs3795948	chr2:23926659	chr2:23703789	C	T	Comparative height size at age 10	-	Neale B	UKBB	European	2017	0.01454	0.00166	1.97e-18	+	332021	0	332021	1	-	Neale-B_UKBB_EUR_2017
rs3795948	rs3795948	chr2:23926659	chr2:23703789	C	T	Forced expiratory volume in 1-second	EFO_0004314	Neale B	UKBB	European	2017	0.01556	0.002083	7.86e-14	+	307638	0	307638	1	IVNT	Neale-B_UKBB_EUR_2017
rs3795948	rs3795948	chr2:23926659	chr2:23703789	C	T	Forced expiratory volume in 1-second, best measure	EFO_0004314	Neale B	UKBB	European	2017	0.01597	0.002288	2.91e-12	+	255492	0	255492	1	IVNT	Neale-B_UKBB_EUR_2017
rs3795948	rs3795948	chr2:23926659	chr2:23703789	C	T	Forced vital capacity	EFO_0004312	Neale B	UKBB	European	2017	0.01538	0.001975	6.9e-15	+	307638	0	307638	1	IVNT	Neale-B_UKBB_EUR_2017
rs3795948	rs3795948	chr2:23926659	chr2:23703789	C	T	Forced vital capacity, best measure	EFO_0004312	Neale B	UKBB	European	2017	0.01635	0.002166	4.41e-14	+	255492	0	255492	1	IVNT	Neale-B_UKBB_EUR_2017
rs3795948	rs3795948	chr2:23926659	chr2:23703789	C	T	Height	EFO_0004339	Neale B	UKBB	European	2017	0.02038	0.001728	4.01e-32	+	336474	0	336474	1	IVNT	Neale-B_UKBB_EUR_2017
rs3795948	rs3795948	chr2:23926659	chr2:23703789	C	T	Leg fat-free mass left	-	Neale B	UKBB	European	2017	0.009278	0.001601	6.85e-09	+	331258	0	331258	1	IVNT	Neale-B_UKBB_EUR_2017
rs3795948	rs3795948	chr2:23926659	chr2:23703789	C	T	Leg fat-free mass right	-	Neale B	UKBB	European	2017	0.009639	0.0016	1.72e-09	+	331285	0	331285	1	IVNT	Neale-B_UKBB_EUR_2017
rs3795948	rs3795948	chr2:23926659	chr2:23703789	C	T	Leg predicted mass left	-	Neale B	UKBB	European	2017	0.009091	0.00159	1.09e-08	+	331253	0	331253	1	IVNT	Neale-B_UKBB_EUR_2017
rs3795948	rs3795948	chr2:23926659	chr2:23703789	C	T	Leg predicted mass right	-	Neale B	UKBB	European	2017	0.009621	0.00159	1.44e-09	+	331285	0	331285	1	IVNT	Neale-B_UKBB_EUR_2017
rs3795948	rs3795948	chr2:23926659	chr2:23703789	C	T	Sitting height	EFO_0004339	Neale B	UKBB	European	2017	0.02899	0.001879	1.14e-53	+	336172	0	336172	1	IVNT	Neale-B_UKBB_EUR_2017
rs3795948	rs3795948	chr2:23926659	chr2:23703789	C	T	Trunk fat-free mass	-	Neale B	UKBB	European	2017	0.01514	0.001531	4.71e-23	+	331030	0	331030	1	IVNT	Neale-B_UKBB_EUR_2017
rs3795948	rs3795948	chr2:23926659	chr2:23703789	C	T	Trunk predicted mass	-	Neale B	UKBB	European	2017	0.01499	0.001526	9.58e-23	+	330995	0	330995	1	IVNT	Neale-B_UKBB_EUR_2017
rs3795948	rs3795948	chr2:23926659	chr2:23703789	C	T	Whole body fat-free mass	-	Neale B	UKBB	European	2017	0.0132	0.001537	9.18e-18	+	331291	0	331291	1	IVNT	Neale-B_UKBB_EUR_2017
rs3795948	rs3795948	chr2:23926659	chr2:23703789	C	T	Whole body water mass	-	Neale B	UKBB	European	2017	0.01317	0.00154	1.18e-17	+	331315	0	331315	1	IVNT	Neale-B_UKBB_EUR_2017
rs4952571	rs4952571	chr2:42263369	chr2:42036229	C	G	Forced expiratory volume in 1-second	EFO_0004314	Neale B	UKBB	European	2017	-0.0124	0.002227	2.58e-08	-	307638	0	307638	1	IVNT	Neale-B_UKBB_EUR_2017
rs4952571	rs4952571	chr2:42263369	chr2:42036229	C	G	Forced expiratory volume in 1-second, best measure	EFO_0004314	Neale B	UKBB	European	2017	-0.01449	0.002449	3.26e-09	-	255492	0	255492	1	IVNT	Neale-B_UKBB_EUR_2017
rs4952571	rs4952571	chr2:42263369	chr2:42036229	C	G	Forced expiratory volume in 1-second, predicted percentage	EFO_0004314	Neale B	UKBB	European	2017	-0.02078	0.004555	5.1e-06	-	110423	0	110423	1	IVNT	Neale-B_UKBB_EUR_2017
rs4952571	rs4952571	chr2:42263369	chr2:42036229	C	G	Forced vital capacity	EFO_0004312	Neale B	UKBB	European	2017	-0.01157	0.002111	4.31e-08	-	307638	0	307638	1	IVNT	Neale-B_UKBB_EUR_2017
rs4952571	rs4952571	chr2:42263369	chr2:42036229	C	G	Forced vital capacity, best measure	EFO_0004312	Neale B	UKBB	European	2017	-0.0137	0.002319	3.5e-09	-	255492	0	255492	1	IVNT	Neale-B_UKBB_EUR_2017
rs4952571	rs4952571	chr2:42263369	chr2:42036229	C	G	Heel bone mineral density	EFO_0009270	Neale B	UKBB	European	2017	-0.01603	0.00333	1.48e-06	-	194398	0	194398	1	IVNT	Neale-B_UKBB_EUR_2017
rs10490551	rs10490551	chr2:42560388	chr2:42333248	T	A	Forced expiratory volume in 1-second	EFO_0004314	Neale B	UKBB	European	2017	-0.01097	0.002325	2.38e-06	-	307638	0	307638	1	IVNT	Neale-B_UKBB_EUR_2017
rs10490551	rs10490551	chr2:42560388	chr2:42333248	T	A	Forced expiratory volume in 1-second, best measure	EFO_0004314	Neale B	UKBB	European	2017	-0.01203	0.002555	2.5e-06	-	255492	0	255492	1	IVNT	Neale-B_UKBB_EUR_2017
rs10490551	rs10490551	chr2:42560388	chr2:42333248	T	A	Peak expiratory flow	EFO_0009718	Neale B	UKBB	European	2017	-0.01079	0.002417	8.04e-06	-	307638	0	307638	1	IVNT	Neale-B_UKBB_EUR_2017
rs11125611	rs11125611	chr2:56173907	chr2:55946772	A	T	Height tails	EFO_0004339	GIANT	23563607	European	2013	0.14	0.026	7.8e-08	+	15781	7877	7905	51	log OR	GIANT_Height-Tails_EUR_2013
rs11125611	rs11125611	chr2:56173907	chr2:55946772	A	T	Height	EFO_0004339	GIANT	20881960	European	2010	NA	NA	2.77e-06	NA	133813	0	133813	46	Z-score	GIANT_Height_EUR_2010
rs11125611	rs11125611	chr2:56173907	chr2:55946772	A	T	Height	EFO_0004339	GIANT	23754948	European	2013	0.022	0.004377	5.01e-07	+	133652	0	133652	46	Z-score	GIANT_Height_EUR_2013
rs11125611	rs11125611	chr2:56173907	chr2:55946772	A	T	Height	EFO_0004339	GIANT	25282103	European	2014	0.028	0.003	9.4e-20	+	252345	0	252345	79	Z-score	GIANT_Height_EUR_2014
rs11125611	rs11125611	chr2:56173907	chr2:55946772	A	T	Hip circumference adjusted for BMI	EFO_0005093	GIANT	25673412	Mixed	2015	0.023	0.0046	3.1e-07	+	143317	0	143317	109	IVNT	GIANT_HipadjBMI_Mixed_2015
rs11125611	rs11125611	chr2:56173907	chr2:55946772	A	T	Height	EFO_0004339	GIANT	20881960	European	2010	NA	NA	2.77e-06	NA	133653	-	-	-	-	GRASP
rs11125611	rs11125611	chr2:56173907	chr2:55946772	A	T	Arm fat-free mass left	-	Neale B	UKBB	European	2017	0.007313	0.001603	5.06e-06	+	331159	0	331159	1	IVNT	Neale-B_UKBB_EUR_2017
rs11125611	rs11125611	chr2:56173907	chr2:55946772	A	T	Basal metabolic rate	EFO_0007777	Neale B	UKBB	European	2017	0.009688	0.001672	6.82e-09	+	331307	0	331307	1	IVNT	Neale-B_UKBB_EUR_2017
rs11125611	rs11125611	chr2:56173907	chr2:55946772	A	T	Comparative height size at age 10	-	Neale B	UKBB	European	2017	0.02022	0.00172	6.89e-32	+	332021	0	332021	1	-	Neale-B_UKBB_EUR_2017
rs11125611	rs11125611	chr2:56173907	chr2:55946772	A	T	Forced expiratory volume in 1-second	EFO_0004314	Neale B	UKBB	European	2017	0.02045	0.002158	2.56e-21	+	307638	0	307638	1	IVNT	Neale-B_UKBB_EUR_2017
rs11125611	rs11125611	chr2:56173907	chr2:55946772	A	T	Forced expiratory volume in 1-second, best measure	EFO_0004314	Neale B	UKBB	European	2017	0.02117	0.002372	4.54e-19	+	255492	0	255492	1	IVNT	Neale-B_UKBB_EUR_2017
rs11125611	rs11125611	chr2:56173907	chr2:55946772	A	T	Forced expiratory volume in 1-second, predicted	EFO_0004314	Neale B	UKBB	European	2017	0.01426	0.002825	4.44e-07	+	110423	0	110423	1	IVNT	Neale-B_UKBB_EUR_2017
rs11125611	rs11125611	chr2:56173907	chr2:55946772	A	T	Forced vital capacity	EFO_0004312	Neale B	UKBB	European	2017	0.02405	0.002046	6.51e-32	+	307638	0	307638	1	IVNT	Neale-B_UKBB_EUR_2017
rs11125611	rs11125611	chr2:56173907	chr2:55946772	A	T	Forced vital capacity, best measure	EFO_0004312	Neale B	UKBB	European	2017	0.02538	0.002246	1.31e-29	+	255492	0	255492	1	IVNT	Neale-B_UKBB_EUR_2017
rs11125611	rs11125611	chr2:56173907	chr2:55946772	A	T	Height	EFO_0004339	Neale B	UKBB	European	2017	0.02429	0.001791	6.87e-42	+	336474	0	336474	1	IVNT	Neale-B_UKBB_EUR_2017
rs11125611	rs11125611	chr2:56173907	chr2:55946772	A	T	Impedance of arm left	-	Neale B	UKBB	European	2017	0.008582	0.00178	1.44e-06	+	331292	0	331292	1	IVNT	Neale-B_UKBB_EUR_2017
rs11125611	rs11125611	chr2:56173907	chr2:55946772	A	T	Impedance of arm right	-	Neale B	UKBB	European	2017	0.009335	0.001773	1.4e-07	+	331279	0	331279	1	IVNT	Neale-B_UKBB_EUR_2017
rs11125611	rs11125611	chr2:56173907	chr2:55946772	A	T	Inguinal hernia	-	Neale B	UKBB	European	2017	0.003415	0.0003984	1.02e-17	+	337199	8815	328384	1	risk diff	Neale-B_UKBB_EUR_2017
rs11125611	rs11125611	chr2:56173907	chr2:55946772	A	T	Leg fat-free mass left	-	Neale B	UKBB	European	2017	0.01025	0.00166	6.72e-10	+	331258	0	331258	1	IVNT	Neale-B_UKBB_EUR_2017
rs11125611	rs11125611	chr2:56173907	chr2:55946772	A	T	Leg fat-free mass right	-	Neale B	UKBB	European	2017	0.01023	0.001659	7.13e-10	+	331285	0	331285	1	IVNT	Neale-B_UKBB_EUR_2017
rs11125611	rs11125611	chr2:56173907	chr2:55946772	A	T	Leg predicted mass left	-	Neale B	UKBB	European	2017	0.01023	0.001649	5.51e-10	+	331253	0	331253	1	IVNT	Neale-B_UKBB_EUR_2017
rs11125611	rs11125611	chr2:56173907	chr2:55946772	A	T	Leg predicted mass right	-	Neale B	UKBB	European	2017	0.01012	0.001649	8.3e-10	+	331285	0	331285	1	IVNT	Neale-B_UKBB_EUR_2017
rs11125611	rs11125611	chr2:56173907	chr2:55946772	A	T	Sitting height	EFO_0004339	Neale B	UKBB	European	2017	0.01225	0.001948	3.29e-10	+	336172	0	336172	1	IVNT	Neale-B_UKBB_EUR_2017
rs11125611	rs11125611	chr2:56173907	chr2:55946772	A	T	Systolic blood pressure	EFO_0006335	Neale B	UKBB	European	2017	-0.0128	0.002553	5.34e-07	-	317754	0	317754	1	IVNT	Neale-B_UKBB_EUR_2017
rs11125611	rs11125611	chr2:56173907	chr2:55946772	A	T	Trunk fat mass	EFO_0005409	Neale B	UKBB	European	2017	0.01372	0.002538	6.42e-08	+	331093	0	331093	1	IVNT	Neale-B_UKBB_EUR_2017
rs11125611	rs11125611	chr2:56173907	chr2:55946772	A	T	Trunk fat-free mass	-	Neale B	UKBB	European	2017	0.008369	0.001588	1.37e-07	+	331030	0	331030	1	IVNT	Neale-B_UKBB_EUR_2017
rs11125611	rs11125611	chr2:56173907	chr2:55946772	A	T	Trunk predicted mass	-	Neale B	UKBB	European	2017	0.008519	0.001583	7.36e-08	+	330995	0	330995	1	IVNT	Neale-B_UKBB_EUR_2017
rs11125611	rs11125611	chr2:56173907	chr2:55946772	A	T	Weight	EFO_0004338	Neale B	UKBB	European	2017	0.01206	0.002203	4.41e-08	+	336227	0	336227	1	IVNT	Neale-B_UKBB_EUR_2017
rs11125611	rs11125611	chr2:56173907	chr2:55946772	A	T	Whole body fat-free mass	-	Neale B	UKBB	European	2017	0.009023	0.001594	1.52e-08	+	331291	0	331291	1	IVNT	Neale-B_UKBB_EUR_2017
rs11125611	rs11125611	chr2:56173907	chr2:55946772	A	T	Whole body water mass	-	Neale B	UKBB	European	2017	0.009067	0.001597	1.36e-08	+	331315	0	331315	1	IVNT	Neale-B_UKBB_EUR_2017
rs62147658	rs62147658	chr2:100561478	chr2:99945016	A	G	Forced expiratory volume in 1-second	EFO_0004314	Neale B	UKBB	European	2017	-0.0205	0.003161	8.86e-11	-	307638	0	307638	1	IVNT	Neale-B_UKBB_EUR_2017
rs62147658	rs62147658	chr2:100561478	chr2:99945016	A	G	Forced expiratory volume in 1-second, best measure	EFO_0004314	Neale B	UKBB	European	2017	-0.02097	0.00347	1.52e-09	-	255492	0	255492	1	IVNT	Neale-B_UKBB_EUR_2017
rs62147658	rs62147658	chr2:100561478	chr2:99945016	A	G	Forced vital capacity	EFO_0004312	Neale B	UKBB	European	2017	-0.01647	0.002997	3.9e-08	-	307638	0	307638	1	IVNT	Neale-B_UKBB_EUR_2017
rs62147658	rs62147658	chr2:100561478	chr2:99945016	A	G	Forced vital capacity, best measure	EFO_0004312	Neale B	UKBB	European	2017	-0.01703	0.003286	2.18e-07	-	255492	0	255492	1	IVNT	Neale-B_UKBB_EUR_2017
rs1530555	rs1530555	chr2:135599739	chr2:134842169	T	C	Arm fat mass left	-	Neale B	UKBB	European	2017	-0.01151	0.002486	3.65e-06	-	331164	0	331164	1	IVNT	Neale-B_UKBB_EUR_2017
rs1530555	rs1530555	chr2:135599739	chr2:134842169	T	C	Arm fat mass right	-	Neale B	UKBB	European	2017	-0.01116	0.002485	7.1e-06	-	331226	0	331226	1	IVNT	Neale-B_UKBB_EUR_2017
rs1530555	rs1530555	chr2:135599739	chr2:134842169	T	C	Arm fat percentage left	-	Neale B	UKBB	European	2017	-0.01021	0.00192	1.03e-07	-	331198	0	331198	1	IVNT	Neale-B_UKBB_EUR_2017
rs1530555	rs1530555	chr2:135599739	chr2:134842169	T	C	Arm fat percentage right	-	Neale B	UKBB	European	2017	-0.01011	0.001929	1.58e-07	-	331249	0	331249	1	IVNT	Neale-B_UKBB_EUR_2017
rs1530555	rs1530555	chr2:135599739	chr2:134842169	T	C	Body fat percentage	EFO_0007800	Neale B	UKBB	European	2017	-0.01143	0.001944	4.12e-09	-	331117	0	331117	1	IVNT	Neale-B_UKBB_EUR_2017
rs1530555	rs1530555	chr2:135599739	chr2:134842169	T	C	Diastolic blood pressure	EFO_0006336	Neale B	UKBB	European	2017	-0.01347	0.002569	1.59e-07	-	317756	0	317756	1	IVNT	Neale-B_UKBB_EUR_2017
rs1530555	rs1530555	chr2:135599739	chr2:134842169	T	C	Forced expiratory volume in 1-second	EFO_0004314	Neale B	UKBB	European	2017	0.0101	0.002171	3.3e-06	+	307638	0	307638	1	IVNT	Neale-B_UKBB_EUR_2017
rs1530555	rs1530555	chr2:135599739	chr2:134842169	T	C	Forced expiratory volume in 1-second, best measure	EFO_0004314	Neale B	UKBB	European	2017	0.01113	0.002383	3e-06	+	255492	0	255492	1	IVNT	Neale-B_UKBB_EUR_2017
rs1530555	rs1530555	chr2:135599739	chr2:134842169	T	C	Forced vital capacity	EFO_0004312	Neale B	UKBB	European	2017	0.01049	0.002059	3.44e-07	+	307638	0	307638	1	IVNT	Neale-B_UKBB_EUR_2017
rs1530555	rs1530555	chr2:135599739	chr2:134842169	T	C	Hand grip strength left	EFO_0006941	Neale B	UKBB	European	2017	0.01195	0.001829	6.27e-11	+	335821	0	335821	1	IVNT	Neale-B_UKBB_EUR_2017
rs1530555	rs1530555	chr2:135599739	chr2:134842169	T	C	Hand grip strength right	EFO_0006941	Neale B	UKBB	European	2017	0.01175	0.001832	1.41e-10	+	335842	0	335842	1	IVNT	Neale-B_UKBB_EUR_2017
rs1530555	rs1530555	chr2:135599739	chr2:134842169	T	C	Leg fat mass left	-	Neale B	UKBB	European	2017	-0.009408	0.002004	2.69e-06	-	331275	0	331275	1	IVNT	Neale-B_UKBB_EUR_2017
rs1530555	rs1530555	chr2:135599739	chr2:134842169	T	C	Leg fat mass right	-	Neale B	UKBB	European	2017	-0.009049	0.002028	8.09e-06	-	331293	0	331293	1	IVNT	Neale-B_UKBB_EUR_2017
rs1530555	rs1530555	chr2:135599739	chr2:134842169	T	C	Leg fat percentage left	-	Neale B	UKBB	European	2017	-0.007525	0.001586	2.09e-06	-	331278	0	331278	1	IVNT	Neale-B_UKBB_EUR_2017
rs1530555	rs1530555	chr2:135599739	chr2:134842169	T	C	Leg fat percentage right	-	Neale B	UKBB	European	2017	-0.007609	0.001606	2.17e-06	-	331296	0	331296	1	IVNT	Neale-B_UKBB_EUR_2017
rs1530555	rs1530555	chr2:135599739	chr2:134842169	T	C	Pulse rate	EFO_0004326	Neale B	UKBB	European	2017	-0.01263	0.002612	1.33e-06	-	317756	0	317756	1	IVNT	Neale-B_UKBB_EUR_2017
rs1530555	rs1530555	chr2:135599739	chr2:134842169	T	C	Systolic blood pressure	EFO_0006335	Neale B	UKBB	European	2017	-0.01288	0.002567	5.31e-07	-	317754	0	317754	1	IVNT	Neale-B_UKBB_EUR_2017
rs1530555	rs1530555	chr2:135599739	chr2:134842169	T	C	Trunk fat mass	EFO_0005409	Neale B	UKBB	European	2017	-0.01304	0.002553	3.29e-07	-	331093	0	331093	1	IVNT	Neale-B_UKBB_EUR_2017
rs1530555	rs1530555	chr2:135599739	chr2:134842169	T	C	Trunk fat percentage	-	Neale B	UKBB	European	2017	-0.01418	0.002331	1.19e-09	-	331113	0	331113	1	IVNT	Neale-B_UKBB_EUR_2017
rs1530555	rs1530555	chr2:135599739	chr2:134842169	T	C	Usual walking pace	EFO_0008002	Neale B	UKBB	European	2017	0.007823	0.001549	4.45e-07	+	335349	0	335349	1	-	Neale-B_UKBB_EUR_2017
rs1530555	rs1530555	chr2:135599739	chr2:134842169	T	C	Whole body fat mass	-	Neale B	UKBB	European	2017	-0.01228	0.002474	6.98e-07	-	330762	0	330762	1	IVNT	Neale-B_UKBB_EUR_2017
rs113707721	rs113707721	chr2:156997445	chr2:156140933	C	G	Forced expiratory volume in 1-second	EFO_0004314	Neale B	UKBB	European	2017	0.02214	0.003049	3.82e-13	+	307638	0	307638	1	IVNT	Neale-B_UKBB_EUR_2017
rs113707721	rs113707721	chr2:156997445	chr2:156140933	C	G	Forced expiratory volume in 1-second, best measure	EFO_0004314	Neale B	UKBB	European	2017	0.02305	0.003347	5.79e-12	+	255492	0	255492	1	IVNT	Neale-B_UKBB_EUR_2017
rs113707721	rs113707721	chr2:156997445	chr2:156140933	C	G	Forced expiratory volume in 1-second, predicted percentage	EFO_0004314	Neale B	UKBB	European	2017	0.02933	0.006234	2.54e-06	+	110423	0	110423	1	IVNT	Neale-B_UKBB_EUR_2017
rs113707721	rs113707721	chr2:156997445	chr2:156140933	C	G	Forced vital capacity	EFO_0004312	Neale B	UKBB	European	2017	0.01507	0.002891	1.86e-07	+	307638	0	307638	1	IVNT	Neale-B_UKBB_EUR_2017
rs113707721	rs113707721	chr2:156997445	chr2:156140933	C	G	Forced vital capacity, best measure	EFO_0004312	Neale B	UKBB	European	2017	0.01576	0.00317	6.59e-07	+	255492	0	255492	1	IVNT	Neale-B_UKBB_EUR_2017
rs113707721	rs113707721	chr2:156997445	chr2:156140933	C	G	Peak expiratory flow	EFO_0009718	Neale B	UKBB	European	2017	0.01408	0.003169	8.88e-06	+	307638	0	307638	1	IVNT	Neale-B_UKBB_EUR_2017
rs113707721	rs113707721	chr2:156997445	chr2:156140933	C	G	Snoring	EFO_0008341	Neale B	UKBB	European	2017	0.01211	0.001752	4.72e-12	+	314449	117812	196637	1	risk diff	Neale-B_UKBB_EUR_2017
rs113707721	rs113707721	chr2:156997445	chr2:156140933	C	G	Worry too long after embarrassment	-	Neale B	UKBB	European	2017	0.008425	0.001799	2.84e-06	+	323766	154615	169151	1	risk diff	Neale-B_UKBB_EUR_2017
rs7424771	rs7424771	chr2:161276378	chr2:160419867	A	G	Lymphocyte count	EFO_0004586	Astle W	27863252	European	2016	0.02079	0.003619	9.23e-09	+	173480	0	173480	2	IVNT	Astle-W_Blood-Cell-Traits_EUR_2016
rs7424771	rs7424771	chr2:161276378	chr2:160419867	A	G	Monocyte percentage of white cells	EFO_0004586	Astle W	27863252	European	2016	-0.01736	0.00358	1.24e-06	-	173480	0	173480	2	IVNT	Astle-W_Blood-Cell-Traits_EUR_2016
rs7424771	rs7424771	chr2:161276378	chr2:160419867	A	G	White blood cell count	EFO_0004586	Astle W	27863252	European	2016	0.01727	0.003603	1.65e-06	+	173480	0	173480	2	IVNT	Astle-W_Blood-Cell-Traits_EUR_2016
rs7424771	rs7424771	chr2:161276378	chr2:160419867	A	G	Comparative body size at age 10	-	Neale B	UKBB	European	2017	-0.008261	0.001673	7.89e-07	-	331693	0	331693	1	-	Neale-B_UKBB_EUR_2017
rs7424771	rs7424771	chr2:161276378	chr2:160419867	A	G	Forced expiratory volume in 1-second	EFO_0004314	Neale B	UKBB	European	2017	-0.01124	0.002094	7.95e-08	-	307638	0	307638	1	IVNT	Neale-B_UKBB_EUR_2017
rs7424771	rs7424771	chr2:161276378	chr2:160419867	A	G	Forced expiratory volume in 1-second, best measure	EFO_0004314	Neale B	UKBB	European	2017	-0.01363	0.002302	3.22e-09	-	255492	0	255492	1	IVNT	Neale-B_UKBB_EUR_2017
rs7424771	rs7424771	chr2:161276378	chr2:160419867	A	G	Forced expiratory volume in 1-second, predicted percentage	EFO_0004314	Neale B	UKBB	European	2017	-0.02112	0.004284	8.2e-07	-	110423	0	110423	1	IVNT	Neale-B_UKBB_EUR_2017
rs7424771	rs7424771	chr2:161276378	chr2:160419867	A	G	Forced vital capacity, best measure	EFO_0004312	Neale B	UKBB	European	2017	-0.009745	0.00218	7.81e-06	-	255492	0	255492	1	IVNT	Neale-B_UKBB_EUR_2017
rs7424771	rs7424771	chr2:161276378	chr2:160419867	A	G	Peak expiratory flow	EFO_0009718	Neale B	UKBB	European	2017	-0.01025	0.002176	2.46e-06	-	307638	0	307638	1	IVNT	Neale-B_UKBB_EUR_2017
rs1840168	rs1840168	chr2:169478826	chr2:168622316	T	C	Forced expiratory volume in 1-second	EFO_0004314	Neale B	UKBB	European	2017	0.01487	0.002412	7.02e-10	+	307638	0	307638	1	IVNT	Neale-B_UKBB_EUR_2017
rs1840168	rs1840168	chr2:169478826	chr2:168622316	T	C	Forced expiratory volume in 1-second, best measure	EFO_0004314	Neale B	UKBB	European	2017	0.01498	0.00265	1.59e-08	+	255492	0	255492	1	IVNT	Neale-B_UKBB_EUR_2017
rs1840168	rs1840168	chr2:169478826	chr2:168622316	T	C	Forced expiratory volume in 1-second, predicted percentage	EFO_0004314	Neale B	UKBB	European	2017	0.02309	0.004923	2.73e-06	+	110423	0	110423	1	IVNT	Neale-B_UKBB_EUR_2017
rs1840168	rs1840168	chr2:169478826	chr2:168622316	T	C	Peak expiratory flow	EFO_0009718	Neale B	UKBB	European	2017	0.01325	0.002507	1.26e-07	+	307638	0	307638	1	IVNT	Neale-B_UKBB_EUR_2017
rs6740092	rs6740092	chr2:178210268	chr2:177345540	A	T	Forced expiratory volume in 1-second	EFO_0004314	Neale B	UKBB	European	2017	0.01547	0.002954	1.64e-07	+	307638	0	307638	1	IVNT	Neale-B_UKBB_EUR_2017
rs6740092	rs6740092	chr2:178210268	chr2:177345540	A	T	Forced expiratory volume in 1-second, best measure	EFO_0004314	Neale B	UKBB	European	2017	0.01819	0.003248	2.15e-08	+	255492	0	255492	1	IVNT	Neale-B_UKBB_EUR_2017
rs6740092	rs6740092	chr2:178210268	chr2:177345540	A	T	Forced vital capacity	EFO_0004312	Neale B	UKBB	European	2017	0.01774	0.002801	2.42e-10	+	307638	0	307638	1	IVNT	Neale-B_UKBB_EUR_2017
rs6740092	rs6740092	chr2:178210268	chr2:177345540	A	T	Forced vital capacity, best measure	EFO_0004312	Neale B	UKBB	European	2017	0.02003	0.003076	7.4e-11	+	255492	0	255492	1	IVNT	Neale-B_UKBB_EUR_2017
rs6740092	rs6740092	chr2:178210268	chr2:177345540	A	T	Leg fat percentage right	-	Neale B	UKBB	European	2017	-0.009665	0.002185	9.72e-06	-	331296	0	331296	1	IVNT	Neale-B_UKBB_EUR_2017
rs6740092	rs6740092	chr2:178210268	chr2:177345540	A	T	Sitting height	EFO_0004339	Neale B	UKBB	European	2017	0.01202	0.002668	6.65e-06	+	336172	0	336172	1	IVNT	Neale-B_UKBB_EUR_2017
rs1249096	rs1249096	chr2:199723365	chr2:198858641	A	G	Age at menarche	EFO_0004703	Neale B	UKBB	European	2017	0.01203	0.002504	1.57e-06	+	176008	0	176008	1	-	Neale-B_UKBB_EUR_2017
rs1249096	rs1249096	chr2:199723365	chr2:198858641	A	G	Forced expiratory volume in 1-second	EFO_0004314	Neale B	UKBB	European	2017	0.01589	0.002105	4.42e-14	+	307638	0	307638	1	IVNT	Neale-B_UKBB_EUR_2017
rs1249096	rs1249096	chr2:199723365	chr2:198858641	A	G	Forced expiratory volume in 1-second, best measure	EFO_0004314	Neale B	UKBB	European	2017	0.01606	0.002313	3.84e-12	+	255492	0	255492	1	IVNT	Neale-B_UKBB_EUR_2017
rs1249096	rs1249096	chr2:199723365	chr2:198858641	A	G	Forced expiratory volume in 1-second, predicted	EFO_0004314	Neale B	UKBB	European	2017	0.01335	0.002757	1.29e-06	+	110423	0	110423	1	IVNT	Neale-B_UKBB_EUR_2017
rs1249096	rs1249096	chr2:199723365	chr2:198858641	A	G	Forced vital capacity	EFO_0004312	Neale B	UKBB	European	2017	0.01816	0.001996	9.09e-20	+	307638	0	307638	1	IVNT	Neale-B_UKBB_EUR_2017
rs1249096	rs1249096	chr2:199723365	chr2:198858641	A	G	Forced vital capacity, best measure	EFO_0004312	Neale B	UKBB	European	2017	0.01772	0.00219	5.9e-16	+	255492	0	255492	1	IVNT	Neale-B_UKBB_EUR_2017
rs1249096	rs1249096	chr2:199723365	chr2:198858641	A	G	Height	EFO_0004339	Neale B	UKBB	European	2017	0.01042	0.001746	2.44e-09	+	336474	0	336474	1	IVNT	Neale-B_UKBB_EUR_2017
rs72995681	rs72995681	chr2:210310537	chr2:209445813	G	T	Forced expiratory volume in 1-second	EFO_0004314	Neale B	UKBB	European	2017	-0.009871	0.002153	4.55e-06	-	307638	0	307638	1	IVNT	Neale-B_UKBB_EUR_2017
rs72995681	rs72995681	chr2:210310537	chr2:209445813	G	T	Forced expiratory volume in 1-second, best measure	EFO_0004314	Neale B	UKBB	European	2017	-0.01065	0.002366	6.79e-06	-	255492	0	255492	1	IVNT	Neale-B_UKBB_EUR_2017
rs72995681	rs72995681	chr2:210310537	chr2:209445813	G	T	Forced vital capacity	EFO_0004312	Neale B	UKBB	European	2017	-0.009421	0.002041	3.94e-06	-	307638	0	307638	1	IVNT	Neale-B_UKBB_EUR_2017
rs72995681	rs72995681	chr2:210310537	chr2:209445813	G	T	Forced vital capacity, best measure	EFO_0004312	Neale B	UKBB	European	2017	-0.01059	0.00224	2.27e-06	-	255492	0	255492	1	IVNT	Neale-B_UKBB_EUR_2017
rs72995681	rs72995681	chr2:210310537	chr2:209445813	G	T	Left-handedness	EFO_0003889	Neale B	UKBB	European	2017	0.003428	0.000744	4.08e-06	+	337130	32442	304688	1	risk diff	Neale-B_UKBB_EUR_2017
rs2571445	rs2571445	chr2:218683154	chr2:217818431	G	A	High light scatter percentage of red cells	EFO_0004586	Astle W	27863252	European	2016	0.0314	0.003665	1.06e-17	+	173480	0	173480	2	IVNT	Astle-W_Blood-Cell-Traits_EUR_2016
rs2571445	rs2571445	chr2:218683154	chr2:217818431	G	A	High light scatter reticulocyte count	EFO_0004586	Astle W	27863252	European	2016	0.03205	0.003665	2.24e-18	+	173480	0	173480	2	IVNT	Astle-W_Blood-Cell-Traits_EUR_2016
rs2571445	rs2571445	chr2:218683154	chr2:217818431	G	A	Immature fraction of reticulocytes	EFO_0004586	Astle W	27863252	European	2016	0.04131	0.00363	5.27e-30	+	173480	0	173480	2	IVNT	Astle-W_Blood-Cell-Traits_EUR_2016
rs2571445	rs2571445	chr2:218683154	chr2:217818431	G	A	Lung function forced expiratory volume in 1 second FEV1	NCIT_C38084;NCIT_C112285	Repapi E	20010834	European	2009	NA	NA	1.11e-12	NA	20288	-	-	-	-	GRASP
rs2571445	rs2571445	chr2:218683154	chr2:217818431	G	A	Lung function forced expiratory volume in 1 second FEV1	NCIT_C38084;NCIT_C112285	Soler Artigas M	21946350	European	2011	NA	NA	9.83e-11	NA	48201	-	-	-	-	GRASP
rs2571445	rs2571445	chr2:218683154	chr2:217818431	G	A	Lung function forced expiratory volume in 1 second FEV1 in ever smokers	NCIT_C38084;NCIT_C112285	Repapi E	20010834	European	2009	NA	NA	1.12e-06	NA	20288	-	-	-	-	GRASP
rs2571445	rs2571445	chr2:218683154	chr2:217818431	G	A	Lung function forced expiratory volume in 1 second FEV1 in ever smokers	NCIT_C38084;NCIT_C112285	Hancock DB	23284291	European	2012	NA	NA	7.81e-09	NA	50047	-	-	-	-	GRASP
rs2571445	rs2571445	chr2:218683154	chr2:217818431	G	A	Lung function ratio of forced expiratory volume in 1 second FEV1 to forced vital capacity FVC FEV1FVC	NCIT_C38084;NCIT_C111359	Soler Artigas M	21946350	European	2011	NA	NA	4.46e-06	NA	48201	-	-	-	-	GRASP
rs2571445	rs2571445	chr2:218683154	chr2:217818431	G	A	Coronary artery disease	EFO_0000378;EFO_0001645	Howson JMM	28530674	European	2017	-0.038	0.0082	3.58e-06	-	194254	-	-	-	log OR	Howson-JMM_CHD_EUR_2017
rs2571445	rs2571445	chr2:218683154	chr2:217818431	G	A	Coronary artery disease	EFO_0000378;EFO_0001645	Howson JMM	28530674	Mixed	2017	-0.0476	0.0076	4.55e-10	-	220047	-	-	-	log OR	Howson-JMM_CHD_EUR_2017
rs2571445	rs2571445	chr2:218683154	chr2:217818431	G	A	Coronary artery disease	EFO_0000378	van der Harst P	29212778	Mixed	2018	-0.037	0.00526	2e-12	-	-	-	-	-	unit increase	NHGRI-EBI_GWAS_Catalog
rs2571445	rs2571445	chr2:218683154	chr2:217818431	G	A	Coronary artery disease	EFO_0000378	van der Harst P	29212778	Mixed	2018	-0.041	0.00575	1e-12	-	-	-	-	-	unit increase	NHGRI-EBI_GWAS_Catalog
rs2571445	rs2571445	chr2:218683154	chr2:217818431	G	A	High light scatter reticulocyte count	EFO_0007986	Astle W	27863252	European	2016	0.03205	0.00366	2e-18	+	-	-	-	-	unit increase	NHGRI-EBI_GWAS_Catalog
rs2571445	rs2571445	chr2:218683154	chr2:217818431	G	A	High light scatter reticulocyte percentage of red cells	EFO_0007986	Astle W	27863252	European	2016	0.0314	0.003662	1e-17	+	-	-	-	-	unit increase	NHGRI-EBI_GWAS_Catalog
rs2571445	rs2571445	chr2:218683154	chr2:217818431	G	A	Immature fraction of reticulocytes	EFO_0007986	Astle W	27863252	European	2016	0.04131	0.003628	5e-30	+	-	-	-	-	unit increase	NHGRI-EBI_GWAS_Catalog
rs2571445	rs2571445	chr2:218683154	chr2:217818431	G	A	Lung function FEV1	EFO_0004314	Wain LV	28166213	European	2017	0.043	0.00676	2e-10	+	-	-	-	-	unit increase	NHGRI-EBI_GWAS_Catalog
rs2571445	rs2571445	chr2:218683154	chr2:217818431	G	A	Lung function FEV1FVC	EFO_0004713	Wain LV	28166213	European	2017	0.037	0.006787	5e-08	+	-	-	-	-	unit increase	NHGRI-EBI_GWAS_Catalog
rs2571445	rs2571445	chr2:218683154	chr2:217818431	G	A	Lung function FVC	EFO_0004312	Wain LV	28166213	European	2017	0.033	0.006746	1e-06	+	-	-	-	-	unit increase	NHGRI-EBI_GWAS_Catalog
rs2571445	rs2571445	chr2:218683154	chr2:217818431	G	A	Pulmonary function	EFO_0003892;EFO_0004314	Repapi E	20010834	European	2009	0.07	0.009817	1e-12	+	-	-	-	-	% variance explained	NHGRI-EBI_GWAS_Catalog
rs2571445	rs2571445	chr2:218683154	chr2:217818431	G	A	Pulmonary function interaction	-	Hancock DB	23284291	European	2012	NA	NA	8e-09	NA	-	-	-	-	-	NHGRI-EBI_GWAS_Catalog
rs2571445	rs2571445	chr2:218683154	chr2:217818431	G	A	Diastolic blood pressure	EFO_0006336	Neale B	UKBB	European	2017	-0.01473	0.002515	4.67e-09	-	317756	0	317756	1	IVNT	Neale-B_UKBB_EUR_2017
rs2571445	rs2571445	chr2:218683154	chr2:217818431	G	A	Forced expiratory volume in 1-second	EFO_0004314	Neale B	UKBB	European	2017	0.01475	0.002125	3.94e-12	+	307638	0	307638	1	IVNT	Neale-B_UKBB_EUR_2017
rs2571445	rs2571445	chr2:218683154	chr2:217818431	G	A	Forced expiratory volume in 1-second, best measure	EFO_0004314	Neale B	UKBB	European	2017	0.01477	0.002336	2.61e-10	+	255492	0	255492	1	IVNT	Neale-B_UKBB_EUR_2017
rs2571445	rs2571445	chr2:218683154	chr2:217818431	G	A	Forced expiratory volume in 1-second, predicted percentage	EFO_0004314	Neale B	UKBB	European	2017	0.0284	0.004355	7e-11	+	110423	0	110423	1	IVNT	Neale-B_UKBB_EUR_2017
rs2571445	rs2571445	chr2:218683154	chr2:217818431	G	A	Forced vital capacity	EFO_0004312	Neale B	UKBB	European	2017	0.01055	0.002015	1.66e-07	+	307638	0	307638	1	IVNT	Neale-B_UKBB_EUR_2017
rs2571445	rs2571445	chr2:218683154	chr2:217818431	G	A	Forced vital capacity, best measure	EFO_0004312	Neale B	UKBB	European	2017	0.01031	0.002212	3.16e-06	+	255492	0	255492	1	IVNT	Neale-B_UKBB_EUR_2017
rs2571445	rs2571445	chr2:218683154	chr2:217818431	G	A	Pulse rate	EFO_0004326	Neale B	UKBB	European	2017	0.01168	0.002557	4.97e-06	+	317756	0	317756	1	IVNT	Neale-B_UKBB_EUR_2017
rs2571445	rs2571445	chr2:218683154	chr2:217818431	G	A	Systolic blood pressure	EFO_0006335	Neale B	UKBB	European	2017	-0.01342	0.002514	9.29e-08	-	317754	0	317754	1	IVNT	Neale-B_UKBB_EUR_2017
rs2571445	rs2571445	chr2:218683154	chr2:217818431	G	A	Respiratory function tests	EFO_0003892	Repapi E	20010834	European	2009	NA	NA	1e-12	NA	-	-	-	-	-	dbGaP
rs2571445	rs2571445	chr2:218683154	chr2:217818431	G	A	Coronary artery disease	EFO_0000378;EFO_0001645	van der Harst P	29212778	Mixed	2018	-0.037	0.0052	1.56e-12	-	547261	122733	424528	2	log OR	van-der-Harst-P_CAD_Mixed_2018
rs62191107	rs62191107	chr2:239876527	chr2:238954831	C	T	Forced expiratory volume in 1-second	EFO_0004314	Neale B	UKBB	European	2017	0.01669	0.002612	1.66e-10	+	307638	0	307638	1	IVNT	Neale-B_UKBB_EUR_2017
rs62191107	rs62191107	chr2:239876527	chr2:238954831	C	T	Forced expiratory volume in 1-second, best measure	EFO_0004314	Neale B	UKBB	European	2017	0.01758	0.002873	9.33e-10	+	255492	0	255492	1	IVNT	Neale-B_UKBB_EUR_2017
rs62191107	rs62191107	chr2:239876527	chr2:238954831	C	T	Forced expiratory volume in 1-second, predicted percentage	EFO_0004314	Neale B	UKBB	European	2017	0.02845	0.005344	1.02e-07	+	110423	0	110423	1	IVNT	Neale-B_UKBB_EUR_2017
rs12695002	rs12695002	chr2:242503047	chr2:241563632	C	T	Arm fat-free mass left	-	Neale B	UKBB	European	2017	0.009108	0.001582	8.59e-09	+	331159	0	331159	1	IVNT	Neale-B_UKBB_EUR_2017
rs12695002	rs12695002	chr2:242503047	chr2:241563632	C	T	Arm fat-free mass right	-	Neale B	UKBB	European	2017	0.00941	0.001551	1.3e-09	+	331221	0	331221	1	IVNT	Neale-B_UKBB_EUR_2017
rs12695002	rs12695002	chr2:242503047	chr2:241563632	C	T	Arm predicted mass left	-	Neale B	UKBB	European	2017	0.00899	0.001576	1.18e-08	+	331146	0	331146	1	IVNT	Neale-B_UKBB_EUR_2017
rs12695002	rs12695002	chr2:242503047	chr2:241563632	C	T	Arm predicted mass right	-	Neale B	UKBB	European	2017	0.009446	0.001545	9.8e-10	+	331216	0	331216	1	IVNT	Neale-B_UKBB_EUR_2017
rs12695002	rs12695002	chr2:242503047	chr2:241563632	C	T	Basal metabolic rate	EFO_0007777	Neale B	UKBB	European	2017	0.01071	0.00165	8.68e-11	+	331307	0	331307	1	IVNT	Neale-B_UKBB_EUR_2017
rs12695002	rs12695002	chr2:242503047	chr2:241563632	C	T	Comparative height size at age 10	-	Neale B	UKBB	European	2017	0.01119	0.0017	4.67e-11	+	332021	0	332021	1	-	Neale-B_UKBB_EUR_2017
rs12695002	rs12695002	chr2:242503047	chr2:241563632	C	T	Forced expiratory volume in 1-second	EFO_0004314	Neale B	UKBB	European	2017	0.01504	0.002132	1.76e-12	+	307638	0	307638	1	IVNT	Neale-B_UKBB_EUR_2017
rs12695002	rs12695002	chr2:242503047	chr2:241563632	C	T	Forced expiratory volume in 1-second, best measure	EFO_0004314	Neale B	UKBB	European	2017	0.01613	0.002344	6.04e-12	+	255492	0	255492	1	IVNT	Neale-B_UKBB_EUR_2017
rs12695002	rs12695002	chr2:242503047	chr2:241563632	C	T	Forced vital capacity	EFO_0004312	Neale B	UKBB	European	2017	0.01533	0.002022	3.34e-14	+	307638	0	307638	1	IVNT	Neale-B_UKBB_EUR_2017
rs12695002	rs12695002	chr2:242503047	chr2:241563632	C	T	Forced vital capacity, best measure	EFO_0004312	Neale B	UKBB	European	2017	0.01681	0.00222	3.72e-14	+	255492	0	255492	1	IVNT	Neale-B_UKBB_EUR_2017
rs12695002	rs12695002	chr2:242503047	chr2:241563632	C	T	Height	EFO_0004339	Neale B	UKBB	European	2017	0.01561	0.001769	1.08e-18	+	336474	0	336474	1	IVNT	Neale-B_UKBB_EUR_2017
rs12695002	rs12695002	chr2:242503047	chr2:241563632	C	T	Leg fat-free mass left	-	Neale B	UKBB	European	2017	0.01051	0.001639	1.44e-10	+	331258	0	331258	1	IVNT	Neale-B_UKBB_EUR_2017
rs12695002	rs12695002	chr2:242503047	chr2:241563632	C	T	Leg fat-free mass right	-	Neale B	UKBB	European	2017	0.01081	0.001638	4.06e-11	+	331285	0	331285	1	IVNT	Neale-B_UKBB_EUR_2017
rs12695002	rs12695002	chr2:242503047	chr2:241563632	C	T	Leg predicted mass left	-	Neale B	UKBB	European	2017	0.01056	0.001628	8.81e-11	+	331253	0	331253	1	IVNT	Neale-B_UKBB_EUR_2017
rs12695002	rs12695002	chr2:242503047	chr2:241563632	C	T	Leg predicted mass right	-	Neale B	UKBB	European	2017	0.0107	0.001627	4.95e-11	+	331285	0	331285	1	IVNT	Neale-B_UKBB_EUR_2017
rs12695002	rs12695002	chr2:242503047	chr2:241563632	C	T	Peak expiratory flow	EFO_0009718	Neale B	UKBB	European	2017	0.01055	0.002216	1.92e-06	+	307638	0	307638	1	IVNT	Neale-B_UKBB_EUR_2017
rs12695002	rs12695002	chr2:242503047	chr2:241563632	C	T	Sitting height	EFO_0004339	Neale B	UKBB	European	2017	0.01524	0.001924	2.33e-15	+	336172	0	336172	1	IVNT	Neale-B_UKBB_EUR_2017
rs12695002	rs12695002	chr2:242503047	chr2:241563632	C	T	Trunk fat-free mass	-	Neale B	UKBB	European	2017	0.009964	0.001568	2.07e-10	+	331030	0	331030	1	IVNT	Neale-B_UKBB_EUR_2017
rs12695002	rs12695002	chr2:242503047	chr2:241563632	C	T	Trunk predicted mass	-	Neale B	UKBB	European	2017	0.009912	0.001562	2.24e-10	+	330995	0	330995	1	IVNT	Neale-B_UKBB_EUR_2017
rs12695002	rs12695002	chr2:242503047	chr2:241563632	C	T	Weight	EFO_0004338	Neale B	UKBB	European	2017	0.01155	0.002175	1.09e-07	+	336227	0	336227	1	IVNT	Neale-B_UKBB_EUR_2017
rs12695002	rs12695002	chr2:242503047	chr2:241563632	C	T	Whole body fat-free mass	-	Neale B	UKBB	European	2017	0.01035	0.001574	4.78e-11	+	331291	0	331291	1	IVNT	Neale-B_UKBB_EUR_2017
rs12695002	rs12695002	chr2:242503047	chr2:241563632	C	T	Whole body water mass	-	Neale B	UKBB	European	2017	0.01037	0.001576	4.71e-11	+	331315	0	331315	1	IVNT	Neale-B_UKBB_EUR_2017
rs3856802	rs3856802	chr3:11667714	chr3:11626240	T	C	Body mass index	EFO_0004340	Akiyama M	28892062	East Asian	2017	-0.01738	0.003755	3.68e-06	-	173430	0	173430	3	IVNT	Akiyama-M_BMI_EAS_2017
rs2974389	rs2974389	chr3:13787641	chr3:13746144	G	A	Arm fat-free mass left	-	Neale B	UKBB	European	2017	-0.009998	0.001563	1.61e-10	-	331159	0	331159	1	IVNT	Neale-B_UKBB_EUR_2017
rs2974389	rs2974389	chr3:13787641	chr3:13746144	G	A	Arm fat-free mass right	-	Neale B	UKBB	European	2017	-0.009944	0.001532	8.61e-11	-	331221	0	331221	1	IVNT	Neale-B_UKBB_EUR_2017
rs2974389	rs2974389	chr3:13787641	chr3:13746144	G	A	Arm predicted mass left	-	Neale B	UKBB	European	2017	-0.01041	0.001558	2.33e-11	-	331146	0	331146	1	IVNT	Neale-B_UKBB_EUR_2017
rs2974389	rs2974389	chr3:13787641	chr3:13746144	G	A	Arm predicted mass right	-	Neale B	UKBB	European	2017	-0.009754	0.001527	1.68e-10	-	331216	0	331216	1	IVNT	Neale-B_UKBB_EUR_2017
rs2974389	rs2974389	chr3:13787641	chr3:13746144	G	A	Basal metabolic rate	EFO_0007777	Neale B	UKBB	European	2017	-0.01016	0.001631	4.58e-10	-	331307	0	331307	1	IVNT	Neale-B_UKBB_EUR_2017
rs2974389	rs2974389	chr3:13787641	chr3:13746144	G	A	Comparative height size at age 10	-	Neale B	UKBB	European	2017	-0.00832	0.001679	7.23e-07	-	332021	0	332021	1	-	Neale-B_UKBB_EUR_2017
rs2974389	rs2974389	chr3:13787641	chr3:13746144	G	A	Forced expiratory volume in 1-second	EFO_0004314	Neale B	UKBB	European	2017	-0.0131	0.002105	4.94e-10	-	307638	0	307638	1	IVNT	Neale-B_UKBB_EUR_2017
rs2974389	rs2974389	chr3:13787641	chr3:13746144	G	A	Forced expiratory volume in 1-second, best measure	EFO_0004314	Neale B	UKBB	European	2017	-0.01379	0.002315	2.53e-09	-	255492	0	255492	1	IVNT	Neale-B_UKBB_EUR_2017
rs2974389	rs2974389	chr3:13787641	chr3:13746144	G	A	Forced vital capacity	EFO_0004312	Neale B	UKBB	European	2017	-0.0124	0.001996	5.17e-10	-	307638	0	307638	1	IVNT	Neale-B_UKBB_EUR_2017
rs2974389	rs2974389	chr3:13787641	chr3:13746144	G	A	Forced vital capacity, best measure	EFO_0004312	Neale B	UKBB	European	2017	-0.01405	0.002192	1.45e-10	-	255492	0	255492	1	IVNT	Neale-B_UKBB_EUR_2017
rs2974389	rs2974389	chr3:13787641	chr3:13746144	G	A	Hand grip strength left	EFO_0006941	Neale B	UKBB	European	2017	-0.007925	0.001773	7.85e-06	-	335821	0	335821	1	IVNT	Neale-B_UKBB_EUR_2017
rs2974389	rs2974389	chr3:13787641	chr3:13746144	G	A	Height	EFO_0004339	Neale B	UKBB	European	2017	-0.01105	0.001747	2.53e-10	-	336474	0	336474	1	IVNT	Neale-B_UKBB_EUR_2017
rs2974389	rs2974389	chr3:13787641	chr3:13746144	G	A	Impedance of arm left	-	Neale B	UKBB	European	2017	0.009689	0.001737	2.42e-08	+	331292	0	331292	1	IVNT	Neale-B_UKBB_EUR_2017
rs2974389	rs2974389	chr3:13787641	chr3:13746144	G	A	Impedance of arm right	-	Neale B	UKBB	European	2017	0.008614	0.001729	6.33e-07	+	331279	0	331279	1	IVNT	Neale-B_UKBB_EUR_2017
rs2974389	rs2974389	chr3:13787641	chr3:13746144	G	A	Impedance of leg left	-	Neale B	UKBB	European	2017	0.01055	0.002242	2.54e-06	+	331296	0	331296	1	IVNT	Neale-B_UKBB_EUR_2017
rs2974389	rs2974389	chr3:13787641	chr3:13746144	G	A	Impedance of leg right	-	Neale B	UKBB	European	2017	0.01162	0.002225	1.77e-07	+	331301	0	331301	1	IVNT	Neale-B_UKBB_EUR_2017
rs2974389	rs2974389	chr3:13787641	chr3:13746144	G	A	Impedance of whole body	-	Neale B	UKBB	European	2017	0.01087	0.001875	6.72e-09	+	331284	0	331284	1	IVNT	Neale-B_UKBB_EUR_2017
rs2974389	rs2974389	chr3:13787641	chr3:13746144	G	A	Leg fat-free mass left	-	Neale B	UKBB	European	2017	-0.008856	0.001619	4.52e-08	-	331258	0	331258	1	IVNT	Neale-B_UKBB_EUR_2017
rs2974389	rs2974389	chr3:13787641	chr3:13746144	G	A	Leg fat-free mass right	-	Neale B	UKBB	European	2017	-0.01004	0.001619	5.62e-10	-	331285	0	331285	1	IVNT	Neale-B_UKBB_EUR_2017
rs2974389	rs2974389	chr3:13787641	chr3:13746144	G	A	Leg predicted mass left	-	Neale B	UKBB	European	2017	-0.008862	0.001608	3.59e-08	-	331253	0	331253	1	IVNT	Neale-B_UKBB_EUR_2017
rs2974389	rs2974389	chr3:13787641	chr3:13746144	G	A	Leg predicted mass right	-	Neale B	UKBB	European	2017	-0.01001	0.001608	4.83e-10	-	331285	0	331285	1	IVNT	Neale-B_UKBB_EUR_2017
rs2974389	rs2974389	chr3:13787641	chr3:13746144	G	A	Sitting height	EFO_0004339	Neale B	UKBB	European	2017	-0.01144	0.001901	1.76e-09	-	336172	0	336172	1	IVNT	Neale-B_UKBB_EUR_2017
rs2974389	rs2974389	chr3:13787641	chr3:13746144	G	A	Trunk fat-free mass	-	Neale B	UKBB	European	2017	-0.01151	0.001549	1.09e-13	-	331030	0	331030	1	IVNT	Neale-B_UKBB_EUR_2017
rs2974389	rs2974389	chr3:13787641	chr3:13746144	G	A	Trunk predicted mass	-	Neale B	UKBB	European	2017	-0.01141	0.001544	1.49e-13	-	330995	0	330995	1	IVNT	Neale-B_UKBB_EUR_2017
rs2974389	rs2974389	chr3:13787641	chr3:13746144	G	A	Whole body fat-free mass	-	Neale B	UKBB	European	2017	-0.01085	0.001555	3.03e-12	-	331291	0	331291	1	IVNT	Neale-B_UKBB_EUR_2017
rs2974389	rs2974389	chr3:13787641	chr3:13746144	G	A	Whole body water mass	-	Neale B	UKBB	European	2017	-0.01092	0.001557	2.41e-12	-	331315	0	331315	1	IVNT	Neale-B_UKBB_EUR_2017
rs1286645	rs1286645	chr3:25548574	chr3:25507083	A	G	Heel bone mineral density	EFO_0009270	Neale B	UKBB	European	2017	-0.02351	0.004046	6.25e-09	-	194398	0	194398	1	IVNT	Neale-B_UKBB_EUR_2017
rs13433809	rs13433809	chr3:32935126	chr3:32893634	A	G	Forced expiratory volume in 1-second	EFO_0004314	Neale B	UKBB	European	2017	0.01342	0.002095	1.52e-10	+	307638	0	307638	1	IVNT	Neale-B_UKBB_EUR_2017
rs13433809	rs13433809	chr3:32935126	chr3:32893634	A	G	Forced expiratory volume in 1-second, best measure	EFO_0004314	Neale B	UKBB	European	2017	0.01318	0.002303	1.07e-08	+	255492	0	255492	1	IVNT	Neale-B_UKBB_EUR_2017
rs13433809	rs13433809	chr3:32935126	chr3:32893634	A	G	Forced vital capacity	EFO_0004312	Neale B	UKBB	European	2017	0.01312	0.001986	3.94e-11	+	307638	0	307638	1	IVNT	Neale-B_UKBB_EUR_2017
rs13433809	rs13433809	chr3:32935126	chr3:32893634	A	G	Forced vital capacity, best measure	EFO_0004312	Neale B	UKBB	European	2017	0.01368	0.002181	3.58e-10	+	255492	0	255492	1	IVNT	Neale-B_UKBB_EUR_2017
rs13433809	rs13433809	chr3:32935126	chr3:32893634	A	G	Heel bone mineral density	EFO_0009270	Neale B	UKBB	European	2017	-0.01608	0.003133	2.85e-07	-	194398	0	194398	1	IVNT	Neale-B_UKBB_EUR_2017
rs13433809	rs13433809	chr3:32935126	chr3:32893634	A	G	Peak expiratory flow	EFO_0009718	Neale B	UKBB	European	2017	0.01035	0.002178	2.02e-06	+	307638	0	307638	1	IVNT	Neale-B_UKBB_EUR_2017
rs13433809	rs13433809	chr3:32935126	chr3:32893634	A	G	Sitting height	EFO_0004339	Neale B	UKBB	European	2017	0.009909	0.001891	1.6e-07	+	336172	0	336172	1	IVNT	Neale-B_UKBB_EUR_2017
rs9819463	rs9819463	chr3:53672471	chr3:53638444	C	T	Arm fat-free mass left	-	Neale B	UKBB	European	2017	0.009145	0.001914	1.78e-06	+	331159	0	331159	1	IVNT	Neale-B_UKBB_EUR_2017
rs9819463	rs9819463	chr3:53672471	chr3:53638444	C	T	Arm fat-free mass right	-	Neale B	UKBB	European	2017	0.008818	0.001876	2.61e-06	+	331221	0	331221	1	IVNT	Neale-B_UKBB_EUR_2017
rs9819463	rs9819463	chr3:53672471	chr3:53638444	C	T	Arm predicted mass left	-	Neale B	UKBB	European	2017	0.008747	0.001907	4.52e-06	+	331146	0	331146	1	IVNT	Neale-B_UKBB_EUR_2017
rs9819463	rs9819463	chr3:53672471	chr3:53638444	C	T	Arm predicted mass right	-	Neale B	UKBB	European	2017	0.009155	0.00187	9.77e-07	+	331216	0	331216	1	IVNT	Neale-B_UKBB_EUR_2017
rs9819463	rs9819463	chr3:53672471	chr3:53638444	C	T	Basal metabolic rate	EFO_0007777	Neale B	UKBB	European	2017	0.01012	0.001997	4.03e-07	+	331307	0	331307	1	IVNT	Neale-B_UKBB_EUR_2017
rs9819463	rs9819463	chr3:53672471	chr3:53638444	C	T	Forced expiratory volume in 1-second, predicted percentage	EFO_0004314	Neale B	UKBB	European	2017	-0.02832	0.005273	7.89e-08	-	110423	0	110423	1	IVNT	Neale-B_UKBB_EUR_2017
rs9819463	rs9819463	chr3:53672471	chr3:53638444	C	T	Height	EFO_0004339	Neale B	UKBB	European	2017	0.00959	0.00214	7.45e-06	+	336474	0	336474	1	IVNT	Neale-B_UKBB_EUR_2017
rs9819463	rs9819463	chr3:53672471	chr3:53638444	C	T	Impedance of leg left	-	Neale B	UKBB	European	2017	-0.01223	0.002746	8.47e-06	-	331296	0	331296	1	IVNT	Neale-B_UKBB_EUR_2017
rs9819463	rs9819463	chr3:53672471	chr3:53638444	C	T	Impedance of leg right	-	Neale B	UKBB	European	2017	-0.0122	0.002725	7.53e-06	-	331301	0	331301	1	IVNT	Neale-B_UKBB_EUR_2017
rs9819463	rs9819463	chr3:53672471	chr3:53638444	C	T	Leg fat-free mass left	-	Neale B	UKBB	European	2017	0.01061	0.001983	8.76e-08	+	331258	0	331258	1	IVNT	Neale-B_UKBB_EUR_2017
rs9819463	rs9819463	chr3:53672471	chr3:53638444	C	T	Leg fat-free mass right	-	Neale B	UKBB	European	2017	0.01093	0.001982	3.5e-08	+	331285	0	331285	1	IVNT	Neale-B_UKBB_EUR_2017
rs9819463	rs9819463	chr3:53672471	chr3:53638444	C	T	Leg predicted mass left	-	Neale B	UKBB	European	2017	0.01079	0.001969	4.32e-08	+	331253	0	331253	1	IVNT	Neale-B_UKBB_EUR_2017
rs9819463	rs9819463	chr3:53672471	chr3:53638444	C	T	Leg predicted mass right	-	Neale B	UKBB	European	2017	0.01067	0.001969	6.01e-08	+	331285	0	331285	1	IVNT	Neale-B_UKBB_EUR_2017
rs9819463	rs9819463	chr3:53672471	chr3:53638444	C	T	Self-reported hypertension	EFO_0000537	Neale B	UKBB	European	2017	0.00631	0.001322	1.8e-06	+	337159	87690	249469	1	risk diff	Neale-B_UKBB_EUR_2017
rs9819463	rs9819463	chr3:53672471	chr3:53638444	C	T	Sitting height	EFO_0004339	Neale B	UKBB	European	2017	0.01133	0.002328	1.13e-06	+	336172	0	336172	1	IVNT	Neale-B_UKBB_EUR_2017
rs9819463	rs9819463	chr3:53672471	chr3:53638444	C	T	Treatment with blood pressure medication	EFO_0007056	Neale B	UKBB	European	2017	0.007546	0.001567	1.48e-06	+	180203	31488	148715	1	risk diff	Neale-B_UKBB_EUR_2017
rs9819463	rs9819463	chr3:53672471	chr3:53638444	C	T	Trunk fat-free mass	-	Neale B	UKBB	European	2017	0.00945	0.001897	6.29e-07	+	331030	0	331030	1	IVNT	Neale-B_UKBB_EUR_2017
rs9819463	rs9819463	chr3:53672471	chr3:53638444	C	T	Trunk predicted mass	-	Neale B	UKBB	European	2017	0.009544	0.001891	4.46e-07	+	330995	0	330995	1	IVNT	Neale-B_UKBB_EUR_2017
rs9819463	rs9819463	chr3:53672471	chr3:53638444	C	T	Vascular or heart problems diagnosed by doctor: high blood pressure	EFO_0004325	Neale B	UKBB	European	2017	0.006714	0.00134	5.41e-07	+	336683	91033	245650	1	risk diff	Neale-B_UKBB_EUR_2017
rs9819463	rs9819463	chr3:53672471	chr3:53638444	C	T	Whole body fat-free mass	-	Neale B	UKBB	European	2017	0.009908	0.001904	1.96e-07	+	331291	0	331291	1	IVNT	Neale-B_UKBB_EUR_2017
rs9819463	rs9819463	chr3:53672471	chr3:53638444	C	T	Whole body water mass	-	Neale B	UKBB	European	2017	0.01011	0.001907	1.14e-07	+	331315	0	331315	1	IVNT	Neale-B_UKBB_EUR_2017
rs6445932	rs6445932	chr3:57879611	chr3:57893884	G	T	Forced expiratory volume in 1-second	EFO_0004314	Neale B	UKBB	European	2017	0.01784	0.002418	1.6e-13	+	307638	0	307638	1	IVNT	Neale-B_UKBB_EUR_2017
rs6445932	rs6445932	chr3:57879611	chr3:57893884	G	T	Forced expiratory volume in 1-second, best measure	EFO_0004314	Neale B	UKBB	European	2017	0.01606	0.002658	1.52e-09	+	255492	0	255492	1	IVNT	Neale-B_UKBB_EUR_2017
rs6445932	rs6445932	chr3:57879611	chr3:57893884	G	T	Forced expiratory volume in 1-second, predicted percentage	EFO_0004314	Neale B	UKBB	European	2017	0.02739	0.004941	2.98e-08	+	110423	0	110423	1	IVNT	Neale-B_UKBB_EUR_2017
rs6445932	rs6445932	chr3:57879611	chr3:57893884	G	T	Forced vital capacity	EFO_0004312	Neale B	UKBB	European	2017	0.01113	0.002293	1.21e-06	+	307638	0	307638	1	IVNT	Neale-B_UKBB_EUR_2017
rs1352658	rs1352658	chr3:67433189	chr3:67382765	C	T	Forced vital capacity	EFO_0004312	Neale B	UKBB	European	2017	-0.009	0.002007	7.34e-06	-	307638	0	307638	1	IVNT	Neale-B_UKBB_EUR_2017
rs1352658	rs1352658	chr3:67433189	chr3:67382765	C	T	Home area population density: Scotland large urban area	-	Neale B	UKBB	European	2017	-0.002542	0.0005328	1.84e-06	-	333997	18867	315130	1	risk diff	Neale-B_UKBB_EUR_2017
rs1499894	rs1499894	chr3:71571696	chr3:71522545	T	C	LDL cholesterol	EFO_0004195	Kathiresan S	19060906	European	2008	NA	NA	5.49e-06	NA	19840	-	-	-	-	GRASP
rs1499894	rs1499894	chr3:71571696	chr3:71522545	T	C	Alcohol intake frequency	EFO_0004329	Neale B	UKBB	European	2017	-0.02396	0.003592	2.58e-11	-	336965	0	336965	1	-	Neale-B_UKBB_EUR_2017
rs1499894	rs1499894	chr3:71571696	chr3:71522545	T	C	Alcohol intake versus 10 years previously	EFO_0004329	Neale B	UKBB	European	2017	-0.009333	0.001866	5.69e-07	-	313248	0	313248	1	-	Neale-B_UKBB_EUR_2017
rs1499894	rs1499894	chr3:71571696	chr3:71522545	T	C	Alcohol usually taken with meals	EFO_0004329	Neale B	UKBB	European	2017	0.008467	0.001566	6.37e-08	+	172454	116941	55513	1	risk diff	Neale-B_UKBB_EUR_2017
rs1499894	rs1499894	chr3:71571696	chr3:71522545	T	C	Average weekly red wine intake	EFO_0004329	Neale B	UKBB	European	2017	0.0126	0.002433	2.25e-07	+	241008	0	241008	1	IVNT	Neale-B_UKBB_EUR_2017
rs1499894	rs1499894	chr3:71571696	chr3:71522545	T	C	Birth weight of first child	EFO_0004344	Neale B	UKBB	European	2017	0.0217	0.004491	1.36e-06	+	145558	0	145558	1	-	Neale-B_UKBB_EUR_2017
rs1499894	rs1499894	chr3:71571696	chr3:71522545	T	C	Forced expiratory volume in 1-second	EFO_0004314	Neale B	UKBB	European	2017	0.01219	0.002102	6.77e-09	+	307638	0	307638	1	IVNT	Neale-B_UKBB_EUR_2017
rs1499894	rs1499894	chr3:71571696	chr3:71522545	T	C	Forced expiratory volume in 1-second, best measure	EFO_0004314	Neale B	UKBB	European	2017	0.01128	0.002309	1.04e-06	+	255492	0	255492	1	IVNT	Neale-B_UKBB_EUR_2017
rs1499894	rs1499894	chr3:71571696	chr3:71522545	T	C	Forced vital capacity	EFO_0004312	Neale B	UKBB	European	2017	0.01429	0.001993	7.67e-13	+	307638	0	307638	1	IVNT	Neale-B_UKBB_EUR_2017
rs1499894	rs1499894	chr3:71571696	chr3:71522545	T	C	Forced vital capacity, best measure	EFO_0004312	Neale B	UKBB	European	2017	0.0127	0.002187	6.43e-09	+	255492	0	255492	1	IVNT	Neale-B_UKBB_EUR_2017
rs1499894	rs1499894	chr3:71571696	chr3:71522545	T	C	Nasal polyp	EFO_1000391	Neale B	UKBB	European	2017	-0.0008357	0.0001712	1.05e-06	-	337199	1637	335562	1	risk diff	Neale-B_UKBB_EUR_2017
rs1499894	rs1499894	chr3:71571696	chr3:71522545	T	C	Other malignant neoplasms of skin	EFO_0004198	Neale B	UKBB	European	2017	0.001376	0.0002927	2.58e-06	+	337199	4826	332373	1	risk diff	Neale-B_UKBB_EUR_2017
rs1499894	rs1499894	chr3:71571696	chr3:71522545	T	C	Pain type experienced in last month: headache	EFO_0003843	Neale B	UKBB	European	2017	-0.005356	0.00098	4.64e-08	-	336650	66967	269683	1	risk diff	Neale-B_UKBB_EUR_2017
rs1499894	rs1499894	chr3:71571696	chr3:71522545	T	C	Qualifications: CSEs or equivalent	EFO_0004784	Neale B	UKBB	European	2017	-0.0044	0.0008394	1.6e-07	-	334070	44362	289708	1	risk diff	Neale-B_UKBB_EUR_2017
rs1499894	rs1499894	chr3:71571696	chr3:71522545	T	C	Qualifications: college or university degree	EFO_0004784	Neale B	UKBB	European	2017	0.0087	0.001151	4.13e-14	+	334070	106305	227765	1	risk diff	Neale-B_UKBB_EUR_2017
rs1499894	rs1499894	chr3:71571696	chr3:71522545	T	C	Qualifications: none	EFO_0004784	Neale B	UKBB	European	2017	-0.005129	0.0009334	3.92e-08	-	334070	57567	276503	1	risk diff	Neale-B_UKBB_EUR_2017
rs1499894	rs1499894	chr3:71571696	chr3:71522545	T	C	Self-reported basal cell carcinoma	EFO_0004193	Neale B	UKBB	European	2017	0.001122	0.0002373	2.27e-06	+	337159	3156	334003	1	risk diff	Neale-B_UKBB_EUR_2017
rs1499894	rs1499894	chr3:71571696	chr3:71522545	T	C	Time spent watching television	-	Neale B	UKBB	European	2017	-0.009783	0.00189	2.26e-07	-	319740	0	319740	1	-	Neale-B_UKBB_EUR_2017
rs1499894	rs1499894	chr3:71571696	chr3:71522545	T	C	Types of physical activity in last 4 weeks: none of the above	EFO_0008002	Neale B	UKBB	European	2017	-0.00289	0.0005776	5.64e-07	-	335599	19551	316048	1	risk diff	Neale-B_UKBB_EUR_2017
rs1499894	rs1499894	chr3:71571696	chr3:71522545	T	C	Types of physical activity in last 4 weeks: walking for pleasure	EFO_0008002	Neale B	UKBB	European	2017	0.005382	0.001106	1.13e-06	+	335599	241930	93669	1	risk diff	Neale-B_UKBB_EUR_2017
rs1499894	rs1499894	chr3:71571696	chr3:71522545	T	C	Usual walking pace	EFO_0008002	Neale B	UKBB	European	2017	0.006833	0.001501	5.28e-06	+	335349	0	335349	1	-	Neale-B_UKBB_EUR_2017
rs1499894	rs1499894	chr3:71571696	chr3:71522545	T	C	Schizophrenia	EFO_0000692	PGC	25056061	Mixed	2014	-0.056	0.011	3.48e-07	-	82315	35476	46839	49	log OR	PGC_Schizophrenia_Mixed_2014
rs1499894	rs1499894	chr3:71571696	chr3:71522545	T	C	Years of educational attainment	EFO_0004784	SSGAC	27225129	European	2016	0.012	0.002	1.6e-06	+	328917	0	328917	64	years	SSGAC_EduYears_EUR_2016
rs13069228	rs13069228	chr3:73572544	chr3:73523393	C	T	Forced expiratory volume in 1-second, predicted percentage	EFO_0004314	Neale B	UKBB	European	2017	-0.02053	0.004434	3.65e-06	-	110423	0	110423	1	IVNT	Neale-B_UKBB_EUR_2017
rs7639737	rs7639737	chr3:98820050	chr3:99101206	C	T	Forced expiratory volume in 1-second	EFO_0004314	Neale B	UKBB	European	2017	-0.01661	0.002585	1.32e-10	-	307638	0	307638	1	IVNT	Neale-B_UKBB_EUR_2017
rs7639737	rs7639737	chr3:98820050	chr3:99101206	C	T	Forced expiratory volume in 1-second, best measure	EFO_0004314	Neale B	UKBB	European	2017	-0.01628	0.002843	1.04e-08	-	255492	0	255492	1	IVNT	Neale-B_UKBB_EUR_2017
rs7639737	rs7639737	chr3:98820050	chr3:99101206	C	T	Forced vital capacity	EFO_0004312	Neale B	UKBB	European	2017	-0.01717	0.002451	2.45e-12	-	307638	0	307638	1	IVNT	Neale-B_UKBB_EUR_2017
rs7639737	rs7639737	chr3:98820050	chr3:99101206	C	T	Forced vital capacity, best measure	EFO_0004312	Neale B	UKBB	European	2017	-0.01608	0.002692	2.36e-09	-	255492	0	255492	1	IVNT	Neale-B_UKBB_EUR_2017
rs1610263	rs1610263	chr3:99419858	chr3:99701014	A	T	Height	EFO_0004339	GIANT	25282103	European	2014	-0.027	0.0055	6.3e-07	-	241283	0	241283	79	Z-score	GIANT_Height_EUR_2014
rs1610263	rs1610263	chr3:99419858	chr3:99701014	A	T	Forced expiratory volume in 1-second, predicted percentage	EFO_0004314	Neale B	UKBB	European	2017	0.0405	0.007526	7.43e-08	+	110423	0	110423	1	IVNT	Neale-B_UKBB_EUR_2017
rs1610263	rs1610263	chr3:99419858	chr3:99701014	A	T	Forced vital capacity, best measure	EFO_0004312	Neale B	UKBB	European	2017	0.01746	0.003832	5.21e-06	+	255492	0	255492	1	IVNT	Neale-B_UKBB_EUR_2017
rs6807089	rs6807089	chr3:123064089	chr3:123345242	C	T	Type II diabetes	EFO_0001360	DIAGRAM	26551672	European	2015	-0.06204	0.01272	1.2e-06	-	84780	27206	57574	23	log OR	DIAGRAM_T2D-METABO_EUR_2015
rs6807089	rs6807089	chr3:123064089	chr3:123345242	C	T	HbA1c	EFO_0004541;EFO_0001360	MAGIC	28898252	European	2017	-0.0084	0.0018	1.83e-06	-	123665	0	123665	50	%	MAGIC_HbA1c_EUR_2017
rs6807089	rs6807089	chr3:123064089	chr3:123345242	C	T	Birth weight of first child	EFO_0004344	Neale B	UKBB	European	2017	-0.02165	0.004468	1.27e-06	-	145558	0	145558	1	-	Neale-B_UKBB_EUR_2017
rs6807089	rs6807089	chr3:123064089	chr3:123345242	C	T	Body fat percentage	EFO_0007800	Neale B	UKBB	European	2017	0.009532	0.001872	3.56e-07	+	331117	0	331117	1	IVNT	Neale-B_UKBB_EUR_2017
rs6807089	rs6807089	chr3:123064089	chr3:123345242	C	T	Forced expiratory volume in 1-second	EFO_0004314	Neale B	UKBB	European	2017	-0.01086	0.00209	2.06e-07	-	307638	0	307638	1	IVNT	Neale-B_UKBB_EUR_2017
rs6807089	rs6807089	chr3:123064089	chr3:123345242	C	T	Forced expiratory volume in 1-second, best measure	EFO_0004314	Neale B	UKBB	European	2017	-0.01271	0.002296	3.12e-08	-	255492	0	255492	1	IVNT	Neale-B_UKBB_EUR_2017
rs6807089	rs6807089	chr3:123064089	chr3:123345242	C	T	Forced vital capacity	EFO_0004312	Neale B	UKBB	European	2017	-0.008866	0.001982	7.68e-06	-	307638	0	307638	1	IVNT	Neale-B_UKBB_EUR_2017
rs6807089	rs6807089	chr3:123064089	chr3:123345242	C	T	Forced vital capacity, best measure	EFO_0004312	Neale B	UKBB	European	2017	-0.009931	0.002175	4.96e-06	-	255492	0	255492	1	IVNT	Neale-B_UKBB_EUR_2017
rs6807089	rs6807089	chr3:123064089	chr3:123345242	C	T	Leg fat percentage left	-	Neale B	UKBB	European	2017	0.007369	0.001527	1.39e-06	+	331278	0	331278	1	IVNT	Neale-B_UKBB_EUR_2017
rs6807089	rs6807089	chr3:123064089	chr3:123345242	C	T	Leg fat percentage right	-	Neale B	UKBB	European	2017	0.007533	0.001546	1.11e-06	+	331296	0	331296	1	IVNT	Neale-B_UKBB_EUR_2017
rs6807089	rs6807089	chr3:123064089	chr3:123345242	C	T	Trunk fat percentage	-	Neale B	UKBB	European	2017	0.01096	0.002244	1.05e-06	+	331113	0	331113	1	IVNT	Neale-B_UKBB_EUR_2017
rs6807089	rs6807089	chr3:123064089	chr3:123345242	C	T	Waist circumference	EFO_0004342	Neale B	UKBB	European	2017	0.009751	0.002163	6.53e-06	+	336639	0	336639	1	IVNT	Neale-B_UKBB_EUR_2017
rs2811416	rs2811416	chr3:127991938	chr3:128273095	C	T	Red cell distribution width	EFO_0004586	Astle W	27863252	European	2016	-0.02494	0.005529	6.42e-06	-	173480	0	173480	2	IVNT	Astle-W_Blood-Cell-Traits_EUR_2016
rs2811416	rs2811416	chr3:127991938	chr3:128273095	C	T	Post bronchodilator FEV1	EFO_0004314;GO_0097366	Lutz SM	26634245	Mixed	2015	NA	NA	1e-06	NA	-	-	-	-	-	NHGRI-EBI_GWAS_Catalog
rs2811416	rs2811416	chr3:127991938	chr3:128273095	C	T	Post bronchodilator FEV1FVC ratio	GO_0097366;EFO_0004713	Lutz SM	26634245	Mixed	2015	-0.015	0.003156	2e-06	-	-	-	-	-	unit increase	NHGRI-EBI_GWAS_Catalog
rs2811416	rs2811416	chr3:127991938	chr3:128273095	C	T	Asthma	EFO_0000270	Neale B	UKBB	European	2017	0.006155	0.001209	3.55e-07	+	336782	38791	297991	1	risk diff	Neale-B_UKBB_EUR_2017
rs2811416	rs2811416	chr3:127991938	chr3:128273095	C	T	Forced expiratory volume in 1-second	EFO_0004314	Neale B	UKBB	European	2017	-0.01453	0.003229	6.85e-06	-	307638	0	307638	1	IVNT	Neale-B_UKBB_EUR_2017
rs2811416	rs2811416	chr3:127991938	chr3:128273095	C	T	Forced expiratory volume in 1-second, best measure	EFO_0004314	Neale B	UKBB	European	2017	-0.01685	0.00355	2.06e-06	-	255492	0	255492	1	IVNT	Neale-B_UKBB_EUR_2017
rs2811416	rs2811416	chr3:127991938	chr3:128273095	C	T	Self-reported asthma	EFO_0000270	Neale B	UKBB	European	2017	0.006439	0.001211	1.06e-07	+	337159	39049	298110	1	risk diff	Neale-B_UKBB_EUR_2017
rs2811416	rs2811416	chr3:127991938	chr3:128273095	C	T	Self-reported hypertension	EFO_0000537	Neale B	UKBB	European	2017	0.007532	0.001656	5.37e-06	+	337159	87690	249469	1	risk diff	Neale-B_UKBB_EUR_2017
rs2811416	rs2811416	chr3:127991938	chr3:128273095	C	T	Vascular or heart problems diagnosed by doctor: high blood pressure	EFO_0004325	Neale B	UKBB	European	2017	0.008308	0.001678	7.42e-07	+	336683	91033	245650	1	risk diff	Neale-B_UKBB_EUR_2017
rs2811416	rs2811416	chr3:127991938	chr3:128273095	C	T	Vascular or heart problems diagnosed by doctor: none of the above	-	Neale B	UKBB	European	2017	-0.0077	0.001724	7.91e-06	-	336683	236530	100153	1	risk diff	Neale-B_UKBB_EUR_2017
rs4955548	rs4955548	chr3:134341060	chr3:134622218	A	C	Comparative height size at age 10	-	Neale B	UKBB	European	2017	-0.01071	0.001771	1.48e-09	-	332021	0	332021	1	-	Neale-B_UKBB_EUR_2017
rs4955548	rs4955548	chr3:134341060	chr3:134622218	A	C	Forced expiratory volume in 1-second, predicted percentage	EFO_0004314	Neale B	UKBB	European	2017	0.02284	0.004544	5.03e-07	+	110423	0	110423	1	IVNT	Neale-B_UKBB_EUR_2017
rs4955548	rs4955548	chr3:134341060	chr3:134622218	A	C	Height	EFO_0004339	Neale B	UKBB	European	2017	-0.01446	0.001844	4.46e-15	-	336474	0	336474	1	IVNT	Neale-B_UKBB_EUR_2017
rs73154306	rs73154306	chr3:158211922	chr3:158494133	C	T	Diastolic blood pressure	EFO_0006336	Neale B	UKBB	European	2017	0.01595	0.002768	8.27e-09	+	317756	0	317756	1	IVNT	Neale-B_UKBB_EUR_2017
rs73154306	rs73154306	chr3:158211922	chr3:158494133	C	T	Forced expiratory volume in 1-second	EFO_0004314	Neale B	UKBB	European	2017	-0.01451	0.002338	5.36e-10	-	307638	0	307638	1	IVNT	Neale-B_UKBB_EUR_2017
rs73154306	rs73154306	chr3:158211922	chr3:158494133	C	T	Forced expiratory volume in 1-second, best measure	EFO_0004314	Neale B	UKBB	European	2017	-0.01457	0.002568	1.4e-08	-	255492	0	255492	1	IVNT	Neale-B_UKBB_EUR_2017
rs73154306	rs73154306	chr3:158211922	chr3:158494133	C	T	Forced expiratory volume in 1-second, predicted percentage	EFO_0004314	Neale B	UKBB	European	2017	-0.02152	0.004767	6.36e-06	-	110423	0	110423	1	IVNT	Neale-B_UKBB_EUR_2017
rs73154306	rs73154306	chr3:158211922	chr3:158494133	C	T	Forced vital capacity	EFO_0004312	Neale B	UKBB	European	2017	-0.01834	0.002216	1.28e-16	-	307638	0	307638	1	IVNT	Neale-B_UKBB_EUR_2017
rs73154306	rs73154306	chr3:158211922	chr3:158494133	C	T	Forced vital capacity, best measure	EFO_0004312	Neale B	UKBB	European	2017	-0.01746	0.002431	6.94e-13	-	255492	0	255492	1	IVNT	Neale-B_UKBB_EUR_2017
rs881755	rs881755	chr3:168710640	chr3:168992852	T	C	Platelet count	EFO_0004586	Astle W	27863252	European	2016	0.02475	0.003643	1.09e-11	+	173480	0	173480	2	IVNT	Astle-W_Blood-Cell-Traits_EUR_2016
rs881755	rs881755	chr3:168710640	chr3:168992852	T	C	Plateletcrit	EFO_0004586	Astle W	27863252	European	2016	0.02952	0.003656	6.78e-16	+	173480	0	173480	2	IVNT	Astle-W_Blood-Cell-Traits_EUR_2016
rs881755	rs881755	chr3:168710640	chr3:168992852	T	C	Diastolic blood pressure	EFO_0006336	Neale B	UKBB	European	2017	-0.01127	0.002467	4.91e-06	-	317756	0	317756	1	IVNT	Neale-B_UKBB_EUR_2017
rs881755	rs881755	chr3:168710640	chr3:168992852	T	C	Forced expiratory volume in 1-second	EFO_0004314	Neale B	UKBB	European	2017	-0.012	0.002085	8.51e-09	-	307638	0	307638	1	IVNT	Neale-B_UKBB_EUR_2017
rs881755	rs881755	chr3:168710640	chr3:168992852	T	C	Forced expiratory volume in 1-second, best measure	EFO_0004314	Neale B	UKBB	European	2017	-0.01412	0.002292	7.23e-10	-	255492	0	255492	1	IVNT	Neale-B_UKBB_EUR_2017
rs881755	rs881755	chr3:168710640	chr3:168992852	T	C	Forced expiratory volume in 1-second, predicted percentage	EFO_0004314	Neale B	UKBB	European	2017	-0.02401	0.004274	1.93e-08	-	110423	0	110423	1	IVNT	Neale-B_UKBB_EUR_2017
rs881755	rs881755	chr3:168710640	chr3:168992852	T	C	Peak expiratory flow	EFO_0009718	Neale B	UKBB	European	2017	-0.01164	0.002167	7.69e-08	-	307638	0	307638	1	IVNT	Neale-B_UKBB_EUR_2017
rs881755	rs881755	chr3:168710640	chr3:168992852	T	C	Systolic blood pressure	EFO_0006335	Neale B	UKBB	European	2017	-0.01132	0.002466	4.43e-06	-	317754	0	317754	1	IVNT	Neale-B_UKBB_EUR_2017
rs78101726	rs78101726	chr3:169295436	chr3:169577648	A	G	Forced expiratory volume in 1-second	EFO_0004314	Neale B	UKBB	European	2017	0.02324	0.002887	8.2e-16	+	307638	0	307638	1	IVNT	Neale-B_UKBB_EUR_2017
rs78101726	rs78101726	chr3:169295436	chr3:169577648	A	G	Forced expiratory volume in 1-second, best measure	EFO_0004314	Neale B	UKBB	European	2017	0.02337	0.00317	1.69e-13	+	255492	0	255492	1	IVNT	Neale-B_UKBB_EUR_2017
rs78101726	rs78101726	chr3:169295436	chr3:169577648	A	G	Forced expiratory volume in 1-second, predicted percentage	EFO_0004314	Neale B	UKBB	European	2017	0.02841	0.005883	1.38e-06	+	110423	0	110423	1	IVNT	Neale-B_UKBB_EUR_2017
rs78101726	rs78101726	chr3:169295436	chr3:169577648	A	G	Forced vital capacity	EFO_0004312	Neale B	UKBB	European	2017	0.02086	0.002737	2.55e-14	+	307638	0	307638	1	IVNT	Neale-B_UKBB_EUR_2017
rs78101726	rs78101726	chr3:169295436	chr3:169577648	A	G	Forced vital capacity, best measure	EFO_0004312	Neale B	UKBB	European	2017	0.02065	0.003002	6.09e-12	+	255492	0	255492	1	IVNT	Neale-B_UKBB_EUR_2017
rs78101726	rs78101726	chr3:169295436	chr3:169577648	A	G	Other polyneuropathies	EFO_0009562	Neale B	UKBB	European	2017	-0.0003446	7.77e-05	9.26e-06	-	337199	178	337021	1	risk diff	Neale-B_UKBB_EUR_2017
rs12107414	rs12107414	chr3:183574548	chr3:183856760	C	G	Pulse rate	EFO_0004326	Neale B	UKBB	European	2017	0.01488	0.003228	4.03e-06	+	317756	0	317756	1	IVNT	Neale-B_UKBB_EUR_2017
rs6780171	rs6780171	chr3:185503456	chr3:185785668	A	T	Body mass index males	EFO_0004340	Akiyama M	28892062	East Asian	2017	-0.03811	0.005192	2.14e-13	-	90992	0	90992	3	IVNT	Akiyama-M_BMI-M_EAS_2017
rs6780171	rs6780171	chr3:185503456	chr3:185785668	A	T	Body mass index	EFO_0004340	Akiyama M	28892062	East Asian	2017	-0.03075	0.003826	9.06e-16	-	173430	0	173430	3	IVNT	Akiyama-M_BMI_EAS_2017
rs6780171	rs6780171	chr3:185503456	chr3:185785668	A	T	Platelet count	EFO_0004586	Astle W	27863252	European	2016	-0.02237	0.00396	1.63e-08	-	173480	0	173480	2	IVNT	Astle-W_Blood-Cell-Traits_EUR_2016
rs6780171	rs6780171	chr3:185503456	chr3:185785668	A	T	Plateletcrit	EFO_0004586	Astle W	27863252	European	2016	-0.02738	0.003974	5.6e-12	-	173480	0	173480	2	IVNT	Astle-W_Blood-Cell-Traits_EUR_2016
rs6780171	rs6780171	chr3:185503456	chr3:185785668	A	T	Type II diabetes	EFO_0001360	DIAGRAM	26551672	European	2015	0.124	0.01374	1.3e-19	+	84780	27206	57574	23	log OR	DIAGRAM_T2D-METABO_EUR_2015
rs6780171	rs6780171	chr3:185503456	chr3:185785668	A	T	Type II diabetes adjusted for BMI	EFO_0001360	DIAGRAM	28566273	European	2017	0.15	0.016	4e-22	+	159208	26676	132532	18	log OR	DIAGRAM_T2D-adjusted-BMI_EUR_2017
rs6780171	rs6780171	chr3:185503456	chr3:185785668	A	T	Type II diabetes	EFO_0001360	DIAGRAM	28566273	European	2017	0.13	0.013	1.1e-22	+	159208	26676	132532	18	log OR	DIAGRAM_T2D_EUR_2017
rs6780171	rs6780171	chr3:185503456	chr3:185785668	A	T	Diabetes diagnosed by doctor	EFO_0000400	Neale B	UKBB	European	2017	0.005942	0.0005621	4.09e-26	+	336473	16183	320290	1	risk diff	Neale-B_UKBB_EUR_2017
rs6780171	rs6780171	chr3:185503456	chr3:185785668	A	T	Eye problems or disorders: diabetes related eye disease	EFO_0009486	Neale B	UKBB	European	2017	0.003593	0.0006329	1.37e-08	+	108817	2072	106745	1	risk diff	Neale-B_UKBB_EUR_2017
rs6780171	rs6780171	chr3:185503456	chr3:185785668	A	T	Forced expiratory volume in 1-second	EFO_0004314	Neale B	UKBB	European	2017	-0.01177	0.002245	1.6e-07	-	307638	0	307638	1	IVNT	Neale-B_UKBB_EUR_2017
rs6780171	rs6780171	chr3:185503456	chr3:185785668	A	T	Forced expiratory volume in 1-second, best measure	EFO_0004314	Neale B	UKBB	European	2017	-0.01205	0.002466	1.03e-06	-	255492	0	255492	1	IVNT	Neale-B_UKBB_EUR_2017
rs6780171	rs6780171	chr3:185503456	chr3:185785668	A	T	Illnesses of father: diabetes	EFO_0000400	Neale B	UKBB	European	2017	0.006639	0.0008167	4.35e-16	+	293407	28197	265210	1	risk diff	Neale-B_UKBB_EUR_2017
rs6780171	rs6780171	chr3:185503456	chr3:185785668	A	T	Illnesses of mother: diabetes	EFO_0000400	Neale B	UKBB	European	2017	0.00513	0.0007858	6.64e-11	+	309953	28875	281078	1	risk diff	Neale-B_UKBB_EUR_2017
rs6780171	rs6780171	chr3:185503456	chr3:185785668	A	T	Illnesses of siblings: diabetes	EFO_0000400	Neale B	UKBB	European	2017	0.004826	0.0008083	2.36e-09	+	261075	21747	239328	1	risk diff	Neale-B_UKBB_EUR_2017
rs6780171	rs6780171	chr3:185503456	chr3:185785668	A	T	Long-standing illness, disability or infirmity	-	Neale B	UKBB	European	2017	0.005561	0.001244	7.81e-06	+	329663	107123	222540	1	risk diff	Neale-B_UKBB_EUR_2017
rs6780171	rs6780171	chr3:185503456	chr3:185785668	A	T	Medication for cholesterol, blood pressure or diabetes: cholesterol lowering medication	EFO_0007056	Neale B	UKBB	European	2017	0.007995	0.001641	1.11e-06	+	154702	35840	118862	1	risk diff	Neale-B_UKBB_EUR_2017
rs6780171	rs6780171	chr3:185503456	chr3:185785668	A	T	Medication for cholesterol, blood pressure or diabetes: none of the above	EFO_0007056	Neale B	UKBB	European	2017	-0.008798	0.001835	1.63e-06	-	154702	103004	51698	1	risk diff	Neale-B_UKBB_EUR_2017
rs6780171	rs6780171	chr3:185503456	chr3:185785668	A	T	Medication for pain relief, constipation, heartburn: aspirin	EFO_0007056	Neale B	UKBB	European	2017	0.004065	0.0009117	8.24e-06	+	333581	46946	286635	1	risk diff	Neale-B_UKBB_EUR_2017
rs6780171	rs6780171	chr3:185503456	chr3:185785668	A	T	Peak expiratory flow	EFO_0009718	Neale B	UKBB	European	2017	-0.01214	0.002333	1.96e-07	-	307638	0	307638	1	IVNT	Neale-B_UKBB_EUR_2017
rs6780171	rs6780171	chr3:185503456	chr3:185785668	A	T	Self-reported diabetes	EFO_0000400	Neale B	UKBB	European	2017	0.005136	0.0005097	7.09e-24	+	337159	13243	323916	1	risk diff	Neale-B_UKBB_EUR_2017
rs6780171	rs6780171	chr3:185503456	chr3:185785668	A	T	Treatment with aspirin	EFO_0007056	Neale B	UKBB	European	2017	0.004166	0.0008874	2.67e-06	+	337159	45012	292147	1	risk diff	Neale-B_UKBB_EUR_2017
rs6780171	rs6780171	chr3:185503456	chr3:185785668	A	T	Treatment with gliclazide	EFO_0007056	Neale B	UKBB	European	2017	0.001455	0.0002389	1.11e-09	+	337159	2807	334352	1	risk diff	Neale-B_UKBB_EUR_2017
rs6780171	rs6780171	chr3:185503456	chr3:185785668	A	T	Treatment with metformin	EFO_0007056	Neale B	UKBB	European	2017	0.003773	0.0004092	3.02e-20	+	337159	8392	328767	1	risk diff	Neale-B_UKBB_EUR_2017
rs73182224	rs73182224	chr3:186083483	chr3:186365694	A	G	Forced expiratory volume in 1-second	EFO_0004314	Neale B	UKBB	European	2017	-0.0119	0.002529	2.56e-06	-	307638	0	307638	1	IVNT	Neale-B_UKBB_EUR_2017
rs73182224	rs73182224	chr3:186083483	chr3:186365694	A	G	Forced expiratory volume in 1-second, best measure	EFO_0004314	Neale B	UKBB	European	2017	-0.0139	0.002779	5.65e-07	-	255492	0	255492	1	IVNT	Neale-B_UKBB_EUR_2017
rs10489880	rs10489880	chr3:196961186	chr3:197234315	G	A	Body fat percentage	EFO_0007800	Neale B	UKBB	European	2017	-0.009515	0.002077	4.64e-06	-	331117	0	331117	1	IVNT	Neale-B_UKBB_EUR_2017
rs10489880	rs10489880	chr3:196961186	chr3:197234315	G	A	Forced expiratory volume in 1-second	EFO_0004314	Neale B	UKBB	European	2017	0.01268	0.00232	4.65e-08	+	307638	0	307638	1	IVNT	Neale-B_UKBB_EUR_2017
rs10489880	rs10489880	chr3:196961186	chr3:197234315	G	A	Forced expiratory volume in 1-second, best measure	EFO_0004314	Neale B	UKBB	European	2017	0.01356	0.002549	1.05e-07	+	255492	0	255492	1	IVNT	Neale-B_UKBB_EUR_2017
rs10489880	rs10489880	chr3:196961186	chr3:197234315	G	A	Forced vital capacity	EFO_0004312	Neale B	UKBB	European	2017	0.01385	0.0022	3.06e-10	+	307638	0	307638	1	IVNT	Neale-B_UKBB_EUR_2017
rs10489880	rs10489880	chr3:196961186	chr3:197234315	G	A	Forced vital capacity, best measure	EFO_0004312	Neale B	UKBB	European	2017	0.01534	0.002414	2.11e-10	+	255492	0	255492	1	IVNT	Neale-B_UKBB_EUR_2017
rs10489880	rs10489880	chr3:196961186	chr3:197234315	G	A	Hand grip strength right	EFO_0006941	Neale B	UKBB	European	2017	0.01044	0.001957	9.7e-08	+	335842	0	335842	1	IVNT	Neale-B_UKBB_EUR_2017
rs10489880	rs10489880	chr3:196961186	chr3:197234315	G	A	Impedance of arm left	-	Neale B	UKBB	European	2017	-0.009212	0.001913	1.48e-06	-	331292	0	331292	1	IVNT	Neale-B_UKBB_EUR_2017
rs10489880	rs10489880	chr3:196961186	chr3:197234315	G	A	Impedance of arm right	-	Neale B	UKBB	European	2017	-0.008593	0.001905	6.48e-06	-	331279	0	331279	1	IVNT	Neale-B_UKBB_EUR_2017
rs10489880	rs10489880	chr3:196961186	chr3:197234315	G	A	Peak expiratory flow	EFO_0009718	Neale B	UKBB	European	2017	0.01219	0.002412	4.36e-07	+	307638	0	307638	1	IVNT	Neale-B_UKBB_EUR_2017
rs10489880	rs10489880	chr3:196961186	chr3:197234315	G	A	Trunk fat percentage	-	Neale B	UKBB	European	2017	-0.01116	0.00249	7.46e-06	-	331113	0	331113	1	IVNT	Neale-B_UKBB_EUR_2017
rs10489880	rs10489880	chr3:196961186	chr3:197234315	G	A	Trunk fat-free mass	-	Neale B	UKBB	European	2017	0.007693	0.001706	6.54e-06	+	331030	0	331030	1	IVNT	Neale-B_UKBB_EUR_2017
rs10489880	rs10489880	chr3:196961186	chr3:197234315	G	A	Trunk predicted mass	-	Neale B	UKBB	European	2017	0.007711	0.001701	5.81e-06	+	330995	0	330995	1	IVNT	Neale-B_UKBB_EUR_2017
rs2153997	rs2153997	chr4:2971626	chr4:2969899	A	G	Arm fat mass left	-	Neale B	UKBB	European	2017	0.01222	0.002607	2.76e-06	+	331164	0	331164	1	IVNT	Neale-B_UKBB_EUR_2017
rs2153997	rs2153997	chr4:2971626	chr4:2969899	A	G	Arm fat mass right	-	Neale B	UKBB	European	2017	0.01264	0.002606	1.23e-06	+	331226	0	331226	1	IVNT	Neale-B_UKBB_EUR_2017
rs2153997	rs2153997	chr4:2971626	chr4:2969899	A	G	Arm fat percentage left	-	Neale B	UKBB	European	2017	0.01147	0.002014	1.22e-08	+	331198	0	331198	1	IVNT	Neale-B_UKBB_EUR_2017
rs2153997	rs2153997	chr4:2971626	chr4:2969899	A	G	Arm fat percentage right	-	Neale B	UKBB	European	2017	0.0113	0.002023	2.32e-08	+	331249	0	331249	1	IVNT	Neale-B_UKBB_EUR_2017
rs2153997	rs2153997	chr4:2971626	chr4:2969899	A	G	Body fat percentage	EFO_0007800	Neale B	UKBB	European	2017	0.01085	0.00204	1.03e-07	+	331117	0	331117	1	IVNT	Neale-B_UKBB_EUR_2017
rs2153997	rs2153997	chr4:2971626	chr4:2969899	A	G	Body mass index	EFO_0004340	Neale B	UKBB	European	2017	0.01446	0.002632	3.91e-08	+	336107	0	336107	1	IVNT	Neale-B_UKBB_EUR_2017
rs2153997	rs2153997	chr4:2971626	chr4:2969899	A	G	Forced expiratory volume in 1-second	EFO_0004314	Neale B	UKBB	European	2017	-0.01058	0.002278	3.37e-06	-	307638	0	307638	1	IVNT	Neale-B_UKBB_EUR_2017
rs2153997	rs2153997	chr4:2971626	chr4:2969899	A	G	Forced expiratory volume in 1-second, best measure	EFO_0004314	Neale B	UKBB	European	2017	-0.01185	0.002504	2.2e-06	-	255492	0	255492	1	IVNT	Neale-B_UKBB_EUR_2017
rs2153997	rs2153997	chr4:2971626	chr4:2969899	A	G	Forced vital capacity	EFO_0004312	Neale B	UKBB	European	2017	-0.009889	0.00216	4.68e-06	-	307638	0	307638	1	IVNT	Neale-B_UKBB_EUR_2017
rs2153997	rs2153997	chr4:2971626	chr4:2969899	A	G	Forced vital capacity, best measure	EFO_0004312	Neale B	UKBB	European	2017	-0.01154	0.002371	1.13e-06	-	255492	0	255492	1	IVNT	Neale-B_UKBB_EUR_2017
rs2153997	rs2153997	chr4:2971626	chr4:2969899	A	G	Height	EFO_0004339	Neale B	UKBB	European	2017	-0.009736	0.00189	2.6e-07	-	336474	0	336474	1	IVNT	Neale-B_UKBB_EUR_2017
rs2153997	rs2153997	chr4:2971626	chr4:2969899	A	G	Leg fat mass left	-	Neale B	UKBB	European	2017	0.00958	0.002102	5.2e-06	+	331275	0	331275	1	IVNT	Neale-B_UKBB_EUR_2017
rs2153997	rs2153997	chr4:2971626	chr4:2969899	A	G	Leg fat mass right	-	Neale B	UKBB	European	2017	0.009496	0.002127	8e-06	+	331293	0	331293	1	IVNT	Neale-B_UKBB_EUR_2017
rs2153997	rs2153997	chr4:2971626	chr4:2969899	A	G	Leg fat percentage left	-	Neale B	UKBB	European	2017	0.008225	0.001663	7.62e-07	+	331278	0	331278	1	IVNT	Neale-B_UKBB_EUR_2017
rs2153997	rs2153997	chr4:2971626	chr4:2969899	A	G	Leg fat percentage right	-	Neale B	UKBB	European	2017	0.008094	0.001685	1.55e-06	+	331296	0	331296	1	IVNT	Neale-B_UKBB_EUR_2017
rs2153997	rs2153997	chr4:2971626	chr4:2969899	A	G	Overall health rating	-	Neale B	UKBB	European	2017	0.01397	0.001932	4.77e-13	+	336020	0	336020	1	-	Neale-B_UKBB_EUR_2017
rs2153997	rs2153997	chr4:2971626	chr4:2969899	A	G	Qualifications: college or university degree	EFO_0004784	Neale B	UKBB	European	2017	-0.008702	0.001247	2.99e-12	-	334070	106305	227765	1	risk diff	Neale-B_UKBB_EUR_2017
rs2153997	rs2153997	chr4:2971626	chr4:2969899	A	G	Qualifications: none	EFO_0004784	Neale B	UKBB	European	2017	0.004612	0.001011	5.08e-06	+	334070	57567	276503	1	risk diff	Neale-B_UKBB_EUR_2017
rs2153997	rs2153997	chr4:2971626	chr4:2969899	A	G	Trunk fat percentage	-	Neale B	UKBB	European	2017	0.01177	0.002445	1.48e-06	+	331113	0	331113	1	IVNT	Neale-B_UKBB_EUR_2017
rs2153997	rs2153997	chr4:2971626	chr4:2969899	A	G	Types of physical activity in last 4 weeks: walking for pleasure	EFO_0008002	Neale B	UKBB	European	2017	-0.005301	0.001197	9.56e-06	-	335599	241930	93669	1	risk diff	Neale-B_UKBB_EUR_2017
rs2153997	rs2153997	chr4:2971626	chr4:2969899	A	G	Waist circumference	EFO_0004342	Neale B	UKBB	European	2017	0.01118	0.002356	2.08e-06	+	336639	0	336639	1	IVNT	Neale-B_UKBB_EUR_2017
rs2153997	rs2153997	chr4:2971626	chr4:2969899	A	G	Whole body fat mass	-	Neale B	UKBB	European	2017	0.01231	0.002595	2.11e-06	+	330762	0	330762	1	IVNT	Neale-B_UKBB_EUR_2017
rs1054661	rs1054661	chr4:3495941	chr4:3494214	C	T	Forced expiratory volume in 1-second, best measure	EFO_0004314	Neale B	UKBB	European	2017	0.01097	0.002408	5.23e-06	+	255492	0	255492	1	IVNT	Neale-B_UKBB_EUR_2017
rs1054661	rs1054661	chr4:3495941	chr4:3494214	C	T	Forced vital capacity	EFO_0004312	Neale B	UKBB	European	2017	0.01053	0.002078	4.07e-07	+	307638	0	307638	1	IVNT	Neale-B_UKBB_EUR_2017
rs1054661	rs1054661	chr4:3495941	chr4:3494214	C	T	Forced vital capacity, best measure	EFO_0004312	Neale B	UKBB	European	2017	0.01229	0.00228	7.14e-08	+	255492	0	255492	1	IVNT	Neale-B_UKBB_EUR_2017
rs4478172	rs4478172	chr4:7902003	chr4:7900276	A	C	Eye problems or disorders: glaucoma	EFO_0000516	Neale B	UKBB	European	2017	-0.006819	0.0009944	7.04e-12	-	108817	4758	104059	1	risk diff	Neale-B_UKBB_EUR_2017
rs4478172	rs4478172	chr4:7902003	chr4:7900276	A	C	Forced expiratory volume in 1-second	EFO_0004314	Neale B	UKBB	European	2017	0.01408	0.00237	2.84e-09	+	307638	0	307638	1	IVNT	Neale-B_UKBB_EUR_2017
rs4478172	rs4478172	chr4:7902003	chr4:7900276	A	C	Forced expiratory volume in 1-second, best measure	EFO_0004314	Neale B	UKBB	European	2017	0.01513	0.002604	6.28e-09	+	255492	0	255492	1	IVNT	Neale-B_UKBB_EUR_2017
rs4478172	rs4478172	chr4:7902003	chr4:7900276	A	C	Forced vital capacity	EFO_0004312	Neale B	UKBB	European	2017	0.01002	0.002247	8.29e-06	+	307638	0	307638	1	IVNT	Neale-B_UKBB_EUR_2017
rs4478172	rs4478172	chr4:7902003	chr4:7900276	A	C	Height	EFO_0004339	Neale B	UKBB	European	2017	0.009386	0.001965	1.79e-06	+	336474	0	336474	1	IVNT	Neale-B_UKBB_EUR_2017
rs4478172	rs4478172	chr4:7902003	chr4:7900276	A	C	Self-reported glaucoma	EFO_0000516	Neale B	UKBB	European	2017	-0.002028	0.0002827	7.25e-13	-	337159	3536	333623	1	risk diff	Neale-B_UKBB_EUR_2017
rs4478172	rs4478172	chr4:7902003	chr4:7900276	A	C	Treatment with xalatan 0.005% eye drops	EFO_0007056	Neale B	UKBB	European	2017	-0.000712	0.0001477	1.44e-06	-	337159	958	336201	1	risk diff	Neale-B_UKBB_EUR_2017
rs6830774	rs6830774	chr4:57816306	chr4:56950140	C	T	Mean platelet volume	EFO_0004586	Astle W	27863252	European	2016	-0.0173	0.003623	1.8e-06	-	173480	0	173480	2	IVNT	Astle-W_Blood-Cell-Traits_EUR_2016
rs6830774	rs6830774	chr4:57816306	chr4:56950140	C	T	Red cell distribution width	EFO_0004586	Astle W	27863252	European	2016	-0.01609	0.003543	5.61e-06	-	173480	0	173480	2	IVNT	Astle-W_Blood-Cell-Traits_EUR_2016
rs6830774	rs6830774	chr4:57816306	chr4:56950140	C	T	Ever smoked	EFO_0006527	Neale B	UKBB	European	2017	-0.005656	0.001192	2.08e-06	-	336067	202585	133482	1	risk diff	Neale-B_UKBB_EUR_2017
rs6830774	rs6830774	chr4:57816306	chr4:56950140	C	T	Forced expiratory volume in 1-second	EFO_0004314	Neale B	UKBB	European	2017	-0.0144	0.002086	5.03e-12	-	307638	0	307638	1	IVNT	Neale-B_UKBB_EUR_2017
rs6830774	rs6830774	chr4:57816306	chr4:56950140	C	T	Forced expiratory volume in 1-second, best measure	EFO_0004314	Neale B	UKBB	European	2017	-0.01358	0.002292	3.11e-09	-	255492	0	255492	1	IVNT	Neale-B_UKBB_EUR_2017
rs6830774	rs6830774	chr4:57816306	chr4:56950140	C	T	Forced vital capacity	EFO_0004312	Neale B	UKBB	European	2017	-0.01235	0.001978	4.25e-10	-	307638	0	307638	1	IVNT	Neale-B_UKBB_EUR_2017
rs6830774	rs6830774	chr4:57816306	chr4:56950140	C	T	Forced vital capacity, best measure	EFO_0004312	Neale B	UKBB	European	2017	-0.01227	0.00217	1.58e-08	-	255492	0	255492	1	IVNT	Neale-B_UKBB_EUR_2017
rs6830774	rs6830774	chr4:57816306	chr4:56950140	C	T	Heel bone mineral density right	EFO_0009270	Neale B	UKBB	European	2017	0.0197	0.004141	1.97e-06	+	106251	0	106251	1	IVNT	Neale-B_UKBB_EUR_2017
rs6830774	rs6830774	chr4:57816306	chr4:56950140	C	T	Height	EFO_0004339	Neale B	UKBB	European	2017	-0.01083	0.00173	3.91e-10	-	336474	0	336474	1	IVNT	Neale-B_UKBB_EUR_2017
rs6830774	rs6830774	chr4:57816306	chr4:56950140	C	T	Past tobacco smoking	EFO_0006527	Neale B	UKBB	European	2017	0.01415	0.003174	8.26e-06	+	310749	0	310749	1	-	Neale-B_UKBB_EUR_2017
rs2125787	rs2125787	chr4:87996623	chr4:87075471	G	A	Basophil count	EFO_0004586	Astle W	27863252	European	2016	0.03149	0.003573	1.21e-18	+	173480	0	173480	2	IVNT	Astle-W_Blood-Cell-Traits_EUR_2016
rs2125787	rs2125787	chr4:87996623	chr4:87075471	G	A	Basophil percentage of granulocytes	EFO_0004586	Astle W	27863252	European	2016	0.03216	0.003576	2.38e-19	+	173480	0	173480	2	IVNT	Astle-W_Blood-Cell-Traits_EUR_2016
rs2125787	rs2125787	chr4:87996623	chr4:87075471	G	A	Basophil percentage of white cells	EFO_0004586	Astle W	27863252	European	2016	0.03434	0.003545	3.47e-22	+	173480	0	173480	2	IVNT	Astle-W_Blood-Cell-Traits_EUR_2016
rs2125787	rs2125787	chr4:87996623	chr4:87075471	G	A	Hematocrit	EFO_0004586	Astle W	27863252	European	2016	0.0291	0.003605	6.82e-16	+	173480	0	173480	2	IVNT	Astle-W_Blood-Cell-Traits_EUR_2016
rs2125787	rs2125787	chr4:87996623	chr4:87075471	G	A	Hemoglobin concentration	EFO_0004586	Astle W	27863252	European	2016	0.03028	0.003621	6.19e-17	+	173480	0	173480	2	IVNT	Astle-W_Blood-Cell-Traits_EUR_2016
rs2125787	rs2125787	chr4:87996623	chr4:87075471	G	A	Mean platelet volume	EFO_0004586	Astle W	27863252	European	2016	0.01745	0.003697	2.38e-06	+	173480	0	173480	2	IVNT	Astle-W_Blood-Cell-Traits_EUR_2016
rs2125787	rs2125787	chr4:87996623	chr4:87075471	G	A	Red blood cell count	EFO_0004586	Astle W	27863252	European	2016	0.02112	0.00363	5.95e-09	+	173480	0	173480	2	IVNT	Astle-W_Blood-Cell-Traits_EUR_2016
rs2125787	rs2125787	chr4:87996623	chr4:87075471	G	A	Triglycerides	EFO_0004530	GLGC	24097068	European	2013	-0.0258	0.0046	3.96e-08	-	97040	0	97040	60	IVNT	GLGC_TG_EUR_2013
rs2125787	rs2125787	chr4:87996623	chr4:87075471	G	A	Height	EFO_0004339	Neale B	UKBB	European	2017	0.008094	0.001762	4.35e-06	+	336474	0	336474	1	IVNT	Neale-B_UKBB_EUR_2017
rs2125787	rs2125787	chr4:87996623	chr4:87075471	G	A	Pain type experienced in last month: headache	EFO_0003843	Neale B	UKBB	European	2017	-0.005323	0.0009893	7.43e-08	-	336650	66967	269683	1	risk diff	Neale-B_UKBB_EUR_2017
rs1909121	rs1909121	chr4:106240084	chr4:105318927	A	G	Forced expiratory volume in 1-second	EFO_0004314	Neale B	UKBB	European	2017	0.02084	0.003952	1.34e-07	+	307638	0	307638	1	IVNT	Neale-B_UKBB_EUR_2017
rs1909121	rs1909121	chr4:106240084	chr4:105318927	A	G	Forced expiratory volume in 1-second, best measure	EFO_0004314	Neale B	UKBB	European	2017	0.02335	0.004347	7.8e-08	+	255492	0	255492	1	IVNT	Neale-B_UKBB_EUR_2017
rs34712979	rs34712979	chr4:106819053	chr4:105897896	A	G	Lung function FEV1	EFO_0004314	Wain LV	28166213	European	2017	0.072	0.007575	2e-21	+	-	-	-	-	unit decrease	NHGRI-EBI_GWAS_Catalog
rs34712979	rs34712979	chr4:106819053	chr4:105897896	A	G	Lung function FEV1FVC	EFO_0004713	Wain LV	28166213	European	2017	0.087	0.00746	2e-31	+	-	-	-	-	unit decrease	NHGRI-EBI_GWAS_Catalog
rs34712979	rs34712979	chr4:106819053	chr4:105897896	A	G	Lung function FVC	EFO_0004312	Wain LV	28166213	European	2017	0.044	0.007628	8e-09	+	-	-	-	-	unit decrease	NHGRI-EBI_GWAS_Catalog
rs34712979	rs34712979	chr4:106819053	chr4:105897896	A	G	Asthma	EFO_0000270	Neale B	UKBB	European	2017	0.00407	0.0008881	4.58e-06	+	336782	38791	297991	1	risk diff	Neale-B_UKBB_EUR_2017
rs34712979	rs34712979	chr4:106819053	chr4:105897896	A	G	Forced expiratory volume in 1-second	EFO_0004314	Neale B	UKBB	European	2017	-0.02941	0.002374	3.09e-35	-	307638	0	307638	1	IVNT	Neale-B_UKBB_EUR_2017
rs34712979	rs34712979	chr4:106819053	chr4:105897896	A	G	Forced expiratory volume in 1-second, best measure	EFO_0004314	Neale B	UKBB	European	2017	-0.03349	0.002605	8.05e-38	-	255492	0	255492	1	IVNT	Neale-B_UKBB_EUR_2017
rs34712979	rs34712979	chr4:106819053	chr4:105897896	A	G	Forced expiratory volume in 1-second, predicted percentage	EFO_0004314	Neale B	UKBB	European	2017	-0.05948	0.004843	1.19e-34	-	110423	0	110423	1	IVNT	Neale-B_UKBB_EUR_2017
rs34712979	rs34712979	chr4:106819053	chr4:105897896	A	G	Forced vital capacity	EFO_0004312	Neale B	UKBB	European	2017	-0.01288	0.002251	1.06e-08	-	307638	0	307638	1	IVNT	Neale-B_UKBB_EUR_2017
rs34712979	rs34712979	chr4:106819053	chr4:105897896	A	G	Forced vital capacity, best measure	EFO_0004312	Neale B	UKBB	European	2017	-0.01465	0.002467	2.94e-09	-	255492	0	255492	1	IVNT	Neale-B_UKBB_EUR_2017
rs34712979	rs34712979	chr4:106819053	chr4:105897896	A	G	Peak expiratory flow	EFO_0009718	Neale B	UKBB	European	2017	-0.01739	0.002468	1.85e-12	-	307638	0	307638	1	IVNT	Neale-B_UKBB_EUR_2017
rs308381	rs308381	chr4:123783105	chr4:122861950	G	A	BMI in adolescenceyoung adulthood	HP_0003581;HP_0011421	Graff M	23669352	European	2013	NA	NA	3.26e-06	NA	13627	-	-	-	-	GRASP
rs57389113	rs57389113	chr4:124830931	chr4:123909776	A	G	Forced expiratory volume in 1-second	EFO_0004314	Neale B	UKBB	European	2017	-0.01869	0.002767	1.43e-11	-	307638	0	307638	1	IVNT	Neale-B_UKBB_EUR_2017
rs57389113	rs57389113	chr4:124830931	chr4:123909776	A	G	Forced expiratory volume in 1-second, best measure	EFO_0004314	Neale B	UKBB	European	2017	-0.01946	0.003041	1.56e-10	-	255492	0	255492	1	IVNT	Neale-B_UKBB_EUR_2017
rs57389113	rs57389113	chr4:124830931	chr4:123909776	A	G	Forced expiratory volume in 1-second, predicted percentage	EFO_0004314	Neale B	UKBB	European	2017	-0.02622	0.005642	3.38e-06	-	110423	0	110423	1	IVNT	Neale-B_UKBB_EUR_2017
rs57389113	rs57389113	chr4:124830931	chr4:123909776	A	G	Forced vital capacity	EFO_0004312	Neale B	UKBB	European	2017	-0.01413	0.002624	7.18e-08	-	307638	0	307638	1	IVNT	Neale-B_UKBB_EUR_2017
rs57389113	rs57389113	chr4:124830931	chr4:123909776	A	G	Forced vital capacity, best measure	EFO_0004312	Neale B	UKBB	European	2017	-0.0145	0.00288	4.81e-07	-	255492	0	255492	1	IVNT	Neale-B_UKBB_EUR_2017
rs57389113	rs57389113	chr4:124830931	chr4:123909776	A	G	Sitting height	EFO_0004339	Neale B	UKBB	European	2017	-0.01757	0.002497	1.97e-12	-	336172	0	336172	1	IVNT	Neale-B_UKBB_EUR_2017
rs4834214	rs4834214	chr4:128652227	chr4:127731072	A	G	Testicular germ cell tumor testicular cancer	EFO_1000566;EFO_0005088	Kanetsky PA	21551455	European	2011	NA	NA	4.18e-06	NA	1268	-	-	-	-	GRASP
rs3106209	rs3106209	chr4:140884723	chr4:139963569	C	A	Arm fat mass left	-	Neale B	UKBB	European	2017	0.0145	0.002542	1.17e-08	+	331164	0	331164	1	IVNT	Neale-B_UKBB_EUR_2017
rs3106209	rs3106209	chr4:140884723	chr4:139963569	C	A	Arm fat mass right	-	Neale B	UKBB	European	2017	0.01405	0.002541	3.25e-08	+	331226	0	331226	1	IVNT	Neale-B_UKBB_EUR_2017
rs3106209	rs3106209	chr4:140884723	chr4:139963569	C	A	Arm fat percentage left	-	Neale B	UKBB	European	2017	0.01226	0.001963	4.2e-10	+	331198	0	331198	1	IVNT	Neale-B_UKBB_EUR_2017
rs3106209	rs3106209	chr4:140884723	chr4:139963569	C	A	Arm fat percentage right	-	Neale B	UKBB	European	2017	0.01178	0.001972	2.32e-09	+	331249	0	331249	1	IVNT	Neale-B_UKBB_EUR_2017
rs3106209	rs3106209	chr4:140884723	chr4:139963569	C	A	Body fat percentage	EFO_0007800	Neale B	UKBB	European	2017	0.01232	0.001988	5.83e-10	+	331117	0	331117	1	IVNT	Neale-B_UKBB_EUR_2017
rs3106209	rs3106209	chr4:140884723	chr4:139963569	C	A	Body mass index	EFO_0004340	Neale B	UKBB	European	2017	0.01469	0.002565	1.02e-08	+	336107	0	336107	1	IVNT	Neale-B_UKBB_EUR_2017
rs3106209	rs3106209	chr4:140884723	chr4:139963569	C	A	Current employment status: unable to work because of sickness or disability	EFO_0005241	Neale B	UKBB	European	2017	0.002464	0.0004932	5.88e-07	+	336252	12554	323698	1	risk diff	Neale-B_UKBB_EUR_2017
rs3106209	rs3106209	chr4:140884723	chr4:139963569	C	A	Forced expiratory volume in 1-second, best measure	EFO_0004314	Neale B	UKBB	European	2017	-0.01164	0.002441	1.86e-06	-	255492	0	255492	1	IVNT	Neale-B_UKBB_EUR_2017
rs3106209	rs3106209	chr4:140884723	chr4:139963569	C	A	Forced expiratory volume in 1-second, predicted percentage	EFO_0004314	Neale B	UKBB	European	2017	-0.02078	0.004546	4.85e-06	-	110423	0	110423	1	IVNT	Neale-B_UKBB_EUR_2017
rs3106209	rs3106209	chr4:140884723	chr4:139963569	C	A	Leg fat mass left	-	Neale B	UKBB	European	2017	0.0107	0.00205	1.78e-07	+	331275	0	331275	1	IVNT	Neale-B_UKBB_EUR_2017
rs3106209	rs3106209	chr4:140884723	chr4:139963569	C	A	Leg fat mass right	-	Neale B	UKBB	European	2017	0.01052	0.002073	3.91e-07	+	331293	0	331293	1	IVNT	Neale-B_UKBB_EUR_2017
rs3106209	rs3106209	chr4:140884723	chr4:139963569	C	A	Leg fat percentage left	-	Neale B	UKBB	European	2017	0.009429	0.001622	6.09e-09	+	331278	0	331278	1	IVNT	Neale-B_UKBB_EUR_2017
rs3106209	rs3106209	chr4:140884723	chr4:139963569	C	A	Leg fat percentage right	-	Neale B	UKBB	European	2017	0.009244	0.001642	1.82e-08	+	331296	0	331296	1	IVNT	Neale-B_UKBB_EUR_2017
rs3106209	rs3106209	chr4:140884723	chr4:139963569	C	A	Maternal smoking around birth	EFO_0006527	Neale B	UKBB	European	2017	0.006729	0.001287	1.72e-07	+	289727	88601	201126	1	risk diff	Neale-B_UKBB_EUR_2017
rs3106209	rs3106209	chr4:140884723	chr4:139963569	C	A	Number of operations	EFO_0009802	Neale B	UKBB	European	2017	0.009893	0.002032	1.13e-06	+	337159	0	337159	1	-	Neale-B_UKBB_EUR_2017
rs3106209	rs3106209	chr4:140884723	chr4:139963569	C	A	Overall health rating	-	Neale B	UKBB	European	2017	0.008632	0.001883	4.57e-06	+	336020	0	336020	1	-	Neale-B_UKBB_EUR_2017
rs3106209	rs3106209	chr4:140884723	chr4:139963569	C	A	Trunk fat mass	EFO_0005409	Neale B	UKBB	European	2017	0.01395	0.002611	9.07e-08	+	331093	0	331093	1	IVNT	Neale-B_UKBB_EUR_2017
rs3106209	rs3106209	chr4:140884723	chr4:139963569	C	A	Trunk fat percentage	-	Neale B	UKBB	European	2017	0.01415	0.002383	2.9e-09	+	331113	0	331113	1	IVNT	Neale-B_UKBB_EUR_2017
rs3106209	rs3106209	chr4:140884723	chr4:139963569	C	A	Waist circumference	EFO_0004342	Neale B	UKBB	European	2017	0.01236	0.002297	7.38e-08	+	336639	0	336639	1	IVNT	Neale-B_UKBB_EUR_2017
rs3106209	rs3106209	chr4:140884723	chr4:139963569	C	A	Whole body fat mass	-	Neale B	UKBB	European	2017	0.01356	0.00253	8.39e-08	+	330762	0	330762	1	IVNT	Neale-B_UKBB_EUR_2017
rs3106209	rs3106209	chr4:140884723	chr4:139963569	C	A	Years of educational attainment	EFO_0004784	SSGAC	27225129	European	2016	-0.014	0.003	1.52e-07	-	328917	0	328917	64	years	SSGAC_EduYears_EUR_2016
rs7663740	rs7663740	chr4:145468845	chr4:144547693	G	T	Post bronchodilator FEV1	EFO_0004314;GO_0097366	Lutz SM	26634245	Mixed	2015	NA	NA	1e-06	NA	-	-	-	-	-	NHGRI-EBI_GWAS_Catalog
rs7663740	rs7663740	chr4:145468845	chr4:144547693	G	T	Post bronchodilator FEV1FVC ratio	GO_0097366;EFO_0004713	Lutz SM	26634245	Mixed	2015	-0.011	0.00196	2e-08	-	-	-	-	-	unit increase	NHGRI-EBI_GWAS_Catalog
rs7663740	rs7663740	chr4:145468845	chr4:144547693	G	T	Arm fat-free mass left	-	Neale B	UKBB	European	2017	-0.01048	0.001548	1.29e-11	-	331159	0	331159	1	IVNT	Neale-B_UKBB_EUR_2017
rs7663740	rs7663740	chr4:145468845	chr4:144547693	G	T	Arm fat-free mass right	-	Neale B	UKBB	European	2017	-0.0103	0.001517	1.14e-11	-	331221	0	331221	1	IVNT	Neale-B_UKBB_EUR_2017
rs7663740	rs7663740	chr4:145468845	chr4:144547693	G	T	Arm predicted mass left	-	Neale B	UKBB	European	2017	-0.01023	0.001542	3.29e-11	-	331146	0	331146	1	IVNT	Neale-B_UKBB_EUR_2017
rs7663740	rs7663740	chr4:145468845	chr4:144547693	G	T	Arm predicted mass right	-	Neale B	UKBB	European	2017	-0.01045	0.001511	4.72e-12	-	331216	0	331216	1	IVNT	Neale-B_UKBB_EUR_2017
rs7663740	rs7663740	chr4:145468845	chr4:144547693	G	T	Basal metabolic rate	EFO_0007777	Neale B	UKBB	European	2017	-0.01167	0.001614	4.81e-13	-	331307	0	331307	1	IVNT	Neale-B_UKBB_EUR_2017
rs7663740	rs7663740	chr4:145468845	chr4:144547693	G	T	Forced expiratory volume in 1-second	EFO_0004314	Neale B	UKBB	European	2017	-0.02869	0.002084	3.96e-43	-	307638	0	307638	1	IVNT	Neale-B_UKBB_EUR_2017
rs7663740	rs7663740	chr4:145468845	chr4:144547693	G	T	Forced expiratory volume in 1-second, best measure	EFO_0004314	Neale B	UKBB	European	2017	-0.03032	0.002289	4.89e-40	-	255492	0	255492	1	IVNT	Neale-B_UKBB_EUR_2017
rs7663740	rs7663740	chr4:145468845	chr4:144547693	G	T	Forced expiratory volume in 1-second, predicted percentage	EFO_0004314	Neale B	UKBB	European	2017	-0.04287	0.004254	7.1e-24	-	110423	0	110423	1	IVNT	Neale-B_UKBB_EUR_2017
rs7663740	rs7663740	chr4:145468845	chr4:144547693	G	T	Forced vital capacity	EFO_0004312	Neale B	UKBB	European	2017	-0.01465	0.001976	1.21e-13	-	307638	0	307638	1	IVNT	Neale-B_UKBB_EUR_2017
rs7663740	rs7663740	chr4:145468845	chr4:144547693	G	T	Forced vital capacity, best measure	EFO_0004312	Neale B	UKBB	European	2017	-0.01647	0.002168	3.01e-14	-	255492	0	255492	1	IVNT	Neale-B_UKBB_EUR_2017
rs7663740	rs7663740	chr4:145468845	chr4:144547693	G	T	Height	EFO_0004339	Neale B	UKBB	European	2017	-0.01455	0.00173	4.08e-17	-	336474	0	336474	1	IVNT	Neale-B_UKBB_EUR_2017
rs7663740	rs7663740	chr4:145468845	chr4:144547693	G	T	Hip circumference	EFO_0005093	Neale B	UKBB	European	2017	-0.01433	0.002411	2.81e-09	-	336601	0	336601	1	IVNT	Neale-B_UKBB_EUR_2017
rs7663740	rs7663740	chr4:145468845	chr4:144547693	G	T	Impedance of leg left	-	Neale B	UKBB	European	2017	0.01013	0.002219	5.05e-06	+	331296	0	331296	1	IVNT	Neale-B_UKBB_EUR_2017
rs7663740	rs7663740	chr4:145468845	chr4:144547693	G	T	Impedance of whole body	-	Neale B	UKBB	European	2017	0.008332	0.001856	7.15e-06	+	331284	0	331284	1	IVNT	Neale-B_UKBB_EUR_2017
rs7663740	rs7663740	chr4:145468845	chr4:144547693	G	T	Leg fat-free mass left	-	Neale B	UKBB	European	2017	-0.0111	0.001603	4.36e-12	-	331258	0	331258	1	IVNT	Neale-B_UKBB_EUR_2017
rs7663740	rs7663740	chr4:145468845	chr4:144547693	G	T	Leg fat-free mass right	-	Neale B	UKBB	European	2017	-0.01109	0.001602	4.47e-12	-	331285	0	331285	1	IVNT	Neale-B_UKBB_EUR_2017
rs7663740	rs7663740	chr4:145468845	chr4:144547693	G	T	Leg predicted mass left	-	Neale B	UKBB	European	2017	-0.01104	0.001592	4.12e-12	-	331253	0	331253	1	IVNT	Neale-B_UKBB_EUR_2017
rs7663740	rs7663740	chr4:145468845	chr4:144547693	G	T	Leg predicted mass right	-	Neale B	UKBB	European	2017	-0.01093	0.001592	6.65e-12	-	331285	0	331285	1	IVNT	Neale-B_UKBB_EUR_2017
rs7663740	rs7663740	chr4:145468845	chr4:144547693	G	T	Peak expiratory flow	EFO_0009718	Neale B	UKBB	European	2017	-0.03601	0.002165	4.54e-62	-	307638	0	307638	1	IVNT	Neale-B_UKBB_EUR_2017
rs7663740	rs7663740	chr4:145468845	chr4:144547693	G	T	Pulse wave arterial stiffness index	EFO_0004517	Neale B	UKBB	European	2017	-0.0191	0.004175	4.77e-06	-	109813	0	109813	1	IVNT	Neale-B_UKBB_EUR_2017
rs7663740	rs7663740	chr4:145468845	chr4:144547693	G	T	Sitting height	EFO_0004339	Neale B	UKBB	European	2017	-0.02431	0.001882	3.66e-38	-	336172	0	336172	1	IVNT	Neale-B_UKBB_EUR_2017
rs7663740	rs7663740	chr4:145468845	chr4:144547693	G	T	Trunk fat-free mass	-	Neale B	UKBB	European	2017	-0.01203	0.001533	4.24e-15	-	331030	0	331030	1	IVNT	Neale-B_UKBB_EUR_2017
rs7663740	rs7663740	chr4:145468845	chr4:144547693	G	T	Trunk predicted mass	-	Neale B	UKBB	European	2017	-0.01192	0.001528	6.12e-15	-	330995	0	330995	1	IVNT	Neale-B_UKBB_EUR_2017
rs7663740	rs7663740	chr4:145468845	chr4:144547693	G	T	Weight	EFO_0004338	Neale B	UKBB	European	2017	-0.01157	0.002127	5.33e-08	-	336227	0	336227	1	IVNT	Neale-B_UKBB_EUR_2017
rs7663740	rs7663740	chr4:145468845	chr4:144547693	G	T	Wheeze or whistling in the chest in last year	EFO_0009715	Neale B	UKBB	European	2017	0.004409	0.0009977	9.92e-06	+	331257	68531	262726	1	risk diff	Neale-B_UKBB_EUR_2017
rs7663740	rs7663740	chr4:145468845	chr4:144547693	G	T	Whole body fat-free mass	-	Neale B	UKBB	European	2017	-0.01186	0.001539	1.32e-14	-	331291	0	331291	1	IVNT	Neale-B_UKBB_EUR_2017
rs7663740	rs7663740	chr4:145468845	chr4:144547693	G	T	Whole body water mass	-	Neale B	UKBB	European	2017	-0.01166	0.001541	3.93e-14	-	331315	0	331315	1	IVNT	Neale-B_UKBB_EUR_2017
rs10005540	rs10005540	chr4:174582067	chr4:173660916	C	T	Forced vital capacity	EFO_0004312	Neale B	UKBB	European	2017	-0.009987	0.002043	1.01e-06	-	307638	0	307638	1	IVNT	Neale-B_UKBB_EUR_2017
rs10005540	rs10005540	chr4:174582067	chr4:173660916	C	T	Forced vital capacity, best measure	EFO_0004312	Neale B	UKBB	European	2017	-0.01155	0.002241	2.57e-07	-	255492	0	255492	1	IVNT	Neale-B_UKBB_EUR_2017
rs10005540	rs10005540	chr4:174582067	chr4:173660916	C	T	Inguinal hernia	-	Neale B	UKBB	European	2017	0.002365	0.0003976	2.74e-09	+	337199	8815	328384	1	risk diff	Neale-B_UKBB_EUR_2017
rs11739847	rs11739847	chr5:609661	chr5:609546	A	G	Potassium in urine	EFO_0009283	Neale B	UKBB	European	2017	-0.01795	0.003042	3.58e-09	-	326816	0	326816	1	IVNT	Neale-B_UKBB_EUR_2017
rs268717	rs268717	chr5:33352738	chr5:33352632	C	T	Arm fat-free mass right	-	Neale B	UKBB	European	2017	-0.01173	0.002607	6.88e-06	-	331221	0	331221	1	IVNT	Neale-B_UKBB_EUR_2017
rs268717	rs268717	chr5:33352738	chr5:33352632	C	T	Arm predicted mass right	-	Neale B	UKBB	European	2017	-0.01184	0.002598	5.15e-06	-	331216	0	331216	1	IVNT	Neale-B_UKBB_EUR_2017
rs268717	rs268717	chr5:33352738	chr5:33352632	C	T	Comparative height size at age 10	-	Neale B	UKBB	European	2017	-0.02049	0.002857	7.32e-13	-	332021	0	332021	1	-	Neale-B_UKBB_EUR_2017
rs268717	rs268717	chr5:33352738	chr5:33352632	C	T	Forced expiratory volume in 1-second, predicted	EFO_0004314	Neale B	UKBB	European	2017	-0.02703	0.004686	7.99e-09	-	110423	0	110423	1	IVNT	Neale-B_UKBB_EUR_2017
rs268717	rs268717	chr5:33352738	chr5:33352632	C	T	Height	EFO_0004339	Neale B	UKBB	European	2017	-0.02952	0.002973	3.1e-23	-	336474	0	336474	1	IVNT	Neale-B_UKBB_EUR_2017
rs268717	rs268717	chr5:33352738	chr5:33352632	C	T	Trunk fat-free mass	-	Neale B	UKBB	European	2017	-0.01187	0.002636	6.66e-06	-	331030	0	331030	1	IVNT	Neale-B_UKBB_EUR_2017
rs268717	rs268717	chr5:33352738	chr5:33352632	C	T	Trunk predicted mass	-	Neale B	UKBB	European	2017	-0.01178	0.002627	7.3e-06	-	330995	0	330995	1	IVNT	Neale-B_UKBB_EUR_2017
rs3212656	rs3212656	chr5:52283027	chr5:52987197	C	T	Type II diabetes	EFO_0001360	DIAGRAM	28566273	European	2017	-0.069	0.015	3.1e-06	-	159208	26676	132532	18	log OR	DIAGRAM_T2D_EUR_2017
rs3212656	rs3212656	chr5:52283027	chr5:52987197	C	T	Forced expiratory volume in 1-second, best measure	EFO_0004314	Neale B	UKBB	European	2017	0.01301	0.002809	3.64e-06	+	255492	0	255492	1	IVNT	Neale-B_UKBB_EUR_2017
rs3212656	rs3212656	chr5:52283027	chr5:52987197	C	T	Forced expiratory volume in 1-second, predicted percentage	EFO_0004314	Neale B	UKBB	European	2017	0.0234	0.005237	7.87e-06	+	110423	0	110423	1	IVNT	Neale-B_UKBB_EUR_2017
rs425102	rs425102	chr5:77396400	chr5:78100576	G	T	Height	EFO_0004339	GIANT	25282103	European	2014	-0.02	0.0036	4.1e-08	-	252813	0	252813	79	Z-score	GIANT_Height_EUR_2014
rs425102	rs425102	chr5:77396400	chr5:78100576	G	T	Arm fat mass left	-	Neale B	UKBB	European	2017	-0.01859	0.002776	2.14e-11	-	331164	0	331164	1	IVNT	Neale-B_UKBB_EUR_2017
rs425102	rs425102	chr5:77396400	chr5:78100576	G	T	Arm fat mass right	-	Neale B	UKBB	European	2017	-0.01873	0.002775	1.49e-11	-	331226	0	331226	1	IVNT	Neale-B_UKBB_EUR_2017
rs425102	rs425102	chr5:77396400	chr5:78100576	G	T	Arm fat percentage left	-	Neale B	UKBB	European	2017	-0.0102	0.002144	1.98e-06	-	331198	0	331198	1	IVNT	Neale-B_UKBB_EUR_2017
rs425102	rs425102	chr5:77396400	chr5:78100576	G	T	Arm fat percentage right	-	Neale B	UKBB	European	2017	-0.01001	0.002154	3.34e-06	-	331249	0	331249	1	IVNT	Neale-B_UKBB_EUR_2017
rs425102	rs425102	chr5:77396400	chr5:78100576	G	T	Arm fat-free mass left	-	Neale B	UKBB	European	2017	-0.01491	0.001801	1.26e-16	-	331159	0	331159	1	IVNT	Neale-B_UKBB_EUR_2017
rs425102	rs425102	chr5:77396400	chr5:78100576	G	T	Arm fat-free mass right	-	Neale B	UKBB	European	2017	-0.0154	0.001765	2.6e-18	-	331221	0	331221	1	IVNT	Neale-B_UKBB_EUR_2017
rs425102	rs425102	chr5:77396400	chr5:78100576	G	T	Arm predicted mass left	-	Neale B	UKBB	European	2017	-0.01515	0.001794	2.98e-17	-	331146	0	331146	1	IVNT	Neale-B_UKBB_EUR_2017
rs425102	rs425102	chr5:77396400	chr5:78100576	G	T	Arm predicted mass right	-	Neale B	UKBB	European	2017	-0.01486	0.001759	2.91e-17	-	331216	0	331216	1	IVNT	Neale-B_UKBB_EUR_2017
rs425102	rs425102	chr5:77396400	chr5:78100576	G	T	Basal metabolic rate	EFO_0007777	Neale B	UKBB	European	2017	-0.01748	0.001878	1.32e-20	-	331307	0	331307	1	IVNT	Neale-B_UKBB_EUR_2017
rs425102	rs425102	chr5:77396400	chr5:78100576	G	T	Body fat percentage	EFO_0007800	Neale B	UKBB	European	2017	-0.01093	0.002172	4.88e-07	-	331117	0	331117	1	IVNT	Neale-B_UKBB_EUR_2017
rs425102	rs425102	chr5:77396400	chr5:78100576	G	T	Body mass index	EFO_0004340	Neale B	UKBB	European	2017	-0.01419	0.002802	4.12e-07	-	336107	0	336107	1	IVNT	Neale-B_UKBB_EUR_2017
rs425102	rs425102	chr5:77396400	chr5:78100576	G	T	Comparative body size at age 10	-	Neale B	UKBB	European	2017	-0.01068	0.001939	3.62e-08	-	331693	0	331693	1	-	Neale-B_UKBB_EUR_2017
rs425102	rs425102	chr5:77396400	chr5:78100576	G	T	Comparative height size at age 10	-	Neale B	UKBB	European	2017	-0.01867	0.001933	4.68e-22	-	332021	0	332021	1	-	Neale-B_UKBB_EUR_2017
rs425102	rs425102	chr5:77396400	chr5:78100576	G	T	Forced expiratory volume in 1-second	EFO_0004314	Neale B	UKBB	European	2017	-0.01841	0.002425	3.17e-14	-	307638	0	307638	1	IVNT	Neale-B_UKBB_EUR_2017
rs425102	rs425102	chr5:77396400	chr5:78100576	G	T	Forced expiratory volume in 1-second, best measure	EFO_0004314	Neale B	UKBB	European	2017	-0.01898	0.002666	1.11e-12	-	255492	0	255492	1	IVNT	Neale-B_UKBB_EUR_2017
rs425102	rs425102	chr5:77396400	chr5:78100576	G	T	Forced vital capacity	EFO_0004312	Neale B	UKBB	European	2017	-0.02262	0.002299	7.89e-23	-	307638	0	307638	1	IVNT	Neale-B_UKBB_EUR_2017
rs425102	rs425102	chr5:77396400	chr5:78100576	G	T	Forced vital capacity, best measure	EFO_0004312	Neale B	UKBB	European	2017	-0.02342	0.002525	1.78e-20	-	255492	0	255492	1	IVNT	Neale-B_UKBB_EUR_2017
rs425102	rs425102	chr5:77396400	chr5:78100576	G	T	Height	EFO_0004339	Neale B	UKBB	European	2017	-0.01923	0.002013	1.27e-21	-	336474	0	336474	1	IVNT	Neale-B_UKBB_EUR_2017
rs425102	rs425102	chr5:77396400	chr5:78100576	G	T	Hip circumference	EFO_0005093	Neale B	UKBB	European	2017	-0.02244	0.002805	1.26e-15	-	336601	0	336601	1	IVNT	Neale-B_UKBB_EUR_2017
rs425102	rs425102	chr5:77396400	chr5:78100576	G	T	Impedance of leg left	-	Neale B	UKBB	European	2017	0.01239	0.002583	1.61e-06	+	331296	0	331296	1	IVNT	Neale-B_UKBB_EUR_2017
rs425102	rs425102	chr5:77396400	chr5:78100576	G	T	Leg fat mass left	-	Neale B	UKBB	European	2017	-0.01376	0.002239	7.83e-10	-	331275	0	331275	1	IVNT	Neale-B_UKBB_EUR_2017
rs425102	rs425102	chr5:77396400	chr5:78100576	G	T	Leg fat mass right	-	Neale B	UKBB	European	2017	-0.01436	0.002265	2.3e-10	-	331293	0	331293	1	IVNT	Neale-B_UKBB_EUR_2017
rs425102	rs425102	chr5:77396400	chr5:78100576	G	T	Leg fat-free mass left	-	Neale B	UKBB	European	2017	-0.01741	0.001865	1.02e-20	-	331258	0	331258	1	IVNT	Neale-B_UKBB_EUR_2017
rs425102	rs425102	chr5:77396400	chr5:78100576	G	T	Leg fat-free mass right	-	Neale B	UKBB	European	2017	-0.01662	0.001864	4.89e-19	-	331285	0	331285	1	IVNT	Neale-B_UKBB_EUR_2017
rs425102	rs425102	chr5:77396400	chr5:78100576	G	T	Leg predicted mass left	-	Neale B	UKBB	European	2017	-0.01732	0.001852	8.94e-21	-	331253	0	331253	1	IVNT	Neale-B_UKBB_EUR_2017
rs425102	rs425102	chr5:77396400	chr5:78100576	G	T	Leg predicted mass right	-	Neale B	UKBB	European	2017	-0.01634	0.001852	1.15e-18	-	331285	0	331285	1	IVNT	Neale-B_UKBB_EUR_2017
rs425102	rs425102	chr5:77396400	chr5:78100576	G	T	Sitting height	EFO_0004339	Neale B	UKBB	European	2017	-0.02712	0.002189	3.1e-35	-	336172	0	336172	1	IVNT	Neale-B_UKBB_EUR_2017
rs425102	rs425102	chr5:77396400	chr5:78100576	G	T	Trunk fat mass	EFO_0005409	Neale B	UKBB	European	2017	-0.02132	0.002852	7.62e-14	-	331093	0	331093	1	IVNT	Neale-B_UKBB_EUR_2017
rs425102	rs425102	chr5:77396400	chr5:78100576	G	T	Trunk fat percentage	-	Neale B	UKBB	European	2017	-0.01435	0.002603	3.55e-08	-	331113	0	331113	1	IVNT	Neale-B_UKBB_EUR_2017
rs425102	rs425102	chr5:77396400	chr5:78100576	G	T	Trunk fat-free mass	-	Neale B	UKBB	European	2017	-0.01571	0.001784	1.3e-18	-	331030	0	331030	1	IVNT	Neale-B_UKBB_EUR_2017
rs425102	rs425102	chr5:77396400	chr5:78100576	G	T	Trunk predicted mass	-	Neale B	UKBB	European	2017	-0.01556	0.001778	2.1e-18	-	330995	0	330995	1	IVNT	Neale-B_UKBB_EUR_2017
rs425102	rs425102	chr5:77396400	chr5:78100576	G	T	Waist circumference	EFO_0004342	Neale B	UKBB	European	2017	-0.01235	0.002509	8.5e-07	-	336639	0	336639	1	IVNT	Neale-B_UKBB_EUR_2017
rs425102	rs425102	chr5:77396400	chr5:78100576	G	T	Weight	EFO_0004338	Neale B	UKBB	European	2017	-0.02251	0.002475	9.33e-20	-	336227	0	336227	1	IVNT	Neale-B_UKBB_EUR_2017
rs425102	rs425102	chr5:77396400	chr5:78100576	G	T	Whole body fat mass	-	Neale B	UKBB	European	2017	-0.01957	0.002764	1.44e-12	-	330762	0	330762	1	IVNT	Neale-B_UKBB_EUR_2017
rs425102	rs425102	chr5:77396400	chr5:78100576	G	T	Whole body fat-free mass	-	Neale B	UKBB	European	2017	-0.01666	0.001791	1.41e-20	-	331291	0	331291	1	IVNT	Neale-B_UKBB_EUR_2017
rs425102	rs425102	chr5:77396400	chr5:78100576	G	T	Whole body water mass	-	Neale B	UKBB	European	2017	-0.01643	0.001794	5.16e-20	-	331315	0	331315	1	IVNT	Neale-B_UKBB_EUR_2017
rs2545675	rs2545675	chr5:98105191	chr5:98769487	C	T	Treatment with micronor tablet	EFO_0007056	Neale B	UKBB	European	2017	0.0004196	9.18e-05	4.82e-06	+	337159	475	336684	1	risk diff	Neale-B_UKBB_EUR_2017
rs4836246	rs4836246	chr5:122117210	chr5:122781515	A	G	Plateletcrit	EFO_0004586	Astle W	27863252	European	2016	0.01978	0.003861	3.01e-07	+	173480	0	173480	2	IVNT	Astle-W_Blood-Cell-Traits_EUR_2016
rs4836246	rs4836246	chr5:122117210	chr5:122781515	A	G	Forced expiratory volume in 1-second	EFO_0004314	Neale B	UKBB	European	2017	-0.01147	0.002196	1.77e-07	-	307638	0	307638	1	IVNT	Neale-B_UKBB_EUR_2017
rs4836246	rs4836246	chr5:122117210	chr5:122781515	A	G	Forced expiratory volume in 1-second, best measure	EFO_0004314	Neale B	UKBB	European	2017	-0.01226	0.002413	3.77e-07	-	255492	0	255492	1	IVNT	Neale-B_UKBB_EUR_2017
rs4836246	rs4836246	chr5:122117210	chr5:122781515	A	G	Forced vital capacity	EFO_0004312	Neale B	UKBB	European	2017	-0.01187	0.002082	1.2e-08	-	307638	0	307638	1	IVNT	Neale-B_UKBB_EUR_2017
rs4836246	rs4836246	chr5:122117210	chr5:122781515	A	G	Forced vital capacity, best measure	EFO_0004312	Neale B	UKBB	European	2017	-0.01159	0.002285	3.92e-07	-	255492	0	255492	1	IVNT	Neale-B_UKBB_EUR_2017
rs4836246	rs4836246	chr5:122117210	chr5:122781515	A	G	Hair or balding pattern: pattern 4	EFO_0007822	Neale B	UKBB	European	2017	0.008645	0.001469	4.02e-09	+	154988	28389	126599	1	risk diff	Neale-B_UKBB_EUR_2017
rs11241689	rs11241689	chr5:122692080	chr5:123356386	C	T	Arm fat mass left	-	Neale B	UKBB	European	2017	0.01505	0.002396	3.38e-10	+	331164	0	331164	1	IVNT	Neale-B_UKBB_EUR_2017
rs11241689	rs11241689	chr5:122692080	chr5:123356386	C	T	Arm fat mass right	-	Neale B	UKBB	European	2017	0.01501	0.002396	3.71e-10	+	331226	0	331226	1	IVNT	Neale-B_UKBB_EUR_2017
rs11241689	rs11241689	chr5:122692080	chr5:123356386	C	T	Arm fat-free mass left	-	Neale B	UKBB	European	2017	0.01741	0.001554	3.94e-29	+	331159	0	331159	1	IVNT	Neale-B_UKBB_EUR_2017
rs11241689	rs11241689	chr5:122692080	chr5:123356386	C	T	Arm fat-free mass right	-	Neale B	UKBB	European	2017	0.01678	0.001523	3.16e-28	+	331221	0	331221	1	IVNT	Neale-B_UKBB_EUR_2017
rs11241689	rs11241689	chr5:122692080	chr5:123356386	C	T	Arm predicted mass left	-	Neale B	UKBB	European	2017	0.01776	0.001548	1.91e-30	+	331146	0	331146	1	IVNT	Neale-B_UKBB_EUR_2017
rs11241689	rs11241689	chr5:122692080	chr5:123356386	C	T	Arm predicted mass right	-	Neale B	UKBB	European	2017	0.01739	0.001518	2.16e-30	+	331216	0	331216	1	IVNT	Neale-B_UKBB_EUR_2017
rs11241689	rs11241689	chr5:122692080	chr5:123356386	C	T	Basal metabolic rate	EFO_0007777	Neale B	UKBB	European	2017	0.01918	0.001621	2.69e-32	+	331307	0	331307	1	IVNT	Neale-B_UKBB_EUR_2017
rs11241689	rs11241689	chr5:122692080	chr5:123356386	C	T	Body mass index	EFO_0004340	Neale B	UKBB	European	2017	0.0129	0.002419	9.64e-08	+	336107	0	336107	1	IVNT	Neale-B_UKBB_EUR_2017
rs11241689	rs11241689	chr5:122692080	chr5:123356386	C	T	Comparative height size at age 10	-	Neale B	UKBB	European	2017	0.00895	0.001669	8.25e-08	+	332021	0	332021	1	-	Neale-B_UKBB_EUR_2017
rs11241689	rs11241689	chr5:122692080	chr5:123356386	C	T	Diastolic blood pressure	EFO_0006336	Neale B	UKBB	European	2017	-0.0169	0.002478	9.02e-12	-	317756	0	317756	1	IVNT	Neale-B_UKBB_EUR_2017
rs11241689	rs11241689	chr5:122692080	chr5:123356386	C	T	Forced expiratory volume in 1-second	EFO_0004314	Neale B	UKBB	European	2017	0.01405	0.002094	1.99e-11	+	307638	0	307638	1	IVNT	Neale-B_UKBB_EUR_2017
rs11241689	rs11241689	chr5:122692080	chr5:123356386	C	T	Forced expiratory volume in 1-second, best measure	EFO_0004314	Neale B	UKBB	European	2017	0.01628	0.002303	1.56e-12	+	255492	0	255492	1	IVNT	Neale-B_UKBB_EUR_2017
rs11241689	rs11241689	chr5:122692080	chr5:123356386	C	T	Forced expiratory volume in 1-second, predicted percentage	EFO_0004314	Neale B	UKBB	European	2017	0.01979	0.00429	3.99e-06	+	110423	0	110423	1	IVNT	Neale-B_UKBB_EUR_2017
rs11241689	rs11241689	chr5:122692080	chr5:123356386	C	T	Forced vital capacity	EFO_0004312	Neale B	UKBB	European	2017	0.01387	0.001985	2.89e-12	+	307638	0	307638	1	IVNT	Neale-B_UKBB_EUR_2017
rs11241689	rs11241689	chr5:122692080	chr5:123356386	C	T	Forced vital capacity, best measure	EFO_0004312	Neale B	UKBB	European	2017	0.01607	0.00218	1.68e-13	+	255492	0	255492	1	IVNT	Neale-B_UKBB_EUR_2017
rs11241689	rs11241689	chr5:122692080	chr5:123356386	C	T	Heel bone mineral density	EFO_0009270	Neale B	UKBB	European	2017	-0.01578	0.003135	4.82e-07	-	194398	0	194398	1	IVNT	Neale-B_UKBB_EUR_2017
rs11241689	rs11241689	chr5:122692080	chr5:123356386	C	T	Height	EFO_0004339	Neale B	UKBB	European	2017	0.01742	0.001737	1.16e-23	+	336474	0	336474	1	IVNT	Neale-B_UKBB_EUR_2017
rs11241689	rs11241689	chr5:122692080	chr5:123356386	C	T	Hip circumference	EFO_0005093	Neale B	UKBB	European	2017	0.01768	0.002421	2.8e-13	+	336601	0	336601	1	IVNT	Neale-B_UKBB_EUR_2017
rs11241689	rs11241689	chr5:122692080	chr5:123356386	C	T	Impedance of arm left	-	Neale B	UKBB	European	2017	-0.01098	0.001727	2.03e-10	-	331292	0	331292	1	IVNT	Neale-B_UKBB_EUR_2017
rs11241689	rs11241689	chr5:122692080	chr5:123356386	C	T	Impedance of arm right	-	Neale B	UKBB	European	2017	-0.01093	0.001719	2.05e-10	-	331279	0	331279	1	IVNT	Neale-B_UKBB_EUR_2017
rs11241689	rs11241689	chr5:122692080	chr5:123356386	C	T	Impedance of leg left	-	Neale B	UKBB	European	2017	-0.02082	0.002229	9.54e-21	-	331296	0	331296	1	IVNT	Neale-B_UKBB_EUR_2017
rs11241689	rs11241689	chr5:122692080	chr5:123356386	C	T	Impedance of leg right	-	Neale B	UKBB	European	2017	-0.02071	0.002212	7.86e-21	-	331301	0	331301	1	IVNT	Neale-B_UKBB_EUR_2017
rs11241689	rs11241689	chr5:122692080	chr5:123356386	C	T	Impedance of whole body	-	Neale B	UKBB	European	2017	-0.01545	0.001864	1.18e-16	-	331284	0	331284	1	IVNT	Neale-B_UKBB_EUR_2017
rs11241689	rs11241689	chr5:122692080	chr5:123356386	C	T	Leg fat mass left	-	Neale B	UKBB	European	2017	0.009384	0.001932	1.2e-06	+	331275	0	331275	1	IVNT	Neale-B_UKBB_EUR_2017
rs11241689	rs11241689	chr5:122692080	chr5:123356386	C	T	Leg fat mass right	-	Neale B	UKBB	European	2017	0.009566	0.001955	9.89e-07	+	331293	0	331293	1	IVNT	Neale-B_UKBB_EUR_2017
rs11241689	rs11241689	chr5:122692080	chr5:123356386	C	T	Leg fat-free mass left	-	Neale B	UKBB	European	2017	0.01878	0.00161	1.84e-31	+	331258	0	331258	1	IVNT	Neale-B_UKBB_EUR_2017
rs11241689	rs11241689	chr5:122692080	chr5:123356386	C	T	Leg fat-free mass right	-	Neale B	UKBB	European	2017	0.01893	0.001609	5.82e-32	+	331285	0	331285	1	IVNT	Neale-B_UKBB_EUR_2017
rs11241689	rs11241689	chr5:122692080	chr5:123356386	C	T	Leg predicted mass left	-	Neale B	UKBB	European	2017	0.0187	0.001599	1.32e-31	+	331253	0	331253	1	IVNT	Neale-B_UKBB_EUR_2017
rs11241689	rs11241689	chr5:122692080	chr5:123356386	C	T	Leg predicted mass right	-	Neale B	UKBB	European	2017	0.01895	0.001599	2.06e-32	+	331285	0	331285	1	IVNT	Neale-B_UKBB_EUR_2017
rs11241689	rs11241689	chr5:122692080	chr5:123356386	C	T	Pulse rate	EFO_0004326	Neale B	UKBB	European	2017	-0.01874	0.00252	1.03e-13	-	317756	0	317756	1	IVNT	Neale-B_UKBB_EUR_2017
rs11241689	rs11241689	chr5:122692080	chr5:123356386	C	T	Pulse rate	EFO_0004326	Neale B	UKBB	European	2017	-0.02123	0.004267	6.53e-07	-	110153	0	110153	1	IVNT	Neale-B_UKBB_EUR_2017
rs11241689	rs11241689	chr5:122692080	chr5:123356386	C	T	Sitting height	EFO_0004339	Neale B	UKBB	European	2017	0.02083	0.00189	3e-28	+	336172	0	336172	1	IVNT	Neale-B_UKBB_EUR_2017
rs11241689	rs11241689	chr5:122692080	chr5:123356386	C	T	Trunk fat mass	EFO_0005409	Neale B	UKBB	European	2017	0.01352	0.002462	4.01e-08	+	331093	0	331093	1	IVNT	Neale-B_UKBB_EUR_2017
rs11241689	rs11241689	chr5:122692080	chr5:123356386	C	T	Trunk fat-free mass	-	Neale B	UKBB	European	2017	0.0187	0.00154	5.96e-34	+	331030	0	331030	1	IVNT	Neale-B_UKBB_EUR_2017
rs11241689	rs11241689	chr5:122692080	chr5:123356386	C	T	Trunk predicted mass	-	Neale B	UKBB	European	2017	0.01868	0.001535	4.45e-34	+	330995	0	330995	1	IVNT	Neale-B_UKBB_EUR_2017
rs11241689	rs11241689	chr5:122692080	chr5:123356386	C	T	Waist circumference	EFO_0004342	Neale B	UKBB	European	2017	0.01317	0.002165	1.17e-09	+	336639	0	336639	1	IVNT	Neale-B_UKBB_EUR_2017
rs11241689	rs11241689	chr5:122692080	chr5:123356386	C	T	Weight	EFO_0004338	Neale B	UKBB	European	2017	0.02019	0.002136	3.35e-21	+	336227	0	336227	1	IVNT	Neale-B_UKBB_EUR_2017
rs11241689	rs11241689	chr5:122692080	chr5:123356386	C	T	Whole body fat mass	-	Neale B	UKBB	European	2017	0.0132	0.002385	3.17e-08	+	330762	0	330762	1	IVNT	Neale-B_UKBB_EUR_2017
rs11241689	rs11241689	chr5:122692080	chr5:123356386	C	T	Whole body fat-free mass	-	Neale B	UKBB	European	2017	0.01908	0.001546	5.48e-35	+	331291	0	331291	1	IVNT	Neale-B_UKBB_EUR_2017
rs11241689	rs11241689	chr5:122692080	chr5:123356386	C	T	Whole body water mass	-	Neale B	UKBB	European	2017	0.01922	0.001548	2.24e-35	+	331315	0	331315	1	IVNT	Neale-B_UKBB_EUR_2017
rs7700595	rs7700595	chr5:128767075	chr5:129431382	A	G	Abnormal findings on diagnostic imaging of central nervous system	-	Neale B	UKBB	European	2017	-0.000244	5.43e-05	6.9e-06	-	337199	73	337126	1	risk diff	Neale-B_UKBB_EUR_2017
rs55747751	rs55747751	chr5:132397351	chr5:133061659	A	G	Reticulocyte count	EFO_0004586	Astle W	27863252	European	2016	0.03587	0.006581	5.03e-08	+	173480	0	173480	2	IVNT	Astle-W_Blood-Cell-Traits_EUR_2016
rs55747751	rs55747751	chr5:132397351	chr5:133061659	A	G	Reticulocyte fraction of red cells	EFO_0004586	Astle W	27863252	European	2016	0.03625	0.006577	3.55e-08	+	173480	0	173480	2	IVNT	Astle-W_Blood-Cell-Traits_EUR_2016
rs55747751	rs55747751	chr5:132397351	chr5:133061659	A	G	Birth weight	EFO_0004344	Neale B	UKBB	European	2017	0.02708	0.005773	2.72e-06	+	193063	0	193063	1	IVNT	Neale-B_UKBB_EUR_2017
rs55747751	rs55747751	chr5:132397351	chr5:133061659	A	G	Heel bone mineral density	EFO_0009270	Neale B	UKBB	European	2017	0.03143	0.005677	3.1e-08	+	194398	0	194398	1	IVNT	Neale-B_UKBB_EUR_2017
rs55747751	rs55747751	chr5:132397351	chr5:133061659	A	G	Self-reported hypertension	EFO_0000537	Neale B	UKBB	European	2017	-0.009771	0.00195	5.42e-07	-	337159	87690	249469	1	risk diff	Neale-B_UKBB_EUR_2017
rs55747751	rs55747751	chr5:132397351	chr5:133061659	A	G	Vascular or heart problems diagnosed by doctor: high blood pressure	EFO_0004325	Neale B	UKBB	European	2017	-0.009287	0.001977	2.64e-06	-	336683	91033	245650	1	risk diff	Neale-B_UKBB_EUR_2017
rs55747751	rs55747751	chr5:132397351	chr5:133061659	A	G	Vascular or heart problems diagnosed by doctor: none of the above	-	Neale B	UKBB	European	2017	0.01149	0.00203	1.52e-08	+	336683	236530	100153	1	risk diff	Neale-B_UKBB_EUR_2017
rs7733410	rs7733410	chr5:147856522	chr5:148476959	A	G	Body fat percentage	EFO_0007800	Neale B	UKBB	European	2017	-0.008286	0.001874	9.76e-06	-	331117	0	331117	1	IVNT	Neale-B_UKBB_EUR_2017
rs7733410	rs7733410	chr5:147856522	chr5:148476959	A	G	Forced expiratory volume in 1-second	EFO_0004314	Neale B	UKBB	European	2017	0.02151	0.002093	8.73e-25	+	307638	0	307638	1	IVNT	Neale-B_UKBB_EUR_2017
rs7733410	rs7733410	chr5:147856522	chr5:148476959	A	G	Forced expiratory volume in 1-second, best measure	EFO_0004314	Neale B	UKBB	European	2017	0.02412	0.0023	9.72e-26	+	255492	0	255492	1	IVNT	Neale-B_UKBB_EUR_2017
rs7733410	rs7733410	chr5:147856522	chr5:148476959	A	G	Forced expiratory volume in 1-second, predicted percentage	EFO_0004314	Neale B	UKBB	European	2017	0.0334	0.004272	5.38e-15	+	110423	0	110423	1	IVNT	Neale-B_UKBB_EUR_2017
rs7733410	rs7733410	chr5:147856522	chr5:148476959	A	G	Hip circumference	EFO_0005093	Neale B	UKBB	European	2017	-0.01149	0.00242	2.04e-06	-	336601	0	336601	1	IVNT	Neale-B_UKBB_EUR_2017
rs7733410	rs7733410	chr5:147856522	chr5:148476959	A	G	Mood swings	EFO_0008475	Neale B	UKBB	European	2017	-0.00553	0.001233	7.26e-06	-	329428	148601	180827	1	risk diff	Neale-B_UKBB_EUR_2017
rs7733410	rs7733410	chr5:147856522	chr5:148476959	A	G	Peak expiratory flow	EFO_0009718	Neale B	UKBB	European	2017	0.0171	0.002175	3.86e-15	+	307638	0	307638	1	IVNT	Neale-B_UKBB_EUR_2017
rs7733410	rs7733410	chr5:147856522	chr5:148476959	A	G	Trunk fat mass	EFO_0005409	Neale B	UKBB	European	2017	-0.01095	0.00246	8.56e-06	-	331093	0	331093	1	IVNT	Neale-B_UKBB_EUR_2017
rs7733410	rs7733410	chr5:147856522	chr5:148476959	A	G	Waist circumference	EFO_0004342	Neale B	UKBB	European	2017	-0.01124	0.002164	2.04e-07	-	336639	0	336639	1	IVNT	Neale-B_UKBB_EUR_2017
rs7733410	rs7733410	chr5:147856522	chr5:148476959	A	G	Whole body fat mass	-	Neale B	UKBB	European	2017	-0.01057	0.002384	9.3e-06	-	330762	0	330762	1	IVNT	Neale-B_UKBB_EUR_2017
rs4490572	rs4490572	chr5:148612322	chr5:149232759	A	G	Body mass index in males greater than 50 years of age	EFO_0004340	GIANT	26426971	European	2015	-0.025	0.0055	4e-06	-	72200	0	72200	114	IVNT	GIANT_BMI-M-GT-50_EUR_2015
rs4490572	rs4490572	chr5:148612322	chr5:149232759	A	G	Forced expiratory volume in 1-second	EFO_0004314	Neale B	UKBB	European	2017	-0.01103	0.002109	1.7e-07	-	307638	0	307638	1	IVNT	Neale-B_UKBB_EUR_2017
rs4490572	rs4490572	chr5:148612322	chr5:149232759	A	G	Forced expiratory volume in 1-second, best measure	EFO_0004314	Neale B	UKBB	European	2017	-0.01224	0.002319	1.29e-07	-	255492	0	255492	1	IVNT	Neale-B_UKBB_EUR_2017
rs4490572	rs4490572	chr5:148612322	chr5:149232759	A	G	Forced expiratory volume in 1-second, predicted percentage	EFO_0004314	Neale B	UKBB	European	2017	-0.01939	0.004315	6.98e-06	-	110423	0	110423	1	IVNT	Neale-B_UKBB_EUR_2017
rs4490572	rs4490572	chr5:148612322	chr5:149232759	A	G	Forced vital capacity	EFO_0004312	Neale B	UKBB	European	2017	-0.01043	0.001999	1.82e-07	-	307638	0	307638	1	IVNT	Neale-B_UKBB_EUR_2017
rs4490572	rs4490572	chr5:148612322	chr5:149232759	A	G	Forced vital capacity, best measure	EFO_0004312	Neale B	UKBB	European	2017	-0.01048	0.002196	1.81e-06	-	255492	0	255492	1	IVNT	Neale-B_UKBB_EUR_2017
rs4490572	rs4490572	chr5:148612322	chr5:149232759	A	G	Hearing difficulty or problems	EFO_0004238	Neale B	UKBB	European	2017	0.005151	0.001102	2.93e-06	+	323978	84839	239139	1	risk diff	Neale-B_UKBB_EUR_2017
rs979453	rs979453	chr5:150595073	chr5:151215512	G	A	Forced expiratory volume in 1-second, predicted percentage	EFO_0004314	Neale B	UKBB	European	2017	-0.0219	0.004549	1.48e-06	-	110423	0	110423	1	IVNT	Neale-B_UKBB_EUR_2017
rs13361953	rs13361953	chr5:156926442	chr5:157499434	C	T	Forced expiratory volume in 1-second	EFO_0004314	Neale B	UKBB	European	2017	-0.01703	0.002205	1.13e-14	-	307638	0	307638	1	IVNT	Neale-B_UKBB_EUR_2017
rs13361953	rs13361953	chr5:156926442	chr5:157499434	C	T	Forced expiratory volume in 1-second, best measure	EFO_0004314	Neale B	UKBB	European	2017	-0.01762	0.002421	3.34e-13	-	255492	0	255492	1	IVNT	Neale-B_UKBB_EUR_2017
rs13361953	rs13361953	chr5:156926442	chr5:157499434	C	T	Forced expiratory volume in 1-second, predicted percentage	EFO_0004314	Neale B	UKBB	European	2017	-0.02225	0.004496	7.49e-07	-	110423	0	110423	1	IVNT	Neale-B_UKBB_EUR_2017
rs13361953	rs13361953	chr5:156926442	chr5:157499434	C	T	Peak expiratory flow	EFO_0009718	Neale B	UKBB	European	2017	-0.01683	0.002291	2.03e-13	-	307638	0	307638	1	IVNT	Neale-B_UKBB_EUR_2017
rs72643433	rs72643433	chr5:158364449	chr5:158937441	A	G	Comparative body size at age 10	-	Neale B	UKBB	European	2017	0.008958	0.001924	3.22e-06	+	331693	0	331693	1	-	Neale-B_UKBB_EUR_2017
rs72643433	rs72643433	chr5:158364449	chr5:158937441	A	G	Forced expiratory volume in 1-second	EFO_0004314	Neale B	UKBB	European	2017	-0.0164	0.002408	9.71e-12	-	307638	0	307638	1	IVNT	Neale-B_UKBB_EUR_2017
rs72643433	rs72643433	chr5:158364449	chr5:158937441	A	G	Forced expiratory volume in 1-second, best measure	EFO_0004314	Neale B	UKBB	European	2017	-0.01633	0.002646	6.77e-10	-	255492	0	255492	1	IVNT	Neale-B_UKBB_EUR_2017
rs72643433	rs72643433	chr5:158364449	chr5:158937441	A	G	Forced vital capacity	EFO_0004312	Neale B	UKBB	European	2017	-0.01848	0.002283	5.69e-16	-	307638	0	307638	1	IVNT	Neale-B_UKBB_EUR_2017
rs72643433	rs72643433	chr5:158364449	chr5:158937441	A	G	Forced vital capacity, best measure	EFO_0004312	Neale B	UKBB	European	2017	-0.01854	0.002506	1.37e-13	-	255492	0	255492	1	IVNT	Neale-B_UKBB_EUR_2017
rs72643433	rs72643433	chr5:158364449	chr5:158937441	A	G	Hair or balding pattern: pattern 3	EFO_0007822	Neale B	UKBB	European	2017	-0.01208	0.001837	4.8e-11	-	154988	41584	113404	1	risk diff	Neale-B_UKBB_EUR_2017
rs72643433	rs72643433	chr5:158364449	chr5:158937441	A	G	Hair or balding pattern: pattern 4	EFO_0007822	Neale B	UKBB	European	2017	-0.02617	0.001602	6.48e-60	-	154988	28389	126599	1	risk diff	Neale-B_UKBB_EUR_2017
rs72643433	rs72643433	chr5:158364449	chr5:158937441	A	G	Height	EFO_0004339	Neale B	UKBB	European	2017	-0.01117	0.001997	2.2e-08	-	336474	0	336474	1	IVNT	Neale-B_UKBB_EUR_2017
rs72643433	rs72643433	chr5:158364449	chr5:158937441	A	G	Leg fat percentage right	-	Neale B	UKBB	European	2017	0.008341	0.00178	2.78e-06	+	331296	0	331296	1	IVNT	Neale-B_UKBB_EUR_2017
rs72643433	rs72643433	chr5:158364449	chr5:158937441	A	G	Self-reported hypertension	EFO_0000537	Neale B	UKBB	European	2017	0.006517	0.001233	1.25e-07	+	337159	87690	249469	1	risk diff	Neale-B_UKBB_EUR_2017
rs72643433	rs72643433	chr5:158364449	chr5:158937441	A	G	Systolic blood pressure	EFO_0006335	Neale B	UKBB	European	2017	0.0181	0.002845	1.97e-10	+	317754	0	317754	1	IVNT	Neale-B_UKBB_EUR_2017
rs72643433	rs72643433	chr5:158364449	chr5:158937441	A	G	Varicose veins of lower extremities	-	Neale B	UKBB	European	2017	-0.001966	0.0004004	9.07e-07	-	337199	6958	330241	1	risk diff	Neale-B_UKBB_EUR_2017
rs72643433	rs72643433	chr5:158364449	chr5:158937441	A	G	Vascular or heart problems diagnosed by doctor: high blood pressure	EFO_0004325	Neale B	UKBB	European	2017	0.006411	0.00125	2.92e-07	+	336683	91033	245650	1	risk diff	Neale-B_UKBB_EUR_2017
rs72643433	rs72643433	chr5:158364449	chr5:158937441	A	G	Vascular or heart problems diagnosed by doctor: none of the above	-	Neale B	UKBB	European	2017	-0.006166	0.001284	1.56e-06	-	336683	236530	100153	1	risk diff	Neale-B_UKBB_EUR_2017
rs11747434	rs11747434	chr5:172779211	chr5:173352208	C	T	Arm fat mass left	-	Neale B	UKBB	European	2017	0.01202	0.002674	6.98e-06	+	331164	0	331164	1	IVNT	Neale-B_UKBB_EUR_2017
rs11747434	rs11747434	chr5:172779211	chr5:173352208	C	T	Arm fat-free mass left	-	Neale B	UKBB	European	2017	0.01333	0.001734	1.5e-14	+	331159	0	331159	1	IVNT	Neale-B_UKBB_EUR_2017
rs11747434	rs11747434	chr5:172779211	chr5:173352208	C	T	Arm fat-free mass right	-	Neale B	UKBB	European	2017	0.0131	0.0017	1.31e-14	+	331221	0	331221	1	IVNT	Neale-B_UKBB_EUR_2017
rs11747434	rs11747434	chr5:172779211	chr5:173352208	C	T	Arm predicted mass left	-	Neale B	UKBB	European	2017	0.01313	0.001728	2.96e-14	+	331146	0	331146	1	IVNT	Neale-B_UKBB_EUR_2017
rs11747434	rs11747434	chr5:172779211	chr5:173352208	C	T	Arm predicted mass right	-	Neale B	UKBB	European	2017	0.01277	0.001694	4.82e-14	+	331216	0	331216	1	IVNT	Neale-B_UKBB_EUR_2017
rs11747434	rs11747434	chr5:172779211	chr5:173352208	C	T	Basal metabolic rate	EFO_0007777	Neale B	UKBB	European	2017	0.01393	0.001809	1.37e-14	+	331307	0	331307	1	IVNT	Neale-B_UKBB_EUR_2017
rs11747434	rs11747434	chr5:172779211	chr5:173352208	C	T	Comparative height size at age 10	-	Neale B	UKBB	European	2017	0.009024	0.001862	1.26e-06	+	332021	0	332021	1	-	Neale-B_UKBB_EUR_2017
rs11747434	rs11747434	chr5:172779211	chr5:173352208	C	T	Forced expiratory volume in 1-second	EFO_0004314	Neale B	UKBB	European	2017	0.01065	0.002335	5.09e-06	+	307638	0	307638	1	IVNT	Neale-B_UKBB_EUR_2017
rs11747434	rs11747434	chr5:172779211	chr5:173352208	C	T	Forced expiratory volume in 1-second, best measure	EFO_0004314	Neale B	UKBB	European	2017	0.01294	0.002568	4.71e-07	+	255492	0	255492	1	IVNT	Neale-B_UKBB_EUR_2017
rs11747434	rs11747434	chr5:172779211	chr5:173352208	C	T	Forced vital capacity, best measure	EFO_0004312	Neale B	UKBB	European	2017	0.01268	0.002431	1.84e-07	+	255492	0	255492	1	IVNT	Neale-B_UKBB_EUR_2017
rs11747434	rs11747434	chr5:172779211	chr5:173352208	C	T	Height	EFO_0004339	Neale B	UKBB	European	2017	0.01333	0.001938	6.1e-12	+	336474	0	336474	1	IVNT	Neale-B_UKBB_EUR_2017
rs11747434	rs11747434	chr5:172779211	chr5:173352208	C	T	Hip circumference	EFO_0005093	Neale B	UKBB	European	2017	0.01462	0.002701	6.26e-08	+	336601	0	336601	1	IVNT	Neale-B_UKBB_EUR_2017
rs11747434	rs11747434	chr5:172779211	chr5:173352208	C	T	Impedance of arm left	-	Neale B	UKBB	European	2017	-0.008542	0.001927	9.27e-06	-	331292	0	331292	1	IVNT	Neale-B_UKBB_EUR_2017
rs11747434	rs11747434	chr5:172779211	chr5:173352208	C	T	Impedance of arm right	-	Neale B	UKBB	European	2017	-0.01007	0.001918	1.53e-07	-	331279	0	331279	1	IVNT	Neale-B_UKBB_EUR_2017
rs11747434	rs11747434	chr5:172779211	chr5:173352208	C	T	Impedance of leg left	-	Neale B	UKBB	European	2017	-0.01241	0.002487	6.04e-07	-	331296	0	331296	1	IVNT	Neale-B_UKBB_EUR_2017
rs11747434	rs11747434	chr5:172779211	chr5:173352208	C	T	Impedance of leg right	-	Neale B	UKBB	European	2017	-0.01202	0.002468	1.12e-06	-	331301	0	331301	1	IVNT	Neale-B_UKBB_EUR_2017
rs11747434	rs11747434	chr5:172779211	chr5:173352208	C	T	Impedance of whole body	-	Neale B	UKBB	European	2017	-0.01084	0.00208	1.9e-07	-	331284	0	331284	1	IVNT	Neale-B_UKBB_EUR_2017
rs11747434	rs11747434	chr5:172779211	chr5:173352208	C	T	Leg fat-free mass left	-	Neale B	UKBB	European	2017	0.01255	0.001796	2.85e-12	+	331258	0	331258	1	IVNT	Neale-B_UKBB_EUR_2017
rs11747434	rs11747434	chr5:172779211	chr5:173352208	C	T	Leg fat-free mass right	-	Neale B	UKBB	European	2017	0.01252	0.001796	3.07e-12	+	331285	0	331285	1	IVNT	Neale-B_UKBB_EUR_2017
rs11747434	rs11747434	chr5:172779211	chr5:173352208	C	T	Leg predicted mass left	-	Neale B	UKBB	European	2017	0.01233	0.001784	4.76e-12	+	331253	0	331253	1	IVNT	Neale-B_UKBB_EUR_2017
rs11747434	rs11747434	chr5:172779211	chr5:173352208	C	T	Leg predicted mass right	-	Neale B	UKBB	European	2017	0.01243	0.001784	3.21e-12	+	331285	0	331285	1	IVNT	Neale-B_UKBB_EUR_2017
rs11747434	rs11747434	chr5:172779211	chr5:173352208	C	T	Peak expiratory flow	EFO_0009718	Neale B	UKBB	European	2017	0.01785	0.002427	1.94e-13	+	307638	0	307638	1	IVNT	Neale-B_UKBB_EUR_2017
rs11747434	rs11747434	chr5:172779211	chr5:173352208	C	T	Sitting height	EFO_0004339	Neale B	UKBB	European	2017	0.01559	0.002108	1.42e-13	+	336172	0	336172	1	IVNT	Neale-B_UKBB_EUR_2017
rs11747434	rs11747434	chr5:172779211	chr5:173352208	C	T	Trunk fat-free mass	-	Neale B	UKBB	European	2017	0.0139	0.001718	5.97e-16	+	331030	0	331030	1	IVNT	Neale-B_UKBB_EUR_2017
rs11747434	rs11747434	chr5:172779211	chr5:173352208	C	T	Trunk predicted mass	-	Neale B	UKBB	European	2017	0.01382	0.001713	6.95e-16	+	330995	0	330995	1	IVNT	Neale-B_UKBB_EUR_2017
rs11747434	rs11747434	chr5:172779211	chr5:173352208	C	T	Weight	EFO_0004338	Neale B	UKBB	European	2017	0.01506	0.002383	2.62e-10	+	336227	0	336227	1	IVNT	Neale-B_UKBB_EUR_2017
rs11747434	rs11747434	chr5:172779211	chr5:173352208	C	T	Whole body fat-free mass	-	Neale B	UKBB	European	2017	0.01341	0.001725	7.8e-15	+	331291	0	331291	1	IVNT	Neale-B_UKBB_EUR_2017
rs11747434	rs11747434	chr5:172779211	chr5:173352208	C	T	Whole body water mass	-	Neale B	UKBB	European	2017	0.01371	0.001728	2.1e-15	+	331315	0	331315	1	IVNT	Neale-B_UKBB_EUR_2017
rs12204336	rs12204336	chr6:2496694	chr6:2496460	A	G	High light scatter percentage of red cells	EFO_0004586	Astle W	27863252	European	2016	-0.0187	0.003723	5.06e-07	-	173480	0	173480	2	IVNT	Astle-W_Blood-Cell-Traits_EUR_2016
rs12204336	rs12204336	chr6:2496694	chr6:2496460	A	G	High light scatter reticulocyte count	EFO_0004586	Astle W	27863252	European	2016	-0.01799	0.003723	1.35e-06	-	173480	0	173480	2	IVNT	Astle-W_Blood-Cell-Traits_EUR_2016
rs12204336	rs12204336	chr6:2496694	chr6:2496460	A	G	Reticulocyte count	EFO_0004586	Astle W	27863252	European	2016	-0.01649	0.00373	9.88e-06	-	173480	0	173480	2	IVNT	Astle-W_Blood-Cell-Traits_EUR_2016
rs12204336	rs12204336	chr6:2496694	chr6:2496460	A	G	Reticulocyte fraction of red cells	EFO_0004586	Astle W	27863252	European	2016	-0.01785	0.003728	1.68e-06	-	173480	0	173480	2	IVNT	Astle-W_Blood-Cell-Traits_EUR_2016
rs12204336	rs12204336	chr6:2496694	chr6:2496460	A	G	Forced expiratory volume in 1-second	EFO_0004314	Neale B	UKBB	European	2017	-0.009756	0.002154	5.92e-06	-	307638	0	307638	1	IVNT	Neale-B_UKBB_EUR_2017
rs12204336	rs12204336	chr6:2496694	chr6:2496460	A	G	Heel bone mineral density	EFO_0009270	Neale B	UKBB	European	2017	-0.01937	0.003218	1.75e-09	-	194398	0	194398	1	IVNT	Neale-B_UKBB_EUR_2017
rs12204336	rs12204336	chr6:2496694	chr6:2496460	A	G	Heel bone mineral density right	EFO_0009270	Neale B	UKBB	European	2017	-0.02042	0.004279	1.83e-06	-	106251	0	106251	1	IVNT	Neale-B_UKBB_EUR_2017
rs12204336	rs12204336	chr6:2496694	chr6:2496460	A	G	Peak expiratory flow	EFO_0009718	Neale B	UKBB	European	2017	-0.012	0.002239	8.3e-08	-	307638	0	307638	1	IVNT	Neale-B_UKBB_EUR_2017
rs12204336	rs12204336	chr6:2496694	chr6:2496460	A	G	Self-reported chronic fatigue syndrome	EFO_0004540	Neale B	UKBB	European	2017	0.0007526	0.0001697	9.16e-06	+	337159	1532	335627	1	risk diff	Neale-B_UKBB_EUR_2017
rs9392172	rs9392172	chr6:7723962	chr6:7723729	C	G	Arm fat-free mass left	-	Neale B	UKBB	European	2017	-0.0172	0.001548	1.19e-28	-	331159	0	331159	1	IVNT	Neale-B_UKBB_EUR_2017
rs9392172	rs9392172	chr6:7723962	chr6:7723729	C	G	Arm fat-free mass right	-	Neale B	UKBB	European	2017	-0.01755	0.001517	6.47e-31	-	331221	0	331221	1	IVNT	Neale-B_UKBB_EUR_2017
rs9392172	rs9392172	chr6:7723962	chr6:7723729	C	G	Arm predicted mass left	-	Neale B	UKBB	European	2017	-0.01688	0.001542	7.24e-28	-	331146	0	331146	1	IVNT	Neale-B_UKBB_EUR_2017
rs9392172	rs9392172	chr6:7723962	chr6:7723729	C	G	Arm predicted mass right	-	Neale B	UKBB	European	2017	-0.01744	0.001512	9.04e-31	-	331216	0	331216	1	IVNT	Neale-B_UKBB_EUR_2017
rs9392172	rs9392172	chr6:7723962	chr6:7723729	C	G	Basal metabolic rate	EFO_0007777	Neale B	UKBB	European	2017	-0.01726	0.001615	1.15e-26	-	331307	0	331307	1	IVNT	Neale-B_UKBB_EUR_2017
rs9392172	rs9392172	chr6:7723962	chr6:7723729	C	G	Comparative height size at age 10	-	Neale B	UKBB	European	2017	-0.0238	0.001662	1.63e-46	-	332021	0	332021	1	-	Neale-B_UKBB_EUR_2017
rs9392172	rs9392172	chr6:7723962	chr6:7723729	C	G	Forced expiratory volume in 1-second, predicted	EFO_0004314	Neale B	UKBB	European	2017	-0.01931	0.002728	1.45e-12	-	110423	0	110423	1	IVNT	Neale-B_UKBB_EUR_2017
rs9392172	rs9392172	chr6:7723962	chr6:7723729	C	G	Forced expiratory volume in 1-second, predicted percentage	EFO_0004314	Neale B	UKBB	European	2017	0.02387	0.00426	2.11e-08	+	110423	0	110423	1	IVNT	Neale-B_UKBB_EUR_2017
rs9392172	rs9392172	chr6:7723962	chr6:7723729	C	G	Hand grip strength left	EFO_0006941	Neale B	UKBB	European	2017	-0.01026	0.001756	5.22e-09	-	335821	0	335821	1	IVNT	Neale-B_UKBB_EUR_2017
rs9392172	rs9392172	chr6:7723962	chr6:7723729	C	G	Hand grip strength right	EFO_0006941	Neale B	UKBB	European	2017	-0.01232	0.001759	2.47e-12	-	335842	0	335842	1	IVNT	Neale-B_UKBB_EUR_2017
rs9392172	rs9392172	chr6:7723962	chr6:7723729	C	G	Height	EFO_0004339	Neale B	UKBB	European	2017	-0.03383	0.00173	3.68e-85	-	336474	0	336474	1	IVNT	Neale-B_UKBB_EUR_2017
rs9392172	rs9392172	chr6:7723962	chr6:7723729	C	G	Leg fat-free mass left	-	Neale B	UKBB	European	2017	-0.01432	0.001604	4.26e-19	-	331258	0	331258	1	IVNT	Neale-B_UKBB_EUR_2017
rs9392172	rs9392172	chr6:7723962	chr6:7723729	C	G	Leg fat-free mass right	-	Neale B	UKBB	European	2017	-0.01467	0.001603	5.64e-20	-	331285	0	331285	1	IVNT	Neale-B_UKBB_EUR_2017
rs9392172	rs9392172	chr6:7723962	chr6:7723729	C	G	Leg predicted mass left	-	Neale B	UKBB	European	2017	-0.0143	0.001593	2.86e-19	-	331253	0	331253	1	IVNT	Neale-B_UKBB_EUR_2017
rs9392172	rs9392172	chr6:7723962	chr6:7723729	C	G	Leg predicted mass right	-	Neale B	UKBB	European	2017	-0.01479	0.001593	1.59e-20	-	331285	0	331285	1	IVNT	Neale-B_UKBB_EUR_2017
rs9392172	rs9392172	chr6:7723962	chr6:7723729	C	G	Sitting height	EFO_0004339	Neale B	UKBB	European	2017	-0.02632	0.001882	2.07e-44	-	336172	0	336172	1	IVNT	Neale-B_UKBB_EUR_2017
rs9392172	rs9392172	chr6:7723962	chr6:7723729	C	G	Trunk fat-free mass	-	Neale B	UKBB	European	2017	-0.01971	0.001534	8.79e-38	-	331030	0	331030	1	IVNT	Neale-B_UKBB_EUR_2017
rs9392172	rs9392172	chr6:7723962	chr6:7723729	C	G	Trunk predicted mass	-	Neale B	UKBB	European	2017	-0.01957	0.001529	1.69e-37	-	330995	0	330995	1	IVNT	Neale-B_UKBB_EUR_2017
rs9392172	rs9392172	chr6:7723962	chr6:7723729	C	G	Weight	EFO_0004338	Neale B	UKBB	European	2017	-0.01491	0.002128	2.45e-12	-	336227	0	336227	1	IVNT	Neale-B_UKBB_EUR_2017
rs9392172	rs9392172	chr6:7723962	chr6:7723729	C	G	Whole body fat-free mass	-	Neale B	UKBB	European	2017	-0.01793	0.00154	2.6e-31	-	331291	0	331291	1	IVNT	Neale-B_UKBB_EUR_2017
rs9392172	rs9392172	chr6:7723962	chr6:7723729	C	G	Whole body water mass	-	Neale B	UKBB	European	2017	-0.01794	0.001542	2.93e-31	-	331315	0	331315	1	IVNT	Neale-B_UKBB_EUR_2017
rs10498672	rs10498672	chr6:7797840	chr6:7797607	C	G	Height in males	EFO_0004339	GIANT	23754948	European	2013	-0.036	0.0079	7.3e-06	-	60509	0	60509	46	Z-score	GIANT_Height-M_EUR_2013
rs10498672	rs10498672	chr6:7797840	chr6:7797607	C	G	Height	EFO_0004339	GIANT	20881960	European	2010	NA	NA	4.34e-06	NA	133771	0	133771	46	Z-score	GIANT_Height_EUR_2010
rs10498672	rs10498672	chr6:7797840	chr6:7797607	C	G	Height	EFO_0004339	GIANT	23754948	European	2013	-0.02683	0.005361	5.61e-07	-	133610	0	133610	46	Z-score	GIANT_Height_EUR_2013
rs10498672	rs10498672	chr6:7797840	chr6:7797607	C	G	Height	EFO_0004339	GIANT	25282103	European	2014	-0.028	0.0039	1.3e-12	-	241410	0	241410	79	Z-score	GIANT_Height_EUR_2014
rs10498672	rs10498672	chr6:7797840	chr6:7797607	C	G	Height	EFO_0004339	GIANT	20881960	European	2010	NA	NA	4.34e-06	NA	133653	-	-	-	-	GRASP
rs10498672	rs10498672	chr6:7797840	chr6:7797607	C	G	Comparative height size at age 10	-	Neale B	UKBB	European	2017	-0.01394	0.002171	1.36e-10	-	332021	0	332021	1	-	Neale-B_UKBB_EUR_2017
rs10498672	rs10498672	chr6:7797840	chr6:7797607	C	G	Forced expiratory volume in 1-second, predicted percentage	EFO_0004314	Neale B	UKBB	European	2017	0.0258	0.005573	3.67e-06	+	110423	0	110423	1	IVNT	Neale-B_UKBB_EUR_2017
rs10498672	rs10498672	chr6:7797840	chr6:7797607	C	G	Height	EFO_0004339	Neale B	UKBB	European	2017	-0.02156	0.002259	1.4e-21	-	336474	0	336474	1	IVNT	Neale-B_UKBB_EUR_2017
rs10498672	rs10498672	chr6:7797840	chr6:7797607	C	G	Sitting height	EFO_0004339	Neale B	UKBB	European	2017	-0.02766	0.002458	2.2e-29	-	336172	0	336172	1	IVNT	Neale-B_UKBB_EUR_2017
rs10498672	rs10498672	chr6:7797840	chr6:7797607	C	G	Trunk fat-free mass	-	Neale B	UKBB	European	2017	-0.01016	0.002003	3.94e-07	-	331030	0	331030	1	IVNT	Neale-B_UKBB_EUR_2017
rs10498672	rs10498672	chr6:7797840	chr6:7797607	C	G	Trunk predicted mass	-	Neale B	UKBB	European	2017	-0.01022	0.001996	3.04e-07	-	330995	0	330995	1	IVNT	Neale-B_UKBB_EUR_2017
rs10498672	rs10498672	chr6:7797840	chr6:7797607	C	G	Whole body fat-free mass	-	Neale B	UKBB	European	2017	-0.008963	0.002011	8.31e-06	-	331291	0	331291	1	IVNT	Neale-B_UKBB_EUR_2017
rs10498672	rs10498672	chr6:7797840	chr6:7797607	C	G	Whole body water mass	-	Neale B	UKBB	European	2017	-0.008913	0.002014	9.6e-06	-	331315	0	331315	1	IVNT	Neale-B_UKBB_EUR_2017
rs9350191	rs9350191	chr6:19842661	chr6:19842430	C	T	Forced expiratory volume in 1-second, predicted percentage	EFO_0004314	Neale B	UKBB	European	2017	0.03554	0.005913	1.85e-09	+	110423	0	110423	1	IVNT	Neale-B_UKBB_EUR_2017
rs1543310	rs1543310	chr6:22110418	chr6:22110189	T	C	Hematocrit	EFO_0004586	Astle W	27863252	European	2016	-0.01834	0.003634	4.54e-07	-	173480	0	173480	2	IVNT	Astle-W_Blood-Cell-Traits_EUR_2016
rs1543310	rs1543310	chr6:22110418	chr6:22110189	T	C	Hemoglobin concentration	EFO_0004586	Astle W	27863252	European	2016	-0.01833	0.003651	5.17e-07	-	173480	0	173480	2	IVNT	Astle-W_Blood-Cell-Traits_EUR_2016
rs1543310	rs1543310	chr6:22110418	chr6:22110189	T	C	Red blood cell count	EFO_0004586	Astle W	27863252	European	2016	-0.01849	0.003656	4.27e-07	-	173480	0	173480	2	IVNT	Astle-W_Blood-Cell-Traits_EUR_2016
rs1543310	rs1543310	chr6:22110418	chr6:22110189	T	C	Diastolic blood pressure	EFO_0006336	Neale B	UKBB	European	2017	-0.01117	0.002506	8.36e-06	-	317756	0	317756	1	IVNT	Neale-B_UKBB_EUR_2017
rs1543310	rs1543310	chr6:22110418	chr6:22110189	T	C	Forced expiratory volume in 1-second	EFO_0004314	Neale B	UKBB	European	2017	-0.01481	0.002119	2.78e-12	-	307638	0	307638	1	IVNT	Neale-B_UKBB_EUR_2017
rs1543310	rs1543310	chr6:22110418	chr6:22110189	T	C	Forced expiratory volume in 1-second, best measure	EFO_0004314	Neale B	UKBB	European	2017	-0.01519	0.002329	7e-11	-	255492	0	255492	1	IVNT	Neale-B_UKBB_EUR_2017
rs1543310	rs1543310	chr6:22110418	chr6:22110189	T	C	Forced expiratory volume in 1-second, predicted percentage	EFO_0004314	Neale B	UKBB	European	2017	-0.02453	0.004329	1.46e-08	-	110423	0	110423	1	IVNT	Neale-B_UKBB_EUR_2017
rs1543310	rs1543310	chr6:22110418	chr6:22110189	T	C	Forced vital capacity	EFO_0004312	Neale B	UKBB	European	2017	-0.01238	0.002009	7.17e-10	-	307638	0	307638	1	IVNT	Neale-B_UKBB_EUR_2017
rs1543310	rs1543310	chr6:22110418	chr6:22110189	T	C	Forced vital capacity, best measure	EFO_0004312	Neale B	UKBB	European	2017	-0.0146	0.002205	3.57e-11	-	255492	0	255492	1	IVNT	Neale-B_UKBB_EUR_2017
rs1543310	rs1543310	chr6:22110418	chr6:22110189	T	C	Pain type experienced in last month: headache	EFO_0003843	Neale B	UKBB	European	2017	0.004375	0.0009873	9.37e-06	+	336650	66967	269683	1	risk diff	Neale-B_UKBB_EUR_2017
rs1543310	rs1543310	chr6:22110418	chr6:22110189	T	C	Peak expiratory flow	EFO_0009718	Neale B	UKBB	European	2017	-0.01313	0.002202	2.51e-09	-	307638	0	307638	1	IVNT	Neale-B_UKBB_EUR_2017
rs1543310	rs1543310	chr6:22110418	chr6:22110189	T	C	Pulse rate	EFO_0004326	Neale B	UKBB	European	2017	0.01258	0.002548	7.88e-07	+	317756	0	317756	1	IVNT	Neale-B_UKBB_EUR_2017
rs1543310	rs1543310	chr6:22110418	chr6:22110189	T	C	Self-reported hypertension	EFO_0000537	Neale B	UKBB	European	2017	-0.005406	0.001086	6.36e-07	-	337159	87690	249469	1	risk diff	Neale-B_UKBB_EUR_2017
rs1543310	rs1543310	chr6:22110418	chr6:22110189	T	C	Systolic blood pressure	EFO_0006335	Neale B	UKBB	European	2017	-0.01465	0.002505	4.9e-09	-	317754	0	317754	1	IVNT	Neale-B_UKBB_EUR_2017
rs1543310	rs1543310	chr6:22110418	chr6:22110189	T	C	Vascular or heart problems diagnosed by doctor: high blood pressure	EFO_0004325	Neale B	UKBB	European	2017	-0.005023	0.0011	5.01e-06	-	336683	91033	245650	1	risk diff	Neale-B_UKBB_EUR_2017
rs9262120	rs9262120	chr6:30565853	chr6:30598076	A	G	Basophil count	EFO_0004586	Astle W	27863252	European	2016	-0.02856	0.004695	1.19e-09	-	173480	0	173480	2	IVNT	Astle-W_Blood-Cell-Traits_EUR_2016
rs9262120	rs9262120	chr6:30565853	chr6:30598076	A	G	Eosinophil count	EFO_0004586	Astle W	27863252	European	2016	-0.05205	0.004786	1.51e-27	-	173480	0	173480	2	IVNT	Astle-W_Blood-Cell-Traits_EUR_2016
rs9262120	rs9262120	chr6:30565853	chr6:30598076	A	G	Eosinophil percentage of granulocytes	EFO_0004586	Astle W	27863252	European	2016	-0.02925	0.004801	1.11e-09	-	173480	0	173480	2	IVNT	Astle-W_Blood-Cell-Traits_EUR_2016
rs9262120	rs9262120	chr6:30565853	chr6:30598076	A	G	Eosinophil percentage of white cells	EFO_0004586	Astle W	27863252	European	2016	-0.02773	0.004781	6.67e-09	-	173480	0	173480	2	IVNT	Astle-W_Blood-Cell-Traits_EUR_2016
rs9262120	rs9262120	chr6:30565853	chr6:30598076	A	G	Granulocyte count	EFO_0004586	Astle W	27863252	European	2016	-0.05126	0.004816	1.87e-26	-	173480	0	173480	2	IVNT	Astle-W_Blood-Cell-Traits_EUR_2016
rs9262120	rs9262120	chr6:30565853	chr6:30598076	A	G	Hematocrit	EFO_0004586	Astle W	27863252	European	2016	-0.03007	0.004738	2.21e-10	-	173480	0	173480	2	IVNT	Astle-W_Blood-Cell-Traits_EUR_2016
rs9262120	rs9262120	chr6:30565853	chr6:30598076	A	G	Hemoglobin concentration	EFO_0004586	Astle W	27863252	European	2016	-0.03502	0.00476	1.87e-13	-	173480	0	173480	2	IVNT	Astle-W_Blood-Cell-Traits_EUR_2016
rs9262120	rs9262120	chr6:30565853	chr6:30598076	A	G	High light scatter percentage of red cells	EFO_0004586	Astle W	27863252	European	2016	-0.02599	0.004811	6.55e-08	-	173480	0	173480	2	IVNT	Astle-W_Blood-Cell-Traits_EUR_2016
rs9262120	rs9262120	chr6:30565853	chr6:30598076	A	G	High light scatter reticulocyte count	EFO_0004586	Astle W	27863252	European	2016	-0.03029	0.004811	3.06e-10	-	173480	0	173480	2	IVNT	Astle-W_Blood-Cell-Traits_EUR_2016
rs9262120	rs9262120	chr6:30565853	chr6:30598076	A	G	Lymphocyte count	EFO_0004586	Astle W	27863252	European	2016	-0.07594	0.00483	1.04e-55	-	173480	0	173480	2	IVNT	Astle-W_Blood-Cell-Traits_EUR_2016
rs9262120	rs9262120	chr6:30565853	chr6:30598076	A	G	Monocyte count	EFO_0004586	Astle W	27863252	European	2016	-0.05615	0.004791	1.01e-31	-	173480	0	173480	2	IVNT	Astle-W_Blood-Cell-Traits_EUR_2016
rs9262120	rs9262120	chr6:30565853	chr6:30598076	A	G	Myeloid white cell count	EFO_0004586	Astle W	27863252	European	2016	-0.05463	0.004827	1.07e-29	-	173480	0	173480	2	IVNT	Astle-W_Blood-Cell-Traits_EUR_2016
rs9262120	rs9262120	chr6:30565853	chr6:30598076	A	G	Neutrophil count	EFO_0004586	Astle W	27863252	European	2016	-0.04583	0.004804	1.4e-21	-	173480	0	173480	2	IVNT	Astle-W_Blood-Cell-Traits_EUR_2016
rs9262120	rs9262120	chr6:30565853	chr6:30598076	A	G	Neutrophil percentage of granulocytes	EFO_0004586	Astle W	27863252	European	2016	0.02809	0.0048	4.84e-09	+	173480	0	173480	2	IVNT	Astle-W_Blood-Cell-Traits_EUR_2016
rs9262120	rs9262120	chr6:30565853	chr6:30598076	A	G	Neutrophil percentage of white cells	EFO_0004586	Astle W	27863252	European	2016	0.02189	0.004787	4.8e-06	+	173480	0	173480	2	IVNT	Astle-W_Blood-Cell-Traits_EUR_2016
rs9262120	rs9262120	chr6:30565853	chr6:30598076	A	G	Platelet count	EFO_0004586	Astle W	27863252	European	2016	-0.02595	0.004892	1.13e-07	-	173480	0	173480	2	IVNT	Astle-W_Blood-Cell-Traits_EUR_2016
rs9262120	rs9262120	chr6:30565853	chr6:30598076	A	G	Plateletcrit	EFO_0004586	Astle W	27863252	European	2016	-0.02468	0.004907	4.9e-07	-	173480	0	173480	2	IVNT	Astle-W_Blood-Cell-Traits_EUR_2016
rs9262120	rs9262120	chr6:30565853	chr6:30598076	A	G	Red blood cell count	EFO_0004586	Astle W	27863252	European	2016	-0.02562	0.004767	7.7e-08	-	173480	0	173480	2	IVNT	Astle-W_Blood-Cell-Traits_EUR_2016
rs9262120	rs9262120	chr6:30565853	chr6:30598076	A	G	Red cell distribution width	EFO_0004586	Astle W	27863252	European	2016	0.02655	0.004752	2.31e-08	+	173480	0	173480	2	IVNT	Astle-W_Blood-Cell-Traits_EUR_2016
rs9262120	rs9262120	chr6:30565853	chr6:30598076	A	G	Reticulocyte count	EFO_0004586	Astle W	27863252	European	2016	-0.04233	0.00482	1.59e-18	-	173480	0	173480	2	IVNT	Astle-W_Blood-Cell-Traits_EUR_2016
rs9262120	rs9262120	chr6:30565853	chr6:30598076	A	G	Reticulocyte fraction of red cells	EFO_0004586	Astle W	27863252	European	2016	-0.03679	0.004817	2.21e-14	-	173480	0	173480	2	IVNT	Astle-W_Blood-Cell-Traits_EUR_2016
rs9262120	rs9262120	chr6:30565853	chr6:30598076	A	G	Sum basophil neutrophil counts	EFO_0004586	Astle W	27863252	European	2016	-0.04708	0.004812	1.31e-22	-	173480	0	173480	2	IVNT	Astle-W_Blood-Cell-Traits_EUR_2016
rs9262120	rs9262120	chr6:30565853	chr6:30598076	A	G	Sum eosinophil basophil counts	EFO_0004586	Astle W	27863252	European	2016	-0.05436	0.004791	7.76e-30	-	173480	0	173480	2	IVNT	Astle-W_Blood-Cell-Traits_EUR_2016
rs9262120	rs9262120	chr6:30565853	chr6:30598076	A	G	Sum neutrophil eosinophil counts	EFO_0004586	Astle W	27863252	European	2016	-0.05005	0.004808	2.25e-25	-	173480	0	173480	2	IVNT	Astle-W_Blood-Cell-Traits_EUR_2016
rs9262120	rs9262120	chr6:30565853	chr6:30598076	A	G	White blood cell count	EFO_0004586	Astle W	27863252	European	2016	-0.07485	0.004808	1.24e-54	-	173480	0	173480	2	IVNT	Astle-W_Blood-Cell-Traits_EUR_2016
rs9262120	rs9262120	chr6:30565853	chr6:30598076	A	G	IgA deficiency	EFO_1001929	Bronson P	27723758	European	2016	0.8989	0.06112	5.88e-49	+	6487	1635	4852	7	log OR	Bronson-P_IgAD_EUR_2016
rs9262120	rs9262120	chr6:30565853	chr6:30598076	A	G	Primary sclerosing cholangitis	EFO_0004268	Ji S	27992413	European	2017	0.8713	0.036	4.93e-141	+	14890	2871	12019	3	log OR	Ji-S_PSC_EUR_2017
rs9262120	rs9262120	chr6:30565853	chr6:30598076	A	G	Arm fat-free mass left	-	Neale B	UKBB	European	2017	0.01161	0.002071	2.06e-08	+	331159	0	331159	1	IVNT	Neale-B_UKBB_EUR_2017
rs9262120	rs9262120	chr6:30565853	chr6:30598076	A	G	Arm fat-free mass right	-	Neale B	UKBB	European	2017	0.0117	0.00203	8.26e-09	+	331221	0	331221	1	IVNT	Neale-B_UKBB_EUR_2017
rs9262120	rs9262120	chr6:30565853	chr6:30598076	A	G	Arm predicted mass left	-	Neale B	UKBB	European	2017	0.01204	0.002063	5.31e-09	+	331146	0	331146	1	IVNT	Neale-B_UKBB_EUR_2017
rs9262120	rs9262120	chr6:30565853	chr6:30598076	A	G	Arm predicted mass right	-	Neale B	UKBB	European	2017	0.01087	0.002023	7.74e-08	+	331216	0	331216	1	IVNT	Neale-B_UKBB_EUR_2017
rs9262120	rs9262120	chr6:30565853	chr6:30598076	A	G	Asthma	EFO_0000270	Neale B	UKBB	European	2017	0.008122	0.001044	7.08e-15	+	336782	38791	297991	1	risk diff	Neale-B_UKBB_EUR_2017
rs9262120	rs9262120	chr6:30565853	chr6:30598076	A	G	Basal metabolic rate	EFO_0007777	Neale B	UKBB	European	2017	0.01399	0.00216	9.24e-11	+	331307	0	331307	1	IVNT	Neale-B_UKBB_EUR_2017
rs9262120	rs9262120	chr6:30565853	chr6:30598076	A	G	Comparative body size at age 10	-	Neale B	UKBB	European	2017	0.01403	0.002231	3.23e-10	+	331693	0	331693	1	-	Neale-B_UKBB_EUR_2017
rs9262120	rs9262120	chr6:30565853	chr6:30598076	A	G	Diabetes diagnosed by doctor	EFO_0000400	Neale B	UKBB	European	2017	0.003091	0.0006983	9.55e-06	+	336473	16183	320290	1	risk diff	Neale-B_UKBB_EUR_2017
rs9262120	rs9262120	chr6:30565853	chr6:30598076	A	G	Diastolic blood pressure	EFO_0006336	Neale B	UKBB	European	2017	-0.01785	0.003305	6.59e-08	-	317756	0	317756	1	IVNT	Neale-B_UKBB_EUR_2017
rs9262120	rs9262120	chr6:30565853	chr6:30598076	A	G	Doctor diagnosed sarcoidosis	-	Neale B	UKBB	European	2017	0.003442	0.000422	3.52e-16	+	83529	349	83180	1	risk diff	Neale-B_UKBB_EUR_2017
rs9262120	rs9262120	chr6:30565853	chr6:30598076	A	G	Ever smoked	EFO_0006527	Neale B	UKBB	European	2017	-0.007147	0.001594	7.37e-06	-	336067	202585	133482	1	risk diff	Neale-B_UKBB_EUR_2017
rs9262120	rs9262120	chr6:30565853	chr6:30598076	A	G	Fluid intelligence score	-	Neale B	UKBB	European	2017	0.05704	0.01211	2.5e-06	+	108818	0	108818	1	-	Neale-B_UKBB_EUR_2017
rs9262120	rs9262120	chr6:30565853	chr6:30598076	A	G	Forced expiratory volume in 1-second	EFO_0004314	Neale B	UKBB	European	2017	-0.01329	0.002786	1.85e-06	-	307638	0	307638	1	IVNT	Neale-B_UKBB_EUR_2017
rs9262120	rs9262120	chr6:30565853	chr6:30598076	A	G	Forced expiratory volume in 1-second, predicted percentage	EFO_0004314	Neale B	UKBB	European	2017	-0.04237	0.005669	7.86e-14	-	110423	0	110423	1	IVNT	Neale-B_UKBB_EUR_2017
rs9262120	rs9262120	chr6:30565853	chr6:30598076	A	G	Hearing difficulty or problems with background noise	EFO_0004238	Neale B	UKBB	European	2017	-0.009301	0.001589	4.85e-09	-	330759	125089	205670	1	risk diff	Neale-B_UKBB_EUR_2017
rs9262120	rs9262120	chr6:30565853	chr6:30598076	A	G	Height	EFO_0004339	Neale B	UKBB	European	2017	0.02057	0.002314	6.29e-19	+	336474	0	336474	1	IVNT	Neale-B_UKBB_EUR_2017
rs9262120	rs9262120	chr6:30565853	chr6:30598076	A	G	Hip circumference	EFO_0005093	Neale B	UKBB	European	2017	0.01596	0.003226	7.57e-07	+	336601	0	336601	1	IVNT	Neale-B_UKBB_EUR_2017
rs9262120	rs9262120	chr6:30565853	chr6:30598076	A	G	Intestinal malabsorption	EFO_0009554	Neale B	UKBB	European	2017	0.002543	0.0001404	2.84e-73	+	337199	624	336575	1	risk diff	Neale-B_UKBB_EUR_2017
rs9262120	rs9262120	chr6:30565853	chr6:30598076	A	G	Leg fat-free mass left	-	Neale B	UKBB	European	2017	0.01463	0.002145	9.1e-12	+	331258	0	331258	1	IVNT	Neale-B_UKBB_EUR_2017
rs9262120	rs9262120	chr6:30565853	chr6:30598076	A	G	Leg fat-free mass right	-	Neale B	UKBB	European	2017	0.01557	0.002144	3.86e-13	+	331285	0	331285	1	IVNT	Neale-B_UKBB_EUR_2017
rs9262120	rs9262120	chr6:30565853	chr6:30598076	A	G	Leg predicted mass left	-	Neale B	UKBB	European	2017	0.01454	0.00213	8.91e-12	+	331253	0	331253	1	IVNT	Neale-B_UKBB_EUR_2017
rs9262120	rs9262120	chr6:30565853	chr6:30598076	A	G	Leg predicted mass right	-	Neale B	UKBB	European	2017	0.01542	0.00213	4.5e-13	+	331285	0	331285	1	IVNT	Neale-B_UKBB_EUR_2017
rs9262120	rs9262120	chr6:30565853	chr6:30598076	A	G	Medication for cholesterol, blood pressure or diabetes: insulin	EFO_0007056	Neale B	UKBB	European	2017	0.003154	0.0005594	1.73e-08	+	154702	2116	152586	1	risk diff	Neale-B_UKBB_EUR_2017
rs9262120	rs9262120	chr6:30565853	chr6:30598076	A	G	Medication for pain relief, constipation, heartburn: none of the above	EFO_0007056	Neale B	UKBB	European	2017	0.01201	0.001631	1.78e-13	+	333581	184936	148645	1	risk diff	Neale-B_UKBB_EUR_2017
rs9262120	rs9262120	chr6:30565853	chr6:30598076	A	G	Medication for pain relief, constipation, heartburn: paracetamol	EFO_0007056	Neale B	UKBB	European	2017	-0.007299	0.001349	6.21e-08	-	333581	72882	260699	1	risk diff	Neale-B_UKBB_EUR_2017
rs9262120	rs9262120	chr6:30565853	chr6:30598076	A	G	Mouth or teeth dental problems: dentures	-	Neale B	UKBB	European	2017	0.007997	0.001224	6.55e-11	+	336138	56894	279244	1	risk diff	Neale-B_UKBB_EUR_2017
rs9262120	rs9262120	chr6:30565853	chr6:30598076	A	G	Mouth or teeth dental problems: mouth ulcers	-	Neale B	UKBB	European	2017	-0.005607	0.0009915	1.55e-08	-	336138	34398	301740	1	risk diff	Neale-B_UKBB_EUR_2017
rs9262120	rs9262120	chr6:30565853	chr6:30598076	A	G	Number of days or week of moderate physical activity 10+ minutes	EFO_0008002	Neale B	UKBB	European	2017	-0.04339	0.007797	2.62e-08	-	321309	0	321309	1	-	Neale-B_UKBB_EUR_2017
rs9262120	rs9262120	chr6:30565853	chr6:30598076	A	G	Number of days or week of vigorous physical activity 10+ minutes	EFO_0008002	Neale B	UKBB	European	2017	-0.02868	0.006465	9.19e-06	-	321533	0	321533	1	-	Neale-B_UKBB_EUR_2017
rs9262120	rs9262120	chr6:30565853	chr6:30598076	A	G	Number of incorrect matches in round	-	Neale B	UKBB	European	2017	-0.01666	0.003179	1.62e-07	-	336881	0	336881	1	IVNT	Neale-B_UKBB_EUR_2017
rs9262120	rs9262120	chr6:30565853	chr6:30598076	A	G	Number of unsuccessful stop-smoking attempts	EFO_0005671	Neale B	UKBB	European	2017	-0.02531	0.005484	3.92e-06	-	75135	0	75135	1	IVNT	Neale-B_UKBB_EUR_2017
rs9262120	rs9262120	chr6:30565853	chr6:30598076	A	G	Other serious medical condition or disability diagnosed by doctor	-	Neale B	UKBB	European	2017	0.005943	0.001332	8.1e-06	+	331274	67968	263306	1	risk diff	Neale-B_UKBB_EUR_2017
rs9262120	rs9262120	chr6:30565853	chr6:30598076	A	G	Pain type experienced in last month: headache	EFO_0003843	Neale B	UKBB	European	2017	-0.006147	0.0013	2.25e-06	-	336650	66967	269683	1	risk diff	Neale-B_UKBB_EUR_2017
rs9262120	rs9262120	chr6:30565853	chr6:30598076	A	G	Past tobacco smoking	EFO_0006527	Neale B	UKBB	European	2017	0.01963	0.004244	3.73e-06	+	310749	0	310749	1	-	Neale-B_UKBB_EUR_2017
rs9262120	rs9262120	chr6:30565853	chr6:30598076	A	G	Peak expiratory flow	EFO_0009718	Neale B	UKBB	European	2017	-0.01754	0.002895	1.4e-09	-	307638	0	307638	1	IVNT	Neale-B_UKBB_EUR_2017
rs9262120	rs9262120	chr6:30565853	chr6:30598076	A	G	Potassium in urine	EFO_0009283	Neale B	UKBB	European	2017	-0.02038	0.003272	4.71e-10	-	326816	0	326816	1	IVNT	Neale-B_UKBB_EUR_2017
rs9262120	rs9262120	chr6:30565853	chr6:30598076	A	G	Seen a psychiatrist for nerves, anxiety, tension or depression	EFO_0009821	Neale B	UKBB	European	2017	-0.006099	0.001037	4.05e-09	-	335888	38008	297880	1	risk diff	Neale-B_UKBB_EUR_2017
rs9262120	rs9262120	chr6:30565853	chr6:30598076	A	G	Seen doctor for nerves, anxiety, tension or depression	EFO_0009820	Neale B	UKBB	European	2017	-0.01011	0.001537	4.81e-11	-	335108	115328	219780	1	risk diff	Neale-B_UKBB_EUR_2017
rs9262120	rs9262120	chr6:30565853	chr6:30598076	A	G	Self-reported adrenocortical insufficiency or addisons disease	EFO_0009491	Neale B	UKBB	European	2017	0.000332	6.68e-05	6.76e-07	+	337159	141	337018	1	risk diff	Neale-B_UKBB_EUR_2017
rs9262120	rs9262120	chr6:30565853	chr6:30598076	A	G	Self-reported asthma	EFO_0000270	Neale B	UKBB	European	2017	0.008046	0.001045	1.41e-14	+	337159	39049	298110	1	risk diff	Neale-B_UKBB_EUR_2017
rs9262120	rs9262120	chr6:30565853	chr6:30598076	A	G	Self-reported enlarged prostate	-	Neale B	UKBB	European	2017	-0.002232	0.0003764	3.06e-09	-	337159	4609	332550	1	risk diff	Neale-B_UKBB_EUR_2017
rs9262120	rs9262120	chr6:30565853	chr6:30598076	A	G	Self-reported hyperthyroidism or thyrotoxicosis	EFO_0004705;EFO_0004283	Neale B	UKBB	European	2017	0.003842	0.0002826	4.43e-42	+	337159	2547	334612	1	risk diff	Neale-B_UKBB_EUR_2017
rs9262120	rs9262120	chr6:30565853	chr6:30598076	A	G	Self-reported hypothyroidism or myxoedema	EFO_0004705;EFO_1001055	Neale B	UKBB	European	2017	0.004334	0.0006956	4.66e-10	+	337159	16376	320783	1	risk diff	Neale-B_UKBB_EUR_2017
rs9262120	rs9262120	chr6:30565853	chr6:30598076	A	G	Self-reported malabsorption or coeliac disease	EFO_0001060	Neale B	UKBB	European	2017	0.006756	0.0002137	4.04e-219	+	337159	1452	335707	1	risk diff	Neale-B_UKBB_EUR_2017
rs9262120	rs9262120	chr6:30565853	chr6:30598076	A	G	Self-reported psoriasis	EFO_0000676	Neale B	UKBB	European	2017	-0.001931	0.0003481	2.93e-08	-	337159	3871	333288	1	risk diff	Neale-B_UKBB_EUR_2017
rs9262120	rs9262120	chr6:30565853	chr6:30598076	A	G	Self-reported sarcoidosis	-	Neale B	UKBB	European	2017	0.001115	0.0001434	7.57e-15	+	337159	650	336509	1	risk diff	Neale-B_UKBB_EUR_2017
rs9262120	rs9262120	chr6:30565853	chr6:30598076	A	G	Self-reported sjogrens syndrome or sicca syndrome	EFO_0000699	Neale B	UKBB	European	2017	0.0005206	9.76e-05	9.6e-08	+	337159	301	336858	1	risk diff	Neale-B_UKBB_EUR_2017
rs9262120	rs9262120	chr6:30565853	chr6:30598076	A	G	Self-reported systemic lupus erythematosis or sle	EFO_0002690	Neale B	UKBB	European	2017	0.0006165	0.0001076	1.01e-08	+	337159	366	336793	1	risk diff	Neale-B_UKBB_EUR_2017
rs9262120	rs9262120	chr6:30565853	chr6:30598076	A	G	Self-reported type 1 diabetes	EFO_0001359	Neale B	UKBB	European	2017	0.0004603	9.52e-05	1.32e-06	+	337159	286	336873	1	risk diff	Neale-B_UKBB_EUR_2017
rs9262120	rs9262120	chr6:30565853	chr6:30598076	A	G	Sitting height	EFO_0004339	Neale B	UKBB	European	2017	0.02736	0.002517	1.62e-27	+	336172	0	336172	1	IVNT	Neale-B_UKBB_EUR_2017
rs9262120	rs9262120	chr6:30565853	chr6:30598076	A	G	Started insulin within one year diagnosis of diabetes	EFO_0000400	Neale B	UKBB	European	2017	0.03797	0.004901	9.9e-15	+	15397	1872	13525	1	risk diff	Neale-B_UKBB_EUR_2017
rs9262120	rs9262120	chr6:30565853	chr6:30598076	A	G	Tense or highly strung	EFO_0009596	Neale B	UKBB	European	2017	-0.006024	0.001246	1.35e-06	-	327232	56012	271220	1	risk diff	Neale-B_UKBB_EUR_2017
rs9262120	rs9262120	chr6:30565853	chr6:30598076	A	G	Treatment with fludrocortisone	EFO_0007056	Neale B	UKBB	European	2017	0.0003313	6.85e-05	1.31e-06	+	337159	148	337011	1	risk diff	Neale-B_UKBB_EUR_2017
rs9262120	rs9262120	chr6:30565853	chr6:30598076	A	G	Treatment with insulin	EFO_0007056	Neale B	UKBB	European	2017	0.002374	0.0003899	1.14e-09	+	180203	1377	178826	1	risk diff	Neale-B_UKBB_EUR_2017
rs9262120	rs9262120	chr6:30565853	chr6:30598076	A	G	Treatment with insulin product	EFO_0007056	Neale B	UKBB	European	2017	0.002792	0.0003225	4.87e-18	+	337159	3319	333840	1	risk diff	Neale-B_UKBB_EUR_2017
rs9262120	rs9262120	chr6:30565853	chr6:30598076	A	G	Treatment with levothyroxine sodium	EFO_0007056	Neale B	UKBB	European	2017	0.004537	0.000641	1.46e-12	+	337159	13717	323442	1	risk diff	Neale-B_UKBB_EUR_2017
rs9262120	rs9262120	chr6:30565853	chr6:30598076	A	G	Treatment with seretide 50 evohaler	EFO_0007056	Neale B	UKBB	European	2017	0.001556	0.0003522	9.97e-06	+	337159	3961	333198	1	risk diff	Neale-B_UKBB_EUR_2017
rs9262120	rs9262120	chr6:30565853	chr6:30598076	A	G	Treatment with thyroxine product	EFO_0007056	Neale B	UKBB	European	2017	0.001596	0.0003492	4.89e-06	+	337159	3917	333242	1	risk diff	Neale-B_UKBB_EUR_2017
rs9262120	rs9262120	chr6:30565853	chr6:30598076	A	G	Treatment with ventolin 100micrograms inhaler	EFO_0007056	Neale B	UKBB	European	2017	0.002574	0.0005466	2.49e-06	+	337159	9712	327447	1	risk diff	Neale-B_UKBB_EUR_2017
rs9262120	rs9262120	chr6:30565853	chr6:30598076	A	G	Trunk fat mass	EFO_0005409	Neale B	UKBB	European	2017	0.01477	0.00328	6.68e-06	+	331093	0	331093	1	IVNT	Neale-B_UKBB_EUR_2017
rs9262120	rs9262120	chr6:30565853	chr6:30598076	A	G	Trunk fat-free mass	-	Neale B	UKBB	European	2017	0.01211	0.002052	3.55e-09	+	331030	0	331030	1	IVNT	Neale-B_UKBB_EUR_2017
rs9262120	rs9262120	chr6:30565853	chr6:30598076	A	G	Trunk predicted mass	-	Neale B	UKBB	European	2017	0.01203	0.002045	4.09e-09	+	330995	0	330995	1	IVNT	Neale-B_UKBB_EUR_2017
rs9262120	rs9262120	chr6:30565853	chr6:30598076	A	G	Unspecified haematuria	-	Neale B	UKBB	European	2017	-0.003671	0.0004773	1.46e-14	-	337199	7363	329836	1	risk diff	Neale-B_UKBB_EUR_2017
rs9262120	rs9262120	chr6:30565853	chr6:30598076	A	G	Weight	EFO_0004338	Neale B	UKBB	European	2017	0.01665	0.002846	4.95e-09	+	336227	0	336227	1	IVNT	Neale-B_UKBB_EUR_2017
rs9262120	rs9262120	chr6:30565853	chr6:30598076	A	G	Whole body fat-free mass	-	Neale B	UKBB	European	2017	0.01334	0.00206	9.33e-11	+	331291	0	331291	1	IVNT	Neale-B_UKBB_EUR_2017
rs9262120	rs9262120	chr6:30565853	chr6:30598076	A	G	Whole body water mass	-	Neale B	UKBB	European	2017	0.01345	0.002063	7.11e-11	+	331315	0	331315	1	IVNT	Neale-B_UKBB_EUR_2017
rs9262120	rs9262120	chr6:30565853	chr6:30598076	A	G	Schizophrenia	EFO_0000692	PGC	25056061	Mixed	2014	-0.1592	0.0207	1.44e-14	-	82315	35476	46839	49	log OR	PGC_Schizophrenia_Mixed_2014
rs28361039	rs28361039	chr6:31978746	chr6:32010969	A	G	Eosinophil count	EFO_0004586	Astle W	27863252	European	2016	0.02476	0.003944	3.4e-10	+	173480	0	173480	2	IVNT	Astle-W_Blood-Cell-Traits_EUR_2016
rs28361039	rs28361039	chr6:31978746	chr6:32010969	A	G	Granulocyte count	EFO_0004586	Astle W	27863252	European	2016	0.0196	0.003971	8.03e-07	+	173480	0	173480	2	IVNT	Astle-W_Blood-Cell-Traits_EUR_2016
rs28361039	rs28361039	chr6:31978746	chr6:32010969	A	G	Lymphocyte count	EFO_0004586	Astle W	27863252	European	2016	0.03209	0.003982	7.59e-16	+	173480	0	173480	2	IVNT	Astle-W_Blood-Cell-Traits_EUR_2016
rs28361039	rs28361039	chr6:31978746	chr6:32010969	A	G	Myeloid white cell count	EFO_0004586	Astle W	27863252	European	2016	0.02044	0.003981	2.83e-07	+	173480	0	173480	2	IVNT	Astle-W_Blood-Cell-Traits_EUR_2016
rs28361039	rs28361039	chr6:31978746	chr6:32010969	A	G	Neutrophil count	EFO_0004586	Astle W	27863252	European	2016	0.01755	0.003961	9.38e-06	+	173480	0	173480	2	IVNT	Astle-W_Blood-Cell-Traits_EUR_2016
rs28361039	rs28361039	chr6:31978746	chr6:32010969	A	G	Sum eosinophil basophil counts	EFO_0004586	Astle W	27863252	European	2016	0.02747	0.003949	3.48e-12	+	173480	0	173480	2	IVNT	Astle-W_Blood-Cell-Traits_EUR_2016
rs28361039	rs28361039	chr6:31978746	chr6:32010969	A	G	Sum neutrophil eosinophil counts	EFO_0004586	Astle W	27863252	European	2016	0.01951	0.003964	8.65e-07	+	173480	0	173480	2	IVNT	Astle-W_Blood-Cell-Traits_EUR_2016
rs28361039	rs28361039	chr6:31978746	chr6:32010969	A	G	White blood cell count	EFO_0004586	Astle W	27863252	European	2016	0.03001	0.003964	3.72e-14	+	173480	0	173480	2	IVNT	Astle-W_Blood-Cell-Traits_EUR_2016
rs28361039	rs28361039	chr6:31978746	chr6:32010969	A	G	Age-related macular degeneration	EFO_0001365	Fritsche LG	26691988	European	2015	NA	NA	1.83e-13	-	33976	16144	17832	26	log OR	Fritsche-L_AMD_EUR_2016
rs28361039	rs28361039	chr6:31978746	chr6:32010969	A	G	Ulcerative colitis	EFO_0000729	IBDGC	26192919	European	2015	-0.125	0.0245	3.25e-07	-	27432	6968	20464	8	log OR	IBDGC_Ulcerative-Colitis_EUR_2015
rs28361039	rs28361039	chr6:31978746	chr6:32010969	A	G	Arm fat-free mass left	-	Neale B	UKBB	European	2017	-0.01058	0.001707	5.69e-10	-	331159	0	331159	1	IVNT	Neale-B_UKBB_EUR_2017
rs28361039	rs28361039	chr6:31978746	chr6:32010969	A	G	Arm fat-free mass right	-	Neale B	UKBB	European	2017	-0.01123	0.001673	1.94e-11	-	331221	0	331221	1	IVNT	Neale-B_UKBB_EUR_2017
rs28361039	rs28361039	chr6:31978746	chr6:32010969	A	G	Arm predicted mass left	-	Neale B	UKBB	European	2017	-0.01088	0.001701	1.61e-10	-	331146	0	331146	1	IVNT	Neale-B_UKBB_EUR_2017
rs28361039	rs28361039	chr6:31978746	chr6:32010969	A	G	Arm predicted mass right	-	Neale B	UKBB	European	2017	-0.01135	0.001668	9.94e-12	-	331216	0	331216	1	IVNT	Neale-B_UKBB_EUR_2017
rs28361039	rs28361039	chr6:31978746	chr6:32010969	A	G	Basal metabolic rate	EFO_0007777	Neale B	UKBB	European	2017	-0.01199	0.001781	1.67e-11	-	331307	0	331307	1	IVNT	Neale-B_UKBB_EUR_2017
rs28361039	rs28361039	chr6:31978746	chr6:32010969	A	G	Comparative height size at age 10	-	Neale B	UKBB	European	2017	-0.008229	0.001833	7.15e-06	-	332021	0	332021	1	-	Neale-B_UKBB_EUR_2017
rs28361039	rs28361039	chr6:31978746	chr6:32010969	A	G	Diabetes diagnosed by doctor	EFO_0000400	Neale B	UKBB	European	2017	0.003224	0.0005757	2.15e-08	+	336473	16183	320290	1	risk diff	Neale-B_UKBB_EUR_2017
rs28361039	rs28361039	chr6:31978746	chr6:32010969	A	G	Forced expiratory volume in 1-second	EFO_0004314	Neale B	UKBB	European	2017	-0.01897	0.0023	1.64e-16	-	307638	0	307638	1	IVNT	Neale-B_UKBB_EUR_2017
rs28361039	rs28361039	chr6:31978746	chr6:32010969	A	G	Forced expiratory volume in 1-second, best measure	EFO_0004314	Neale B	UKBB	European	2017	-0.02085	0.002532	1.81e-16	-	255492	0	255492	1	IVNT	Neale-B_UKBB_EUR_2017
rs28361039	rs28361039	chr6:31978746	chr6:32010969	A	G	Forced expiratory volume in 1-second, predicted	EFO_0004314	Neale B	UKBB	European	2017	-0.01433	0.003015	2.01e-06	-	110423	0	110423	1	IVNT	Neale-B_UKBB_EUR_2017
rs28361039	rs28361039	chr6:31978746	chr6:32010969	A	G	Forced expiratory volume in 1-second, predicted percentage	EFO_0004314	Neale B	UKBB	European	2017	-0.02202	0.004708	2.93e-06	-	110423	0	110423	1	IVNT	Neale-B_UKBB_EUR_2017
rs28361039	rs28361039	chr6:31978746	chr6:32010969	A	G	Forced vital capacity, best measure	EFO_0004312	Neale B	UKBB	European	2017	-0.01128	0.002398	2.55e-06	-	255492	0	255492	1	IVNT	Neale-B_UKBB_EUR_2017
rs28361039	rs28361039	chr6:31978746	chr6:32010969	A	G	Height	EFO_0004339	Neale B	UKBB	European	2017	-0.01393	0.001908	2.84e-13	-	336474	0	336474	1	IVNT	Neale-B_UKBB_EUR_2017
rs28361039	rs28361039	chr6:31978746	chr6:32010969	A	G	Insulin-dependent diabetes mellitus	EFO_0001359	Neale B	UKBB	European	2017	0.0005214	9.63e-05	6.08e-08	+	337199	431	336768	1	risk diff	Neale-B_UKBB_EUR_2017
rs28361039	rs28361039	chr6:31978746	chr6:32010969	A	G	Intestinal malabsorption	EFO_0009554	Neale B	UKBB	European	2017	0.0008908	0.0001158	1.44e-14	+	337199	624	336575	1	risk diff	Neale-B_UKBB_EUR_2017
rs28361039	rs28361039	chr6:31978746	chr6:32010969	A	G	Leg fat-free mass left	-	Neale B	UKBB	European	2017	-0.01146	0.001768	9.33e-11	-	331258	0	331258	1	IVNT	Neale-B_UKBB_EUR_2017
rs28361039	rs28361039	chr6:31978746	chr6:32010969	A	G	Leg fat-free mass right	-	Neale B	UKBB	European	2017	-0.0122	0.001768	5.2e-12	-	331285	0	331285	1	IVNT	Neale-B_UKBB_EUR_2017
rs28361039	rs28361039	chr6:31978746	chr6:32010969	A	G	Leg predicted mass left	-	Neale B	UKBB	European	2017	-0.01137	0.001756	9.6e-11	-	331253	0	331253	1	IVNT	Neale-B_UKBB_EUR_2017
rs28361039	rs28361039	chr6:31978746	chr6:32010969	A	G	Leg predicted mass right	-	Neale B	UKBB	European	2017	-0.01222	0.001756	3.43e-12	-	331285	0	331285	1	IVNT	Neale-B_UKBB_EUR_2017
rs28361039	rs28361039	chr6:31978746	chr6:32010969	A	G	Medication for cholesterol, blood pressure or diabetes: cholesterol lowering medication	EFO_0007056	Neale B	UKBB	European	2017	0.00783	0.001679	3.12e-06	+	154702	35840	118862	1	risk diff	Neale-B_UKBB_EUR_2017
rs28361039	rs28361039	chr6:31978746	chr6:32010969	A	G	Medication for cholesterol, blood pressure or diabetes: insulin	EFO_0007056	Neale B	UKBB	European	2017	0.00344	0.0004623	1.01e-13	+	154702	2116	152586	1	risk diff	Neale-B_UKBB_EUR_2017
rs28361039	rs28361039	chr6:31978746	chr6:32010969	A	G	Medication for cholesterol, blood pressure or diabetes: none of the above	EFO_0007056	Neale B	UKBB	European	2017	-0.009013	0.001877	1.58e-06	-	154702	103004	51698	1	risk diff	Neale-B_UKBB_EUR_2017
rs28361039	rs28361039	chr6:31978746	chr6:32010969	A	G	Multiple sclerosis	EFO_0003885	Neale B	UKBB	European	2017	-0.0004822	9.94e-05	1.24e-06	-	337199	460	336739	1	risk diff	Neale-B_UKBB_EUR_2017
rs28361039	rs28361039	chr6:31978746	chr6:32010969	A	G	Self-reported diabetes	EFO_0000400	Neale B	UKBB	European	2017	0.002387	0.0005221	4.82e-06	+	337159	13243	323916	1	risk diff	Neale-B_UKBB_EUR_2017
rs28361039	rs28361039	chr6:31978746	chr6:32010969	A	G	Self-reported malabsorption or coeliac disease	EFO_0001060	Neale B	UKBB	European	2017	0.002381	0.0001764	1.61e-41	+	337159	1452	335707	1	risk diff	Neale-B_UKBB_EUR_2017
rs28361039	rs28361039	chr6:31978746	chr6:32010969	A	G	Self-reported multiple sclerosis	EFO_0003885	Neale B	UKBB	European	2017	-0.001328	0.0001623	2.75e-16	-	337159	1228	335931	1	risk diff	Neale-B_UKBB_EUR_2017
rs28361039	rs28361039	chr6:31978746	chr6:32010969	A	G	Self-reported psoriasis	EFO_0000676	Neale B	UKBB	European	2017	-0.001936	0.000287	1.54e-11	-	337159	3871	333288	1	risk diff	Neale-B_UKBB_EUR_2017
rs28361039	rs28361039	chr6:31978746	chr6:32010969	A	G	Self-reported type 1 diabetes	EFO_0001359	Neale B	UKBB	European	2017	0.000358	7.85e-05	5.02e-06	+	337159	286	336873	1	risk diff	Neale-B_UKBB_EUR_2017
rs28361039	rs28361039	chr6:31978746	chr6:32010969	A	G	Self-reported ulcerative colitis	EFO_0000729	Neale B	UKBB	European	2017	-0.0008752	0.0001961	8.08e-06	-	337159	1795	335364	1	risk diff	Neale-B_UKBB_EUR_2017
rs28361039	rs28361039	chr6:31978746	chr6:32010969	A	G	Sitting height	EFO_0004339	Neale B	UKBB	European	2017	-0.01238	0.002076	2.48e-09	-	336172	0	336172	1	IVNT	Neale-B_UKBB_EUR_2017
rs28361039	rs28361039	chr6:31978746	chr6:32010969	A	G	Started insulin within one year diagnosis of diabetes	EFO_0000400	Neale B	UKBB	European	2017	0.03856	0.004167	2.41e-20	+	15397	1872	13525	1	risk diff	Neale-B_UKBB_EUR_2017
rs28361039	rs28361039	chr6:31978746	chr6:32010969	A	G	Treatment with insulin	EFO_0007056	Neale B	UKBB	European	2017	0.001615	0.0003207	4.74e-07	+	180203	1377	178826	1	risk diff	Neale-B_UKBB_EUR_2017
rs28361039	rs28361039	chr6:31978746	chr6:32010969	A	G	Treatment with insulin product	EFO_0007056	Neale B	UKBB	European	2017	0.002357	0.0002659	7.82e-19	+	337159	3319	333840	1	risk diff	Neale-B_UKBB_EUR_2017
rs28361039	rs28361039	chr6:31978746	chr6:32010969	A	G	Trunk fat-free mass	-	Neale B	UKBB	European	2017	-0.0114	0.001692	1.58e-11	-	331030	0	331030	1	IVNT	Neale-B_UKBB_EUR_2017
rs28361039	rs28361039	chr6:31978746	chr6:32010969	A	G	Trunk predicted mass	-	Neale B	UKBB	European	2017	-0.01138	0.001686	1.5e-11	-	330995	0	330995	1	IVNT	Neale-B_UKBB_EUR_2017
rs28361039	rs28361039	chr6:31978746	chr6:32010969	A	G	Weight	EFO_0004338	Neale B	UKBB	European	2017	-0.01252	0.002347	9.52e-08	-	336227	0	336227	1	IVNT	Neale-B_UKBB_EUR_2017
rs28361039	rs28361039	chr6:31978746	chr6:32010969	A	G	Whole body fat-free mass	-	Neale B	UKBB	European	2017	-0.01188	0.001698	2.65e-12	-	331291	0	331291	1	IVNT	Neale-B_UKBB_EUR_2017
rs28361039	rs28361039	chr6:31978746	chr6:32010969	A	G	Whole body water mass	-	Neale B	UKBB	European	2017	-0.01187	0.001701	3.02e-12	-	331315	0	331315	1	IVNT	Neale-B_UKBB_EUR_2017
rs28361039	rs28361039	chr6:31978746	chr6:32010969	A	G	Rheumatoid arthritis	EFO_0000685	Okada Y	24390342	East Asian	2014	0.2311	0.02837	4.1e-16	+	22515	4873	17642	4	log OR	Okada-Y_RA_EAS_2014
rs28361039	rs28361039	chr6:31978746	chr6:32010969	A	G	Rheumatoid arthritis	EFO_0000685	Okada Y	24390342	Mixed	2014	0.1133	0.01367	5.3e-14	+	80799	19234	61565	22	log OR	Okada-Y_RA_Mixed_2014
rs572019305	rs572019305	chr6:32619455	chr6:32651678	A	C	Eosinophil count	EFO_0004586	Astle W	27863252	European	2016	-0.04624	0.006309	2.31e-13	-	173480	0	173480	2	IVNT	Astle-W_Blood-Cell-Traits_EUR_2016
rs572019305	rs572019305	chr6:32619455	chr6:32651678	A	C	Granulocyte count	EFO_0004586	Astle W	27863252	European	2016	-0.06084	0.006349	9.37e-22	-	173480	0	173480	2	IVNT	Astle-W_Blood-Cell-Traits_EUR_2016
rs572019305	rs572019305	chr6:32619455	chr6:32651678	A	C	Granulocyte percentage of myeloid white cells	EFO_0004586	Astle W	27863252	European	2016	-0.04144	0.006305	4.95e-11	-	173480	0	173480	2	IVNT	Astle-W_Blood-Cell-Traits_EUR_2016
rs572019305	rs572019305	chr6:32619455	chr6:32651678	A	C	Monocyte percentage of white cells	EFO_0004586	Astle W	27863252	European	2016	0.03607	0.006283	9.4e-09	+	173480	0	173480	2	IVNT	Astle-W_Blood-Cell-Traits_EUR_2016
rs572019305	rs572019305	chr6:32619455	chr6:32651678	A	C	Myeloid white cell count	EFO_0004586	Astle W	27863252	European	2016	-0.05947	0.006368	9.74e-21	-	173480	0	173480	2	IVNT	Astle-W_Blood-Cell-Traits_EUR_2016
rs572019305	rs572019305	chr6:32619455	chr6:32651678	A	C	Neutrophil count	EFO_0004586	Astle W	27863252	European	2016	-0.05895	0.006334	1.32e-20	-	173480	0	173480	2	IVNT	Astle-W_Blood-Cell-Traits_EUR_2016
rs572019305	rs572019305	chr6:32619455	chr6:32651678	A	C	Neutrophil percentage of white cells	EFO_0004586	Astle W	27863252	European	2016	-0.02844	0.006301	6.36e-06	-	173480	0	173480	2	IVNT	Astle-W_Blood-Cell-Traits_EUR_2016
rs572019305	rs572019305	chr6:32619455	chr6:32651678	A	C	Sum basophil neutrophil counts	EFO_0004586	Astle W	27863252	European	2016	-0.05835	0.006348	3.85e-20	-	173480	0	173480	2	IVNT	Astle-W_Blood-Cell-Traits_EUR_2016
rs572019305	rs572019305	chr6:32619455	chr6:32651678	A	C	Sum eosinophil basophil counts	EFO_0004586	Astle W	27863252	European	2016	-0.04517	0.006315	8.49e-13	-	173480	0	173480	2	IVNT	Astle-W_Blood-Cell-Traits_EUR_2016
rs572019305	rs572019305	chr6:32619455	chr6:32651678	A	C	Sum neutrophil eosinophil counts	EFO_0004586	Astle W	27863252	European	2016	-0.06129	0.006337	3.94e-22	-	173480	0	173480	2	IVNT	Astle-W_Blood-Cell-Traits_EUR_2016
rs572019305	rs572019305	chr6:32619455	chr6:32651678	A	C	White blood cell count	EFO_0004586	Astle W	27863252	European	2016	-0.06245	0.006354	8.53e-23	-	173480	0	173480	2	IVNT	Astle-W_Blood-Cell-Traits_EUR_2016
rs150459394	rs150459394	chr6:34185960	chr6:34218183	A	T	Mean corpuscular hemoglobin	EFO_0004586	Astle W	27863252	European	2016	0.0335	0.007126	2.58e-06	+	173480	0	173480	2	IVNT	Astle-W_Blood-Cell-Traits_EUR_2016
rs150459394	rs150459394	chr6:34185960	chr6:34218183	A	T	Mean corpuscular volume	EFO_0004586	Astle W	27863252	European	2016	0.04176	0.007105	4.17e-09	+	173480	0	173480	2	IVNT	Astle-W_Blood-Cell-Traits_EUR_2016
rs150459394	rs150459394	chr6:34185960	chr6:34218183	A	T	Red blood cell count	EFO_0004586	Astle W	27863252	European	2016	-0.04222	0.007168	3.86e-09	-	173480	0	173480	2	IVNT	Astle-W_Blood-Cell-Traits_EUR_2016
rs150459394	rs150459394	chr6:34185960	chr6:34218183	A	T	Birth weight	EFO_0004344	Neale B	UKBB	European	2017	-0.04114	0.006257	4.86e-11	-	193063	0	193063	1	IVNT	Neale-B_UKBB_EUR_2017
rs150459394	rs150459394	chr6:34185960	chr6:34218183	A	T	Birth weight of first child	EFO_0004344	Neale B	UKBB	European	2017	-0.06217	0.008811	1.72e-12	-	145558	0	145558	1	-	Neale-B_UKBB_EUR_2017
rs150459394	rs150459394	chr6:34185960	chr6:34218183	A	T	Comparative height size at age 10	-	Neale B	UKBB	European	2017	-0.02227	0.003283	1.16e-11	-	332021	0	332021	1	-	Neale-B_UKBB_EUR_2017
rs150459394	rs150459394	chr6:34185960	chr6:34218183	A	T	Forced expiratory volume in 1-second	EFO_0004314	Neale B	UKBB	European	2017	-0.03094	0.004116	5.63e-14	-	307638	0	307638	1	IVNT	Neale-B_UKBB_EUR_2017
rs150459394	rs150459394	chr6:34185960	chr6:34218183	A	T	Forced expiratory volume in 1-second, best measure	EFO_0004314	Neale B	UKBB	European	2017	-0.03934	0.00453	3.84e-18	-	255492	0	255492	1	IVNT	Neale-B_UKBB_EUR_2017
rs150459394	rs150459394	chr6:34185960	chr6:34218183	A	T	Forced expiratory volume in 1-second, predicted	EFO_0004314	Neale B	UKBB	European	2017	-0.0264	0.005406	1.05e-06	-	110423	0	110423	1	IVNT	Neale-B_UKBB_EUR_2017
rs150459394	rs150459394	chr6:34185960	chr6:34218183	A	T	Forced expiratory volume in 1-second, predicted percentage	EFO_0004314	Neale B	UKBB	European	2017	-0.03735	0.008443	9.7e-06	-	110423	0	110423	1	IVNT	Neale-B_UKBB_EUR_2017
rs150459394	rs150459394	chr6:34185960	chr6:34218183	A	T	Forced vital capacity	EFO_0004312	Neale B	UKBB	European	2017	-0.02702	0.003902	4.42e-12	-	307638	0	307638	1	IVNT	Neale-B_UKBB_EUR_2017
rs150459394	rs150459394	chr6:34185960	chr6:34218183	A	T	Forced vital capacity, best measure	EFO_0004312	Neale B	UKBB	European	2017	-0.03755	0.004289	2.05e-18	-	255492	0	255492	1	IVNT	Neale-B_UKBB_EUR_2017
rs150459394	rs150459394	chr6:34185960	chr6:34218183	A	T	Height	EFO_0004339	Neale B	UKBB	European	2017	-0.03708	0.003417	2e-27	-	336474	0	336474	1	IVNT	Neale-B_UKBB_EUR_2017
rs150459394	rs150459394	chr6:34185960	chr6:34218183	A	T	Impedance of leg right	-	Neale B	UKBB	European	2017	-0.02028	0.004352	3.19e-06	-	331301	0	331301	1	IVNT	Neale-B_UKBB_EUR_2017
rs150459394	rs150459394	chr6:34185960	chr6:34218183	A	T	Peak expiratory flow	EFO_0009718	Neale B	UKBB	European	2017	-0.02144	0.004278	5.39e-07	-	307638	0	307638	1	IVNT	Neale-B_UKBB_EUR_2017
rs150459394	rs150459394	chr6:34185960	chr6:34218183	A	T	Sitting height	EFO_0004339	Neale B	UKBB	European	2017	-0.02094	0.003718	1.78e-08	-	336172	0	336172	1	IVNT	Neale-B_UKBB_EUR_2017
rs150459394	rs150459394	chr6:34185960	chr6:34218183	A	T	Trunk fat-free mass	-	Neale B	UKBB	European	2017	-0.01464	0.00303	1.35e-06	-	331030	0	331030	1	IVNT	Neale-B_UKBB_EUR_2017
rs150459394	rs150459394	chr6:34185960	chr6:34218183	A	T	Trunk predicted mass	-	Neale B	UKBB	European	2017	-0.01454	0.00302	1.47e-06	-	330995	0	330995	1	IVNT	Neale-B_UKBB_EUR_2017
rs150459394	rs150459394	chr6:34185960	chr6:34218183	A	T	Waist circumference	EFO_0004342	Neale B	UKBB	European	2017	-0.01929	0.00426	5.98e-06	-	336639	0	336639	1	IVNT	Neale-B_UKBB_EUR_2017
rs10947550	rs10947550	chr6:35428782	chr6:35461005	A	G	Arm fat-free mass left	-	Neale B	UKBB	European	2017	0.01166	0.001557	6.86e-14	+	331159	0	331159	1	IVNT	Neale-B_UKBB_EUR_2017
rs10947550	rs10947550	chr6:35428782	chr6:35461005	A	G	Arm fat-free mass right	-	Neale B	UKBB	European	2017	0.01287	0.001526	3.41e-17	+	331221	0	331221	1	IVNT	Neale-B_UKBB_EUR_2017
rs10947550	rs10947550	chr6:35428782	chr6:35461005	A	G	Arm predicted mass left	-	Neale B	UKBB	European	2017	0.01182	0.001551	2.56e-14	+	331146	0	331146	1	IVNT	Neale-B_UKBB_EUR_2017
rs10947550	rs10947550	chr6:35428782	chr6:35461005	A	G	Arm predicted mass right	-	Neale B	UKBB	European	2017	0.0124	0.00152	3.44e-16	+	331216	0	331216	1	IVNT	Neale-B_UKBB_EUR_2017
rs10947550	rs10947550	chr6:35428782	chr6:35461005	A	G	Basal metabolic rate	EFO_0007777	Neale B	UKBB	European	2017	0.01281	0.001624	2.97e-15	+	331307	0	331307	1	IVNT	Neale-B_UKBB_EUR_2017
rs10947550	rs10947550	chr6:35428782	chr6:35461005	A	G	Comparative height size at age 10	-	Neale B	UKBB	European	2017	0.01079	0.001672	1.1e-10	+	332021	0	332021	1	-	Neale-B_UKBB_EUR_2017
rs10947550	rs10947550	chr6:35428782	chr6:35461005	A	G	Forced expiratory volume in 1-second	EFO_0004314	Neale B	UKBB	European	2017	0.01899	0.002097	1.39e-19	+	307638	0	307638	1	IVNT	Neale-B_UKBB_EUR_2017
rs10947550	rs10947550	chr6:35428782	chr6:35461005	A	G	Forced expiratory volume in 1-second, best measure	EFO_0004314	Neale B	UKBB	European	2017	0.01998	0.002306	4.63e-18	+	255492	0	255492	1	IVNT	Neale-B_UKBB_EUR_2017
rs10947550	rs10947550	chr6:35428782	chr6:35461005	A	G	Forced expiratory volume in 1-second, predicted	EFO_0004314	Neale B	UKBB	European	2017	0.01521	0.002749	3.18e-08	+	110423	0	110423	1	IVNT	Neale-B_UKBB_EUR_2017
rs10947550	rs10947550	chr6:35428782	chr6:35461005	A	G	Forced expiratory volume in 1-second, predicted percentage	EFO_0004314	Neale B	UKBB	European	2017	0.01931	0.004294	6.88e-06	+	110423	0	110423	1	IVNT	Neale-B_UKBB_EUR_2017
rs10947550	rs10947550	chr6:35428782	chr6:35461005	A	G	Forced vital capacity	EFO_0004312	Neale B	UKBB	European	2017	0.01551	0.001989	6.14e-15	+	307638	0	307638	1	IVNT	Neale-B_UKBB_EUR_2017
rs10947550	rs10947550	chr6:35428782	chr6:35461005	A	G	Forced vital capacity, best measure	EFO_0004312	Neale B	UKBB	European	2017	0.01525	0.002184	2.9e-12	+	255492	0	255492	1	IVNT	Neale-B_UKBB_EUR_2017
rs10947550	rs10947550	chr6:35428782	chr6:35461005	A	G	Heel bone mineral density	EFO_0009270	Neale B	UKBB	European	2017	0.0164	0.00314	1.75e-07	+	194398	0	194398	1	IVNT	Neale-B_UKBB_EUR_2017
rs10947550	rs10947550	chr6:35428782	chr6:35461005	A	G	Height	EFO_0004339	Neale B	UKBB	European	2017	0.01741	0.00174	1.46e-23	+	336474	0	336474	1	IVNT	Neale-B_UKBB_EUR_2017
rs10947550	rs10947550	chr6:35428782	chr6:35461005	A	G	Leg fat-free mass left	-	Neale B	UKBB	European	2017	0.01159	0.001612	6.69e-13	+	331258	0	331258	1	IVNT	Neale-B_UKBB_EUR_2017
rs10947550	rs10947550	chr6:35428782	chr6:35461005	A	G	Leg fat-free mass right	-	Neale B	UKBB	European	2017	0.01107	0.001612	6.44e-12	+	331285	0	331285	1	IVNT	Neale-B_UKBB_EUR_2017
rs10947550	rs10947550	chr6:35428782	chr6:35461005	A	G	Leg predicted mass left	-	Neale B	UKBB	European	2017	0.01158	0.001601	4.81e-13	+	331253	0	331253	1	IVNT	Neale-B_UKBB_EUR_2017
rs10947550	rs10947550	chr6:35428782	chr6:35461005	A	G	Leg predicted mass right	-	Neale B	UKBB	European	2017	0.01105	0.001601	5.1e-12	+	331285	0	331285	1	IVNT	Neale-B_UKBB_EUR_2017
rs10947550	rs10947550	chr6:35428782	chr6:35461005	A	G	Sitting height	EFO_0004339	Neale B	UKBB	European	2017	0.009928	0.001893	1.57e-07	+	336172	0	336172	1	IVNT	Neale-B_UKBB_EUR_2017
rs10947550	rs10947550	chr6:35428782	chr6:35461005	A	G	Trunk fat-free mass	-	Neale B	UKBB	European	2017	0.01342	0.001542	3.28e-18	+	331030	0	331030	1	IVNT	Neale-B_UKBB_EUR_2017
rs10947550	rs10947550	chr6:35428782	chr6:35461005	A	G	Trunk predicted mass	-	Neale B	UKBB	European	2017	0.01321	0.001537	8.48e-18	+	330995	0	330995	1	IVNT	Neale-B_UKBB_EUR_2017
rs10947550	rs10947550	chr6:35428782	chr6:35461005	A	G	Weight	EFO_0004338	Neale B	UKBB	European	2017	0.01271	0.00214	2.85e-09	+	336227	0	336227	1	IVNT	Neale-B_UKBB_EUR_2017
rs10947550	rs10947550	chr6:35428782	chr6:35461005	A	G	Whole body fat-free mass	-	Neale B	UKBB	European	2017	0.01289	0.001548	8.55e-17	+	331291	0	331291	1	IVNT	Neale-B_UKBB_EUR_2017
rs10947550	rs10947550	chr6:35428782	chr6:35461005	A	G	Whole body water mass	-	Neale B	UKBB	European	2017	0.01284	0.001551	1.25e-16	+	331315	0	331315	1	IVNT	Neale-B_UKBB_EUR_2017
rs12212123	rs12212123	chr6:76285379	chr6:75575663	C	T	Arm fat-free mass left	-	Neale B	UKBB	European	2017	0.01471	0.002522	5.37e-09	+	331159	0	331159	1	IVNT	Neale-B_UKBB_EUR_2017
rs12212123	rs12212123	chr6:76285379	chr6:75575663	C	T	Arm fat-free mass right	-	Neale B	UKBB	European	2017	0.01449	0.002471	4.52e-09	+	331221	0	331221	1	IVNT	Neale-B_UKBB_EUR_2017
rs12212123	rs12212123	chr6:76285379	chr6:75575663	C	T	Arm predicted mass left	-	Neale B	UKBB	European	2017	0.01458	0.002512	6.45e-09	+	331146	0	331146	1	IVNT	Neale-B_UKBB_EUR_2017
rs12212123	rs12212123	chr6:76285379	chr6:75575663	C	T	Arm predicted mass right	-	Neale B	UKBB	European	2017	0.01495	0.002463	1.26e-09	+	331216	0	331216	1	IVNT	Neale-B_UKBB_EUR_2017
rs12212123	rs12212123	chr6:76285379	chr6:75575663	C	T	Basal metabolic rate	EFO_0007777	Neale B	UKBB	European	2017	0.01533	0.00263	5.61e-09	+	331307	0	331307	1	IVNT	Neale-B_UKBB_EUR_2017
rs12212123	rs12212123	chr6:76285379	chr6:75575663	C	T	Comparative height size at age 10	-	Neale B	UKBB	European	2017	0.02771	0.002707	1.39e-24	+	332021	0	332021	1	-	Neale-B_UKBB_EUR_2017
rs12212123	rs12212123	chr6:76285379	chr6:75575663	C	T	Forced expiratory volume in 1-second, predicted	EFO_0004314	Neale B	UKBB	European	2017	0.02015	0.004452	6e-06	+	110423	0	110423	1	IVNT	Neale-B_UKBB_EUR_2017
rs12212123	rs12212123	chr6:76285379	chr6:75575663	C	T	Height	EFO_0004339	Neale B	UKBB	European	2017	0.03054	0.002818	2.33e-27	+	336474	0	336474	1	IVNT	Neale-B_UKBB_EUR_2017
rs12212123	rs12212123	chr6:76285379	chr6:75575663	C	T	Hip circumference	EFO_0005093	Neale B	UKBB	European	2017	0.01813	0.003928	3.92e-06	+	336601	0	336601	1	IVNT	Neale-B_UKBB_EUR_2017
rs12212123	rs12212123	chr6:76285379	chr6:75575663	C	T	Sitting height	EFO_0004339	Neale B	UKBB	European	2017	0.01968	0.003066	1.36e-10	+	336172	0	336172	1	IVNT	Neale-B_UKBB_EUR_2017
rs12212123	rs12212123	chr6:76285379	chr6:75575663	C	T	Trunk fat-free mass	-	Neale B	UKBB	European	2017	0.01668	0.002498	2.44e-11	+	331030	0	331030	1	IVNT	Neale-B_UKBB_EUR_2017
rs12212123	rs12212123	chr6:76285379	chr6:75575663	C	T	Trunk predicted mass	-	Neale B	UKBB	European	2017	0.01645	0.00249	3.9e-11	+	330995	0	330995	1	IVNT	Neale-B_UKBB_EUR_2017
rs12212123	rs12212123	chr6:76285379	chr6:75575663	C	T	Weight	EFO_0004338	Neale B	UKBB	European	2017	0.01643	0.003466	2.13e-06	+	336227	0	336227	1	IVNT	Neale-B_UKBB_EUR_2017
rs12212123	rs12212123	chr6:76285379	chr6:75575663	C	T	Whole body fat-free mass	-	Neale B	UKBB	European	2017	0.01455	0.002508	6.59e-09	+	331291	0	331291	1	IVNT	Neale-B_UKBB_EUR_2017
rs12212123	rs12212123	chr6:76285379	chr6:75575663	C	T	Whole body water mass	-	Neale B	UKBB	European	2017	0.01455	0.002512	7.01e-09	+	331315	0	331315	1	IVNT	Neale-B_UKBB_EUR_2017
rs221615	rs221615	chr6:105483327	chr6:105035452	G	A	Age at menarche	EFO_0004703	Neale B	UKBB	European	2017	-0.01766	0.002788	2.4e-10	-	176008	0	176008	1	-	Neale-B_UKBB_EUR_2017
rs221615	rs221615	chr6:105483327	chr6:105035452	G	A	Height	EFO_0004339	Neale B	UKBB	European	2017	-0.01271	0.001943	6.12e-11	-	336474	0	336474	1	IVNT	Neale-B_UKBB_EUR_2017
rs2806356	rs2806356	chr6:109266255	chr6:108945052	C	T	Chronic obstructive pulmonary disease	EFO_0000341	Hobbs BD	28166215	Mixed	2017	0.1133	0.01844	8e-10	+	-	-	-	-	log OR	NHGRI-EBI_GWAS_Catalog
rs2806356	rs2806356	chr6:109266255	chr6:108945052	C	T	Forced expiratory volume in 1-second	EFO_0004314	Neale B	UKBB	European	2017	-0.02301	0.002676	8.09e-18	-	307638	0	307638	1	IVNT	Neale-B_UKBB_EUR_2017
rs2806356	rs2806356	chr6:109266255	chr6:108945052	C	T	Forced expiratory volume in 1-second, best measure	EFO_0004314	Neale B	UKBB	European	2017	-0.02186	0.00294	1.04e-13	-	255492	0	255492	1	IVNT	Neale-B_UKBB_EUR_2017
rs2806356	rs2806356	chr6:109266255	chr6:108945052	C	T	Forced expiratory volume in 1-second, predicted percentage	EFO_0004314	Neale B	UKBB	European	2017	-0.03317	0.005455	1.21e-09	-	110423	0	110423	1	IVNT	Neale-B_UKBB_EUR_2017
rs2806356	rs2806356	chr6:109266255	chr6:108945052	C	T	Peak expiratory flow	EFO_0009718	Neale B	UKBB	European	2017	-0.01467	0.002781	1.34e-07	-	307638	0	307638	1	IVNT	Neale-B_UKBB_EUR_2017
rs615850	rs615850	chr6:117100474	chr6:116779311	T	G	Forced expiratory volume in 1-second	EFO_0004314	Neale B	UKBB	European	2017	0.01092	0.002387	4.76e-06	+	307638	0	307638	1	IVNT	Neale-B_UKBB_EUR_2017
rs7753563	rs7753563	chr6:126802598	chr6:126481452	A	G	Height in males	EFO_0004339	GIANT	23754948	European	2013	-0.036	0.0072	3.91e-07	-	60521	0	60521	46	Z-score	GIANT_Height-M_EUR_2013
rs7753563	rs7753563	chr6:126802598	chr6:126481452	A	G	Height tails	EFO_0004339	GIANT	23563607	European	2013	-0.16	0.031	4.3e-07	-	14381	7190	7191	51	log OR	GIANT_Height-Tails_EUR_2013
rs7753563	rs7753563	chr6:126802598	chr6:126481452	A	G	Height	EFO_0004339	GIANT	20881960	European	2010	NA	NA	1.69e-08	NA	133740	0	133740	46	Z-score	GIANT_Height_EUR_2010
rs7753563	rs7753563	chr6:126802598	chr6:126481452	A	G	Height	EFO_0004339	GIANT	23754948	European	2013	-0.02948	0.004865	1.37e-09	-	133579	0	133579	46	Z-score	GIANT_Height_EUR_2013
rs7753563	rs7753563	chr6:126802598	chr6:126481452	A	G	Height	EFO_0004339	GIANT	25282103	European	2014	-0.03	0.0035	8.6e-18	-	245010	0	245010	79	Z-score	GIANT_Height_EUR_2014
rs7753563	rs7753563	chr6:126802598	chr6:126481452	A	G	Height	EFO_0004339	GIANT	20881960	European	2010	NA	NA	1.69e-08	NA	133653	-	-	-	-	GRASP
rs7753563	rs7753563	chr6:126802598	chr6:126481452	A	G	Age at menarche	EFO_0004703	Neale B	UKBB	European	2017	0.01601	0.002955	5.96e-08	+	176008	0	176008	1	-	Neale-B_UKBB_EUR_2017
rs7753563	rs7753563	chr6:126802598	chr6:126481452	A	G	Arm fat-free mass left	-	Neale B	UKBB	European	2017	-0.01282	0.00184	3.25e-12	-	331159	0	331159	1	IVNT	Neale-B_UKBB_EUR_2017
rs7753563	rs7753563	chr6:126802598	chr6:126481452	A	G	Arm fat-free mass right	-	Neale B	UKBB	European	2017	-0.01268	0.001804	2.04e-12	-	331221	0	331221	1	IVNT	Neale-B_UKBB_EUR_2017
rs7753563	rs7753563	chr6:126802598	chr6:126481452	A	G	Arm predicted mass left	-	Neale B	UKBB	European	2017	-0.01178	0.001833	1.32e-10	-	331146	0	331146	1	IVNT	Neale-B_UKBB_EUR_2017
rs7753563	rs7753563	chr6:126802598	chr6:126481452	A	G	Arm predicted mass right	-	Neale B	UKBB	European	2017	-0.01306	0.001797	3.71e-13	-	331216	0	331216	1	IVNT	Neale-B_UKBB_EUR_2017
rs7753563	rs7753563	chr6:126802598	chr6:126481452	A	G	Basal metabolic rate	EFO_0007777	Neale B	UKBB	European	2017	-0.01231	0.001919	1.43e-10	-	331307	0	331307	1	IVNT	Neale-B_UKBB_EUR_2017
rs7753563	rs7753563	chr6:126802598	chr6:126481452	A	G	Comparative height size at age 10	-	Neale B	UKBB	European	2017	-0.02151	0.001976	1.34e-27	-	332021	0	332021	1	-	Neale-B_UKBB_EUR_2017
rs7753563	rs7753563	chr6:126802598	chr6:126481452	A	G	Forced expiratory volume in 1-second	EFO_0004314	Neale B	UKBB	European	2017	-0.01788	0.002478	5.45e-13	-	307638	0	307638	1	IVNT	Neale-B_UKBB_EUR_2017
rs7753563	rs7753563	chr6:126802598	chr6:126481452	A	G	Forced expiratory volume in 1-second, best measure	EFO_0004314	Neale B	UKBB	European	2017	-0.01695	0.002723	4.79e-10	-	255492	0	255492	1	IVNT	Neale-B_UKBB_EUR_2017
rs7753563	rs7753563	chr6:126802598	chr6:126481452	A	G	Forced vital capacity	EFO_0004312	Neale B	UKBB	European	2017	-0.01974	0.00235	4.35e-17	-	307638	0	307638	1	IVNT	Neale-B_UKBB_EUR_2017
rs7753563	rs7753563	chr6:126802598	chr6:126481452	A	G	Forced vital capacity, best measure	EFO_0004312	Neale B	UKBB	European	2017	-0.01949	0.002578	4.1e-14	-	255492	0	255492	1	IVNT	Neale-B_UKBB_EUR_2017
rs7753563	rs7753563	chr6:126802598	chr6:126481452	A	G	Hair or balding pattern: pattern 2	EFO_0007822	Neale B	UKBB	European	2017	-0.008112	0.0018	6.59e-06	-	154988	35563	119425	1	risk diff	Neale-B_UKBB_EUR_2017
rs7753563	rs7753563	chr6:126802598	chr6:126481452	A	G	Hair or balding pattern: pattern 3	EFO_0007822	Neale B	UKBB	European	2017	0.00928	0.001897	9.98e-07	+	154988	41584	113404	1	risk diff	Neale-B_UKBB_EUR_2017
rs7753563	rs7753563	chr6:126802598	chr6:126481452	A	G	Hair or balding pattern: pattern 4	EFO_0007822	Neale B	UKBB	European	2017	0.01146	0.001656	4.54e-12	+	154988	28389	126599	1	risk diff	Neale-B_UKBB_EUR_2017
rs7753563	rs7753563	chr6:126802598	chr6:126481452	A	G	Heel bone mineral density	EFO_0009270	Neale B	UKBB	European	2017	-0.01996	0.003702	6.97e-08	-	194398	0	194398	1	IVNT	Neale-B_UKBB_EUR_2017
rs7753563	rs7753563	chr6:126802598	chr6:126481452	A	G	Heel bone mineral density left	EFO_0009270	Neale B	UKBB	European	2017	-0.02322	0.004969	2.97e-06	-	106254	0	106254	1	IVNT	Neale-B_UKBB_EUR_2017
rs7753563	rs7753563	chr6:126802598	chr6:126481452	A	G	Height	EFO_0004339	Neale B	UKBB	European	2017	-0.01775	0.002057	6.1e-18	-	336474	0	336474	1	IVNT	Neale-B_UKBB_EUR_2017
rs7753563	rs7753563	chr6:126802598	chr6:126481452	A	G	Leg fat-free mass left	-	Neale B	UKBB	European	2017	-0.009823	0.001906	2.56e-07	-	331258	0	331258	1	IVNT	Neale-B_UKBB_EUR_2017
rs7753563	rs7753563	chr6:126802598	chr6:126481452	A	G	Leg fat-free mass right	-	Neale B	UKBB	European	2017	-0.009538	0.001905	5.56e-07	-	331285	0	331285	1	IVNT	Neale-B_UKBB_EUR_2017
rs7753563	rs7753563	chr6:126802598	chr6:126481452	A	G	Leg predicted mass left	-	Neale B	UKBB	European	2017	-0.009854	0.001893	1.94e-07	-	331253	0	331253	1	IVNT	Neale-B_UKBB_EUR_2017
rs7753563	rs7753563	chr6:126802598	chr6:126481452	A	G	Leg predicted mass right	-	Neale B	UKBB	European	2017	-0.00962	0.001893	3.74e-07	-	331285	0	331285	1	IVNT	Neale-B_UKBB_EUR_2017
rs7753563	rs7753563	chr6:126802598	chr6:126481452	A	G	Sitting height	EFO_0004339	Neale B	UKBB	European	2017	-0.01721	0.002238	1.47e-14	-	336172	0	336172	1	IVNT	Neale-B_UKBB_EUR_2017
rs7753563	rs7753563	chr6:126802598	chr6:126481452	A	G	Trunk fat-free mass	-	Neale B	UKBB	European	2017	-0.01498	0.001823	2.12e-16	-	331030	0	331030	1	IVNT	Neale-B_UKBB_EUR_2017
rs7753563	rs7753563	chr6:126802598	chr6:126481452	A	G	Trunk predicted mass	-	Neale B	UKBB	European	2017	-0.01486	0.001817	2.92e-16	-	330995	0	330995	1	IVNT	Neale-B_UKBB_EUR_2017
rs7753563	rs7753563	chr6:126802598	chr6:126481452	A	G	Whole body fat-free mass	-	Neale B	UKBB	European	2017	-0.01315	0.00183	6.76e-13	-	331291	0	331291	1	IVNT	Neale-B_UKBB_EUR_2017
rs7753563	rs7753563	chr6:126802598	chr6:126481452	A	G	Whole body water mass	-	Neale B	UKBB	European	2017	-0.01306	0.001833	1.06e-12	-	331315	0	331315	1	IVNT	Neale-B_UKBB_EUR_2017
rs7753563	rs7753563	chr6:126802598	chr6:126481452	A	G	Age at menarche	EFO_0004703;EFO_0007701;EFO_0007702	ReproGen	25231870	European	2014	0.027	0.005874	4.3e-06	+	182416	0	182416	58	years	ReproGen_Age-at-Menarche_EUR_2014
rs1102077	rs1102077	chr6:140271357	chr6:139950220	C	A	Arm fat-free mass left	-	Neale B	UKBB	European	2017	-0.01549	0.001814	1.4e-17	-	331159	0	331159	1	IVNT	Neale-B_UKBB_EUR_2017
rs1102077	rs1102077	chr6:140271357	chr6:139950220	C	A	Arm fat-free mass right	-	Neale B	UKBB	European	2017	-0.0161	0.001778	1.42e-19	-	331221	0	331221	1	IVNT	Neale-B_UKBB_EUR_2017
rs1102077	rs1102077	chr6:140271357	chr6:139950220	C	A	Arm predicted mass left	-	Neale B	UKBB	European	2017	-0.01545	0.001808	1.3e-17	-	331146	0	331146	1	IVNT	Neale-B_UKBB_EUR_2017
rs1102077	rs1102077	chr6:140271357	chr6:139950220	C	A	Arm predicted mass right	-	Neale B	UKBB	European	2017	-0.01609	0.001772	1.08e-19	-	331216	0	331216	1	IVNT	Neale-B_UKBB_EUR_2017
rs1102077	rs1102077	chr6:140271357	chr6:139950220	C	A	Basal metabolic rate	EFO_0007777	Neale B	UKBB	European	2017	-0.0149	0.001892	3.39e-15	-	331307	0	331307	1	IVNT	Neale-B_UKBB_EUR_2017
rs1102077	rs1102077	chr6:140271357	chr6:139950220	C	A	Forced expiratory volume in 1-second	EFO_0004314	Neale B	UKBB	European	2017	-0.0218	0.002443	4.51e-19	-	307638	0	307638	1	IVNT	Neale-B_UKBB_EUR_2017
rs1102077	rs1102077	chr6:140271357	chr6:139950220	C	A	Forced expiratory volume in 1-second, best measure	EFO_0004314	Neale B	UKBB	European	2017	-0.02353	0.002681	1.7e-18	-	255492	0	255492	1	IVNT	Neale-B_UKBB_EUR_2017
rs1102077	rs1102077	chr6:140271357	chr6:139950220	C	A	Forced expiratory volume in 1-second, predicted percentage	EFO_0004314	Neale B	UKBB	European	2017	-0.02683	0.004992	7.7e-08	-	110423	0	110423	1	IVNT	Neale-B_UKBB_EUR_2017
rs1102077	rs1102077	chr6:140271357	chr6:139950220	C	A	Forced vital capacity	EFO_0004312	Neale B	UKBB	European	2017	-0.01483	0.002316	1.53e-10	-	307638	0	307638	1	IVNT	Neale-B_UKBB_EUR_2017
rs1102077	rs1102077	chr6:140271357	chr6:139950220	C	A	Forced vital capacity, best measure	EFO_0004312	Neale B	UKBB	European	2017	-0.01688	0.002539	2.98e-11	-	255492	0	255492	1	IVNT	Neale-B_UKBB_EUR_2017
rs1102077	rs1102077	chr6:140271357	chr6:139950220	C	A	Height	EFO_0004339	Neale B	UKBB	European	2017	-0.01361	0.002028	1.95e-11	-	336474	0	336474	1	IVNT	Neale-B_UKBB_EUR_2017
rs1102077	rs1102077	chr6:140271357	chr6:139950220	C	A	Impedance of arm left	-	Neale B	UKBB	European	2017	0.01465	0.002016	3.6e-13	+	331292	0	331292	1	IVNT	Neale-B_UKBB_EUR_2017
rs1102077	rs1102077	chr6:140271357	chr6:139950220	C	A	Impedance of arm right	-	Neale B	UKBB	European	2017	0.01383	0.002007	5.53e-12	+	331279	0	331279	1	IVNT	Neale-B_UKBB_EUR_2017
rs1102077	rs1102077	chr6:140271357	chr6:139950220	C	A	Impedance of whole body	-	Neale B	UKBB	European	2017	0.01286	0.002176	3.43e-09	+	331284	0	331284	1	IVNT	Neale-B_UKBB_EUR_2017
rs1102077	rs1102077	chr6:140271357	chr6:139950220	C	A	Leg fat-free mass left	-	Neale B	UKBB	European	2017	-0.01239	0.001879	4.32e-11	-	331258	0	331258	1	IVNT	Neale-B_UKBB_EUR_2017
rs1102077	rs1102077	chr6:140271357	chr6:139950220	C	A	Leg fat-free mass right	-	Neale B	UKBB	European	2017	-0.01258	0.001879	2.11e-11	-	331285	0	331285	1	IVNT	Neale-B_UKBB_EUR_2017
rs1102077	rs1102077	chr6:140271357	chr6:139950220	C	A	Leg predicted mass left	-	Neale B	UKBB	European	2017	-0.01221	0.001867	6.12e-11	-	331253	0	331253	1	IVNT	Neale-B_UKBB_EUR_2017
rs1102077	rs1102077	chr6:140271357	chr6:139950220	C	A	Leg predicted mass right	-	Neale B	UKBB	European	2017	-0.01252	0.001866	2.01e-11	-	331285	0	331285	1	IVNT	Neale-B_UKBB_EUR_2017
rs1102077	rs1102077	chr6:140271357	chr6:139950220	C	A	Peak expiratory flow	EFO_0009718	Neale B	UKBB	European	2017	-0.01627	0.002539	1.49e-10	-	307638	0	307638	1	IVNT	Neale-B_UKBB_EUR_2017
rs1102077	rs1102077	chr6:140271357	chr6:139950220	C	A	Sitting height	EFO_0004339	Neale B	UKBB	European	2017	-0.0163	0.002206	1.48e-13	-	336172	0	336172	1	IVNT	Neale-B_UKBB_EUR_2017
rs1102077	rs1102077	chr6:140271357	chr6:139950220	C	A	Trunk fat-free mass	-	Neale B	UKBB	European	2017	-0.0162	0.001798	2.07e-19	-	331030	0	331030	1	IVNT	Neale-B_UKBB_EUR_2017
rs1102077	rs1102077	chr6:140271357	chr6:139950220	C	A	Trunk predicted mass	-	Neale B	UKBB	European	2017	-0.01593	0.001792	6.07e-19	-	330995	0	330995	1	IVNT	Neale-B_UKBB_EUR_2017
rs1102077	rs1102077	chr6:140271357	chr6:139950220	C	A	Weight	EFO_0004338	Neale B	UKBB	European	2017	-0.01385	0.002494	2.77e-08	-	336227	0	336227	1	IVNT	Neale-B_UKBB_EUR_2017
rs1102077	rs1102077	chr6:140271357	chr6:139950220	C	A	Whole body fat-free mass	-	Neale B	UKBB	European	2017	-0.01511	0.001805	5.79e-17	-	331291	0	331291	1	IVNT	Neale-B_UKBB_EUR_2017
rs1102077	rs1102077	chr6:140271357	chr6:139950220	C	A	Whole body water mass	-	Neale B	UKBB	European	2017	-0.01515	0.001807	5.21e-17	-	331315	0	331315	1	IVNT	Neale-B_UKBB_EUR_2017
rs9385988	rs9385988	chr6:142560957	chr6:142239820	A	G	Forced expiratory volume in 1-second	EFO_0004314	Neale B	UKBB	European	2017	-0.01737	0.002324	7.83e-14	-	307638	0	307638	1	IVNT	Neale-B_UKBB_EUR_2017
rs9385988	rs9385988	chr6:142560957	chr6:142239820	A	G	Forced expiratory volume in 1-second, best measure	EFO_0004314	Neale B	UKBB	European	2017	-0.01822	0.002557	1.05e-12	-	255492	0	255492	1	IVNT	Neale-B_UKBB_EUR_2017
rs9385988	rs9385988	chr6:142560957	chr6:142239820	A	G	Forced expiratory volume in 1-second, predicted percentage	EFO_0004314	Neale B	UKBB	European	2017	-0.03209	0.004758	1.54e-11	-	110423	0	110423	1	IVNT	Neale-B_UKBB_EUR_2017
rs9385988	rs9385988	chr6:142560957	chr6:142239820	A	G	Peak expiratory flow	EFO_0009718	Neale B	UKBB	European	2017	-0.01165	0.002416	1.42e-06	-	307638	0	307638	1	IVNT	Neale-B_UKBB_EUR_2017
rs6904757	rs6904757	chr6:152593102	chr6:152271967	A	G	Forced expiratory volume in 1-second	EFO_0004314	Neale B	UKBB	European	2017	0.009859	0.002174	5.77e-06	+	307638	0	307638	1	IVNT	Neale-B_UKBB_EUR_2017
rs6904757	rs6904757	chr6:152593102	chr6:152271967	A	G	Forced expiratory volume in 1-second, best measure	EFO_0004314	Neale B	UKBB	European	2017	0.01217	0.002389	3.51e-07	+	255492	0	255492	1	IVNT	Neale-B_UKBB_EUR_2017
rs6904757	rs6904757	chr6:152593102	chr6:152271967	A	G	Forced vital capacity	EFO_0004312	Neale B	UKBB	European	2017	0.009201	0.002061	8.07e-06	+	307638	0	307638	1	IVNT	Neale-B_UKBB_EUR_2017
rs6904757	rs6904757	chr6:152593102	chr6:152271967	A	G	Forced vital capacity, best measure	EFO_0004312	Neale B	UKBB	European	2017	0.01097	0.002262	1.22e-06	+	255492	0	255492	1	IVNT	Neale-B_UKBB_EUR_2017
rs6904757	rs6904757	chr6:152593102	chr6:152271967	A	G	Heel bone mineral density left	EFO_0009270	Neale B	UKBB	European	2017	-0.02	0.004343	4.14e-06	-	106254	0	106254	1	IVNT	Neale-B_UKBB_EUR_2017
rs17812980	rs17812980	chr6:155555924	chr6:155234790	C	T	Height	EFO_0004339	Neale B	UKBB	European	2017	0.01002	0.001727	6.6e-09	+	336474	0	336474	1	IVNT	Neale-B_UKBB_EUR_2017
rs17812980	rs17812980	chr6:155555924	chr6:155234790	C	T	Pain type experienced in last month: none of the above	EFO_0003843	Neale B	UKBB	European	2017	0.005435	0.001197	5.63e-06	+	336650	136199	200451	1	risk diff	Neale-B_UKBB_EUR_2017
rs661857	rs661857	chr6:158658788	chr6:158237756	C	T	Forced expiratory volume in 1-second	EFO_0004314	Neale B	UKBB	European	2017	0.01083	0.002084	2.02e-07	+	307638	0	307638	1	IVNT	Neale-B_UKBB_EUR_2017
rs661857	rs661857	chr6:158658788	chr6:158237756	C	T	Forced expiratory volume in 1-second, best measure	EFO_0004314	Neale B	UKBB	European	2017	0.01095	0.00229	1.72e-06	+	255492	0	255492	1	IVNT	Neale-B_UKBB_EUR_2017
rs661857	rs661857	chr6:158658788	chr6:158237756	C	T	Forced vital capacity	EFO_0004312	Neale B	UKBB	European	2017	0.01316	0.001976	2.69e-11	+	307638	0	307638	1	IVNT	Neale-B_UKBB_EUR_2017
rs661857	rs661857	chr6:158658788	chr6:158237756	C	T	Forced vital capacity, best measure	EFO_0004312	Neale B	UKBB	European	2017	0.01313	0.002168	1.42e-09	+	255492	0	255492	1	IVNT	Neale-B_UKBB_EUR_2017
rs661857	rs661857	chr6:158658788	chr6:158237756	C	T	Height	EFO_0004339	Neale B	UKBB	European	2017	0.01068	0.001729	6.41e-10	+	336474	0	336474	1	IVNT	Neale-B_UKBB_EUR_2017
rs661857	rs661857	chr6:158658788	chr6:158237756	C	T	Sitting height	EFO_0004339	Neale B	UKBB	European	2017	0.01167	0.001881	5.57e-10	+	336172	0	336172	1	IVNT	Neale-B_UKBB_EUR_2017
rs3253	rs3253	chr6:169616112	chr6:169216017	T	C	Forced expiratory volume in 1-second	EFO_0004314	Neale B	UKBB	European	2017	0.01346	0.002243	1.99e-09	+	307638	0	307638	1	IVNT	Neale-B_UKBB_EUR_2017
rs3253	rs3253	chr6:169616112	chr6:169216017	T	C	Forced expiratory volume in 1-second, best measure	EFO_0004314	Neale B	UKBB	European	2017	0.01377	0.002468	2.41e-08	+	255492	0	255492	1	IVNT	Neale-B_UKBB_EUR_2017
rs3253	rs3253	chr6:169616112	chr6:169216017	T	C	Forced vital capacity	EFO_0004312	Neale B	UKBB	European	2017	0.01488	0.002127	2.66e-12	+	307638	0	307638	1	IVNT	Neale-B_UKBB_EUR_2017
rs3253	rs3253	chr6:169616112	chr6:169216017	T	C	Forced vital capacity, best measure	EFO_0004312	Neale B	UKBB	European	2017	0.01408	0.002337	1.7e-09	+	255492	0	255492	1	IVNT	Neale-B_UKBB_EUR_2017
rs4724960	rs4724960	chr7:7241299	chr7:7201668	A	G	Diastolic blood pressure	EFO_0006336	Neale B	UKBB	European	2017	-0.01212	0.002617	3.63e-06	-	317756	0	317756	1	IVNT	Neale-B_UKBB_EUR_2017
rs4724960	rs4724960	chr7:7241299	chr7:7201668	A	G	Nervous feelings	-	Neale B	UKBB	European	2017	-0.005093	0.001111	4.59e-06	-	328725	77767	250958	1	risk diff	Neale-B_UKBB_EUR_2017
rs4724960	rs4724960	chr7:7241299	chr7:7201668	A	G	Self-reported hypertension	EFO_0000537	Neale B	UKBB	European	2017	-0.005668	0.001133	5.73e-07	-	337159	87690	249469	1	risk diff	Neale-B_UKBB_EUR_2017
rs4724960	rs4724960	chr7:7241299	chr7:7201668	A	G	Treatment with blood pressure medication	EFO_0007056	Neale B	UKBB	European	2017	-0.006755	0.001348	5.39e-07	-	180203	31488	148715	1	risk diff	Neale-B_UKBB_EUR_2017
rs4724960	rs4724960	chr7:7241299	chr7:7201668	A	G	Vascular or heart problems diagnosed by doctor: high blood pressure	EFO_0004325	Neale B	UKBB	European	2017	-0.005895	0.001149	2.89e-07	-	336683	91033	245650	1	risk diff	Neale-B_UKBB_EUR_2017
rs4724960	rs4724960	chr7:7241299	chr7:7201668	A	G	Vascular or heart problems diagnosed by doctor: none of the above	-	Neale B	UKBB	European	2017	0.006108	0.00118	2.27e-07	+	336683	236530	100153	1	risk diff	Neale-B_UKBB_EUR_2017
rs4724960	rs4724960	chr7:7241299	chr7:7201668	A	G	Worrier or anxious feelings	EFO_0009863	Neale B	UKBB	European	2017	-0.005831	0.001282	5.44e-06	-	328717	186559	142158	1	risk diff	Neale-B_UKBB_EUR_2017
rs217554	rs217554	chr7:14905933	chr7:14866308	A	G	Fasting blood glucose	EFO_0004465	MAGIC	20081858	European	2010	NA	NA	7.76e-08	NA	46186	-	-	-	-	GRASP
rs217554	rs217554	chr7:14905933	chr7:14866308	A	G	Fasting glucose	EFO_0004465	MAGIC	20081858	European	2010	-0.021	0.0039	7.76e-08	-	46186	0	46186	21	mmol/l	MAGIC_FG_EUR_2010
rs10273455	rs10273455	chr7:17762666	chr7:17723042	A	C	Forced expiratory volume in 1-second, predicted percentage	EFO_0004314	Neale B	UKBB	European	2017	-0.01906	0.0043	9.31e-06	-	110423	0	110423	1	IVNT	Neale-B_UKBB_EUR_2017
rs7806296	rs7806296	chr7:18344095	chr7:18304472	A	G	Forced expiratory volume in 1-second	EFO_0004314	Neale B	UKBB	European	2017	-0.01085	0.002169	5.74e-07	-	307638	0	307638	1	IVNT	Neale-B_UKBB_EUR_2017
rs7806296	rs7806296	chr7:18344095	chr7:18304472	A	G	Forced expiratory volume in 1-second, best measure	EFO_0004314	Neale B	UKBB	European	2017	-0.01217	0.002385	3.39e-07	-	255492	0	255492	1	IVNT	Neale-B_UKBB_EUR_2017
rs7806296	rs7806296	chr7:18344095	chr7:18304472	A	G	Forced expiratory volume in 1-second, predicted percentage	EFO_0004314	Neale B	UKBB	European	2017	-0.0237	0.004446	9.78e-08	-	110423	0	110423	1	IVNT	Neale-B_UKBB_EUR_2017
rs7806296	rs7806296	chr7:18344095	chr7:18304472	A	G	Forced vital capacity	EFO_0004312	Neale B	UKBB	European	2017	-0.009768	0.002057	2.04e-06	-	307638	0	307638	1	IVNT	Neale-B_UKBB_EUR_2017
rs7806296	rs7806296	chr7:18344095	chr7:18304472	A	G	Forced vital capacity, best measure	EFO_0004312	Neale B	UKBB	European	2017	-0.01065	0.002259	2.41e-06	-	255492	0	255492	1	IVNT	Neale-B_UKBB_EUR_2017
rs28719767	rs28719767	chr7:19050020	chr7:19010397	C	G	Forced expiratory volume in 1-second	EFO_0004314	Neale B	UKBB	European	2017	0.01676	0.002314	4.35e-13	+	307638	0	307638	1	IVNT	Neale-B_UKBB_EUR_2017
rs28719767	rs28719767	chr7:19050020	chr7:19010397	C	G	Forced expiratory volume in 1-second, best measure	EFO_0004314	Neale B	UKBB	European	2017	0.01836	0.002544	5.29e-13	+	255492	0	255492	1	IVNT	Neale-B_UKBB_EUR_2017
rs28719767	rs28719767	chr7:19050020	chr7:19010397	C	G	Forced vital capacity	EFO_0004312	Neale B	UKBB	European	2017	0.01364	0.002194	5.05e-10	+	307638	0	307638	1	IVNT	Neale-B_UKBB_EUR_2017
rs28719767	rs28719767	chr7:19050020	chr7:19010397	C	G	Forced vital capacity, best measure	EFO_0004312	Neale B	UKBB	European	2017	0.01556	0.002409	1.04e-10	+	255492	0	255492	1	IVNT	Neale-B_UKBB_EUR_2017
rs28719767	rs28719767	chr7:19050020	chr7:19010397	C	G	Hair or balding pattern: pattern 4	EFO_0007822	Neale B	UKBB	European	2017	-0.009671	0.001549	4.25e-10	-	154988	28389	126599	1	risk diff	Neale-B_UKBB_EUR_2017
rs28719767	rs28719767	chr7:19050020	chr7:19010397	C	G	Height	EFO_0004339	Neale B	UKBB	European	2017	0.01062	0.00192	3.15e-08	+	336474	0	336474	1	IVNT	Neale-B_UKBB_EUR_2017
rs28719767	rs28719767	chr7:19050020	chr7:19010397	C	G	Sitting height	EFO_0004339	Neale B	UKBB	European	2017	0.01027	0.002089	8.78e-07	+	336172	0	336172	1	IVNT	Neale-B_UKBB_EUR_2017
rs2040732	rs2040732	chr7:20418134	chr7:20378511	C	T	Eosinophil count	EFO_0004586	Astle W	27863252	European	2016	0.01798	0.003637	7.69e-07	+	173480	0	173480	2	IVNT	Astle-W_Blood-Cell-Traits_EUR_2016
rs2040732	rs2040732	chr7:20418134	chr7:20378511	C	T	Eosinophil percentage of white cells	EFO_0004586	Astle W	27863252	European	2016	0.0177	0.003634	1.11e-06	+	173480	0	173480	2	IVNT	Astle-W_Blood-Cell-Traits_EUR_2016
rs2040732	rs2040732	chr7:20418134	chr7:20378511	C	T	Allergic disease	EFO_0003785	Ferreira M	29083406	European	2017	0.0269	0.0058	3.75e-06	+	360838	180129	180709	13	log OR	Ferreira-M_Allergic-Disease_EUR_2017
rs2040732	rs2040732	chr7:20418134	chr7:20378511	C	T	Asthma	EFO_0000270	Neale B	UKBB	European	2017	0.004741	0.0007912	2.07e-09	+	336782	38791	297991	1	risk diff	Neale-B_UKBB_EUR_2017
rs2040732	rs2040732	chr7:20418134	chr7:20378511	C	T	Comparative height size at age 10	-	Neale B	UKBB	European	2017	0.01684	0.001686	1.76e-23	+	332021	0	332021	1	-	Neale-B_UKBB_EUR_2017
rs2040732	rs2040732	chr7:20418134	chr7:20378511	C	T	Forced expiratory volume in 1-second, predicted	EFO_0004314	Neale B	UKBB	European	2017	0.01248	0.002774	6.86e-06	+	110423	0	110423	1	IVNT	Neale-B_UKBB_EUR_2017
rs2040732	rs2040732	chr7:20418134	chr7:20378511	C	T	Hayfever, allergic rhinitis or eczema	EFO_0003956;EFO_0005854;EFO_0000274	Neale B	UKBB	European	2017	0.006554	0.001044	3.43e-10	+	336782	77891	258891	1	risk diff	Neale-B_UKBB_EUR_2017
rs2040732	rs2040732	chr7:20418134	chr7:20378511	C	T	Height	EFO_0004339	Neale B	UKBB	European	2017	0.01941	0.001754	1.88e-28	+	336474	0	336474	1	IVNT	Neale-B_UKBB_EUR_2017
rs2040732	rs2040732	chr7:20418134	chr7:20378511	C	T	Impedance of arm left	-	Neale B	UKBB	European	2017	0.008997	0.001744	2.49e-07	+	331292	0	331292	1	IVNT	Neale-B_UKBB_EUR_2017
rs2040732	rs2040732	chr7:20418134	chr7:20378511	C	T	Impedance of leg left	-	Neale B	UKBB	European	2017	0.01039	0.002252	3.99e-06	+	331296	0	331296	1	IVNT	Neale-B_UKBB_EUR_2017
rs2040732	rs2040732	chr7:20418134	chr7:20378511	C	T	Impedance of whole body	-	Neale B	UKBB	European	2017	0.01002	0.001883	1.03e-07	+	331284	0	331284	1	IVNT	Neale-B_UKBB_EUR_2017
rs2040732	rs2040732	chr7:20418134	chr7:20378511	C	T	No blood clot, bronchitis, emphysema, asthma, rhinitis, eczema or allergy diagnosed by doctor	-	Neale B	UKBB	European	2017	-0.008993	0.001157	7.61e-15	-	336782	228530	108252	1	risk diff	Neale-B_UKBB_EUR_2017
rs2040732	rs2040732	chr7:20418134	chr7:20378511	C	T	Self-reported asthma	EFO_0000270	Neale B	UKBB	European	2017	0.004618	0.0007926	5.69e-09	+	337159	39049	298110	1	risk diff	Neale-B_UKBB_EUR_2017
rs849135	rs849135	chr7:28196413	chr7:28156794	A	G	Lymphocyte percentage of white cells	EFO_0004586	Astle W	27863252	European	2016	0.01967	0.003551	3.02e-08	+	173480	0	173480	2	IVNT	Astle-W_Blood-Cell-Traits_EUR_2016
rs849135	rs849135	chr7:28196413	chr7:28156794	A	G	Type II diabetes	EFO_0001360	DIAGRAM	26551672	European	2015	-0.08801	0.01262	5e-12	-	84780	27206	57574	23	log OR	DIAGRAM_T2D-METABO_EUR_2015
rs849135	rs849135	chr7:28196413	chr7:28156794	A	G	Type II diabetes adjusted for BMI	EFO_0001360	DIAGRAM	28566273	European	2017	-0.097	0.015	2.5e-11	-	159208	26676	132532	18	log OR	DIAGRAM_T2D-adjusted-BMI_EUR_2017
rs849135	rs849135	chr7:28196413	chr7:28156794	A	G	Type II diabetes	EFO_0001360	DIAGRAM	22885922	European	2012	-0.1133	0.01823	3.4e-10	-	63390	9580	53810	12	log OR	DIAGRAM_T2D_EUR_2012
rs849135	rs849135	chr7:28196413	chr7:28156794	A	G	Type II diabetes	EFO_0001360	DIAGRAM	28566273	European	2017	-0.09	0.012	6.6e-14	-	159208	26676	132532	18	log OR	DIAGRAM_T2D_EUR_2017
rs849135	rs849135	chr7:28196413	chr7:28156794	A	G	Type II diabetes	EFO_0001360	DIAGRAM	24509480	Mixed	2014	-0.09531	0.01631	1.7e-09	-	110452	26488	83964	4	log OR	DIAGRAM_T2D_Mixed_2014
rs849135	rs849135	chr7:28196413	chr7:28156794	A	G	Height in females	EFO_0004339	GIANT	23754948	European	2013	-0.039	0.0056	4.61e-12	-	73113	0	73113	46	Z-score	GIANT_Height-F_EUR_2013
rs849135	rs849135	chr7:28196413	chr7:28156794	A	G	Height	EFO_0004339	GIANT	20881960	European	2010	NA	NA	3.46e-13	NA	133814	0	133814	46	Z-score	GIANT_Height_EUR_2010
rs849135	rs849135	chr7:28196413	chr7:28156794	A	G	Height	EFO_0004339	GIANT	23754948	European	2013	-0.03214	0.004125	6.65e-15	-	133653	0	133653	46	Z-score	GIANT_Height_EUR_2013
rs849135	rs849135	chr7:28196413	chr7:28156794	A	G	Height	EFO_0004339	GIANT	25282103	European	2014	-0.034	0.0029	6.8e-31	-	251706	0	251706	79	Z-score	GIANT_Height_EUR_2014
rs849135	rs849135	chr7:28196413	chr7:28156794	A	G	Hip circumference adjusted for BMI	EFO_0005093	GIANT	25673412	Mixed	2015	-0.017	0.0035	5.9e-07	-	224501	0	224501	109	IVNT	GIANT_HipadjBMI_Mixed_2015
rs849135	rs849135	chr7:28196413	chr7:28156794	A	G	Waist circumference adjusted for BMI	EFO_0004342	GIANT	25673412	Mixed	2015	-0.025	0.0032	8.9e-15	-	244226	0	244226	109	IVNT	GIANT_WCadjBMI_Mixed_2015
rs849135	rs849135	chr7:28196413	chr7:28156794	A	G	Waist circumference in physically active females	EFO_0004342	GIANT	28448500	Mixed	2017	-0.0276	0.006	4.03e-06	-	63424	0	63424	51	IVNT	GIANT_Waist-Active-F_Mixed_2017
rs849135	rs849135	chr7:28196413	chr7:28156794	A	G	Waist circumeference in physically active males	HP_0012041;HP_0000033	GIANT	28448500	Mixed	2017	-0.0276	0.006	4.78e-06	-	58966	0	58966	50	IVNT	GIANT_Waist-Active-M_Mixed_2017
rs849135	rs849135	chr7:28196413	chr7:28156794	A	G	Waist circumference in physically active indivdiuals	EFO_0004342	GIANT	28448500	European	2017	-0.0256	0.0042	1.47e-09	-	128564	0	128564	55	IVNT	GIANT_Waist-Active_EUR_2017
rs849135	rs849135	chr7:28196413	chr7:28156794	A	G	Waist circumference in physically active indivdiuals	EFO_0004342	GIANT	28448500	Mixed	2017	-0.0243	0.0041	2.03e-09	-	140497	0	140497	58	IVNT	GIANT_Waist-Active_Mixed_2017
rs849135	rs849135	chr7:28196413	chr7:28156794	A	G	Waist circumference in female non-smokers	EFO_0004342	GIANT	28443625	Mixed	2017	-0.024	0.005	1.26e-06	-	96445	0	96445	70	IVNT	GIANT_Waist-Non-smokers-F_Mixed_2017
rs849135	rs849135	chr7:28196413	chr7:28156794	A	G	Waist circumference in non-smokers	EFO_0004342	GIANT	28443625	European	2017	-0.0231	0.004	1.08e-08	-	144049	0	144049	68	IVNT	GIANT_Waist-Non-smokers_EUR_2017
rs849135	rs849135	chr7:28196413	chr7:28156794	A	G	Waist circumference in non-smokers	EFO_0004342	GIANT	28443625	Mixed	2017	-0.0225	0.0038	3.31e-09	-	163443	0	163443	74	IVNT	GIANT_Waist-Non-smokers_Mixed_2017
rs849135	rs849135	chr7:28196413	chr7:28156794	A	G	Waist circumference adjusted for physical activity in females	EFO_0007789	GIANT	28448500	Mixed	2017	-0.0239	0.0052	4.26e-06	-	83657	0	83657	51	IVNT	GIANT_Waist-adjusted-PA-F_Mixed_2017
rs849135	rs849135	chr7:28196413	chr7:28156794	A	G	Waist circumeference adjusted for physical activity in males	EFO_0007789	GIANT	28448500	Mixed	2017	-0.0236	0.0052	6.88e-06	-	80613	0	80613	50	IVNT	GIANT_Waist-adjusted-PA-M_Mixed_2017
rs849135	rs849135	chr7:28196413	chr7:28156794	A	G	Waist circumference adjusted for physical activity	EFO_0007789	GIANT	28448500	European	2017	-0.0238	0.0037	1.25e-10	-	167945	0	167945	55	IVNT	GIANT_Waist-adjusted-PA_EUR_2017
rs849135	rs849135	chr7:28196413	chr7:28156794	A	G	Waist circumference adjusted for physical activity	EFO_0007789	GIANT	28448500	Mixed	2017	-0.0224	0.0035	2.41e-10	-	187903	0	187903	58	IVNT	GIANT_Waist-adjusted-PA_Mixed_2017
rs849135	rs849135	chr7:28196413	chr7:28156794	A	G	Waist circumference adjusted for smoking in females	EFO_0007789	GIANT	28443625	Mixed	2017	-0.0232	0.0044	1.56e-07	-	115946	0	115946	70	IVNT	GIANT_Waist-adjusted-Smoking-F_Mixed_2017
rs849135	rs849135	chr7:28196413	chr7:28156794	A	G	Waist circumference adjusted for smoking	EFO_0007789;EFO_0004318	GIANT	28443625	European	2017	-0.024	0.0036	2.49e-11	-	182325	0	182325	68	IVNT	GIANT_Waist-adjusted-Smoking_EUR_2017
rs849135	rs849135	chr7:28196413	chr7:28156794	A	G	Waist circumference adjusted for smoking	EFO_0007789;EFO_0004318	GIANT	28443625	Mixed	2017	-0.0224	0.0034	6.88e-11	-	204415	0	204415	74	IVNT	GIANT_Waist-adjusted-Smoking_Mixed_2017
rs849135	rs849135	chr7:28196413	chr7:28156794	A	G	Height	EFO_0004339	GIANT	20881960	European	2010	NA	NA	3.46e-13	NA	133653	-	-	-	-	GRASP
rs849135	rs849135	chr7:28196413	chr7:28156794	A	G	Type 2 diabetes	EFO_0001360	DIAGRAM	22885922	Mixed	2012	NA	NA	3.1e-17	NA	69033	-	-	-	-	GRASP
rs849135	rs849135	chr7:28196413	chr7:28156794	A	G	Type 2 diabetes females	EFO_0001360	DIAGRAM	22885922	Mixed	2012	NA	NA	2e-08	NA	69033	-	-	-	-	GRASP
rs849135	rs849135	chr7:28196413	chr7:28156794	A	G	Type 2 diabetes males	EFO_0001360	DIAGRAM	22885922	Mixed	2012	NA	NA	3.2e-13	NA	69033	-	-	-	-	GRASP
rs849135	rs849135	chr7:28196413	chr7:28156794	A	G	Type 2 diabetes	EFO_0001360	DIAGRAM	22885922	Mixed	2012	-0.1044	0.01236	3e-17	-	-	-	-	-	log OR	NHGRI-EBI_GWAS_Catalog
rs849135	rs849135	chr7:28196413	chr7:28156794	A	G	Type 2 diabetes	EFO_0001360	DIAGRAM	22885922	Mixed	2012	-0.1044	0.01431	3e-13	-	-	-	-	-	log OR	NHGRI-EBI_GWAS_Catalog
rs849135	rs849135	chr7:28196413	chr7:28156794	A	G	Type 2 diabetes	EFO_0001360	DIAGRAM	22885922	Mixed	2012	-0.09531	0.01698	2e-08	-	-	-	-	-	log OR	NHGRI-EBI_GWAS_Catalog
rs849135	rs849135	chr7:28196413	chr7:28156794	A	G	Type 2 diabetes	EFO_0001360	DIAGRAM	24509480	Mixed	2014	-0.1133	0.0189	2e-09	-	-	-	-	-	log OR	NHGRI-EBI_GWAS_Catalog
rs849135	rs849135	chr7:28196413	chr7:28156794	A	G	Asthma	EFO_0000270	Neale B	UKBB	European	2017	-0.004388	0.0007776	1.67e-08	-	336782	38791	297991	1	risk diff	Neale-B_UKBB_EUR_2017
rs849135	rs849135	chr7:28196413	chr7:28156794	A	G	Body mass index	EFO_0004340	Neale B	UKBB	European	2017	0.01133	0.002401	2.35e-06	+	336107	0	336107	1	IVNT	Neale-B_UKBB_EUR_2017
rs849135	rs849135	chr7:28196413	chr7:28156794	A	G	Comparative height size at age 10	-	Neale B	UKBB	European	2017	-0.01691	0.001657	1.8e-24	-	332021	0	332021	1	-	Neale-B_UKBB_EUR_2017
rs849135	rs849135	chr7:28196413	chr7:28156794	A	G	Diabetes diagnosed by doctor	EFO_0000400	Neale B	UKBB	European	2017	-0.004094	0.0005203	3.63e-15	-	336473	16183	320290	1	risk diff	Neale-B_UKBB_EUR_2017
rs849135	rs849135	chr7:28196413	chr7:28156794	A	G	Forced expiratory volume in 1-second, predicted	EFO_0004314	Neale B	UKBB	European	2017	-0.01531	0.002726	1.95e-08	-	110423	0	110423	1	IVNT	Neale-B_UKBB_EUR_2017
rs849135	rs849135	chr7:28196413	chr7:28156794	A	G	Forced expiratory volume in 1-second, predicted percentage	EFO_0004314	Neale B	UKBB	European	2017	0.01893	0.004258	8.73e-06	+	110423	0	110423	1	IVNT	Neale-B_UKBB_EUR_2017
rs849135	rs849135	chr7:28196413	chr7:28156794	A	G	Hayfever, allergic rhinitis or eczema	EFO_0003956;EFO_0005854;EFO_0000274	Neale B	UKBB	European	2017	-0.006075	0.001026	3.2e-09	-	336782	77891	258891	1	risk diff	Neale-B_UKBB_EUR_2017
rs849135	rs849135	chr7:28196413	chr7:28156794	A	G	Height	EFO_0004339	Neale B	UKBB	European	2017	-0.0262	0.001724	3.73e-52	-	336474	0	336474	1	IVNT	Neale-B_UKBB_EUR_2017
rs849135	rs849135	chr7:28196413	chr7:28156794	A	G	Impedance of arm left	-	Neale B	UKBB	European	2017	-0.01218	0.001714	1.19e-12	-	331292	0	331292	1	IVNT	Neale-B_UKBB_EUR_2017
rs849135	rs849135	chr7:28196413	chr7:28156794	A	G	Impedance of arm right	-	Neale B	UKBB	European	2017	-0.0106	0.001707	5.24e-10	-	331279	0	331279	1	IVNT	Neale-B_UKBB_EUR_2017
rs849135	rs849135	chr7:28196413	chr7:28156794	A	G	Impedance of leg left	-	Neale B	UKBB	European	2017	-0.02164	0.002213	1.38e-22	-	331296	0	331296	1	IVNT	Neale-B_UKBB_EUR_2017
rs849135	rs849135	chr7:28196413	chr7:28156794	A	G	Impedance of leg right	-	Neale B	UKBB	European	2017	-0.02102	0.002196	1.03e-21	-	331301	0	331301	1	IVNT	Neale-B_UKBB_EUR_2017
rs849135	rs849135	chr7:28196413	chr7:28156794	A	G	Impedance of whole body	-	Neale B	UKBB	European	2017	-0.01648	0.001851	5.26e-19	-	331284	0	331284	1	IVNT	Neale-B_UKBB_EUR_2017
rs849135	rs849135	chr7:28196413	chr7:28156794	A	G	No blood clot, bronchitis, emphysema, asthma, rhinitis, eczema or allergy diagnosed by doctor	-	Neale B	UKBB	European	2017	0.007354	0.001137	9.89e-11	+	336782	228530	108252	1	risk diff	Neale-B_UKBB_EUR_2017
rs849135	rs849135	chr7:28196413	chr7:28156794	A	G	Pulse rate	EFO_0004326	Neale B	UKBB	European	2017	-0.01265	0.002501	4.24e-07	-	317756	0	317756	1	IVNT	Neale-B_UKBB_EUR_2017
rs849135	rs849135	chr7:28196413	chr7:28156794	A	G	Self-reported asthma	EFO_0000270	Neale B	UKBB	European	2017	-0.004329	0.000779	2.76e-08	-	337159	39049	298110	1	risk diff	Neale-B_UKBB_EUR_2017
rs849135	rs849135	chr7:28196413	chr7:28156794	A	G	Self-reported diabetes	EFO_0000400	Neale B	UKBB	European	2017	-0.003696	0.0004718	4.74e-15	-	337159	13243	323916	1	risk diff	Neale-B_UKBB_EUR_2017
rs849135	rs849135	chr7:28196413	chr7:28156794	A	G	Treatment with metformin	EFO_0007056	Neale B	UKBB	European	2017	-0.002542	0.0003788	1.95e-11	-	337159	8392	328767	1	risk diff	Neale-B_UKBB_EUR_2017
rs849135	rs849135	chr7:28196413	chr7:28156794	A	G	Trunk fat-free mass	-	Neale B	UKBB	European	2017	-0.006774	0.001529	9.39e-06	-	331030	0	331030	1	IVNT	Neale-B_UKBB_EUR_2017
rs849135	rs849135	chr7:28196413	chr7:28156794	A	G	Trunk predicted mass	-	Neale B	UKBB	European	2017	-0.006836	0.001524	7.28e-06	-	330995	0	330995	1	IVNT	Neale-B_UKBB_EUR_2017
rs11766096	rs11766096	chr7:46450913	chr7:46411315	A	T	Arm fat-free mass right	-	Neale B	UKBB	European	2017	-0.007067	0.001515	3.07e-06	-	331221	0	331221	1	IVNT	Neale-B_UKBB_EUR_2017
rs11766096	rs11766096	chr7:46450913	chr7:46411315	A	T	Arm predicted mass right	-	Neale B	UKBB	European	2017	-0.006919	0.001509	4.56e-06	-	331216	0	331216	1	IVNT	Neale-B_UKBB_EUR_2017
rs11766096	rs11766096	chr7:46450913	chr7:46411315	A	T	Forced expiratory volume in 1-second	EFO_0004314	Neale B	UKBB	European	2017	-0.01305	0.002081	3.59e-10	-	307638	0	307638	1	IVNT	Neale-B_UKBB_EUR_2017
rs11766096	rs11766096	chr7:46450913	chr7:46411315	A	T	Forced expiratory volume in 1-second, best measure	EFO_0004314	Neale B	UKBB	European	2017	-0.014	0.002287	9.26e-10	-	255492	0	255492	1	IVNT	Neale-B_UKBB_EUR_2017
rs11766096	rs11766096	chr7:46450913	chr7:46411315	A	T	Forced expiratory volume in 1-second, predicted percentage	EFO_0004314	Neale B	UKBB	European	2017	-0.02207	0.004254	2.12e-07	-	110423	0	110423	1	IVNT	Neale-B_UKBB_EUR_2017
rs11766096	rs11766096	chr7:46450913	chr7:46411315	A	T	Forced vital capacity	EFO_0004312	Neale B	UKBB	European	2017	-0.01195	0.001973	1.4e-09	-	307638	0	307638	1	IVNT	Neale-B_UKBB_EUR_2017
rs11766096	rs11766096	chr7:46450913	chr7:46411315	A	T	Forced vital capacity, best measure	EFO_0004312	Neale B	UKBB	European	2017	-0.01282	0.002165	3.25e-09	-	255492	0	255492	1	IVNT	Neale-B_UKBB_EUR_2017
rs11766096	rs11766096	chr7:46450913	chr7:46411315	A	T	Height	EFO_0004339	Neale B	UKBB	European	2017	-0.008233	0.001727	1.87e-06	-	336474	0	336474	1	IVNT	Neale-B_UKBB_EUR_2017
rs11766096	rs11766096	chr7:46450913	chr7:46411315	A	T	Impedance of leg left	-	Neale B	UKBB	European	2017	0.01102	0.002216	6.64e-07	+	331296	0	331296	1	IVNT	Neale-B_UKBB_EUR_2017
rs11766096	rs11766096	chr7:46450913	chr7:46411315	A	T	Impedance of leg right	-	Neale B	UKBB	European	2017	0.01078	0.002199	9.51e-07	+	331301	0	331301	1	IVNT	Neale-B_UKBB_EUR_2017
rs11766096	rs11766096	chr7:46450913	chr7:46411315	A	T	Leg fat-free mass left	-	Neale B	UKBB	European	2017	-0.007259	0.001601	5.74e-06	-	331258	0	331258	1	IVNT	Neale-B_UKBB_EUR_2017
rs11766096	rs11766096	chr7:46450913	chr7:46411315	A	T	Leg fat-free mass right	-	Neale B	UKBB	European	2017	-0.007787	0.0016	1.13e-06	-	331285	0	331285	1	IVNT	Neale-B_UKBB_EUR_2017
rs11766096	rs11766096	chr7:46450913	chr7:46411315	A	T	Leg predicted mass left	-	Neale B	UKBB	European	2017	-0.007267	0.00159	4.85e-06	-	331253	0	331253	1	IVNT	Neale-B_UKBB_EUR_2017
rs11766096	rs11766096	chr7:46450913	chr7:46411315	A	T	Leg predicted mass right	-	Neale B	UKBB	European	2017	-0.007871	0.001589	7.36e-07	-	331285	0	331285	1	IVNT	Neale-B_UKBB_EUR_2017
rs11766096	rs11766096	chr7:46450913	chr7:46411315	A	T	Trunk fat-free mass	-	Neale B	UKBB	European	2017	-0.008189	0.001531	8.88e-08	-	331030	0	331030	1	IVNT	Neale-B_UKBB_EUR_2017
rs11766096	rs11766096	chr7:46450913	chr7:46411315	A	T	Trunk predicted mass	-	Neale B	UKBB	European	2017	-0.0082	0.001526	7.74e-08	-	330995	0	330995	1	IVNT	Neale-B_UKBB_EUR_2017
rs11766096	rs11766096	chr7:46450913	chr7:46411315	A	T	Whole body fat-free mass	-	Neale B	UKBB	European	2017	-0.007969	0.001537	2.17e-07	-	331291	0	331291	1	IVNT	Neale-B_UKBB_EUR_2017
rs11766096	rs11766096	chr7:46450913	chr7:46411315	A	T	Whole body water mass	-	Neale B	UKBB	European	2017	-0.008232	0.001539	8.9e-08	-	331315	0	331315	1	IVNT	Neale-B_UKBB_EUR_2017
rs12707691	rs12707691	chr7:84569510	chr7:84940194	C	G	Height	EFO_0004339	Neale B	UKBB	European	2017	0.008799	0.001827	1.47e-06	+	336474	0	336474	1	IVNT	Neale-B_UKBB_EUR_2017
rs4730073	rs4730073	chr7:104855871	chr7:105215424	A	C	Age-related macular degeneration	EFO_0001365	Fritsche LG	26691988	European	2015	NA	NA	7.73e-08	-	33976	16144	17832	26	log OR	Fritsche-L_AMD_EUR_2016
rs4730073	rs4730073	chr7:104855871	chr7:105215424	A	C	Sitting height	EFO_0004339	Neale B	UKBB	European	2017	-0.009449	0.001957	1.38e-06	-	336172	0	336172	1	IVNT	Neale-B_UKBB_EUR_2017
rs4730073	rs4730073	chr7:104855871	chr7:105215424	A	C	Schizophrenia	EFO_0000692	PGC	25056061	Mixed	2014	-0.0634	0.0112	1.39e-08	-	82315	35476	46839	49	log OR	PGC_Schizophrenia_Mixed_2014
rs4726715	rs4726715	chr7:139488790	chr7:139788991	G	T	No treatment with medication for cholesterol, blood pressure, diabetes, or take exogenous hormones	EFO_0007056	Neale B	UKBB	European	2017	0.007759	0.001548	5.4e-07	+	180203	124239	55964	1	risk diff	Neale-B_UKBB_EUR_2017
rs12698403	rs12698403	chr7:156127246	chr7:156334552	A	G	Lung function FEV1	EFO_0004314	Wain LV	28166213	European	2017	0.029	0.003897	1e-13	+	-	-	-	-	unit decrease	NHGRI-EBI_GWAS_Catalog
rs12698403	rs12698403	chr7:156127246	chr7:156334552	A	G	Forced expiratory volume in 1-second	EFO_0004314	Neale B	UKBB	European	2017	-0.01738	0.002099	1.22e-16	-	307638	0	307638	1	IVNT	Neale-B_UKBB_EUR_2017
rs12698403	rs12698403	chr7:156127246	chr7:156334552	A	G	Forced expiratory volume in 1-second, best measure	EFO_0004314	Neale B	UKBB	European	2017	-0.01863	0.002306	6.52e-16	-	255492	0	255492	1	IVNT	Neale-B_UKBB_EUR_2017
rs12698403	rs12698403	chr7:156127246	chr7:156334552	A	G	Forced expiratory volume in 1-second, predicted percentage	EFO_0004314	Neale B	UKBB	European	2017	-0.03196	0.004285	8.9e-14	-	110423	0	110423	1	IVNT	Neale-B_UKBB_EUR_2017
rs12698403	rs12698403	chr7:156127246	chr7:156334552	A	G	Forced vital capacity	EFO_0004312	Neale B	UKBB	European	2017	-0.01123	0.00199	1.67e-08	-	307638	0	307638	1	IVNT	Neale-B_UKBB_EUR_2017
rs12698403	rs12698403	chr7:156127246	chr7:156334552	A	G	Forced vital capacity, best measure	EFO_0004312	Neale B	UKBB	European	2017	-0.01153	0.002183	1.29e-07	-	255492	0	255492	1	IVNT	Neale-B_UKBB_EUR_2017
rs12698403	rs12698403	chr7:156127246	chr7:156334552	A	G	Peak expiratory flow	EFO_0009718	Neale B	UKBB	European	2017	-0.01586	0.002181	3.63e-13	-	307638	0	307638	1	IVNT	Neale-B_UKBB_EUR_2017
rs330925	rs330925	chr8:9000941	chr8:9143431	G	A	Granulocyte count	EFO_0004586	Astle W	27863252	European	2016	0.01863	0.004092	5.32e-06	+	173480	0	173480	2	IVNT	Astle-W_Blood-Cell-Traits_EUR_2016
rs330925	rs330925	chr8:9000941	chr8:9143431	G	A	High light scatter percentage of red cells	EFO_0004586	Astle W	27863252	European	2016	0.02599	0.004087	2.03e-10	+	173480	0	173480	2	IVNT	Astle-W_Blood-Cell-Traits_EUR_2016
rs330925	rs330925	chr8:9000941	chr8:9143431	G	A	High light scatter reticulocyte count	EFO_0004586	Astle W	27863252	European	2016	0.02373	0.004087	6.41e-09	+	173480	0	173480	2	IVNT	Astle-W_Blood-Cell-Traits_EUR_2016
rs330925	rs330925	chr8:9000941	chr8:9143431	G	A	Immature fraction of reticulocytes	EFO_0004586	Astle W	27863252	European	2016	0.01946	0.004046	1.52e-06	+	173480	0	173480	2	IVNT	Astle-W_Blood-Cell-Traits_EUR_2016
rs330925	rs330925	chr8:9000941	chr8:9143431	G	A	Mean corpuscular hemoglobin	EFO_0004586	Astle W	27863252	European	2016	0.02064	0.004036	3.14e-07	+	173480	0	173480	2	IVNT	Astle-W_Blood-Cell-Traits_EUR_2016
rs330925	rs330925	chr8:9000941	chr8:9143431	G	A	Mean corpuscular volume	EFO_0004586	Astle W	27863252	European	2016	0.02555	0.004025	2.18e-10	+	173480	0	173480	2	IVNT	Astle-W_Blood-Cell-Traits_EUR_2016
rs330925	rs330925	chr8:9000941	chr8:9143431	G	A	Myeloid white cell count	EFO_0004586	Astle W	27863252	European	2016	0.01986	0.004103	1.29e-06	+	173480	0	173480	2	IVNT	Astle-W_Blood-Cell-Traits_EUR_2016
rs330925	rs330925	chr8:9000941	chr8:9143431	G	A	Neutrophil count	EFO_0004586	Astle W	27863252	European	2016	0.01981	0.004082	1.21e-06	+	173480	0	173480	2	IVNT	Astle-W_Blood-Cell-Traits_EUR_2016
rs330925	rs330925	chr8:9000941	chr8:9143431	G	A	Red cell distribution width	EFO_0004586	Astle W	27863252	European	2016	-0.02296	0.004034	1.26e-08	-	173480	0	173480	2	IVNT	Astle-W_Blood-Cell-Traits_EUR_2016
rs330925	rs330925	chr8:9000941	chr8:9143431	G	A	Reticulocyte count	EFO_0004586	Astle W	27863252	European	2016	0.02214	0.004092	6.31e-08	+	173480	0	173480	2	IVNT	Astle-W_Blood-Cell-Traits_EUR_2016
rs330925	rs330925	chr8:9000941	chr8:9143431	G	A	Reticulocyte fraction of red cells	EFO_0004586	Astle W	27863252	European	2016	0.02626	0.00409	1.36e-10	+	173480	0	173480	2	IVNT	Astle-W_Blood-Cell-Traits_EUR_2016
rs330925	rs330925	chr8:9000941	chr8:9143431	G	A	Sum basophil neutrophil counts	EFO_0004586	Astle W	27863252	European	2016	0.01952	0.004089	1.8e-06	+	173480	0	173480	2	IVNT	Astle-W_Blood-Cell-Traits_EUR_2016
rs330925	rs330925	chr8:9000941	chr8:9143431	G	A	Sum neutrophil eosinophil counts	EFO_0004586	Astle W	27863252	European	2016	0.01898	0.004085	3.41e-06	+	173480	0	173480	2	IVNT	Astle-W_Blood-Cell-Traits_EUR_2016
rs330925	rs330925	chr8:9000941	chr8:9143431	G	A	Arm fat mass left	-	Neale B	UKBB	European	2017	-0.01201	0.002619	4.52e-06	-	331164	0	331164	1	IVNT	Neale-B_UKBB_EUR_2017
rs330925	rs330925	chr8:9000941	chr8:9143431	G	A	Arm fat mass right	-	Neale B	UKBB	European	2017	-0.01165	0.002618	8.6e-06	-	331226	0	331226	1	IVNT	Neale-B_UKBB_EUR_2017
rs330925	rs330925	chr8:9000941	chr8:9143431	G	A	Arm fat percentage left	-	Neale B	UKBB	European	2017	-0.009213	0.002022	5.23e-06	-	331198	0	331198	1	IVNT	Neale-B_UKBB_EUR_2017
rs330925	rs330925	chr8:9000941	chr8:9143431	G	A	Body mass index	EFO_0004340	Neale B	UKBB	European	2017	-0.01432	0.002643	6.02e-08	-	336107	0	336107	1	IVNT	Neale-B_UKBB_EUR_2017
rs330925	rs330925	chr8:9000941	chr8:9143431	G	A	Diastolic blood pressure	EFO_0006336	Neale B	UKBB	European	2017	-0.02139	0.002706	2.65e-15	-	317756	0	317756	1	IVNT	Neale-B_UKBB_EUR_2017
rs330925	rs330925	chr8:9000941	chr8:9143431	G	A	Fed-up feelings	EFO_0009588	Neale B	UKBB	European	2017	0.00657	0.001327	7.47e-07	+	330549	134124	196425	1	risk diff	Neale-B_UKBB_EUR_2017
rs330925	rs330925	chr8:9000941	chr8:9143431	G	A	Heel bone mineral density	EFO_0009270	Neale B	UKBB	European	2017	-0.02687	0.003422	4.08e-15	-	194398	0	194398	1	IVNT	Neale-B_UKBB_EUR_2017
rs330925	rs330925	chr8:9000941	chr8:9143431	G	A	Heel bone mineral density left	EFO_0009270	Neale B	UKBB	European	2017	-0.03312	0.004576	4.56e-13	-	106254	0	106254	1	IVNT	Neale-B_UKBB_EUR_2017
rs330925	rs330925	chr8:9000941	chr8:9143431	G	A	Heel bone mineral density right	EFO_0009270	Neale B	UKBB	European	2017	-0.03233	0.004546	1.15e-12	-	106251	0	106251	1	IVNT	Neale-B_UKBB_EUR_2017
rs330925	rs330925	chr8:9000941	chr8:9143431	G	A	Impedance of arm right	-	Neale B	UKBB	European	2017	0.00835	0.001879	8.84e-06	+	331279	0	331279	1	IVNT	Neale-B_UKBB_EUR_2017
rs330925	rs330925	chr8:9000941	chr8:9143431	G	A	Irritability	EFO_0009594	Neale B	UKBB	European	2017	0.005873	0.001228	1.73e-06	+	322668	90282	232386	1	risk diff	Neale-B_UKBB_EUR_2017
rs330925	rs330925	chr8:9000941	chr8:9143431	G	A	Leg fat mass left	-	Neale B	UKBB	European	2017	-0.01041	0.002112	8.2e-07	-	331275	0	331275	1	IVNT	Neale-B_UKBB_EUR_2017
rs330925	rs330925	chr8:9000941	chr8:9143431	G	A	Leg fat mass right	-	Neale B	UKBB	European	2017	-0.01028	0.002136	1.48e-06	-	331293	0	331293	1	IVNT	Neale-B_UKBB_EUR_2017
rs330925	rs330925	chr8:9000941	chr8:9143431	G	A	Leg fat percentage left	-	Neale B	UKBB	European	2017	-0.008025	0.001671	1.56e-06	-	331278	0	331278	1	IVNT	Neale-B_UKBB_EUR_2017
rs330925	rs330925	chr8:9000941	chr8:9143431	G	A	Leg fat percentage right	-	Neale B	UKBB	European	2017	-0.007534	0.001692	8.49e-06	-	331296	0	331296	1	IVNT	Neale-B_UKBB_EUR_2017
rs330925	rs330925	chr8:9000941	chr8:9143431	G	A	Nervous feelings	-	Neale B	UKBB	European	2017	0.00572	0.001149	6.48e-07	+	328725	77767	250958	1	risk diff	Neale-B_UKBB_EUR_2017
rs330925	rs330925	chr8:9000941	chr8:9143431	G	A	Neuroticism score	EFO_0007660	Neale B	UKBB	European	2017	0.05212	0.009568	5.11e-08	+	274108	0	274108	1	-	Neale-B_UKBB_EUR_2017
rs330925	rs330925	chr8:9000941	chr8:9143431	G	A	Pain type experienced in last month: headache	EFO_0003843	Neale B	UKBB	European	2017	0.004954	0.001066	3.39e-06	+	336650	66967	269683	1	risk diff	Neale-B_UKBB_EUR_2017
rs330925	rs330925	chr8:9000941	chr8:9143431	G	A	Sensitivity or hurt feelings	EFO_0009599	Neale B	UKBB	European	2017	0.005924	0.001325	7.79e-06	+	327832	182340	145492	1	risk diff	Neale-B_UKBB_EUR_2017
rs330925	rs330925	chr8:9000941	chr8:9143431	G	A	Sitting height	EFO_0004339	Neale B	UKBB	European	2017	-0.01137	0.002065	3.64e-08	-	336172	0	336172	1	IVNT	Neale-B_UKBB_EUR_2017
rs330925	rs330925	chr8:9000941	chr8:9143431	G	A	Systolic blood pressure	EFO_0006335	Neale B	UKBB	European	2017	-0.01456	0.002704	7.27e-08	-	317754	0	317754	1	IVNT	Neale-B_UKBB_EUR_2017
rs330925	rs330925	chr8:9000941	chr8:9143431	G	A	Whole body fat mass	-	Neale B	UKBB	European	2017	-0.01159	0.002607	8.71e-06	-	330762	0	330762	1	IVNT	Neale-B_UKBB_EUR_2017
rs330925	rs330925	chr8:9000941	chr8:9143431	G	A	Worrier or anxious feelings	EFO_0009863	Neale B	UKBB	European	2017	0.006084	0.001327	4.52e-06	+	328717	186559	142158	1	risk diff	Neale-B_UKBB_EUR_2017
rs4737183	rs4737183	chr8:64720693	chr8:63808136	A	G	Arm fat mass left	-	Neale B	UKBB	European	2017	0.0145	0.002391	1.33e-09	+	331164	0	331164	1	IVNT	Neale-B_UKBB_EUR_2017
rs4737183	rs4737183	chr8:64720693	chr8:63808136	A	G	Arm fat mass right	-	Neale B	UKBB	European	2017	0.01448	0.00239	1.39e-09	+	331226	0	331226	1	IVNT	Neale-B_UKBB_EUR_2017
rs4737183	rs4737183	chr8:64720693	chr8:63808136	A	G	Arm fat percentage left	-	Neale B	UKBB	European	2017	0.008767	0.001847	2.06e-06	+	331198	0	331198	1	IVNT	Neale-B_UKBB_EUR_2017
rs4737183	rs4737183	chr8:64720693	chr8:63808136	A	G	Arm fat percentage right	-	Neale B	UKBB	European	2017	0.009624	0.001855	2.13e-07	+	331249	0	331249	1	IVNT	Neale-B_UKBB_EUR_2017
rs4737183	rs4737183	chr8:64720693	chr8:63808136	A	G	Arm fat-free mass left	-	Neale B	UKBB	European	2017	0.009318	0.001551	1.88e-09	+	331159	0	331159	1	IVNT	Neale-B_UKBB_EUR_2017
rs4737183	rs4737183	chr8:64720693	chr8:63808136	A	G	Arm fat-free mass right	-	Neale B	UKBB	European	2017	0.007694	0.00152	4.16e-07	+	331221	0	331221	1	IVNT	Neale-B_UKBB_EUR_2017
rs4737183	rs4737183	chr8:64720693	chr8:63808136	A	G	Arm predicted mass left	-	Neale B	UKBB	European	2017	0.009128	0.001545	3.47e-09	+	331146	0	331146	1	IVNT	Neale-B_UKBB_EUR_2017
rs4737183	rs4737183	chr8:64720693	chr8:63808136	A	G	Arm predicted mass right	-	Neale B	UKBB	European	2017	0.007751	0.001515	3.1e-07	+	331216	0	331216	1	IVNT	Neale-B_UKBB_EUR_2017
rs4737183	rs4737183	chr8:64720693	chr8:63808136	A	G	Average weekly beer plus cider intake	EFO_0004329	Neale B	UKBB	European	2017	-0.01076	0.002011	8.76e-08	-	241447	0	241447	1	-	Neale-B_UKBB_EUR_2017
rs4737183	rs4737183	chr8:64720693	chr8:63808136	A	G	Basal metabolic rate	EFO_0007777	Neale B	UKBB	European	2017	0.009935	0.001618	8.15e-10	+	331307	0	331307	1	IVNT	Neale-B_UKBB_EUR_2017
rs4737183	rs4737183	chr8:64720693	chr8:63808136	A	G	Body mass index	EFO_0004340	Neale B	UKBB	European	2017	0.01392	0.002413	8.01e-09	+	336107	0	336107	1	IVNT	Neale-B_UKBB_EUR_2017
rs4737183	rs4737183	chr8:64720693	chr8:63808136	A	G	Comparative body size at age 10	-	Neale B	UKBB	European	2017	-0.007802	0.00167	2.97e-06	-	331693	0	331693	1	-	Neale-B_UKBB_EUR_2017
rs4737183	rs4737183	chr8:64720693	chr8:63808136	A	G	Forced vital capacity	EFO_0004312	Neale B	UKBB	European	2017	-0.00882	0.00198	8.37e-06	-	307638	0	307638	1	IVNT	Neale-B_UKBB_EUR_2017
rs4737183	rs4737183	chr8:64720693	chr8:63808136	A	G	Frequency of stair climbing in last 4 weeks	EFO_0008002	Neale B	UKBB	European	2017	-0.01414	0.003179	8.69e-06	-	334169	0	334169	1	-	Neale-B_UKBB_EUR_2017
rs4737183	rs4737183	chr8:64720693	chr8:63808136	A	G	Hip circumference	EFO_0005093	Neale B	UKBB	European	2017	0.01519	0.002415	3.2e-10	+	336601	0	336601	1	IVNT	Neale-B_UKBB_EUR_2017
rs4737183	rs4737183	chr8:64720693	chr8:63808136	A	G	Impedance of arm left	-	Neale B	UKBB	European	2017	-0.008635	0.001723	5.38e-07	-	331292	0	331292	1	IVNT	Neale-B_UKBB_EUR_2017
rs4737183	rs4737183	chr8:64720693	chr8:63808136	A	G	Impedance of leg left	-	Neale B	UKBB	European	2017	-0.0133	0.002224	2.23e-09	-	331296	0	331296	1	IVNT	Neale-B_UKBB_EUR_2017
rs4737183	rs4737183	chr8:64720693	chr8:63808136	A	G	Impedance of leg right	-	Neale B	UKBB	European	2017	-0.01404	0.002207	2e-10	-	331301	0	331301	1	IVNT	Neale-B_UKBB_EUR_2017
rs4737183	rs4737183	chr8:64720693	chr8:63808136	A	G	Impedance of whole body	-	Neale B	UKBB	European	2017	-0.0107	0.00186	8.94e-09	-	331284	0	331284	1	IVNT	Neale-B_UKBB_EUR_2017
rs4737183	rs4737183	chr8:64720693	chr8:63808136	A	G	Leg fat mass left	-	Neale B	UKBB	European	2017	0.009703	0.001928	4.84e-07	+	331275	0	331275	1	IVNT	Neale-B_UKBB_EUR_2017
rs4737183	rs4737183	chr8:64720693	chr8:63808136	A	G	Leg fat mass right	-	Neale B	UKBB	European	2017	0.009622	0.00195	8.09e-07	+	331293	0	331293	1	IVNT	Neale-B_UKBB_EUR_2017
rs4737183	rs4737183	chr8:64720693	chr8:63808136	A	G	Leg fat-free mass left	-	Neale B	UKBB	European	2017	0.009541	0.001606	2.87e-09	+	331258	0	331258	1	IVNT	Neale-B_UKBB_EUR_2017
rs4737183	rs4737183	chr8:64720693	chr8:63808136	A	G	Leg fat-free mass right	-	Neale B	UKBB	European	2017	0.009711	0.001606	1.47e-09	+	331285	0	331285	1	IVNT	Neale-B_UKBB_EUR_2017
rs4737183	rs4737183	chr8:64720693	chr8:63808136	A	G	Leg predicted mass left	-	Neale B	UKBB	European	2017	0.009532	0.001595	2.31e-09	+	331253	0	331253	1	IVNT	Neale-B_UKBB_EUR_2017
rs4737183	rs4737183	chr8:64720693	chr8:63808136	A	G	Leg predicted mass right	-	Neale B	UKBB	European	2017	0.009699	0.001595	1.2e-09	+	331285	0	331285	1	IVNT	Neale-B_UKBB_EUR_2017
rs4737183	rs4737183	chr8:64720693	chr8:63808136	A	G	Trunk fat mass	EFO_0005409	Neale B	UKBB	European	2017	0.01174	0.002456	1.75e-06	+	331093	0	331093	1	IVNT	Neale-B_UKBB_EUR_2017
rs4737183	rs4737183	chr8:64720693	chr8:63808136	A	G	Trunk fat-free mass	-	Neale B	UKBB	European	2017	0.008207	0.001537	9.24e-08	+	331030	0	331030	1	IVNT	Neale-B_UKBB_EUR_2017
rs4737183	rs4737183	chr8:64720693	chr8:63808136	A	G	Trunk predicted mass	-	Neale B	UKBB	European	2017	0.008124	0.001532	1.13e-07	+	330995	0	330995	1	IVNT	Neale-B_UKBB_EUR_2017
rs4737183	rs4737183	chr8:64720693	chr8:63808136	A	G	Waist circumference	EFO_0004342	Neale B	UKBB	European	2017	0.01195	0.00216	3.2e-08	+	336639	0	336639	1	IVNT	Neale-B_UKBB_EUR_2017
rs4737183	rs4737183	chr8:64720693	chr8:63808136	A	G	Weight	EFO_0004338	Neale B	UKBB	European	2017	0.01252	0.002131	4.27e-09	+	336227	0	336227	1	IVNT	Neale-B_UKBB_EUR_2017
rs4737183	rs4737183	chr8:64720693	chr8:63808136	A	G	Whole body fat mass	-	Neale B	UKBB	European	2017	0.01256	0.00238	1.33e-07	+	330762	0	330762	1	IVNT	Neale-B_UKBB_EUR_2017
rs4737183	rs4737183	chr8:64720693	chr8:63808136	A	G	Whole body fat-free mass	-	Neale B	UKBB	European	2017	0.009074	0.001543	4.05e-09	+	331291	0	331291	1	IVNT	Neale-B_UKBB_EUR_2017
rs4737183	rs4737183	chr8:64720693	chr8:63808136	A	G	Whole body water mass	-	Neale B	UKBB	European	2017	0.009171	0.001545	2.91e-09	+	331315	0	331315	1	IVNT	Neale-B_UKBB_EUR_2017
rs55915240	rs55915240	chr8:69559617	chr8:68647382	A	T	Comparative height size at age 10	-	Neale B	UKBB	European	2017	0.009643	0.002132	6.09e-06	+	332021	0	332021	1	-	Neale-B_UKBB_EUR_2017
rs55915240	rs55915240	chr8:69559617	chr8:68647382	A	T	Forced vital capacity, best measure	EFO_0004312	Neale B	UKBB	European	2017	-0.01239	0.00278	8.32e-06	-	255492	0	255492	1	IVNT	Neale-B_UKBB_EUR_2017
rs55915240	rs55915240	chr8:69559617	chr8:68647382	A	T	Hip circumference	EFO_0005093	Neale B	UKBB	European	2017	-0.01543	0.003092	5.99e-07	-	336601	0	336601	1	IVNT	Neale-B_UKBB_EUR_2017
rs55915240	rs55915240	chr8:69559617	chr8:68647382	A	T	Pain type experienced in last month: back pain	EFO_0003843	Neale B	UKBB	European	2017	0.008593	0.001363	2.9e-10	+	336650	85221	251429	1	risk diff	Neale-B_UKBB_EUR_2017
rs1441207	rs1441207	chr8:70367191	chr8:69454956	G	C	Forced expiratory volume in 1-second, best measure	EFO_0004314	Neale B	UKBB	European	2017	-0.01196	0.002617	4.88e-06	-	255492	0	255492	1	IVNT	Neale-B_UKBB_EUR_2017
rs659398	rs659398	chr8:103131300	chr8:102119072	T	C	Forced expiratory volume in 1-second	EFO_0004314	Neale B	UKBB	European	2017	-0.01059	0.002358	7.06e-06	-	307638	0	307638	1	IVNT	Neale-B_UKBB_EUR_2017
rs659398	rs659398	chr8:103131300	chr8:102119072	T	C	Forced expiratory volume in 1-second, best measure	EFO_0004314	Neale B	UKBB	European	2017	-0.01197	0.002593	3.89e-06	-	255492	0	255492	1	IVNT	Neale-B_UKBB_EUR_2017
rs6470697	rs6470697	chr8:130130604	chr8:129118358	A	C	Forced expiratory volume in 1-second	EFO_0004314	Neale B	UKBB	European	2017	-0.01952	0.003503	2.52e-08	-	307638	0	307638	1	IVNT	Neale-B_UKBB_EUR_2017
rs6470697	rs6470697	chr8:130130604	chr8:129118358	A	C	Forced expiratory volume in 1-second, best measure	EFO_0004314	Neale B	UKBB	European	2017	-0.02198	0.003857	1.21e-08	-	255492	0	255492	1	IVNT	Neale-B_UKBB_EUR_2017
rs6470697	rs6470697	chr8:130130604	chr8:129118358	A	C	Forced expiratory volume in 1-second, predicted percentage	EFO_0004314	Neale B	UKBB	European	2017	-0.04523	0.007183	3.03e-10	-	110423	0	110423	1	IVNT	Neale-B_UKBB_EUR_2017
rs6470697	rs6470697	chr8:130130604	chr8:129118358	A	C	Forced vital capacity, best measure	EFO_0004312	Neale B	UKBB	European	2017	-0.01628	0.003652	8.34e-06	-	255492	0	255492	1	IVNT	Neale-B_UKBB_EUR_2017
rs7838717	rs7838717	chr8:145504343	chr8:144280310	C	T	Waist circumference adjusted for smoking	EFO_0007789;EFO_0004318	GIANT	28443625	European	2017	-0.0219	0.0048	4e-06	-	118858	0	118858	68	IVNT	GIANT_Waist-adjusted-Smoking_EUR_2017
rs7838717	rs7838717	chr8:145504343	chr8:144280310	C	T	Waist circumference adjusted for smoking	EFO_0007789;EFO_0004318	GIANT	28443625	Mixed	2017	-0.021	0.0046	4.71e-06	-	130886	0	130886	74	IVNT	GIANT_Waist-adjusted-Smoking_Mixed_2017
rs7838717	rs7838717	chr8:145504343	chr8:144280310	C	T	Dupuytrens disease	EFO_0004229	Ng M	28886342	European	2017	-0.1672	0.0222	5e-14	-	-	-	-	-	log OR	NHGRI-EBI_GWAS_Catalog
rs7838717	rs7838717	chr8:145504343	chr8:144280310	C	T	Height	EFO_0004339	Neale B	UKBB	European	2017	-0.008768	0.001822	1.49e-06	-	336474	0	336474	1	IVNT	Neale-B_UKBB_EUR_2017
rs7838717	rs7838717	chr8:145504343	chr8:144280310	C	T	Impedance of arm left	-	Neale B	UKBB	European	2017	-0.01231	0.001811	1.07e-11	-	331292	0	331292	1	IVNT	Neale-B_UKBB_EUR_2017
rs7838717	rs7838717	chr8:145504343	chr8:144280310	C	T	Impedance of arm right	-	Neale B	UKBB	European	2017	-0.01308	0.001803	4e-13	-	331279	0	331279	1	IVNT	Neale-B_UKBB_EUR_2017
rs7838717	rs7838717	chr8:145504343	chr8:144280310	C	T	Impedance of leg left	-	Neale B	UKBB	European	2017	-0.01243	0.002338	1.05e-07	-	331296	0	331296	1	IVNT	Neale-B_UKBB_EUR_2017
rs7838717	rs7838717	chr8:145504343	chr8:144280310	C	T	Impedance of leg right	-	Neale B	UKBB	European	2017	-0.01273	0.00232	4.09e-08	-	331301	0	331301	1	IVNT	Neale-B_UKBB_EUR_2017
rs7838717	rs7838717	chr8:145504343	chr8:144280310	C	T	Impedance of whole body	-	Neale B	UKBB	European	2017	-0.01353	0.001956	4.52e-12	-	331284	0	331284	1	IVNT	Neale-B_UKBB_EUR_2017
rs7838717	rs7838717	chr8:145504343	chr8:144280310	C	T	Sitting height	EFO_0004339	Neale B	UKBB	European	2017	-0.01071	0.001982	6.59e-08	-	336172	0	336172	1	IVNT	Neale-B_UKBB_EUR_2017
rs4741893	rs4741893	chr9:4123284	chr9:4123284	C	G	Hematocrit	EFO_0004586	Astle W	27863252	European	2016	0.0216	0.003626	2.55e-09	+	173480	0	173480	2	IVNT	Astle-W_Blood-Cell-Traits_EUR_2016
rs4741893	rs4741893	chr9:4123284	chr9:4123284	C	G	Hemoglobin concentration	EFO_0004586	Astle W	27863252	European	2016	0.02078	0.003641	1.15e-08	+	173480	0	173480	2	IVNT	Astle-W_Blood-Cell-Traits_EUR_2016
rs4741893	rs4741893	chr9:4123284	chr9:4123284	C	G	Red blood cell count	EFO_0004586	Astle W	27863252	European	2016	0.01994	0.003652	4.74e-08	+	173480	0	173480	2	IVNT	Astle-W_Blood-Cell-Traits_EUR_2016
rs4741893	rs4741893	chr9:4123284	chr9:4123284	C	G	Forced expiratory volume in 1-second	EFO_0004314	Neale B	UKBB	European	2017	-0.01234	0.002122	6.11e-09	-	307638	0	307638	1	IVNT	Neale-B_UKBB_EUR_2017
rs4741893	rs4741893	chr9:4123284	chr9:4123284	C	G	Forced expiratory volume in 1-second, best measure	EFO_0004314	Neale B	UKBB	European	2017	-0.01523	0.002334	6.69e-11	-	255492	0	255492	1	IVNT	Neale-B_UKBB_EUR_2017
rs4741893	rs4741893	chr9:4123284	chr9:4123284	C	G	Forced expiratory volume in 1-second, predicted percentage	EFO_0004314	Neale B	UKBB	European	2017	-0.02892	0.004346	2.87e-11	-	110423	0	110423	1	IVNT	Neale-B_UKBB_EUR_2017
rs4741893	rs4741893	chr9:4123284	chr9:4123284	C	G	Peak expiratory flow	EFO_0009718	Neale B	UKBB	European	2017	-0.01145	0.002206	2.1e-07	-	307638	0	307638	1	IVNT	Neale-B_UKBB_EUR_2017
rs4741893	rs4741893	chr9:4123284	chr9:4123284	C	G	Sleep duration	EFO_0005271	Neale B	UKBB	European	2017	0.01158	0.001914	1.45e-09	+	335410	0	335410	1	-	Neale-B_UKBB_EUR_2017
rs72718111	rs72718111	chr9:16985589	chr9:16985591	A	C	Forced expiratory volume in 1-second	EFO_0004314	Neale B	UKBB	European	2017	-0.01486	0.002404	6.32e-10	-	307638	0	307638	1	IVNT	Neale-B_UKBB_EUR_2017
rs72718111	rs72718111	chr9:16985589	chr9:16985591	A	C	Forced expiratory volume in 1-second, best measure	EFO_0004314	Neale B	UKBB	European	2017	-0.01502	0.002644	1.35e-08	-	255492	0	255492	1	IVNT	Neale-B_UKBB_EUR_2017
rs72718111	rs72718111	chr9:16985589	chr9:16985591	A	C	Forced expiratory volume in 1-second, predicted percentage	EFO_0004314	Neale B	UKBB	European	2017	-0.02242	0.004943	5.72e-06	-	110423	0	110423	1	IVNT	Neale-B_UKBB_EUR_2017
rs72718111	rs72718111	chr9:16985589	chr9:16985591	A	C	Forced vital capacity	EFO_0004312	Neale B	UKBB	European	2017	-0.01517	0.002279	2.78e-11	-	307638	0	307638	1	IVNT	Neale-B_UKBB_EUR_2017
rs72718111	rs72718111	chr9:16985589	chr9:16985591	A	C	Forced vital capacity, best measure	EFO_0004312	Neale B	UKBB	European	2017	-0.01545	0.002504	6.75e-10	-	255492	0	255492	1	IVNT	Neale-B_UKBB_EUR_2017
rs201191	rs201191	chr9:23585035	chr9:23585037	C	A	Asthma	EFO_0000270	Neale B	UKBB	European	2017	0.003831	0.0007798	8.97e-07	+	336782	38791	297991	1	risk diff	Neale-B_UKBB_EUR_2017
rs201191	rs201191	chr9:23585035	chr9:23585037	C	A	Forced expiratory volume in 1-second	EFO_0004314	Neale B	UKBB	European	2017	-0.01349	0.002084	9.63e-11	-	307638	0	307638	1	IVNT	Neale-B_UKBB_EUR_2017
rs201191	rs201191	chr9:23585035	chr9:23585037	C	A	Forced expiratory volume in 1-second, best measure	EFO_0004314	Neale B	UKBB	European	2017	-0.01405	0.002291	8.66e-10	-	255492	0	255492	1	IVNT	Neale-B_UKBB_EUR_2017
rs201191	rs201191	chr9:23585035	chr9:23585037	C	A	Peak expiratory flow	EFO_0009718	Neale B	UKBB	European	2017	-0.01066	0.002166	8.62e-07	-	307638	0	307638	1	IVNT	Neale-B_UKBB_EUR_2017
rs201191	rs201191	chr9:23585035	chr9:23585037	C	A	Self-reported asthma	EFO_0000270	Neale B	UKBB	European	2017	0.00426	0.0007813	4.98e-08	+	337159	39049	298110	1	risk diff	Neale-B_UKBB_EUR_2017
rs7028528	rs7028528	chr9:83789710	chr9:81174795	A	C	Forced expiratory volume in 1-second, best measure	EFO_0004314	Neale B	UKBB	European	2017	-0.01289	0.002435	1.18e-07	-	255492	0	255492	1	IVNT	Neale-B_UKBB_EUR_2017
rs7028528	rs7028528	chr9:83789710	chr9:81174795	A	C	Forced vital capacity, best measure	EFO_0004312	Neale B	UKBB	European	2017	-0.0114	0.002305	7.54e-07	-	255492	0	255492	1	IVNT	Neale-B_UKBB_EUR_2017
rs750188	rs750188	chr9:89086278	chr9:86471363	T	A	Comparative height size at age 10	-	Neale B	UKBB	European	2017	-0.01139	0.001662	7.13e-12	-	332021	0	332021	1	-	Neale-B_UKBB_EUR_2017
rs750188	rs750188	chr9:89086278	chr9:86471363	T	A	Height	EFO_0004339	Neale B	UKBB	European	2017	-0.01946	0.001729	2.26e-29	-	336474	0	336474	1	IVNT	Neale-B_UKBB_EUR_2017
rs750188	rs750188	chr9:89086278	chr9:86471363	T	A	Sitting height	EFO_0004339	Neale B	UKBB	European	2017	-0.01283	0.001881	8.99e-12	-	336172	0	336172	1	IVNT	Neale-B_UKBB_EUR_2017
rs3118008	rs3118008	chr9:95180375	chr9:92418093	A	C	Comparative height size at age 10	-	Neale B	UKBB	European	2017	-0.008235	0.001858	9.34e-06	-	332021	0	332021	1	-	Neale-B_UKBB_EUR_2017
rs3118008	rs3118008	chr9:95180375	chr9:92418093	A	C	Forced expiratory volume in 1-second, predicted percentage	EFO_0004314	Neale B	UKBB	European	2017	0.02193	0.004779	4.44e-06	+	110423	0	110423	1	IVNT	Neale-B_UKBB_EUR_2017
rs3118008	rs3118008	chr9:95180375	chr9:92418093	A	C	Height	EFO_0004339	Neale B	UKBB	European	2017	-0.01243	0.001933	1.29e-10	-	336474	0	336474	1	IVNT	Neale-B_UKBB_EUR_2017
rs3118008	rs3118008	chr9:95180375	chr9:92418093	A	C	Impedance of arm left	-	Neale B	UKBB	European	2017	-0.01636	0.001921	1.67e-17	-	331292	0	331292	1	IVNT	Neale-B_UKBB_EUR_2017
rs3118008	rs3118008	chr9:95180375	chr9:92418093	A	C	Impedance of arm right	-	Neale B	UKBB	European	2017	-0.01681	0.001913	1.53e-18	-	331279	0	331279	1	IVNT	Neale-B_UKBB_EUR_2017
rs3118008	rs3118008	chr9:95180375	chr9:92418093	A	C	Impedance of leg left	-	Neale B	UKBB	European	2017	-0.01386	0.002481	2.3e-08	-	331296	0	331296	1	IVNT	Neale-B_UKBB_EUR_2017
rs3118008	rs3118008	chr9:95180375	chr9:92418093	A	C	Impedance of leg right	-	Neale B	UKBB	European	2017	-0.0126	0.002462	3.07e-07	-	331301	0	331301	1	IVNT	Neale-B_UKBB_EUR_2017
rs3118008	rs3118008	chr9:95180375	chr9:92418093	A	C	Impedance of whole body	-	Neale B	UKBB	European	2017	-0.01681	0.002075	5.36e-16	-	331284	0	331284	1	IVNT	Neale-B_UKBB_EUR_2017
rs3118008	rs3118008	chr9:95180375	chr9:92418093	A	C	Sitting height	EFO_0004339	Neale B	UKBB	European	2017	-0.0102	0.002103	1.25e-06	-	336172	0	336172	1	IVNT	Neale-B_UKBB_EUR_2017
rs10125279	rs10125279	chr9:118612922	chr9:115850643	A	G	Height	EFO_0004339	Neale B	UKBB	European	2017	-0.01116	0.001769	2.83e-10	-	336474	0	336474	1	IVNT	Neale-B_UKBB_EUR_2017
rs803909	rs803909	chr9:119413447	chr9:116651168	G	T	Arm fat-free mass left	-	Neale B	UKBB	European	2017	-0.008224	0.001548	1.09e-07	-	331159	0	331159	1	IVNT	Neale-B_UKBB_EUR_2017
rs803909	rs803909	chr9:119413447	chr9:116651168	G	T	Arm fat-free mass right	-	Neale B	UKBB	European	2017	-0.008619	0.001518	1.35e-08	-	331221	0	331221	1	IVNT	Neale-B_UKBB_EUR_2017
rs803909	rs803909	chr9:119413447	chr9:116651168	G	T	Arm predicted mass left	-	Neale B	UKBB	European	2017	-0.007682	0.001543	6.37e-07	-	331146	0	331146	1	IVNT	Neale-B_UKBB_EUR_2017
rs803909	rs803909	chr9:119413447	chr9:116651168	G	T	Arm predicted mass right	-	Neale B	UKBB	European	2017	-0.008399	0.001512	2.79e-08	-	331216	0	331216	1	IVNT	Neale-B_UKBB_EUR_2017
rs803909	rs803909	chr9:119413447	chr9:116651168	G	T	Basal metabolic rate	EFO_0007777	Neale B	UKBB	European	2017	-0.007882	0.001615	1.06e-06	-	331307	0	331307	1	IVNT	Neale-B_UKBB_EUR_2017
rs803909	rs803909	chr9:119413447	chr9:116651168	G	T	Forced expiratory volume in 1-second	EFO_0004314	Neale B	UKBB	European	2017	-0.01633	0.002085	4.83e-15	-	307638	0	307638	1	IVNT	Neale-B_UKBB_EUR_2017
rs803909	rs803909	chr9:119413447	chr9:116651168	G	T	Forced expiratory volume in 1-second, best measure	EFO_0004314	Neale B	UKBB	European	2017	-0.01749	0.002291	2.31e-14	-	255492	0	255492	1	IVNT	Neale-B_UKBB_EUR_2017
rs803909	rs803909	chr9:119413447	chr9:116651168	G	T	Forced vital capacity	EFO_0004312	Neale B	UKBB	European	2017	-0.01093	0.001977	3.21e-08	-	307638	0	307638	1	IVNT	Neale-B_UKBB_EUR_2017
rs803909	rs803909	chr9:119413447	chr9:116651168	G	T	Forced vital capacity, best measure	EFO_0004312	Neale B	UKBB	European	2017	-0.01211	0.00217	2.39e-08	-	255492	0	255492	1	IVNT	Neale-B_UKBB_EUR_2017
rs803909	rs803909	chr9:119413447	chr9:116651168	G	T	Height	EFO_0004339	Neale B	UKBB	European	2017	-0.008679	0.001731	5.3e-07	-	336474	0	336474	1	IVNT	Neale-B_UKBB_EUR_2017
rs803909	rs803909	chr9:119413447	chr9:116651168	G	T	Impedance of arm left	-	Neale B	UKBB	European	2017	0.008132	0.00172	2.27e-06	+	331292	0	331292	1	IVNT	Neale-B_UKBB_EUR_2017
rs803909	rs803909	chr9:119413447	chr9:116651168	G	T	Impedance of arm right	-	Neale B	UKBB	European	2017	0.008224	0.001713	1.57e-06	+	331279	0	331279	1	IVNT	Neale-B_UKBB_EUR_2017
rs803909	rs803909	chr9:119413447	chr9:116651168	G	T	Leg fat-free mass left	-	Neale B	UKBB	European	2017	-0.007245	0.001604	6.26e-06	-	331258	0	331258	1	IVNT	Neale-B_UKBB_EUR_2017
rs803909	rs803909	chr9:119413447	chr9:116651168	G	T	Leg fat-free mass right	-	Neale B	UKBB	European	2017	-0.007348	0.001603	4.57e-06	-	331285	0	331285	1	IVNT	Neale-B_UKBB_EUR_2017
rs803909	rs803909	chr9:119413447	chr9:116651168	G	T	Leg predicted mass left	-	Neale B	UKBB	European	2017	-0.007051	0.001593	9.57e-06	-	331253	0	331253	1	IVNT	Neale-B_UKBB_EUR_2017
rs803909	rs803909	chr9:119413447	chr9:116651168	G	T	Leg predicted mass right	-	Neale B	UKBB	European	2017	-0.007321	0.001593	4.3e-06	-	331285	0	331285	1	IVNT	Neale-B_UKBB_EUR_2017
rs803909	rs803909	chr9:119413447	chr9:116651168	G	T	Peak expiratory flow	EFO_0009718	Neale B	UKBB	European	2017	-0.01801	0.002167	9.34e-17	-	307638	0	307638	1	IVNT	Neale-B_UKBB_EUR_2017
rs803909	rs803909	chr9:119413447	chr9:116651168	G	T	Sitting height	EFO_0004339	Neale B	UKBB	European	2017	-0.01302	0.001883	4.59e-12	-	336172	0	336172	1	IVNT	Neale-B_UKBB_EUR_2017
rs803909	rs803909	chr9:119413447	chr9:116651168	G	T	Trunk fat-free mass	-	Neale B	UKBB	European	2017	-0.009022	0.001534	4.08e-09	-	331030	0	331030	1	IVNT	Neale-B_UKBB_EUR_2017
rs803909	rs803909	chr9:119413447	chr9:116651168	G	T	Trunk predicted mass	-	Neale B	UKBB	European	2017	-0.008794	0.001529	8.86e-09	-	330995	0	330995	1	IVNT	Neale-B_UKBB_EUR_2017
rs803909	rs803909	chr9:119413447	chr9:116651168	G	T	Whole body fat-free mass	-	Neale B	UKBB	European	2017	-0.008494	0.00154	3.49e-08	-	331291	0	331291	1	IVNT	Neale-B_UKBB_EUR_2017
rs803909	rs803909	chr9:119413447	chr9:116651168	G	T	Whole body water mass	-	Neale B	UKBB	European	2017	-0.008319	0.001542	6.91e-08	-	331315	0	331315	1	IVNT	Neale-B_UKBB_EUR_2017
rs61482805	rs61482805	chr9:139102317	chr9:136210471	C	G	Basal metabolic rate	EFO_0007777	Neale B	UKBB	European	2017	0.008284	0.001713	1.33e-06	+	331307	0	331307	1	IVNT	Neale-B_UKBB_EUR_2017
rs61482805	rs61482805	chr9:139102317	chr9:136210471	C	G	Comparative height size at age 10	-	Neale B	UKBB	European	2017	0.01358	0.001764	1.4e-14	+	332021	0	332021	1	-	Neale-B_UKBB_EUR_2017
rs61482805	rs61482805	chr9:139102317	chr9:136210471	C	G	Forced expiratory volume in 1-second	EFO_0004314	Neale B	UKBB	European	2017	0.01564	0.002213	1.59e-12	+	307638	0	307638	1	IVNT	Neale-B_UKBB_EUR_2017
rs61482805	rs61482805	chr9:139102317	chr9:136210471	C	G	Forced expiratory volume in 1-second, best measure	EFO_0004314	Neale B	UKBB	European	2017	0.01854	0.002432	2.45e-14	+	255492	0	255492	1	IVNT	Neale-B_UKBB_EUR_2017
rs61482805	rs61482805	chr9:139102317	chr9:136210471	C	G	Forced expiratory volume in 1-second, predicted percentage	EFO_0004314	Neale B	UKBB	European	2017	0.02096	0.004519	3.53e-06	+	110423	0	110423	1	IVNT	Neale-B_UKBB_EUR_2017
rs61482805	rs61482805	chr9:139102317	chr9:136210471	C	G	Forced vital capacity	EFO_0004312	Neale B	UKBB	European	2017	0.01879	0.002098	3.31e-19	+	307638	0	307638	1	IVNT	Neale-B_UKBB_EUR_2017
rs61482805	rs61482805	chr9:139102317	chr9:136210471	C	G	Forced vital capacity, best measure	EFO_0004312	Neale B	UKBB	European	2017	0.02156	0.002302	7.65e-21	+	255492	0	255492	1	IVNT	Neale-B_UKBB_EUR_2017
rs61482805	rs61482805	chr9:139102317	chr9:136210471	C	G	Height	EFO_0004339	Neale B	UKBB	European	2017	0.0188	0.001836	1.3e-24	+	336474	0	336474	1	IVNT	Neale-B_UKBB_EUR_2017
rs61482805	rs61482805	chr9:139102317	chr9:136210471	C	G	Leg fat-free mass left	-	Neale B	UKBB	European	2017	0.008146	0.001701	1.69e-06	+	331258	0	331258	1	IVNT	Neale-B_UKBB_EUR_2017
rs61482805	rs61482805	chr9:139102317	chr9:136210471	C	G	Leg fat-free mass right	-	Neale B	UKBB	European	2017	0.008408	0.001701	7.66e-07	+	331285	0	331285	1	IVNT	Neale-B_UKBB_EUR_2017
rs61482805	rs61482805	chr9:139102317	chr9:136210471	C	G	Leg predicted mass left	-	Neale B	UKBB	European	2017	0.007891	0.00169	3.02e-06	+	331253	0	331253	1	IVNT	Neale-B_UKBB_EUR_2017
rs61482805	rs61482805	chr9:139102317	chr9:136210471	C	G	Leg predicted mass right	-	Neale B	UKBB	European	2017	0.008357	0.00169	7.59e-07	+	331285	0	331285	1	IVNT	Neale-B_UKBB_EUR_2017
rs61482805	rs61482805	chr9:139102317	chr9:136210471	C	G	Reason for glasses or contact lenses: for short-sightedness	-	Neale B	UKBB	European	2017	0.003833	0.0007043	5.27e-08	+	335700	26943	308757	1	risk diff	Neale-B_UKBB_EUR_2017
rs61482805	rs61482805	chr9:139102317	chr9:136210471	C	G	Sitting height	EFO_0004339	Neale B	UKBB	European	2017	0.02015	0.001997	6.03e-24	+	336172	0	336172	1	IVNT	Neale-B_UKBB_EUR_2017
rs61482805	rs61482805	chr9:139102317	chr9:136210471	C	G	Sodium in urine	EFO_0009282	Neale B	UKBB	European	2017	-0.0139	0.002516	3.26e-08	-	326831	0	326831	1	IVNT	Neale-B_UKBB_EUR_2017
rs61482805	rs61482805	chr9:139102317	chr9:136210471	C	G	Trunk fat-free mass	-	Neale B	UKBB	European	2017	0.008791	0.001628	6.61e-08	+	331030	0	331030	1	IVNT	Neale-B_UKBB_EUR_2017
rs61482805	rs61482805	chr9:139102317	chr9:136210471	C	G	Trunk predicted mass	-	Neale B	UKBB	European	2017	0.008577	0.001622	1.24e-07	+	330995	0	330995	1	IVNT	Neale-B_UKBB_EUR_2017
rs61482805	rs61482805	chr9:139102317	chr9:136210471	C	G	Whole body fat-free mass	-	Neale B	UKBB	European	2017	0.008377	0.001634	2.95e-07	+	331291	0	331291	1	IVNT	Neale-B_UKBB_EUR_2017
rs61482805	rs61482805	chr9:139102317	chr9:136210471	C	G	Whole body water mass	-	Neale B	UKBB	European	2017	0.008406	0.001636	2.8e-07	+	331315	0	331315	1	IVNT	Neale-B_UKBB_EUR_2017
rs10781518	rs10781518	chr9:139300547	chr9:136406095	A	G	Granulocyte count	EFO_0004586	Astle W	27863252	European	2016	-0.0228	0.003604	2.51e-10	-	173480	0	173480	2	IVNT	Astle-W_Blood-Cell-Traits_EUR_2016
rs10781518	rs10781518	chr9:139300547	chr9:136406095	A	G	Granulocyte percentage of myeloid white cells	EFO_0004586	Astle W	27863252	European	2016	-0.01865	0.003584	1.94e-07	-	173480	0	173480	2	IVNT	Astle-W_Blood-Cell-Traits_EUR_2016
rs10781518	rs10781518	chr9:139300547	chr9:136406095	A	G	Monocyte percentage of white cells	EFO_0004586	Astle W	27863252	European	2016	0.01631	0.003574	5.02e-06	+	173480	0	173480	2	IVNT	Astle-W_Blood-Cell-Traits_EUR_2016
rs10781518	rs10781518	chr9:139300547	chr9:136406095	A	G	Myeloid white cell count	EFO_0004586	Astle W	27863252	European	2016	-0.02217	0.003613	8.53e-10	-	173480	0	173480	2	IVNT	Astle-W_Blood-Cell-Traits_EUR_2016
rs10781518	rs10781518	chr9:139300547	chr9:136406095	A	G	Neutrophil count	EFO_0004586	Astle W	27863252	European	2016	-0.02161	0.003595	1.85e-09	-	173480	0	173480	2	IVNT	Astle-W_Blood-Cell-Traits_EUR_2016
rs10781518	rs10781518	chr9:139300547	chr9:136406095	A	G	Sum basophil neutrophil counts	EFO_0004586	Astle W	27863252	European	2016	-0.02171	0.003602	1.65e-09	-	173480	0	173480	2	IVNT	Astle-W_Blood-Cell-Traits_EUR_2016
rs10781518	rs10781518	chr9:139300547	chr9:136406095	A	G	Sum neutrophil eosinophil counts	EFO_0004586	Astle W	27863252	European	2016	-0.02268	0.003599	2.93e-10	-	173480	0	173480	2	IVNT	Astle-W_Blood-Cell-Traits_EUR_2016
rs10781518	rs10781518	chr9:139300547	chr9:136406095	A	G	White blood cell count	EFO_0004586	Astle W	27863252	European	2016	-0.02052	0.003598	1.17e-08	-	173480	0	173480	2	IVNT	Astle-W_Blood-Cell-Traits_EUR_2016
rs10781518	rs10781518	chr9:139300547	chr9:136406095	A	G	Height	EFO_0004339	GIANT	25282103	European	2014	-0.019	0.0031	5e-10	-	245905	0	245905	79	Z-score	GIANT_Height_EUR_2014
rs10781518	rs10781518	chr9:139300547	chr9:136406095	A	G	Crohns disease	EFO_0000384	IBDGC	26192919	European	2015	-0.2051	0.0232	1.12e-18	-	20883	5956	14927	7	log OR	IBDGC_Chrons-Disease_EUR_2015
rs10781518	rs10781518	chr9:139300547	chr9:136406095	A	G	Inflammatory bowel disease	EFO_0003767	IBDGC	26192919	European	2015	-0.1678	0.0172	1.84e-22	-	34652	12882	21770	15	log OR	IBDGC_IBD_EUR_2015
rs10781518	rs10781518	chr9:139300547	chr9:136406095	A	G	Ulcerative colitis	EFO_0000729	IBDGC	26192919	European	2015	-0.1389	0.0217	1.68e-10	-	27432	6968	20464	8	log OR	IBDGC_Ulcerative-Colitis_EUR_2015
rs10781518	rs10781518	chr9:139300547	chr9:136406095	A	G	Arm fat-free mass left	-	Neale B	UKBB	European	2017	-0.00733	0.001549	2.23e-06	-	331159	0	331159	1	IVNT	Neale-B_UKBB_EUR_2017
rs10781518	rs10781518	chr9:139300547	chr9:136406095	A	G	Comparative height size at age 10	-	Neale B	UKBB	European	2017	-0.008434	0.001664	4e-07	-	332021	0	332021	1	-	Neale-B_UKBB_EUR_2017
rs10781518	rs10781518	chr9:139300547	chr9:136406095	A	G	Height	EFO_0004339	Neale B	UKBB	European	2017	-0.01306	0.001731	4.59e-14	-	336474	0	336474	1	IVNT	Neale-B_UKBB_EUR_2017
rs10781518	rs10781518	chr9:139300547	chr9:136406095	A	G	Sitting height	EFO_0004339	Neale B	UKBB	European	2017	-0.01043	0.001884	3.07e-08	-	336172	0	336172	1	IVNT	Neale-B_UKBB_EUR_2017
rs10781518	rs10781518	chr9:139300547	chr9:136406095	A	G	Trunk fat-free mass	-	Neale B	UKBB	European	2017	-0.007526	0.001535	9.42e-07	-	331030	0	331030	1	IVNT	Neale-B_UKBB_EUR_2017
rs10781518	rs10781518	chr9:139300547	chr9:136406095	A	G	Trunk predicted mass	-	Neale B	UKBB	European	2017	-0.007449	0.00153	1.12e-06	-	330995	0	330995	1	IVNT	Neale-B_UKBB_EUR_2017
rs10781518	rs10781518	chr9:139300547	chr9:136406095	A	G	Whole body water mass	-	Neale B	UKBB	European	2017	-0.006976	0.001543	6.17e-06	-	331315	0	331315	1	IVNT	Neale-B_UKBB_EUR_2017
rs2271804	rs2271804	chr10:12252217	chr10:12210218	G	A	Body mass index males	EFO_0004340	Akiyama M	28892062	East Asian	2017	-0.02364	0.004835	1.01e-06	-	90992	0	90992	3	IVNT	Akiyama-M_BMI-M_EAS_2017
rs2271804	rs2271804	chr10:12252217	chr10:12210218	G	A	Lung function ratio of forced expiratory volume in 1 second FEV1 to forced vital capacity FVC FEV1FVC	NCIT_C38084;NCIT_C111359	Hancock DB	20010835	European	2009	NA	NA	1.73e-06	NA	20890	-	-	-	-	GRASP
rs2271804	rs2271804	chr10:12252217	chr10:12210218	G	A	Forced expiratory volume in 1-second	EFO_0004314	Neale B	UKBB	European	2017	-0.0223	0.002087	1.16e-26	-	307638	0	307638	1	IVNT	Neale-B_UKBB_EUR_2017
rs2271804	rs2271804	chr10:12252217	chr10:12210218	G	A	Forced expiratory volume in 1-second, best measure	EFO_0004314	Neale B	UKBB	European	2017	-0.0234	0.002292	1.8e-24	-	255492	0	255492	1	IVNT	Neale-B_UKBB_EUR_2017
rs2271804	rs2271804	chr10:12252217	chr10:12210218	G	A	Forced expiratory volume in 1-second, predicted percentage	EFO_0004314	Neale B	UKBB	European	2017	-0.03117	0.004264	2.69e-13	-	110423	0	110423	1	IVNT	Neale-B_UKBB_EUR_2017
rs2271804	rs2271804	chr10:12252217	chr10:12210218	G	A	Forced vital capacity	EFO_0004312	Neale B	UKBB	European	2017	-0.01181	0.001979	2.4e-09	-	307638	0	307638	1	IVNT	Neale-B_UKBB_EUR_2017
rs2271804	rs2271804	chr10:12252217	chr10:12210218	G	A	Forced vital capacity, best measure	EFO_0004312	Neale B	UKBB	European	2017	-0.01282	0.002171	3.46e-09	-	255492	0	255492	1	IVNT	Neale-B_UKBB_EUR_2017
rs2271804	rs2271804	chr10:12252217	chr10:12210218	G	A	Peak expiratory flow	EFO_0009718	Neale B	UKBB	European	2017	-0.01855	0.002169	1.22e-17	-	307638	0	307638	1	IVNT	Neale-B_UKBB_EUR_2017
rs2271804	rs2271804	chr10:12252217	chr10:12210218	G	A	Coronary artery disease	EFO_0000378;EFO_0001645	van der Harst P	29212778	Mixed	2018	0.03468	0.007005	7.4e-07	+	296525	34541	261984	1	log OR	van-der-Harst-P_CAD-UKBB_Mixed_2018
rs2271804	rs2271804	chr10:12252217	chr10:12210218	G	A	Coronary artery disease	EFO_0000378;EFO_0001645	van der Harst P	29212778	Mixed	2018	0.0271	0.0051	1.02e-07	+	547261	122733	424528	2	log OR	van-der-Harst-P_CAD_Mixed_2018
rs2393729	rs2393729	chr10:63837016	chr10:62077257	T	C	Hearing difficulty or problems	EFO_0004238	Neale B	UKBB	European	2017	-0.005717	0.001103	2.18e-07	-	323978	84839	239139	1	risk diff	Neale-B_UKBB_EUR_2017
rs7092539	rs7092539	chr10:65066509	chr10:63306749	C	T	Granulocyte count	EFO_0004586	Astle W	27863252	European	2016	0.02033	0.004602	9.91e-06	+	173480	0	173480	2	IVNT	Astle-W_Blood-Cell-Traits_EUR_2016
rs7092539	rs7092539	chr10:65066509	chr10:63306749	C	T	Granulocyte percentage of myeloid white cells	EFO_0004586	Astle W	27863252	European	2016	0.02505	0.004579	4.5e-08	+	173480	0	173480	2	IVNT	Astle-W_Blood-Cell-Traits_EUR_2016
rs7092539	rs7092539	chr10:65066509	chr10:63306749	C	T	Mean platelet volume	EFO_0004586	Astle W	27863252	European	2016	0.05992	0.004633	2.95e-38	+	173480	0	173480	2	IVNT	Astle-W_Blood-Cell-Traits_EUR_2016
rs7092539	rs7092539	chr10:65066509	chr10:63306749	C	T	Monocyte percentage of white cells	EFO_0004586	Astle W	27863252	European	2016	-0.02247	0.004567	8.66e-07	-	173480	0	173480	2	IVNT	Astle-W_Blood-Cell-Traits_EUR_2016
rs7092539	rs7092539	chr10:65066509	chr10:63306749	C	T	Neutrophil count	EFO_0004586	Astle W	27863252	European	2016	0.02159	0.00459	2.56e-06	+	173480	0	173480	2	IVNT	Astle-W_Blood-Cell-Traits_EUR_2016
rs7092539	rs7092539	chr10:65066509	chr10:63306749	C	T	Neutrophil percentage of white cells	EFO_0004586	Astle W	27863252	European	2016	0.02159	0.004574	2.35e-06	+	173480	0	173480	2	IVNT	Astle-W_Blood-Cell-Traits_EUR_2016
rs7092539	rs7092539	chr10:65066509	chr10:63306749	C	T	Platelet count	EFO_0004586	Astle W	27863252	European	2016	-0.02595	0.004673	2.81e-08	-	173480	0	173480	2	IVNT	Astle-W_Blood-Cell-Traits_EUR_2016
rs7092539	rs7092539	chr10:65066509	chr10:63306749	C	T	Platelet distribution width	EFO_0004586	Astle W	27863252	European	2016	0.02514	0.004608	4.86e-08	+	173480	0	173480	2	IVNT	Astle-W_Blood-Cell-Traits_EUR_2016
rs7092539	rs7092539	chr10:65066509	chr10:63306749	C	T	Sum basophil neutrophil counts	EFO_0004586	Astle W	27863252	European	2016	0.02091	0.004598	5.44e-06	+	173480	0	173480	2	IVNT	Astle-W_Blood-Cell-Traits_EUR_2016
rs7092539	rs7092539	chr10:65066509	chr10:63306749	C	T	Sum neutrophil eosinophil counts	EFO_0004586	Astle W	27863252	European	2016	0.02097	0.004594	5e-06	+	173480	0	173480	2	IVNT	Astle-W_Blood-Cell-Traits_EUR_2016
rs7092539	rs7092539	chr10:65066509	chr10:63306749	C	T	Age completed full time education	EFO_0004784	Neale B	UKBB	European	2017	-0.01478	0.003114	2.07e-06	-	226899	0	226899	1	-	Neale-B_UKBB_EUR_2017
rs7092539	rs7092539	chr10:65066509	chr10:63306749	C	T	Duration of moderate activity	EFO_0008002	Neale B	UKBB	European	2017	0.0162	0.003044	1.02e-07	+	251031	0	251031	1	IVNT	Neale-B_UKBB_EUR_2017
rs7092539	rs7092539	chr10:65066509	chr10:63306749	C	T	Duration of walks	EFO_0008002	Neale B	UKBB	European	2017	0.01582	0.003375	2.79e-06	+	288266	0	288266	1	IVNT	Neale-B_UKBB_EUR_2017
rs7092539	rs7092539	chr10:65066509	chr10:63306749	C	T	Frequency of unenthusiasm or disinterest in last 2 weeks	-	Neale B	UKBB	European	2017	0.008429	0.001882	7.54e-06	+	326730	0	326730	1	-	Neale-B_UKBB_EUR_2017
rs7092539	rs7092539	chr10:65066509	chr10:63306749	C	T	Home area population density: Scotland large urban area	-	Neale B	UKBB	European	2017	-0.003082	0.0006736	4.75e-06	-	333997	18867	315130	1	risk diff	Neale-B_UKBB_EUR_2017
rs7092539	rs7092539	chr10:65066509	chr10:63306749	C	T	Impedance of arm left	-	Neale B	UKBB	European	2017	-0.01293	0.002208	4.75e-09	-	331292	0	331292	1	IVNT	Neale-B_UKBB_EUR_2017
rs7092539	rs7092539	chr10:65066509	chr10:63306749	C	T	Impedance of arm right	-	Neale B	UKBB	European	2017	-0.01144	0.002198	1.94e-07	-	331279	0	331279	1	IVNT	Neale-B_UKBB_EUR_2017
rs7092539	rs7092539	chr10:65066509	chr10:63306749	C	T	Impedance of whole body	-	Neale B	UKBB	European	2017	-0.01172	0.002384	8.89e-07	-	331284	0	331284	1	IVNT	Neale-B_UKBB_EUR_2017
rs7092539	rs7092539	chr10:65066509	chr10:63306749	C	T	Job involves heavy manual or physical work	EFO_0005241	Neale B	UKBB	European	2017	0.01754	0.003635	1.41e-06	+	190643	0	190643	1	-	Neale-B_UKBB_EUR_2017
rs7092539	rs7092539	chr10:65066509	chr10:63306749	C	T	Number of days or week of moderate physical activity 10+ minutes	EFO_0008002	Neale B	UKBB	European	2017	0.03466	0.007481	3.6e-06	+	321309	0	321309	1	-	Neale-B_UKBB_EUR_2017
rs7092539	rs7092539	chr10:65066509	chr10:63306749	C	T	Pack years adult smoking as proportion of life span exposed to smoking	EFO_0004318	Neale B	UKBB	European	2017	0.029	0.005612	2.38e-07	+	101726	0	101726	1	IVNT	Neale-B_UKBB_EUR_2017
rs7092539	rs7092539	chr10:65066509	chr10:63306749	C	T	Pack years of smoking preview only	EFO_0004318;EFO_0006526	Neale B	UKBB	European	2017	0.02645	0.005593	2.27e-06	+	101726	0	101726	1	IVNT	Neale-B_UKBB_EUR_2017
rs7092539	rs7092539	chr10:65066509	chr10:63306749	C	T	Qualifications: college or university degree	EFO_0004784	Neale B	UKBB	European	2017	-0.007443	0.001466	3.83e-07	-	334070	106305	227765	1	risk diff	Neale-B_UKBB_EUR_2017
rs7092539	rs7092539	chr10:65066509	chr10:63306749	C	T	Qualifications: none	EFO_0004784	Neale B	UKBB	European	2017	0.006885	0.001189	6.91e-09	+	334070	57567	276503	1	risk diff	Neale-B_UKBB_EUR_2017
rs7092539	rs7092539	chr10:65066509	chr10:63306749	C	T	Years of educational attainment	EFO_0004784	SSGAC	27225129	European	2016	-0.014	0.003	8.96e-06	-	328917	0	328917	64	years	SSGAC_EduYears_EUR_2016
rs10997955	rs10997955	chr10:69914664	chr10:68154907	C	T	Body mass index	EFO_0004340	Akiyama M	28892062	East Asian	2017	0.01776	0.00391	5.54e-06	+	173430	0	173430	3	IVNT	Akiyama-M_BMI_EAS_2017
rs10997955	rs10997955	chr10:69914664	chr10:68154907	C	T	Comparative height size at age 10	-	Neale B	UKBB	European	2017	-0.01082	0.001692	1.6e-10	-	332021	0	332021	1	-	Neale-B_UKBB_EUR_2017
rs10997955	rs10997955	chr10:69914664	chr10:68154907	C	T	Forced expiratory volume in 1-second, predicted percentage	EFO_0004314	Neale B	UKBB	European	2017	0.02203	0.004352	4.17e-07	+	110423	0	110423	1	IVNT	Neale-B_UKBB_EUR_2017
rs10997955	rs10997955	chr10:69914664	chr10:68154907	C	T	Height	EFO_0004339	Neale B	UKBB	European	2017	-0.0154	0.001761	2.27e-18	-	336474	0	336474	1	IVNT	Neale-B_UKBB_EUR_2017
rs10997955	rs10997955	chr10:69914664	chr10:68154907	C	T	Leg fat percentage left	-	Neale B	UKBB	European	2017	0.007973	0.001549	2.66e-07	+	331278	0	331278	1	IVNT	Neale-B_UKBB_EUR_2017
rs10997955	rs10997955	chr10:69914664	chr10:68154907	C	T	Leg fat percentage right	-	Neale B	UKBB	European	2017	0.007914	0.001569	4.58e-07	+	331296	0	331296	1	IVNT	Neale-B_UKBB_EUR_2017
rs10997955	rs10997955	chr10:69914664	chr10:68154907	C	T	Sitting height	EFO_0004339	Neale B	UKBB	European	2017	-0.02039	0.001915	1.89e-26	-	336172	0	336172	1	IVNT	Neale-B_UKBB_EUR_2017
rs12413039	rs12413039	chr10:75524759	chr10:73765001	C	G	Nicotine dependence smoking smoking cessation	EFO_0003768	Liu JZ	20418889	European	2010	NA	NA	4.33e-07	NA	41150	-	-	-	-	GRASP
rs12413039	rs12413039	chr10:75524759	chr10:73765001	C	G	Forced expiratory volume in 1-second	EFO_0004314	Neale B	UKBB	European	2017	-0.01603	0.002337	7e-12	-	307638	0	307638	1	IVNT	Neale-B_UKBB_EUR_2017
rs12413039	rs12413039	chr10:75524759	chr10:73765001	C	G	Forced expiratory volume in 1-second, best measure	EFO_0004314	Neale B	UKBB	European	2017	-0.01561	0.002569	1.23e-09	-	255492	0	255492	1	IVNT	Neale-B_UKBB_EUR_2017
rs12413039	rs12413039	chr10:75524759	chr10:73765001	C	G	Forced expiratory volume in 1-second, predicted percentage	EFO_0004314	Neale B	UKBB	European	2017	-0.02573	0.004796	8.15e-08	-	110423	0	110423	1	IVNT	Neale-B_UKBB_EUR_2017
rs12413039	rs12413039	chr10:75524759	chr10:73765001	C	G	Forced vital capacity	EFO_0004312	Neale B	UKBB	European	2017	-0.01195	0.002216	6.9e-08	-	307638	0	307638	1	IVNT	Neale-B_UKBB_EUR_2017
rs12413039	rs12413039	chr10:75524759	chr10:73765001	C	G	Forced vital capacity, best measure	EFO_0004312	Neale B	UKBB	European	2017	-0.01159	0.002433	1.89e-06	-	255492	0	255492	1	IVNT	Neale-B_UKBB_EUR_2017
rs2579762	rs2579762	chr10:78318879	chr10:76559121	C	A	Forced expiratory volume in 1-second	EFO_0004314	Neale B	UKBB	European	2017	-0.01797	0.002081	5.8e-18	-	307638	0	307638	1	IVNT	Neale-B_UKBB_EUR_2017
rs2579762	rs2579762	chr10:78318879	chr10:76559121	C	A	Forced expiratory volume in 1-second, best measure	EFO_0004314	Neale B	UKBB	European	2017	-0.01877	0.002287	2.27e-16	-	255492	0	255492	1	IVNT	Neale-B_UKBB_EUR_2017
rs2579762	rs2579762	chr10:78318879	chr10:76559121	C	A	Forced expiratory volume in 1-second, predicted percentage	EFO_0004314	Neale B	UKBB	European	2017	-0.0304	0.004259	9.5e-13	-	110423	0	110423	1	IVNT	Neale-B_UKBB_EUR_2017
rs2579762	rs2579762	chr10:78318879	chr10:76559121	C	A	Forced vital capacity	EFO_0004312	Neale B	UKBB	European	2017	-0.01259	0.001973	1.78e-10	-	307638	0	307638	1	IVNT	Neale-B_UKBB_EUR_2017
rs2579762	rs2579762	chr10:78318879	chr10:76559121	C	A	Forced vital capacity, best measure	EFO_0004312	Neale B	UKBB	European	2017	-0.01394	0.002166	1.23e-10	-	255492	0	255492	1	IVNT	Neale-B_UKBB_EUR_2017
rs2579762	rs2579762	chr10:78318879	chr10:76559121	C	A	Hair or balding pattern: pattern 2	EFO_0007822	Neale B	UKBB	European	2017	0.007033	0.001514	3.4e-06	+	154988	35563	119425	1	risk diff	Neale-B_UKBB_EUR_2017
rs2579762	rs2579762	chr10:78318879	chr10:76559121	C	A	Hair or balding pattern: pattern 4	EFO_0007822	Neale B	UKBB	European	2017	0.01334	0.001392	9.5e-22	+	154988	28389	126599	1	risk diff	Neale-B_UKBB_EUR_2017
rs4918429	rs4918429	chr10:94899784	chr10:93140027	C	G	Forced expiratory volume in 1-second	EFO_0004314	Neale B	UKBB	European	2017	0.01008	0.002155	2.89e-06	+	307638	0	307638	1	IVNT	Neale-B_UKBB_EUR_2017
rs4918429	rs4918429	chr10:94899784	chr10:93140027	C	G	Forced expiratory volume in 1-second, best measure	EFO_0004314	Neale B	UKBB	European	2017	0.01102	0.002368	3.26e-06	+	255492	0	255492	1	IVNT	Neale-B_UKBB_EUR_2017
rs4918429	rs4918429	chr10:94899784	chr10:93140027	C	G	Forced vital capacity	EFO_0004312	Neale B	UKBB	European	2017	0.01071	0.002043	1.58e-07	+	307638	0	307638	1	IVNT	Neale-B_UKBB_EUR_2017
rs4918429	rs4918429	chr10:94899784	chr10:93140027	C	G	Forced vital capacity, best measure	EFO_0004312	Neale B	UKBB	European	2017	0.01111	0.002242	7.15e-07	+	255492	0	255492	1	IVNT	Neale-B_UKBB_EUR_2017
rs4918429	rs4918429	chr10:94899784	chr10:93140027	C	G	Sitting height	EFO_0004339	Neale B	UKBB	European	2017	0.008921	0.001944	4.47e-06	+	336172	0	336172	1	IVNT	Neale-B_UKBB_EUR_2017
rs11191841	rs11191841	chr10:105639611	chr10:103879853	C	T	Leukocyte telomere length	NCIT_C129765;NCIT_C20336	Levy D	20421499	Mixed	2010	NA	NA	3.11e-07	NA	3417	-	-	-	-	GRASP
rs11191841	rs11191841	chr10:105639611	chr10:103879853	C	T	Forced expiratory volume in 1-second	EFO_0004314	Neale B	UKBB	European	2017	0.009968	0.002082	1.68e-06	+	307638	0	307638	1	IVNT	Neale-B_UKBB_EUR_2017
rs11191841	rs11191841	chr10:105639611	chr10:103879853	C	T	Forced expiratory volume in 1-second, predicted percentage	EFO_0004314	Neale B	UKBB	European	2017	0.02173	0.004257	3.31e-07	+	110423	0	110423	1	IVNT	Neale-B_UKBB_EUR_2017
rs11191841	rs11191841	chr10:105639611	chr10:103879853	C	T	Forced vital capacity	EFO_0004312	Neale B	UKBB	European	2017	0.008885	0.001974	6.74e-06	+	307638	0	307638	1	IVNT	Neale-B_UKBB_EUR_2017
rs11191841	rs11191841	chr10:105639611	chr10:103879853	C	T	Systolic blood pressure	EFO_0006335	Neale B	UKBB	European	2017	-0.01396	0.002462	1.44e-08	-	317754	0	317754	1	IVNT	Neale-B_UKBB_EUR_2017
rs11191841	rs11191841	chr10:105639611	chr10:103879853	C	T	Serous boarderline ovarian cancer	EFO_0002510	Phelan M	28346442	European	2017	-0.1686	0.03489	1.28e-06	-	42895	1954	40941	63	log OR	Phelan-M_BSOC_EUR_2017
rs11191841	rs11191841	chr10:105639611	chr10:103879853	C	T	Coronary artery disease	EFO_0000378;EFO_0001645	van der Harst P	29212778	Mixed	2018	0.0265	0.0056	2.27e-06	+	547261	122733	424528	2	log OR	van-der-Harst-P_CAD_Mixed_2018
rs12357270	rs12357270	chr10:112465371	chr10:110705613	C	G	Pulse rate	EFO_0004326	Neale B	UKBB	European	2017	-0.01489	0.002621	1.34e-08	-	317756	0	317756	1	IVNT	Neale-B_UKBB_EUR_2017
rs7906816	rs7906816	chr10:123412399	chr10:121652885	A	G	Waist circumference adjusted for BMI	EFO_0004342	GIANT	25673412	Mixed	2015	0.043	0.0095	6.3e-06	+	140149	0	140149	109	IVNT	GIANT_WCadjBMI_Mixed_2015
rs7906816	rs7906816	chr10:123412399	chr10:121652885	A	G	Height	EFO_0004339	Neale B	UKBB	European	2017	0.02006	0.003712	6.49e-08	+	336474	0	336474	1	IVNT	Neale-B_UKBB_EUR_2017
rs7906816	rs7906816	chr10:123412399	chr10:121652885	A	G	Impedance of arm left	-	Neale B	UKBB	European	2017	0.01816	0.003689	8.56e-07	+	331292	0	331292	1	IVNT	Neale-B_UKBB_EUR_2017
rs7906816	rs7906816	chr10:123412399	chr10:121652885	A	G	Impedance of arm right	-	Neale B	UKBB	European	2017	0.02027	0.003674	3.42e-08	+	331279	0	331279	1	IVNT	Neale-B_UKBB_EUR_2017
rs7906816	rs7906816	chr10:123412399	chr10:121652885	A	G	Impedance of leg right	-	Neale B	UKBB	European	2017	0.02332	0.004727	8.05e-07	+	331301	0	331301	1	IVNT	Neale-B_UKBB_EUR_2017
rs7906816	rs7906816	chr10:123412399	chr10:121652885	A	G	Impedance of whole body	-	Neale B	UKBB	European	2017	0.01975	0.003983	7.11e-07	+	331284	0	331284	1	IVNT	Neale-B_UKBB_EUR_2017
rs7949728	rs7949728	chr11:12728595	chr11:12707048	C	G	Height	EFO_0004339	GIANT	20881960	European	2010	NA	NA	9.7e-08	NA	133804	0	133804	46	Z-score	GIANT_Height_EUR_2010
rs7949728	rs7949728	chr11:12728595	chr11:12707048	C	G	Height	EFO_0004339	GIANT	23754948	European	2013	-0.024	0.004377	4.18e-08	-	133670	0	133670	46	Z-score	GIANT_Height_EUR_2013
rs7949728	rs7949728	chr11:12728595	chr11:12707048	C	G	Height	EFO_0004339	GIANT	25282103	European	2014	-0.024	0.0031	8.1e-15	-	252415	0	252415	79	Z-score	GIANT_Height_EUR_2014
rs7949728	rs7949728	chr11:12728595	chr11:12707048	C	G	Height	EFO_0004339	GIANT	20881960	European	2010	NA	NA	9.7e-08	NA	133653	-	-	-	-	GRASP
rs7949728	rs7949728	chr11:12728595	chr11:12707048	C	G	Basal metabolic rate	EFO_0007777	Neale B	UKBB	European	2017	-0.007719	0.001643	2.63e-06	-	331307	0	331307	1	IVNT	Neale-B_UKBB_EUR_2017
rs7949728	rs7949728	chr11:12728595	chr11:12707048	C	G	Comparative height size at age 10	-	Neale B	UKBB	European	2017	-0.01235	0.001691	2.89e-13	-	332021	0	332021	1	-	Neale-B_UKBB_EUR_2017
rs7949728	rs7949728	chr11:12728595	chr11:12707048	C	G	Forced expiratory volume in 1-second, predicted percentage	EFO_0004314	Neale B	UKBB	European	2017	0.02076	0.00434	1.72e-06	+	110423	0	110423	1	IVNT	Neale-B_UKBB_EUR_2017
rs7949728	rs7949728	chr11:12728595	chr11:12707048	C	G	Hand grip strength left	EFO_0006941	Neale B	UKBB	European	2017	-0.008328	0.001787	3.16e-06	-	335821	0	335821	1	IVNT	Neale-B_UKBB_EUR_2017
rs7949728	rs7949728	chr11:12728595	chr11:12707048	C	G	Hand grip strength right	EFO_0006941	Neale B	UKBB	European	2017	-0.008617	0.00179	1.48e-06	-	335842	0	335842	1	IVNT	Neale-B_UKBB_EUR_2017
rs7949728	rs7949728	chr11:12728595	chr11:12707048	C	G	Height	EFO_0004339	Neale B	UKBB	European	2017	-0.0163	0.001761	2.13e-20	-	336474	0	336474	1	IVNT	Neale-B_UKBB_EUR_2017
rs7949728	rs7949728	chr11:12728595	chr11:12707048	C	G	Leg fat mass left	-	Neale B	UKBB	European	2017	-0.008989	0.001959	4.44e-06	-	331275	0	331275	1	IVNT	Neale-B_UKBB_EUR_2017
rs7949728	rs7949728	chr11:12728595	chr11:12707048	C	G	Leg fat mass right	-	Neale B	UKBB	European	2017	-0.009624	0.001981	1.19e-06	-	331293	0	331293	1	IVNT	Neale-B_UKBB_EUR_2017
rs7949728	rs7949728	chr11:12728595	chr11:12707048	C	G	Trunk fat mass	EFO_0005409	Neale B	UKBB	European	2017	-0.01342	0.002495	7.49e-08	-	331093	0	331093	1	IVNT	Neale-B_UKBB_EUR_2017
rs7949728	rs7949728	chr11:12728595	chr11:12707048	C	G	Trunk fat percentage	-	Neale B	UKBB	European	2017	-0.01052	0.002278	3.82e-06	-	331113	0	331113	1	IVNT	Neale-B_UKBB_EUR_2017
rs7949728	rs7949728	chr11:12728595	chr11:12707048	C	G	Trunk predicted mass	-	Neale B	UKBB	European	2017	-0.006883	0.001556	9.69e-06	-	330995	0	330995	1	IVNT	Neale-B_UKBB_EUR_2017
rs7949728	rs7949728	chr11:12728595	chr11:12707048	C	G	Weight	EFO_0004338	Neale B	UKBB	European	2017	-0.0116	0.002165	8.52e-08	-	336227	0	336227	1	IVNT	Neale-B_UKBB_EUR_2017
rs7949728	rs7949728	chr11:12728595	chr11:12707048	C	G	Whole body fat mass	-	Neale B	UKBB	European	2017	-0.0123	0.002418	3.61e-07	-	330762	0	330762	1	IVNT	Neale-B_UKBB_EUR_2017
rs7949728	rs7949728	chr11:12728595	chr11:12707048	C	G	Years of educational attainment in males	EFO_0004784	SSGAC	27225129	European	2016	0.018	0.004	1.85e-06	+	147474	0	147474	6	years	SSGAC_EduYears-M_EUR_2016
rs7949728	rs7949728	chr11:12728595	chr11:12707048	C	G	Years of educational attainment	EFO_0004784	SSGAC	27225129	European	2016	0.013	0.003	2.37e-07	+	328917	0	328917	64	years	SSGAC_EduYears_EUR_2016
rs7116641	rs7116641	chr11:43696917	chr11:43675367	G	T	Body mass index in non-smokers	EFO_0004340	GIANT	28443625	European	2017	0.0198	0.0042	2.08e-06	+	163013	0	163013	73	IVNT	GIANT_BMI-Non-smokers_EUR_2017
rs7116641	rs7116641	chr11:43696917	chr11:43675367	G	T	Body mass index adjusted for smoking	EFO_0004340	GIANT	28443625	European	2017	0.0175	0.0037	1.85e-06	+	208261	0	208261	73	IVNT	GIANT_BMI-adjusted-Smoking_EUR_2017
rs7116641	rs7116641	chr11:43696917	chr11:43675367	G	T	Body mass index	EFO_0004340	GIANT	25673413	European	2015	0.0171	0.0033	3.44e-07	+	319764	0	319764	114	IVNT	GIANT_BMI_EUR_2015
rs7116641	rs7116641	chr11:43696917	chr11:43675367	G	T	Body mass index	EFO_0004340	GIANT	25673413	Mixed	2015	0.0155	0.0032	1.12e-06	+	335051	0	335051	125	IVNT	GIANT_BMI_Mixed_2015
rs7116641	rs7116641	chr11:43696917	chr11:43675367	G	T	Hip circumference	EFO_0005093	GIANT	25673412	European	2015	0.018	0.0038	3.9e-06	+	211098	0	211098	101	IVNT	GIANT_Hip_EUR_2015
rs7116641	rs7116641	chr11:43696917	chr11:43675367	G	T	Hip circumference	EFO_0005093	GIANT	25673412	Mixed	2015	0.017	0.0037	8.5e-06	+	225484	0	225484	101	IVNT	GIANT_Hip_Mixed_2015
rs7116641	rs7116641	chr11:43696917	chr11:43675367	G	T	Waist circumference	EFO_0004342	GIANT	25673412	European	2015	0.017	0.0037	2.4e-06	+	229909	0	229909	101	IVNT	GIANT_WC_EUR_2015
rs7116641	rs7116641	chr11:43696917	chr11:43675367	G	T	Waist circumference	EFO_0004342	GIANT	25673412	Mixed	2015	0.016	0.0035	5e-06	+	242253	0	242253	101	IVNT	GIANT_WC_Mixed_2015
rs7116641	rs7116641	chr11:43696917	chr11:43675367	G	T	Coronary artery disease	EFO_0000378	van der Harst P	29212778	Mixed	2018	-0.0314	0.005479	1e-08	-	-	-	-	-	unit decrease	NHGRI-EBI_GWAS_Catalog
rs7116641	rs7116641	chr11:43696917	chr11:43675367	G	T	Age at menarche	EFO_0004703	Neale B	UKBB	European	2017	-0.01181	0.002667	9.6e-06	-	176008	0	176008	1	-	Neale-B_UKBB_EUR_2017
rs7116641	rs7116641	chr11:43696917	chr11:43675367	G	T	Arm fat mass left	-	Neale B	UKBB	European	2017	0.02452	0.002563	1.1e-21	+	331164	0	331164	1	IVNT	Neale-B_UKBB_EUR_2017
rs7116641	rs7116641	chr11:43696917	chr11:43675367	G	T	Arm fat mass right	-	Neale B	UKBB	European	2017	0.02439	0.002562	1.72e-21	+	331226	0	331226	1	IVNT	Neale-B_UKBB_EUR_2017
rs7116641	rs7116641	chr11:43696917	chr11:43675367	G	T	Arm fat percentage left	-	Neale B	UKBB	European	2017	0.0174	0.001979	1.49e-18	+	331198	0	331198	1	IVNT	Neale-B_UKBB_EUR_2017
rs7116641	rs7116641	chr11:43696917	chr11:43675367	G	T	Arm fat percentage right	-	Neale B	UKBB	European	2017	0.01738	0.001988	2.3e-18	+	331249	0	331249	1	IVNT	Neale-B_UKBB_EUR_2017
rs7116641	rs7116641	chr11:43696917	chr11:43675367	G	T	Arm fat-free mass left	-	Neale B	UKBB	European	2017	0.01071	0.001662	1.18e-10	+	331159	0	331159	1	IVNT	Neale-B_UKBB_EUR_2017
rs7116641	rs7116641	chr11:43696917	chr11:43675367	G	T	Arm fat-free mass right	-	Neale B	UKBB	European	2017	0.009447	0.001629	6.72e-09	+	331221	0	331221	1	IVNT	Neale-B_UKBB_EUR_2017
rs7116641	rs7116641	chr11:43696917	chr11:43675367	G	T	Arm predicted mass left	-	Neale B	UKBB	European	2017	0.01076	0.001656	8.34e-11	+	331146	0	331146	1	IVNT	Neale-B_UKBB_EUR_2017
rs7116641	rs7116641	chr11:43696917	chr11:43675367	G	T	Arm predicted mass right	-	Neale B	UKBB	European	2017	0.009342	0.001624	8.71e-09	+	331216	0	331216	1	IVNT	Neale-B_UKBB_EUR_2017
rs7116641	rs7116641	chr11:43696917	chr11:43675367	G	T	Basal metabolic rate	EFO_0007777	Neale B	UKBB	European	2017	0.01158	0.001734	2.41e-11	+	331307	0	331307	1	IVNT	Neale-B_UKBB_EUR_2017
rs7116641	rs7116641	chr11:43696917	chr11:43675367	G	T	Body fat percentage	EFO_0007800	Neale B	UKBB	European	2017	0.01722	0.002005	8.75e-18	+	331117	0	331117	1	IVNT	Neale-B_UKBB_EUR_2017
rs7116641	rs7116641	chr11:43696917	chr11:43675367	G	T	Body mass index	EFO_0004340	Neale B	UKBB	European	2017	0.02442	0.002586	3.67e-21	+	336107	0	336107	1	IVNT	Neale-B_UKBB_EUR_2017
rs7116641	rs7116641	chr11:43696917	chr11:43675367	G	T	Forced vital capacity, best measure	EFO_0004312	Neale B	UKBB	European	2017	-0.01121	0.002329	1.49e-06	-	255492	0	255492	1	IVNT	Neale-B_UKBB_EUR_2017
rs7116641	rs7116641	chr11:43696917	chr11:43675367	G	T	Hip circumference	EFO_0005093	Neale B	UKBB	European	2017	0.0219	0.002589	2.76e-17	+	336601	0	336601	1	IVNT	Neale-B_UKBB_EUR_2017
rs7116641	rs7116641	chr11:43696917	chr11:43675367	G	T	Leg fat mass left	-	Neale B	UKBB	European	2017	0.0187	0.002067	1.46e-19	+	331275	0	331275	1	IVNT	Neale-B_UKBB_EUR_2017
rs7116641	rs7116641	chr11:43696917	chr11:43675367	G	T	Leg fat mass right	-	Neale B	UKBB	European	2017	0.0189	0.00209	1.53e-19	+	331293	0	331293	1	IVNT	Neale-B_UKBB_EUR_2017
rs7116641	rs7116641	chr11:43696917	chr11:43675367	G	T	Leg fat percentage left	-	Neale B	UKBB	European	2017	0.01348	0.001635	1.64e-16	+	331278	0	331278	1	IVNT	Neale-B_UKBB_EUR_2017
rs7116641	rs7116641	chr11:43696917	chr11:43675367	G	T	Leg fat percentage right	-	Neale B	UKBB	European	2017	0.0137	0.001656	1.33e-16	+	331296	0	331296	1	IVNT	Neale-B_UKBB_EUR_2017
rs7116641	rs7116641	chr11:43696917	chr11:43675367	G	T	Leg fat-free mass left	-	Neale B	UKBB	European	2017	0.01112	0.001722	1.04e-10	+	331258	0	331258	1	IVNT	Neale-B_UKBB_EUR_2017
rs7116641	rs7116641	chr11:43696917	chr11:43675367	G	T	Leg fat-free mass right	-	Neale B	UKBB	European	2017	0.009963	0.001721	7.11e-09	+	331285	0	331285	1	IVNT	Neale-B_UKBB_EUR_2017
rs7116641	rs7116641	chr11:43696917	chr11:43675367	G	T	Leg predicted mass left	-	Neale B	UKBB	European	2017	0.01105	0.00171	1.02e-10	+	331253	0	331253	1	IVNT	Neale-B_UKBB_EUR_2017
rs7116641	rs7116641	chr11:43696917	chr11:43675367	G	T	Leg predicted mass right	-	Neale B	UKBB	European	2017	0.009916	0.00171	6.67e-09	+	331285	0	331285	1	IVNT	Neale-B_UKBB_EUR_2017
rs7116641	rs7116641	chr11:43696917	chr11:43675367	G	T	Trunk fat mass	EFO_0005409	Neale B	UKBB	European	2017	0.02299	0.002633	2.5e-18	+	331093	0	331093	1	IVNT	Neale-B_UKBB_EUR_2017
rs7116641	rs7116641	chr11:43696917	chr11:43675367	G	T	Trunk fat percentage	-	Neale B	UKBB	European	2017	0.01924	0.002403	1.19e-15	+	331113	0	331113	1	IVNT	Neale-B_UKBB_EUR_2017
rs7116641	rs7116641	chr11:43696917	chr11:43675367	G	T	Trunk fat-free mass	-	Neale B	UKBB	European	2017	0.007812	0.001647	2.11e-06	+	331030	0	331030	1	IVNT	Neale-B_UKBB_EUR_2017
rs7116641	rs7116641	chr11:43696917	chr11:43675367	G	T	Trunk predicted mass	-	Neale B	UKBB	European	2017	0.007893	0.001642	1.53e-06	+	330995	0	330995	1	IVNT	Neale-B_UKBB_EUR_2017
rs7116641	rs7116641	chr11:43696917	chr11:43675367	G	T	Types of physical activity in last 4 weeks: walking for pleasure	EFO_0008002	Neale B	UKBB	European	2017	-0.005678	0.001177	1.41e-06	-	335599	241930	93669	1	risk diff	Neale-B_UKBB_EUR_2017
rs7116641	rs7116641	chr11:43696917	chr11:43675367	G	T	Usual walking pace	EFO_0008002	Neale B	UKBB	European	2017	-0.007672	0.001598	1.58e-06	-	335349	0	335349	1	-	Neale-B_UKBB_EUR_2017
rs7116641	rs7116641	chr11:43696917	chr11:43675367	G	T	Vascular or heart problems diagnosed by doctor: none of the above	-	Neale B	UKBB	European	2017	-0.005365	0.001194	7.07e-06	-	336683	236530	100153	1	risk diff	Neale-B_UKBB_EUR_2017
rs7116641	rs7116641	chr11:43696917	chr11:43675367	G	T	Waist circumference	EFO_0004342	Neale B	UKBB	European	2017	0.01903	0.002316	2.06e-16	+	336639	0	336639	1	IVNT	Neale-B_UKBB_EUR_2017
rs7116641	rs7116641	chr11:43696917	chr11:43675367	G	T	Weight	EFO_0004338	Neale B	UKBB	European	2017	0.01999	0.002285	2.12e-18	+	336227	0	336227	1	IVNT	Neale-B_UKBB_EUR_2017
rs7116641	rs7116641	chr11:43696917	chr11:43675367	G	T	Whole body fat mass	-	Neale B	UKBB	European	2017	0.02362	0.002551	2.04e-20	+	330762	0	330762	1	IVNT	Neale-B_UKBB_EUR_2017
rs7116641	rs7116641	chr11:43696917	chr11:43675367	G	T	Whole body fat-free mass	-	Neale B	UKBB	European	2017	0.009179	0.001654	2.84e-08	+	331291	0	331291	1	IVNT	Neale-B_UKBB_EUR_2017
rs7116641	rs7116641	chr11:43696917	chr11:43675367	G	T	Whole body water mass	-	Neale B	UKBB	European	2017	0.009475	0.001656	1.06e-08	+	331315	0	331315	1	IVNT	Neale-B_UKBB_EUR_2017
rs7116641	rs7116641	chr11:43696917	chr11:43675367	G	T	Age at menarche	EFO_0004703;EFO_0007701;EFO_0007702	ReproGen	25231870	European	2014	-0.025	0.005396	3.6e-06	-	182416	0	182416	58	years	ReproGen_Age-at-Menarche_EUR_2014
rs7116641	rs7116641	chr11:43696917	chr11:43675367	G	T	Coronary artery disease	EFO_0000378;EFO_0001645	van der Harst P	29212778	Mixed	2018	0.0314	0.0055	1.03e-08	+	547261	122733	424528	2	log OR	van-der-Harst-P_CAD_Mixed_2018
rs10838435	rs10838435	chr11:45244903	chr11:45223352	C	G	Arm fat-free mass right	-	Neale B	UKBB	European	2017	0.009692	0.002167	7.72e-06	+	331221	0	331221	1	IVNT	Neale-B_UKBB_EUR_2017
rs10838435	rs10838435	chr11:45244903	chr11:45223352	C	G	Forced expiratory volume in 1-second	EFO_0004314	Neale B	UKBB	European	2017	0.01736	0.002979	5.67e-09	+	307638	0	307638	1	IVNT	Neale-B_UKBB_EUR_2017
rs10838435	rs10838435	chr11:45244903	chr11:45223352	C	G	Forced expiratory volume in 1-second, best measure	EFO_0004314	Neale B	UKBB	European	2017	0.0177	0.003269	6.16e-08	+	255492	0	255492	1	IVNT	Neale-B_UKBB_EUR_2017
rs10838435	rs10838435	chr11:45244903	chr11:45223352	C	G	Forced vital capacity	EFO_0004312	Neale B	UKBB	European	2017	0.01573	0.002825	2.58e-08	+	307638	0	307638	1	IVNT	Neale-B_UKBB_EUR_2017
rs10838435	rs10838435	chr11:45244903	chr11:45223352	C	G	Forced vital capacity, best measure	EFO_0004312	Neale B	UKBB	European	2017	0.01724	0.003095	2.56e-08	+	255492	0	255492	1	IVNT	Neale-B_UKBB_EUR_2017
rs10838435	rs10838435	chr11:45244903	chr11:45223352	C	G	Height	EFO_0004339	Neale B	UKBB	European	2017	0.01441	0.002471	5.56e-09	+	336474	0	336474	1	IVNT	Neale-B_UKBB_EUR_2017
rs10838435	rs10838435	chr11:45244903	chr11:45223352	C	G	Systolic blood pressure	EFO_0006335	Neale B	UKBB	European	2017	-0.01644	0.003524	3.08e-06	-	317754	0	317754	1	IVNT	Neale-B_UKBB_EUR_2017
rs2167356	rs2167356	chr11:57952718	chr11:58185246	G	C	Forced expiratory volume in 1-second, predicted percentage	EFO_0004314	Neale B	UKBB	European	2017	0.01969	0.004306	4.85e-06	+	110423	0	110423	1	IVNT	Neale-B_UKBB_EUR_2017
rs2521564	rs2521564	chr11:61696334	chr11:61928862	A	G	Plateletcrit	EFO_0004586	Astle W	27863252	European	2016	-0.01717	0.003727	4.09e-06	-	173480	0	173480	2	IVNT	Astle-W_Blood-Cell-Traits_EUR_2016
rs2521564	rs2521564	chr11:61696334	chr11:61928862	A	G	Forced expiratory volume in 1-second	EFO_0004314	Neale B	UKBB	European	2017	-0.01172	0.002122	3.34e-08	-	307638	0	307638	1	IVNT	Neale-B_UKBB_EUR_2017
rs2521564	rs2521564	chr11:61696334	chr11:61928862	A	G	Forced expiratory volume in 1-second, best measure	EFO_0004314	Neale B	UKBB	European	2017	-0.01237	0.002331	1.12e-07	-	255492	0	255492	1	IVNT	Neale-B_UKBB_EUR_2017
rs2521564	rs2521564	chr11:61696334	chr11:61928862	A	G	Forced expiratory volume in 1-second, predicted percentage	EFO_0004314	Neale B	UKBB	European	2017	-0.02007	0.004345	3.86e-06	-	110423	0	110423	1	IVNT	Neale-B_UKBB_EUR_2017
rs2521564	rs2521564	chr11:61696334	chr11:61928862	A	G	Forced vital capacity	EFO_0004312	Neale B	UKBB	European	2017	-0.0112	0.002012	2.6e-08	-	307638	0	307638	1	IVNT	Neale-B_UKBB_EUR_2017
rs2521564	rs2521564	chr11:61696334	chr11:61928862	A	G	Forced vital capacity, best measure	EFO_0004312	Neale B	UKBB	European	2017	-0.01156	0.002208	1.65e-07	-	255492	0	255492	1	IVNT	Neale-B_UKBB_EUR_2017
rs71490394	rs71490394	chr11:62370155	chr11:62602683	A	G	Forced expiratory volume in 1-second	EFO_0004314	Neale B	UKBB	European	2017	0.01217	0.002153	1.59e-08	+	307638	0	307638	1	IVNT	Neale-B_UKBB_EUR_2017
rs71490394	rs71490394	chr11:62370155	chr11:62602683	A	G	Forced expiratory volume in 1-second, best measure	EFO_0004314	Neale B	UKBB	European	2017	0.01537	0.002368	8.69e-11	+	255492	0	255492	1	IVNT	Neale-B_UKBB_EUR_2017
rs71490394	rs71490394	chr11:62370155	chr11:62602683	A	G	Forced expiratory volume in 1-second, predicted percentage	EFO_0004314	Neale B	UKBB	European	2017	0.02686	0.004405	1.08e-09	+	110423	0	110423	1	IVNT	Neale-B_UKBB_EUR_2017
rs71490394	rs71490394	chr11:62370155	chr11:62602683	A	G	Forced vital capacity	EFO_0004312	Neale B	UKBB	European	2017	0.01056	0.002041	2.31e-07	+	307638	0	307638	1	IVNT	Neale-B_UKBB_EUR_2017
rs71490394	rs71490394	chr11:62370155	chr11:62602683	A	G	Forced vital capacity, best measure	EFO_0004312	Neale B	UKBB	European	2017	0.01304	0.002242	6.06e-09	+	255492	0	255492	1	IVNT	Neale-B_UKBB_EUR_2017
rs71490394	rs71490394	chr11:62370155	chr11:62602683	A	G	Impedance of arm left	-	Neale B	UKBB	European	2017	-0.01036	0.001776	5.44e-09	-	331292	0	331292	1	IVNT	Neale-B_UKBB_EUR_2017
rs71490394	rs71490394	chr11:62370155	chr11:62602683	A	G	Impedance of arm right	-	Neale B	UKBB	European	2017	-0.01212	0.001769	7.18e-12	-	331279	0	331279	1	IVNT	Neale-B_UKBB_EUR_2017
rs71490394	rs71490394	chr11:62370155	chr11:62602683	A	G	Impedance of whole body	-	Neale B	UKBB	European	2017	-0.009426	0.001918	8.92e-07	-	331284	0	331284	1	IVNT	Neale-B_UKBB_EUR_2017
rs71490394	rs71490394	chr11:62370155	chr11:62602683	A	G	Pulse rate	EFO_0004326	Neale B	UKBB	European	2017	-0.01393	0.002593	7.81e-08	-	317756	0	317756	1	IVNT	Neale-B_UKBB_EUR_2017
rs71490394	rs71490394	chr11:62370155	chr11:62602683	A	G	Trunk fat percentage	-	Neale B	UKBB	European	2017	-0.01199	0.002312	2.13e-07	-	331113	0	331113	1	IVNT	Neale-B_UKBB_EUR_2017
rs2027761	rs2027761	chr11:73036179	chr11:73325134	T	C	Forced expiratory volume in 1-second	EFO_0004314	Neale B	UKBB	European	2017	0.01884	0.003291	1.05e-08	+	307638	0	307638	1	IVNT	Neale-B_UKBB_EUR_2017
rs2027761	rs2027761	chr11:73036179	chr11:73325134	T	C	Forced expiratory volume in 1-second, best measure	EFO_0004314	Neale B	UKBB	European	2017	0.01698	0.003615	2.65e-06	+	255492	0	255492	1	IVNT	Neale-B_UKBB_EUR_2017
rs2027761	rs2027761	chr11:73036179	chr11:73325134	T	C	Forced expiratory volume in 1-second, predicted percentage	EFO_0004314	Neale B	UKBB	European	2017	0.02976	0.006728	9.71e-06	+	110423	0	110423	1	IVNT	Neale-B_UKBB_EUR_2017
rs2027761	rs2027761	chr11:73036179	chr11:73325134	T	C	Peak expiratory flow	EFO_0009718	Neale B	UKBB	European	2017	0.01659	0.003421	1.23e-06	+	307638	0	307638	1	IVNT	Neale-B_UKBB_EUR_2017
rs117261012	rs117261012	chr11:86444761	chr11:86733719	A	G	Forced expiratory volume in 1-second	EFO_0004314	Neale B	UKBB	European	2017	0.01278	0.002882	9.25e-06	+	307638	0	307638	1	IVNT	Neale-B_UKBB_EUR_2017
rs117261012	rs117261012	chr11:86444761	chr11:86733719	A	G	Forced expiratory volume in 1-second, predicted percentage	EFO_0004314	Neale B	UKBB	European	2017	0.03744	0.005872	1.81e-10	+	110423	0	110423	1	IVNT	Neale-B_UKBB_EUR_2017
rs4936101	rs4936101	chr11:130305605	chr11:130435710	A	G	Diastolic blood pressure	EFO_0006336	Neale B	UKBB	European	2017	-0.01403	0.002506	2.13e-08	-	317756	0	317756	1	IVNT	Neale-B_UKBB_EUR_2017
rs4936101	rs4936101	chr11:130305605	chr11:130435710	A	G	Systolic blood pressure	EFO_0006335	Neale B	UKBB	European	2017	0.01161	0.002504	3.55e-06	+	317754	0	317754	1	IVNT	Neale-B_UKBB_EUR_2017
rs56196860	rs56196860	chr12:2908330	chr12:2799164	A	C	Forced expiratory volume in 1-second, predicted percentage	EFO_0004314	Neale B	UKBB	European	2017	-0.05784	0.01223	2.25e-06	-	110423	0	110423	1	IVNT	Neale-B_UKBB_EUR_2017
rs56196860	rs56196860	chr12:2908330	chr12:2799164	A	C	Forced vital capacity, best measure	EFO_0004312	Neale B	UKBB	European	2017	-0.0286	0.006208	4.1e-06	-	255492	0	255492	1	IVNT	Neale-B_UKBB_EUR_2017
rs7139311	rs7139311	chr12:15266796	chr12:15113862	C	T	Forced expiratory volume in 1-second, best measure	EFO_0004314	Neale B	UKBB	European	2017	-0.01028	0.0023	7.84e-06	-	255492	0	255492	1	IVNT	Neale-B_UKBB_EUR_2017
rs676274	rs676274	chr12:20402467	chr12:20249533	A	G	Forced expiratory volume in 1-second	EFO_0004314	Neale B	UKBB	European	2017	0.009922	0.002114	2.68e-06	+	307638	0	307638	1	IVNT	Neale-B_UKBB_EUR_2017
rs57380671	rs57380671	chr12:28010407	chr12:27857474	C	T	Femoral neck mineral density	EFO_0007785	GEFOS	26367794	European	2015	-0.04595	0.009561	2.61e-06	-	32735	0	32735	14	Z-score	GEFOS_FNBMD_EUR_2015
rs57380671	rs57380671	chr12:28010407	chr12:27857474	C	T	Coxarthrosis	EFO_1000786	Neale B	UKBB	European	2017	0.002297	0.0003734	7.7e-10	+	337199	4934	332265	1	risk diff	Neale-B_UKBB_EUR_2017
rs57380671	rs57380671	chr12:28010407	chr12:27857474	C	T	Height	EFO_0004339	Neale B	UKBB	European	2017	-0.012	0.002202	5.1e-08	-	336474	0	336474	1	IVNT	Neale-B_UKBB_EUR_2017
rs7977418	rs7977418	chr12:28588242	chr12:28435309	C	T	Forced expiratory volume in 1-second	EFO_0004314	Neale B	UKBB	European	2017	-0.01231	0.002087	3.65e-09	-	307638	0	307638	1	IVNT	Neale-B_UKBB_EUR_2017
rs7977418	rs7977418	chr12:28588242	chr12:28435309	C	T	Forced expiratory volume in 1-second, best measure	EFO_0004314	Neale B	UKBB	European	2017	-0.01363	0.002293	2.77e-09	-	255492	0	255492	1	IVNT	Neale-B_UKBB_EUR_2017
rs7977418	rs7977418	chr12:28588242	chr12:28435309	C	T	Forced expiratory volume in 1-second, predicted percentage	EFO_0004314	Neale B	UKBB	European	2017	-0.02726	0.004263	1.63e-10	-	110423	0	110423	1	IVNT	Neale-B_UKBB_EUR_2017
rs7977418	rs7977418	chr12:28588242	chr12:28435309	C	T	Forced vital capacity	EFO_0004312	Neale B	UKBB	European	2017	-0.0134	0.001979	1.29e-11	-	307638	0	307638	1	IVNT	Neale-B_UKBB_EUR_2017
rs7977418	rs7977418	chr12:28588242	chr12:28435309	C	T	Forced vital capacity, best measure	EFO_0004312	Neale B	UKBB	European	2017	-0.01514	0.002172	3.18e-12	-	255492	0	255492	1	IVNT	Neale-B_UKBB_EUR_2017
rs7977418	rs7977418	chr12:28588242	chr12:28435309	C	T	Height	EFO_0004339	Neale B	UKBB	European	2017	0.01375	0.001732	2.04e-15	+	336474	0	336474	1	IVNT	Neale-B_UKBB_EUR_2017
rs7977418	rs7977418	chr12:28588242	chr12:28435309	C	T	Sitting height	EFO_0004339	Neale B	UKBB	European	2017	0.01759	0.001884	9.78e-21	+	336172	0	336172	1	IVNT	Neale-B_UKBB_EUR_2017
rs12313454	rs12313454	chr12:28840892	chr12:28687959	A	G	Forced expiratory volume in 1-second	EFO_0004314	Neale B	UKBB	European	2017	-0.01479	0.003231	4.74e-06	-	307638	0	307638	1	IVNT	Neale-B_UKBB_EUR_2017
rs12313454	rs12313454	chr12:28840892	chr12:28687959	A	G	Forced vital capacity	EFO_0004312	Neale B	UKBB	European	2017	-0.01559	0.003063	3.62e-07	-	307638	0	307638	1	IVNT	Neale-B_UKBB_EUR_2017
rs10771754	rs10771754	chr12:30814521	chr12:30661587	A	G	Arm fat-free mass right	-	Neale B	UKBB	European	2017	0.007132	0.001538	3.53e-06	+	331221	0	331221	1	IVNT	Neale-B_UKBB_EUR_2017
rs10771754	rs10771754	chr12:30814521	chr12:30661587	A	G	Arm predicted mass right	-	Neale B	UKBB	European	2017	0.006884	0.001533	7.07e-06	+	331216	0	331216	1	IVNT	Neale-B_UKBB_EUR_2017
rs10771754	rs10771754	chr12:30814521	chr12:30661587	A	G	Basal metabolic rate	EFO_0007777	Neale B	UKBB	European	2017	0.00732	0.001637	7.75e-06	+	331307	0	331307	1	IVNT	Neale-B_UKBB_EUR_2017
rs10771754	rs10771754	chr12:30814521	chr12:30661587	A	G	Forced expiratory volume in 1-second	EFO_0004314	Neale B	UKBB	European	2017	0.01419	0.002113	1.91e-11	+	307638	0	307638	1	IVNT	Neale-B_UKBB_EUR_2017
rs10771754	rs10771754	chr12:30814521	chr12:30661587	A	G	Forced expiratory volume in 1-second, best measure	EFO_0004314	Neale B	UKBB	European	2017	0.01377	0.002321	3.01e-09	+	255492	0	255492	1	IVNT	Neale-B_UKBB_EUR_2017
rs10771754	rs10771754	chr12:30814521	chr12:30661587	A	G	Forced vital capacity	EFO_0004312	Neale B	UKBB	European	2017	0.01466	0.002004	2.52e-13	+	307638	0	307638	1	IVNT	Neale-B_UKBB_EUR_2017
rs10771754	rs10771754	chr12:30814521	chr12:30661587	A	G	Forced vital capacity, best measure	EFO_0004312	Neale B	UKBB	European	2017	0.0124	0.002198	1.67e-08	+	255492	0	255492	1	IVNT	Neale-B_UKBB_EUR_2017
rs10771754	rs10771754	chr12:30814521	chr12:30661587	A	G	Leg fat-free mass left	-	Neale B	UKBB	European	2017	0.007317	0.001625	6.74e-06	+	331258	0	331258	1	IVNT	Neale-B_UKBB_EUR_2017
rs10771754	rs10771754	chr12:30814521	chr12:30661587	A	G	Leg fat-free mass right	-	Neale B	UKBB	European	2017	0.007348	0.001625	6.12e-06	+	331285	0	331285	1	IVNT	Neale-B_UKBB_EUR_2017
rs10771754	rs10771754	chr12:30814521	chr12:30661587	A	G	Leg predicted mass left	-	Neale B	UKBB	European	2017	0.007295	0.001614	6.21e-06	+	331253	0	331253	1	IVNT	Neale-B_UKBB_EUR_2017
rs10771754	rs10771754	chr12:30814521	chr12:30661587	A	G	Leg predicted mass right	-	Neale B	UKBB	European	2017	0.007433	0.001614	4.12e-06	+	331285	0	331285	1	IVNT	Neale-B_UKBB_EUR_2017
rs10771754	rs10771754	chr12:30814521	chr12:30661587	A	G	Trunk fat-free mass	-	Neale B	UKBB	European	2017	0.006901	0.001555	9.07e-06	+	331030	0	331030	1	IVNT	Neale-B_UKBB_EUR_2017
rs10771754	rs10771754	chr12:30814521	chr12:30661587	A	G	Whole body fat-free mass	-	Neale B	UKBB	European	2017	0.007154	0.001561	4.58e-06	+	331291	0	331291	1	IVNT	Neale-B_UKBB_EUR_2017
rs10771754	rs10771754	chr12:30814521	chr12:30661587	A	G	Whole body water mass	-	Neale B	UKBB	European	2017	0.007192	0.001563	4.22e-06	+	331315	0	331315	1	IVNT	Neale-B_UKBB_EUR_2017
rs2640562	rs2640562	chr12:56466473	chr12:56072689	T	C	Eosinophil count	EFO_0004586	Astle W	27863252	European	2016	0.02725	0.00374	3.19e-13	+	173480	0	173480	2	IVNT	Astle-W_Blood-Cell-Traits_EUR_2016
rs2640562	rs2640562	chr12:56466473	chr12:56072689	T	C	Eosinophil percentage of granulocytes	EFO_0004586	Astle W	27863252	European	2016	0.02452	0.003752	6.32e-11	+	173480	0	173480	2	IVNT	Astle-W_Blood-Cell-Traits_EUR_2016
rs2640562	rs2640562	chr12:56466473	chr12:56072689	T	C	Eosinophil percentage of white cells	EFO_0004586	Astle W	27863252	European	2016	0.02816	0.003736	4.8e-14	+	173480	0	173480	2	IVNT	Astle-W_Blood-Cell-Traits_EUR_2016
rs2640562	rs2640562	chr12:56466473	chr12:56072689	T	C	Lymphocyte percentage of white cells	EFO_0004586	Astle W	27863252	European	2016	-0.01658	0.003735	9.09e-06	-	173480	0	173480	2	IVNT	Astle-W_Blood-Cell-Traits_EUR_2016
rs2640562	rs2640562	chr12:56466473	chr12:56072689	T	C	Neutrophil percentage of granulocytes	EFO_0004586	Astle W	27863252	European	2016	-0.02294	0.003753	9.82e-10	-	173480	0	173480	2	IVNT	Astle-W_Blood-Cell-Traits_EUR_2016
rs2640562	rs2640562	chr12:56466473	chr12:56072689	T	C	Sum eosinophil basophil counts	EFO_0004586	Astle W	27863252	European	2016	0.02546	0.003744	1.04e-11	+	173480	0	173480	2	IVNT	Astle-W_Blood-Cell-Traits_EUR_2016
rs2640562	rs2640562	chr12:56466473	chr12:56072689	T	C	Allergic disease	EFO_0003785	Ferreira M	29083406	European	2017	0.0476	0.0061	4.68e-15	+	360838	180129	180709	13	log OR	Ferreira-M_Allergic-Disease_EUR_2017
rs2640562	rs2640562	chr12:56466473	chr12:56072689	T	C	Age at first live birth	EFO_0009101	Neale B	UKBB	European	2017	0.019	0.004129	4.2e-06	+	123846	0	123846	1	IVNT	Neale-B_UKBB_EUR_2017
rs2640562	rs2640562	chr12:56466473	chr12:56072689	T	C	Alcohol intake frequency	EFO_0004329	Neale B	UKBB	European	2017	-0.0165	0.003733	9.84e-06	-	336965	0	336965	1	-	Neale-B_UKBB_EUR_2017
rs2640562	rs2640562	chr12:56466473	chr12:56072689	T	C	Arm fat mass left	-	Neale B	UKBB	European	2017	-0.0139	0.002501	2.72e-08	-	331164	0	331164	1	IVNT	Neale-B_UKBB_EUR_2017
rs2640562	rs2640562	chr12:56466473	chr12:56072689	T	C	Arm fat mass right	-	Neale B	UKBB	European	2017	-0.01458	0.0025	5.45e-09	-	331226	0	331226	1	IVNT	Neale-B_UKBB_EUR_2017
rs2640562	rs2640562	chr12:56466473	chr12:56072689	T	C	Arm fat-free mass left	-	Neale B	UKBB	European	2017	-0.01135	0.001622	2.64e-12	-	331159	0	331159	1	IVNT	Neale-B_UKBB_EUR_2017
rs2640562	rs2640562	chr12:56466473	chr12:56072689	T	C	Arm fat-free mass right	-	Neale B	UKBB	European	2017	-0.01022	0.00159	1.31e-10	-	331221	0	331221	1	IVNT	Neale-B_UKBB_EUR_2017
rs2640562	rs2640562	chr12:56466473	chr12:56072689	T	C	Arm predicted mass left	-	Neale B	UKBB	European	2017	-0.01163	0.001616	6.09e-13	-	331146	0	331146	1	IVNT	Neale-B_UKBB_EUR_2017
rs2640562	rs2640562	chr12:56466473	chr12:56072689	T	C	Arm predicted mass right	-	Neale B	UKBB	European	2017	-0.0103	0.001584	7.84e-11	-	331216	0	331216	1	IVNT	Neale-B_UKBB_EUR_2017
rs2640562	rs2640562	chr12:56466473	chr12:56072689	T	C	Asthma	EFO_0000270	Neale B	UKBB	European	2017	0.006663	0.0008175	3.62e-16	+	336782	38791	297991	1	risk diff	Neale-B_UKBB_EUR_2017
rs2640562	rs2640562	chr12:56466473	chr12:56072689	T	C	Basal metabolic rate	EFO_0007777	Neale B	UKBB	European	2017	-0.01191	0.001692	1.94e-12	-	331307	0	331307	1	IVNT	Neale-B_UKBB_EUR_2017
rs2640562	rs2640562	chr12:56466473	chr12:56072689	T	C	Body mass index	EFO_0004340	Neale B	UKBB	European	2017	-0.0164	0.002524	8.18e-11	-	336107	0	336107	1	IVNT	Neale-B_UKBB_EUR_2017
rs2640562	rs2640562	chr12:56466473	chr12:56072689	T	C	Diastolic blood pressure	EFO_0006336	Neale B	UKBB	European	2017	-0.01175	0.002585	5.55e-06	-	317756	0	317756	1	IVNT	Neale-B_UKBB_EUR_2017
rs2640562	rs2640562	chr12:56466473	chr12:56072689	T	C	Doctor diagnosed asthma	EFO_0000270	Neale B	UKBB	European	2017	0.009115	0.001711	1.01e-07	+	83529	10589	72940	1	risk diff	Neale-B_UKBB_EUR_2017
rs2640562	rs2640562	chr12:56466473	chr12:56072689	T	C	Forced expiratory volume in 1-second	EFO_0004314	Neale B	UKBB	European	2017	-0.01212	0.002185	2.87e-08	-	307638	0	307638	1	IVNT	Neale-B_UKBB_EUR_2017
rs2640562	rs2640562	chr12:56466473	chr12:56072689	T	C	Forced expiratory volume in 1-second, best measure	EFO_0004314	Neale B	UKBB	European	2017	-0.01462	0.0024	1.11e-09	-	255492	0	255492	1	IVNT	Neale-B_UKBB_EUR_2017
rs2640562	rs2640562	chr12:56466473	chr12:56072689	T	C	Hayfever, allergic rhinitis or eczema	EFO_0003956;EFO_0005854;EFO_0000274	Neale B	UKBB	European	2017	0.00854	0.001079	2.43e-15	+	336782	77891	258891	1	risk diff	Neale-B_UKBB_EUR_2017
rs2640562	rs2640562	chr12:56466473	chr12:56072689	T	C	Hip circumference	EFO_0005093	Neale B	UKBB	European	2017	-0.01158	0.002527	4.58e-06	-	336601	0	336601	1	IVNT	Neale-B_UKBB_EUR_2017
rs2640562	rs2640562	chr12:56466473	chr12:56072689	T	C	Impedance of arm left	-	Neale B	UKBB	European	2017	0.01322	0.001802	2.16e-13	+	331292	0	331292	1	IVNT	Neale-B_UKBB_EUR_2017
rs2640562	rs2640562	chr12:56466473	chr12:56072689	T	C	Impedance of arm right	-	Neale B	UKBB	European	2017	0.01256	0.001794	2.54e-12	+	331279	0	331279	1	IVNT	Neale-B_UKBB_EUR_2017
rs2640562	rs2640562	chr12:56466473	chr12:56072689	T	C	Impedance of leg left	-	Neale B	UKBB	European	2017	0.01462	0.002326	3.26e-10	+	331296	0	331296	1	IVNT	Neale-B_UKBB_EUR_2017
rs2640562	rs2640562	chr12:56466473	chr12:56072689	T	C	Impedance of leg right	-	Neale B	UKBB	European	2017	0.0146	0.002309	2.55e-10	+	331301	0	331301	1	IVNT	Neale-B_UKBB_EUR_2017
rs2640562	rs2640562	chr12:56466473	chr12:56072689	T	C	Impedance of whole body	-	Neale B	UKBB	European	2017	0.01421	0.001946	2.82e-13	+	331284	0	331284	1	IVNT	Neale-B_UKBB_EUR_2017
rs2640562	rs2640562	chr12:56466473	chr12:56072689	T	C	Leg fat mass left	-	Neale B	UKBB	European	2017	-0.0106	0.002017	1.48e-07	-	331275	0	331275	1	IVNT	Neale-B_UKBB_EUR_2017
rs2640562	rs2640562	chr12:56466473	chr12:56072689	T	C	Leg fat mass right	-	Neale B	UKBB	European	2017	-0.01043	0.00204	3.15e-07	-	331293	0	331293	1	IVNT	Neale-B_UKBB_EUR_2017
rs2640562	rs2640562	chr12:56466473	chr12:56072689	T	C	Leg fat-free mass left	-	Neale B	UKBB	European	2017	-0.01119	0.00168	2.73e-11	-	331258	0	331258	1	IVNT	Neale-B_UKBB_EUR_2017
rs2640562	rs2640562	chr12:56466473	chr12:56072689	T	C	Leg fat-free mass right	-	Neale B	UKBB	European	2017	-0.0111	0.001679	3.94e-11	-	331285	0	331285	1	IVNT	Neale-B_UKBB_EUR_2017
rs2640562	rs2640562	chr12:56466473	chr12:56072689	T	C	Leg predicted mass left	-	Neale B	UKBB	European	2017	-0.01104	0.001669	3.64e-11	-	331253	0	331253	1	IVNT	Neale-B_UKBB_EUR_2017
rs2640562	rs2640562	chr12:56466473	chr12:56072689	T	C	Leg predicted mass right	-	Neale B	UKBB	European	2017	-0.01104	0.001669	3.62e-11	-	331285	0	331285	1	IVNT	Neale-B_UKBB_EUR_2017
rs2640562	rs2640562	chr12:56466473	chr12:56072689	T	C	Nasal polyp	EFO_1000391	Neale B	UKBB	European	2017	0.0009095	0.0001779	3.17e-07	+	337199	1637	335562	1	risk diff	Neale-B_UKBB_EUR_2017
rs2640562	rs2640562	chr12:56466473	chr12:56072689	T	C	No blood clot, bronchitis, emphysema, asthma, rhinitis, eczema or allergy diagnosed by doctor	-	Neale B	UKBB	European	2017	-0.01102	0.001195	3.07e-20	-	336782	228530	108252	1	risk diff	Neale-B_UKBB_EUR_2017
rs2640562	rs2640562	chr12:56466473	chr12:56072689	T	C	Pain type experienced in last month: headache	EFO_0003843	Neale B	UKBB	European	2017	-0.005506	0.001018	6.39e-08	-	336650	66967	269683	1	risk diff	Neale-B_UKBB_EUR_2017
rs2640562	rs2640562	chr12:56466473	chr12:56072689	T	C	Pain type experienced in last month: none of the above	EFO_0003843	Neale B	UKBB	European	2017	0.006007	0.001257	1.77e-06	+	336650	136199	200451	1	risk diff	Neale-B_UKBB_EUR_2017
rs2640562	rs2640562	chr12:56466473	chr12:56072689	T	C	Pulse rate	EFO_0004326	Neale B	UKBB	European	2017	-0.01253	0.002629	1.87e-06	-	317756	0	317756	1	IVNT	Neale-B_UKBB_EUR_2017
rs2640562	rs2640562	chr12:56466473	chr12:56072689	T	C	Qualifications: A levels or as levels or equivalent	EFO_0004784	Neale B	UKBB	European	2017	0.005384	0.001147	2.66e-06	+	334070	91710	242360	1	risk diff	Neale-B_UKBB_EUR_2017
rs2640562	rs2640562	chr12:56466473	chr12:56072689	T	C	Qualifications: college or university degree	EFO_0004784	Neale B	UKBB	European	2017	0.007395	0.001196	6.32e-10	+	334070	106305	227765	1	risk diff	Neale-B_UKBB_EUR_2017
rs2640562	rs2640562	chr12:56466473	chr12:56072689	T	C	Qualifications: none	EFO_0004784	Neale B	UKBB	European	2017	-0.005652	0.0009698	5.62e-09	-	334070	57567	276503	1	risk diff	Neale-B_UKBB_EUR_2017
rs2640562	rs2640562	chr12:56466473	chr12:56072689	T	C	Self-reported asthma	EFO_0000270	Neale B	UKBB	European	2017	0.006819	0.000819	8.41e-17	+	337159	39049	298110	1	risk diff	Neale-B_UKBB_EUR_2017
rs2640562	rs2640562	chr12:56466473	chr12:56072689	T	C	Self-reported hayfever or allergic rhinitis	EFO_0005854	Neale B	UKBB	European	2017	0.002778	0.0005949	3.03e-06	+	337159	19320	317839	1	risk diff	Neale-B_UKBB_EUR_2017
rs2640562	rs2640562	chr12:56466473	chr12:56072689	T	C	Self-reported hypothyroidism or myxoedema	EFO_0004705;EFO_1001055	Neale B	UKBB	European	2017	0.003549	0.0005449	7.35e-11	+	337159	16376	320783	1	risk diff	Neale-B_UKBB_EUR_2017
rs2640562	rs2640562	chr12:56466473	chr12:56072689	T	C	Treatment with levothyroxine sodium	EFO_0007056	Neale B	UKBB	European	2017	0.003065	0.0005022	1.04e-09	+	337159	13717	323442	1	risk diff	Neale-B_UKBB_EUR_2017
rs2640562	rs2640562	chr12:56466473	chr12:56072689	T	C	Trunk fat-free mass	-	Neale B	UKBB	European	2017	-0.01071	0.001607	2.66e-11	-	331030	0	331030	1	IVNT	Neale-B_UKBB_EUR_2017
rs2640562	rs2640562	chr12:56466473	chr12:56072689	T	C	Trunk predicted mass	-	Neale B	UKBB	European	2017	-0.01065	0.001602	3e-11	-	330995	0	330995	1	IVNT	Neale-B_UKBB_EUR_2017
rs2640562	rs2640562	chr12:56466473	chr12:56072689	T	C	Types of physical activity in last 4 weeks: light diy	EFO_0008002	Neale B	UKBB	European	2017	0.005702	0.001277	7.97e-06	+	335599	175376	160223	1	risk diff	Neale-B_UKBB_EUR_2017
rs2640562	rs2640562	chr12:56466473	chr12:56072689	T	C	Waist circumference	EFO_0004342	Neale B	UKBB	European	2017	-0.01097	0.00226	1.21e-06	-	336639	0	336639	1	IVNT	Neale-B_UKBB_EUR_2017
rs2640562	rs2640562	chr12:56466473	chr12:56072689	T	C	Weight	EFO_0004338	Neale B	UKBB	European	2017	-0.01459	0.00223	6.05e-11	-	336227	0	336227	1	IVNT	Neale-B_UKBB_EUR_2017
rs2640562	rs2640562	chr12:56466473	chr12:56072689	T	C	Whole body fat mass	-	Neale B	UKBB	European	2017	-0.01174	0.00249	2.4e-06	-	330762	0	330762	1	IVNT	Neale-B_UKBB_EUR_2017
rs2640562	rs2640562	chr12:56466473	chr12:56072689	T	C	Whole body fat-free mass	-	Neale B	UKBB	European	2017	-0.01115	0.001613	4.81e-12	-	331291	0	331291	1	IVNT	Neale-B_UKBB_EUR_2017
rs2640562	rs2640562	chr12:56466473	chr12:56072689	T	C	Whole body water mass	-	Neale B	UKBB	European	2017	-0.01112	0.001616	5.94e-12	-	331315	0	331315	1	IVNT	Neale-B_UKBB_EUR_2017
rs2640562	rs2640562	chr12:56466473	chr12:56072689	T	C	Years of educational attainment in females	EFO_0004784	SSGAC	27225129	European	2016	0.017	0.004	1.29e-06	+	181443	0	181443	62	years	SSGAC_EduYears-F_EUR_2016
rs2640562	rs2640562	chr12:56466473	chr12:56072689	T	C	Years of educational attainment in males	EFO_0004784	SSGAC	27225129	European	2016	0.019	0.004	3.23e-06	+	147474	0	147474	6	years	SSGAC_EduYears-M_EUR_2016
rs2640562	rs2640562	chr12:56466473	chr12:56072689	T	C	Years of educational attainment	EFO_0004784	SSGAC	27225129	European	2016	0.018	0.003	4.94e-11	+	328917	0	328917	64	years	SSGAC_EduYears_EUR_2016
rs12825748	rs12825748	chr12:65793153	chr12:65399373	C	G	Forced expiratory volume in 1-second	EFO_0004314	Neale B	UKBB	European	2017	0.01089	0.002258	1.4e-06	+	307638	0	307638	1	IVNT	Neale-B_UKBB_EUR_2017
rs12825748	rs12825748	chr12:65793153	chr12:65399373	C	G	Forced expiratory volume in 1-second, best measure	EFO_0004314	Neale B	UKBB	European	2017	0.0128	0.002482	2.52e-07	+	255492	0	255492	1	IVNT	Neale-B_UKBB_EUR_2017
rs12825748	rs12825748	chr12:65793153	chr12:65399373	C	G	Forced expiratory volume in 1-second, predicted percentage	EFO_0004314	Neale B	UKBB	European	2017	0.0206	0.004625	8.46e-06	+	110423	0	110423	1	IVNT	Neale-B_UKBB_EUR_2017
rs12825748	rs12825748	chr12:65793153	chr12:65399373	C	G	Forced vital capacity, best measure	EFO_0004312	Neale B	UKBB	European	2017	0.01093	0.00235	3.32e-06	+	255492	0	255492	1	IVNT	Neale-B_UKBB_EUR_2017
rs12825748	rs12825748	chr12:65793153	chr12:65399373	C	G	Heel bone mineral density	EFO_0009270	Neale B	UKBB	European	2017	0.01583	0.00338	2.82e-06	+	194398	0	194398	1	IVNT	Neale-B_UKBB_EUR_2017
rs11176001	rs11176001	chr12:66409367	chr12:66015587	A	C	Forced expiratory volume in 1-second, predicted percentage	EFO_0004314	Neale B	UKBB	European	2017	-0.02864	0.006271	4.97e-06	-	110423	0	110423	1	IVNT	Neale-B_UKBB_EUR_2017
rs11176001	rs11176001	chr12:66409367	chr12:66015587	A	C	Haemorrhoids	EFO_0009552	Neale B	UKBB	European	2017	-0.002966	0.0005566	9.86e-08	-	337199	8190	329009	1	risk diff	Neale-B_UKBB_EUR_2017
rs10444582	rs10444582	chr12:69868410	chr12:69474630	A	C	Height	EFO_0004339	Neale B	UKBB	European	2017	-0.009044	0.00182	6.72e-07	-	336474	0	336474	1	IVNT	Neale-B_UKBB_EUR_2017
rs4074726	rs4074726	chr12:85671452	chr12:85277674	C	T	Forced expiratory volume in 1-second	EFO_0004314	Neale B	UKBB	European	2017	-0.01258	0.002285	3.72e-08	-	307638	0	307638	1	IVNT	Neale-B_UKBB_EUR_2017
rs4074726	rs4074726	chr12:85671452	chr12:85277674	C	T	Forced expiratory volume in 1-second, best measure	EFO_0004314	Neale B	UKBB	European	2017	-0.0129	0.002513	2.83e-07	-	255492	0	255492	1	IVNT	Neale-B_UKBB_EUR_2017
rs4074726	rs4074726	chr12:85671452	chr12:85277674	C	T	Forced vital capacity	EFO_0004312	Neale B	UKBB	European	2017	-0.01191	0.002167	3.91e-08	-	307638	0	307638	1	IVNT	Neale-B_UKBB_EUR_2017
rs4074726	rs4074726	chr12:85671452	chr12:85277674	C	T	Forced vital capacity, best measure	EFO_0004312	Neale B	UKBB	European	2017	-0.01356	0.00238	1.21e-08	-	255492	0	255492	1	IVNT	Neale-B_UKBB_EUR_2017
rs4074726	rs4074726	chr12:85671452	chr12:85277674	C	T	Peak expiratory flow	EFO_0009718	Neale B	UKBB	European	2017	-0.0131	0.002375	3.46e-08	-	307638	0	307638	1	IVNT	Neale-B_UKBB_EUR_2017
rs2195242	rs2195242	chr12:102808464	chr12:102414686	G	A	Bring up phlegm or sputum/mucus on most days	-	Neale B	UKBB	European	2017	-0.006905	0.001541	7.45e-06	-	83529	6998	76531	1	risk diff	Neale-B_UKBB_EUR_2017
rs2195242	rs2195242	chr12:102808464	chr12:102414686	G	A	Forced expiratory volume in 1-second	EFO_0004314	Neale B	UKBB	European	2017	-0.01159	0.002374	1.06e-06	-	307638	0	307638	1	IVNT	Neale-B_UKBB_EUR_2017
rs2195242	rs2195242	chr12:102808464	chr12:102414686	G	A	Forced expiratory volume in 1-second, best measure	EFO_0004314	Neale B	UKBB	European	2017	-0.01195	0.002609	4.67e-06	-	255492	0	255492	1	IVNT	Neale-B_UKBB_EUR_2017
rs2195242	rs2195242	chr12:102808464	chr12:102414686	G	A	Forced vital capacity	EFO_0004312	Neale B	UKBB	European	2017	-0.01185	0.002251	1.43e-07	-	307638	0	307638	1	IVNT	Neale-B_UKBB_EUR_2017
rs2195242	rs2195242	chr12:102808464	chr12:102414686	G	A	Forced vital capacity, best measure	EFO_0004312	Neale B	UKBB	European	2017	-0.01204	0.00247	1.1e-06	-	255492	0	255492	1	IVNT	Neale-B_UKBB_EUR_2017
rs2195242	rs2195242	chr12:102808464	chr12:102414686	G	A	Impedance of arm left	-	Neale B	UKBB	European	2017	0.009439	0.001958	1.44e-06	+	331292	0	331292	1	IVNT	Neale-B_UKBB_EUR_2017
rs2195242	rs2195242	chr12:102808464	chr12:102414686	G	A	Impedance of arm right	-	Neale B	UKBB	European	2017	0.009977	0.00195	3.12e-07	+	331279	0	331279	1	IVNT	Neale-B_UKBB_EUR_2017
rs2195242	rs2195242	chr12:102808464	chr12:102414686	G	A	Impedance of whole body	-	Neale B	UKBB	European	2017	0.01016	0.002114	1.56e-06	+	331284	0	331284	1	IVNT	Neale-B_UKBB_EUR_2017
rs2195242	rs2195242	chr12:102808464	chr12:102414686	G	A	Peak expiratory flow	EFO_0009718	Neale B	UKBB	European	2017	-0.01653	0.002468	2.09e-11	-	307638	0	307638	1	IVNT	Neale-B_UKBB_EUR_2017
rs2162319	rs2162319	chr12:114678868	chr12:114241063	G	A	Forced expiratory volume in 1-second	EFO_0004314	Neale B	UKBB	European	2017	0.01242	0.002716	4.85e-06	+	307638	0	307638	1	IVNT	Neale-B_UKBB_EUR_2017
rs2162319	rs2162319	chr12:114678868	chr12:114241063	G	A	Forced expiratory volume in 1-second, best measure	EFO_0004314	Neale B	UKBB	European	2017	0.01378	0.002987	3.96e-06	+	255492	0	255492	1	IVNT	Neale-B_UKBB_EUR_2017
rs2162319	rs2162319	chr12:114678868	chr12:114241063	G	A	Forced expiratory volume in 1-second, predicted percentage	EFO_0004314	Neale B	UKBB	European	2017	0.02794	0.005593	5.89e-07	+	110423	0	110423	1	IVNT	Neale-B_UKBB_EUR_2017
rs2162319	rs2162319	chr12:114678868	chr12:114241063	G	A	Peak expiratory flow	EFO_0009718	Neale B	UKBB	European	2017	0.01434	0.002823	3.77e-07	+	307638	0	307638	1	IVNT	Neale-B_UKBB_EUR_2017
rs35506	rs35506	chr12:115500691	chr12:115062886	T	A	Lung function FVC	EFO_0004312	Wain LV	28166213	European	2017	-0.027	0.004419	1e-09	-	-	-	-	-	unit increase	NHGRI-EBI_GWAS_Catalog
rs35506	rs35506	chr12:115500691	chr12:115062886	T	A	Forced expiratory volume in 1-second	EFO_0004314	Neale B	UKBB	European	2017	-0.01322	0.002312	1.06e-08	-	307638	0	307638	1	IVNT	Neale-B_UKBB_EUR_2017
rs35506	rs35506	chr12:115500691	chr12:115062886	T	A	Forced expiratory volume in 1-second, best measure	EFO_0004314	Neale B	UKBB	European	2017	-0.0133	0.002541	1.67e-07	-	255492	0	255492	1	IVNT	Neale-B_UKBB_EUR_2017
rs35506	rs35506	chr12:115500691	chr12:115062886	T	A	Forced vital capacity	EFO_0004312	Neale B	UKBB	European	2017	-0.01464	0.002192	2.38e-11	-	307638	0	307638	1	IVNT	Neale-B_UKBB_EUR_2017
rs35506	rs35506	chr12:115500691	chr12:115062886	T	A	Forced vital capacity, best measure	EFO_0004312	Neale B	UKBB	European	2017	-0.01483	0.002406	7.03e-10	-	255492	0	255492	1	IVNT	Neale-B_UKBB_EUR_2017
rs10773000	rs10773000	chr12:123736084	chr12:123251537	G	T	Lymphocyte count	EFO_0004586	Astle W	27863252	European	2016	-0.01995	0.003824	1.82e-07	-	173480	0	173480	2	IVNT	Astle-W_Blood-Cell-Traits_EUR_2016
rs10773000	rs10773000	chr12:123736084	chr12:123251537	G	T	Lymphocyte percentage of white cells	EFO_0004586	Astle W	27863252	European	2016	-0.01767	0.003784	3.01e-06	-	173480	0	173480	2	IVNT	Astle-W_Blood-Cell-Traits_EUR_2016
rs10773000	rs10773000	chr12:123736084	chr12:123251537	G	T	Mean platelet volume	EFO_0004586	Astle W	27863252	European	2016	-0.02252	0.00383	4.14e-09	-	173480	0	173480	2	IVNT	Astle-W_Blood-Cell-Traits_EUR_2016
rs10773000	rs10773000	chr12:123736084	chr12:123251537	G	T	Platelet count	EFO_0004586	Astle W	27863252	European	2016	0.01729	0.003871	7.95e-06	+	173480	0	173480	2	IVNT	Astle-W_Blood-Cell-Traits_EUR_2016
rs10773000	rs10773000	chr12:123736084	chr12:123251537	G	T	Height	EFO_0004339	GIANT	25282103	European	2014	-0.016	0.0033	6.1e-07	-	248497	0	248497	79	Z-score	GIANT_Height_EUR_2014
rs10773000	rs10773000	chr12:123736084	chr12:123251537	G	T	Weight	EFO_0004338	GIANT	23754948	European	2013	-0.02321	0.005052	4.35e-06	-	125901	0	125901	46	IVNT	GIANT_Weight_EUR_2013
rs10773000	rs10773000	chr12:123736084	chr12:123251537	G	T	High density lipoprotein	EFO_0004612	GLGC	24097068	European	2013	-0.0275	0.0037	8.42e-12	-	187062	0	187062	60	IVNT	GLGC_HDL_EUR_2013
rs10773000	rs10773000	chr12:123736084	chr12:123251537	G	T	Gene expression	NCIT_C16608	GIANT	20881960	European	2010	NA	NA	2.57e-12	NA	133653	-	-	-	-	GRASP
rs10773000	rs10773000	chr12:123736084	chr12:123251537	G	T	Basal metabolic rate	EFO_0007777	Neale B	UKBB	European	2017	-0.007698	0.001713	6.96e-06	-	331307	0	331307	1	IVNT	Neale-B_UKBB_EUR_2017
rs10773000	rs10773000	chr12:123736084	chr12:123251537	G	T	Comparative height size at age 10	-	Neale B	UKBB	European	2017	-0.01183	0.001763	1.93e-11	-	332021	0	332021	1	-	Neale-B_UKBB_EUR_2017
rs10773000	rs10773000	chr12:123736084	chr12:123251537	G	T	Height	EFO_0004339	Neale B	UKBB	European	2017	-0.01435	0.001835	5.33e-15	-	336474	0	336474	1	IVNT	Neale-B_UKBB_EUR_2017
rs10773000	rs10773000	chr12:123736084	chr12:123251537	G	T	Leg fat-free mass left	-	Neale B	UKBB	European	2017	-0.007799	0.001701	4.53e-06	-	331258	0	331258	1	IVNT	Neale-B_UKBB_EUR_2017
rs10773000	rs10773000	chr12:123736084	chr12:123251537	G	T	Leg fat-free mass right	-	Neale B	UKBB	European	2017	-0.008377	0.0017	8.33e-07	-	331285	0	331285	1	IVNT	Neale-B_UKBB_EUR_2017
rs10773000	rs10773000	chr12:123736084	chr12:123251537	G	T	Leg predicted mass left	-	Neale B	UKBB	European	2017	-0.007785	0.001689	4.06e-06	-	331253	0	331253	1	IVNT	Neale-B_UKBB_EUR_2017
rs10773000	rs10773000	chr12:123736084	chr12:123251537	G	T	Leg predicted mass right	-	Neale B	UKBB	European	2017	-0.008316	0.001689	8.51e-07	-	331285	0	331285	1	IVNT	Neale-B_UKBB_EUR_2017
rs10773000	rs10773000	chr12:123736084	chr12:123251537	G	T	No blood clot, bronchitis, emphysema, asthma, rhinitis, eczema or allergy diagnosed by doctor	-	Neale B	UKBB	European	2017	-0.005387	0.00121	8.5e-06	-	336782	228530	108252	1	risk diff	Neale-B_UKBB_EUR_2017
rs10773000	rs10773000	chr12:123736084	chr12:123251537	G	T	Qualifications: A levels or as levels or equivalent	EFO_0004784	Neale B	UKBB	European	2017	-0.006965	0.001161	1.98e-09	-	334070	91710	242360	1	risk diff	Neale-B_UKBB_EUR_2017
rs10773000	rs10773000	chr12:123736084	chr12:123251537	G	T	Qualifications: O levels or GCSEs or equivalent	EFO_0004784	Neale B	UKBB	European	2017	-0.006411	0.001296	7.51e-07	-	334070	159730	174340	1	risk diff	Neale-B_UKBB_EUR_2017
rs10773000	rs10773000	chr12:123736084	chr12:123251537	G	T	Qualifications: college or university degree	EFO_0004784	Neale B	UKBB	European	2017	-0.006401	0.001211	1.25e-07	-	334070	106305	227765	1	risk diff	Neale-B_UKBB_EUR_2017
rs10773000	rs10773000	chr12:123736084	chr12:123251537	G	T	Qualifications: none	EFO_0004784	Neale B	UKBB	European	2017	0.004862	0.0009819	7.35e-07	+	334070	57567	276503	1	risk diff	Neale-B_UKBB_EUR_2017
rs10773000	rs10773000	chr12:123736084	chr12:123251537	G	T	Sitting height	EFO_0004339	Neale B	UKBB	European	2017	-0.01851	0.001997	1.87e-20	-	336172	0	336172	1	IVNT	Neale-B_UKBB_EUR_2017
rs10773000	rs10773000	chr12:123736084	chr12:123251537	G	T	Time spent watching television	-	Neale B	UKBB	European	2017	0.009587	0.001988	1.42e-06	+	319740	0	319740	1	-	Neale-B_UKBB_EUR_2017
rs10773000	rs10773000	chr12:123736084	chr12:123251537	G	T	Trunk fat-free mass	-	Neale B	UKBB	European	2017	-0.007403	0.001627	5.36e-06	-	331030	0	331030	1	IVNT	Neale-B_UKBB_EUR_2017
rs10773000	rs10773000	chr12:123736084	chr12:123251537	G	T	Trunk predicted mass	-	Neale B	UKBB	European	2017	-0.007316	0.001622	6.45e-06	-	330995	0	330995	1	IVNT	Neale-B_UKBB_EUR_2017
rs10773000	rs10773000	chr12:123736084	chr12:123251537	G	T	Types of physical activity in last 4 weeks: walking for pleasure	EFO_0008002	Neale B	UKBB	European	2017	-0.006075	0.001163	1.75e-07	-	335599	241930	93669	1	risk diff	Neale-B_UKBB_EUR_2017
rs10773000	rs10773000	chr12:123736084	chr12:123251537	G	T	Whole body fat-free mass	-	Neale B	UKBB	European	2017	-0.007622	0.001633	3.06e-06	-	331291	0	331291	1	IVNT	Neale-B_UKBB_EUR_2017
rs10773000	rs10773000	chr12:123736084	chr12:123251537	G	T	Whole body water mass	-	Neale B	UKBB	European	2017	-0.007633	0.001636	3.06e-06	-	331315	0	331315	1	IVNT	Neale-B_UKBB_EUR_2017
rs10773000	rs10773000	chr12:123736084	chr12:123251537	G	T	Schizophrenia	EFO_0000692	PGC	25056061	Mixed	2014	-0.059	0.0116	3.56e-07	-	82315	35476	46839	49	log OR	PGC_Schizophrenia_Mixed_2014
rs10773000	rs10773000	chr12:123736084	chr12:123251537	G	T	Years of educational attainment	EFO_0004784	SSGAC	27225129	European	2016	-0.014	0.003	1.48e-07	-	328917	0	328917	64	years	SSGAC_EduYears_EUR_2016
rs2812208	rs2812208	chr13:50707087	chr13:50132951	C	G	Lymphocyte count	EFO_0004586	Astle W	27863252	European	2016	-0.05993	0.01265	2.17e-06	-	173480	0	173480	2	IVNT	Astle-W_Blood-Cell-Traits_EUR_2016
rs2812208	rs2812208	chr13:50707087	chr13:50132951	C	G	Arm fat-free mass left	-	Neale B	UKBB	European	2017	0.06748	0.00534	1.35e-36	+	331159	0	331159	1	IVNT	Neale-B_UKBB_EUR_2017
rs2812208	rs2812208	chr13:50707087	chr13:50132951	C	G	Arm fat-free mass right	-	Neale B	UKBB	European	2017	0.06703	0.005233	1.49e-37	+	331221	0	331221	1	IVNT	Neale-B_UKBB_EUR_2017
rs2812208	rs2812208	chr13:50707087	chr13:50132951	C	G	Arm predicted mass left	-	Neale B	UKBB	European	2017	0.06527	0.00532	1.33e-34	+	331146	0	331146	1	IVNT	Neale-B_UKBB_EUR_2017
rs2812208	rs2812208	chr13:50707087	chr13:50132951	C	G	Arm predicted mass right	-	Neale B	UKBB	European	2017	0.06488	0.005215	1.57e-35	+	331216	0	331216	1	IVNT	Neale-B_UKBB_EUR_2017
rs2812208	rs2812208	chr13:50707087	chr13:50132951	C	G	Basal metabolic rate	EFO_0007777	Neale B	UKBB	European	2017	0.07485	0.005569	3.61e-41	+	331307	0	331307	1	IVNT	Neale-B_UKBB_EUR_2017
rs2812208	rs2812208	chr13:50707087	chr13:50132951	C	G	Comparative height size at age 10	-	Neale B	UKBB	European	2017	0.06581	0.005729	1.57e-30	+	332021	0	332021	1	-	Neale-B_UKBB_EUR_2017
rs2812208	rs2812208	chr13:50707087	chr13:50132951	C	G	Forced expiratory volume in 1-second	EFO_0004314	Neale B	UKBB	European	2017	0.08297	0.007215	1.34e-30	+	307638	0	307638	1	IVNT	Neale-B_UKBB_EUR_2017
rs2812208	rs2812208	chr13:50707087	chr13:50132951	C	G	Forced expiratory volume in 1-second, best measure	EFO_0004314	Neale B	UKBB	European	2017	0.08904	0.007956	4.6e-29	+	255492	0	255492	1	IVNT	Neale-B_UKBB_EUR_2017
rs2812208	rs2812208	chr13:50707087	chr13:50132951	C	G	Forced expiratory volume in 1-second, predicted	EFO_0004314	Neale B	UKBB	European	2017	0.06129	0.009624	1.91e-10	+	110423	0	110423	1	IVNT	Neale-B_UKBB_EUR_2017
rs2812208	rs2812208	chr13:50707087	chr13:50132951	C	G	Forced vital capacity	EFO_0004312	Neale B	UKBB	European	2017	0.08798	0.006841	7.65e-38	+	307638	0	307638	1	IVNT	Neale-B_UKBB_EUR_2017
rs2812208	rs2812208	chr13:50707087	chr13:50132951	C	G	Forced vital capacity, best measure	EFO_0004312	Neale B	UKBB	European	2017	0.09766	0.007533	2.01e-38	+	255492	0	255492	1	IVNT	Neale-B_UKBB_EUR_2017
rs2812208	rs2812208	chr13:50707087	chr13:50132951	C	G	Hand grip strength right	EFO_0006941	Neale B	UKBB	European	2017	0.03177	0.006068	1.65e-07	+	335842	0	335842	1	IVNT	Neale-B_UKBB_EUR_2017
rs2812208	rs2812208	chr13:50707087	chr13:50132951	C	G	Height	EFO_0004339	Neale B	UKBB	European	2017	0.1205	0.005966	1.02e-90	+	336474	0	336474	1	IVNT	Neale-B_UKBB_EUR_2017
rs2812208	rs2812208	chr13:50707087	chr13:50132951	C	G	Hip circumference	EFO_0005093	Neale B	UKBB	European	2017	0.06922	0.008319	8.77e-17	+	336601	0	336601	1	IVNT	Neale-B_UKBB_EUR_2017
rs2812208	rs2812208	chr13:50707087	chr13:50132951	C	G	Leg fat-free mass left	-	Neale B	UKBB	European	2017	0.07138	0.005531	4.28e-38	+	331258	0	331258	1	IVNT	Neale-B_UKBB_EUR_2017
rs2812208	rs2812208	chr13:50707087	chr13:50132951	C	G	Leg fat-free mass right	-	Neale B	UKBB	European	2017	0.07115	0.005529	6.88e-38	+	331285	0	331285	1	IVNT	Neale-B_UKBB_EUR_2017
rs2812208	rs2812208	chr13:50707087	chr13:50132951	C	G	Leg predicted mass left	-	Neale B	UKBB	European	2017	0.07123	0.005493	1.93e-38	+	331253	0	331253	1	IVNT	Neale-B_UKBB_EUR_2017
rs2812208	rs2812208	chr13:50707087	chr13:50132951	C	G	Leg predicted mass right	-	Neale B	UKBB	European	2017	0.0708	0.005493	5.2e-38	+	331285	0	331285	1	IVNT	Neale-B_UKBB_EUR_2017
rs2812208	rs2812208	chr13:50707087	chr13:50132951	C	G	Peak expiratory flow	EFO_0009718	Neale B	UKBB	European	2017	0.04713	0.0075	3.32e-10	+	307638	0	307638	1	IVNT	Neale-B_UKBB_EUR_2017
rs2812208	rs2812208	chr13:50707087	chr13:50132951	C	G	Sitting height	EFO_0004339	Neale B	UKBB	European	2017	0.09114	0.006493	9.53e-45	+	336172	0	336172	1	IVNT	Neale-B_UKBB_EUR_2017
rs2812208	rs2812208	chr13:50707087	chr13:50132951	C	G	Trunk fat mass	EFO_0005409	Neale B	UKBB	European	2017	0.04232	0.008457	5.61e-07	+	331093	0	331093	1	IVNT	Neale-B_UKBB_EUR_2017
rs2812208	rs2812208	chr13:50707087	chr13:50132951	C	G	Trunk fat-free mass	-	Neale B	UKBB	European	2017	0.07677	0.00529	1.04e-47	+	331030	0	331030	1	IVNT	Neale-B_UKBB_EUR_2017
rs2812208	rs2812208	chr13:50707087	chr13:50132951	C	G	Trunk predicted mass	-	Neale B	UKBB	European	2017	0.0768	0.005273	4.85e-48	+	330995	0	330995	1	IVNT	Neale-B_UKBB_EUR_2017
rs2812208	rs2812208	chr13:50707087	chr13:50132951	C	G	Weight	EFO_0004338	Neale B	UKBB	European	2017	0.07021	0.007339	1.11e-21	+	336227	0	336227	1	IVNT	Neale-B_UKBB_EUR_2017
rs2812208	rs2812208	chr13:50707087	chr13:50132951	C	G	Whole body fat-free mass	-	Neale B	UKBB	European	2017	0.07597	0.005311	2.13e-46	+	331291	0	331291	1	IVNT	Neale-B_UKBB_EUR_2017
rs2812208	rs2812208	chr13:50707087	chr13:50132951	C	G	Whole body water mass	-	Neale B	UKBB	European	2017	0.07584	0.005319	4.14e-46	+	331315	0	331315	1	IVNT	Neale-B_UKBB_EUR_2017
rs2875610	rs2875610	chr13:71700407	chr13:71126275	A	G	Forced expiratory volume in 1-second	EFO_0004314	Neale B	UKBB	European	2017	0.01352	0.002187	6.32e-10	+	307638	0	307638	1	IVNT	Neale-B_UKBB_EUR_2017
rs2875610	rs2875610	chr13:71700407	chr13:71126275	A	G	Forced expiratory volume in 1-second, best measure	EFO_0004314	Neale B	UKBB	European	2017	0.01156	0.002404	1.52e-06	+	255492	0	255492	1	IVNT	Neale-B_UKBB_EUR_2017
rs2875610	rs2875610	chr13:71700407	chr13:71126275	A	G	Forced vital capacity	EFO_0004312	Neale B	UKBB	European	2017	0.01589	0.002074	1.83e-14	+	307638	0	307638	1	IVNT	Neale-B_UKBB_EUR_2017
rs2875610	rs2875610	chr13:71700407	chr13:71126275	A	G	Forced vital capacity, best measure	EFO_0004312	Neale B	UKBB	European	2017	0.01377	0.002276	1.44e-09	+	255492	0	255492	1	IVNT	Neale-B_UKBB_EUR_2017
rs2875610	rs2875610	chr13:71700407	chr13:71126275	A	G	Heel bone mineral density right	EFO_0009270	Neale B	UKBB	European	2017	0.02002	0.004346	4.11e-06	+	106251	0	106251	1	IVNT	Neale-B_UKBB_EUR_2017
rs2875610	rs2875610	chr13:71700407	chr13:71126275	A	G	Treatment with salbutamol 100micrograms spacehaler	EFO_0007056	Neale B	UKBB	European	2017	-0.0009629	0.0002012	1.7e-06	-	337159	2091	335068	1	risk diff	Neale-B_UKBB_EUR_2017
rs4885681	rs4885681	chr13:80467235	chr13:79893100	C	T	Hip circumference	EFO_0005093	Neale B	UKBB	European	2017	0.01431	0.00271	1.3e-07	+	336601	0	336601	1	IVNT	Neale-B_UKBB_EUR_2017
rs10141786	rs10141786	chr14:74817418	chr14:74350715	A	G	Forced expiratory volume in 1-second	EFO_0004314	Neale B	UKBB	European	2017	0.01313	0.002132	7.34e-10	+	307638	0	307638	1	IVNT	Neale-B_UKBB_EUR_2017
rs10141786	rs10141786	chr14:74817418	chr14:74350715	A	G	Forced expiratory volume in 1-second, best measure	EFO_0004314	Neale B	UKBB	European	2017	0.014	0.002342	2.25e-09	+	255492	0	255492	1	IVNT	Neale-B_UKBB_EUR_2017
rs10141786	rs10141786	chr14:74817418	chr14:74350715	A	G	Forced vital capacity	EFO_0004312	Neale B	UKBB	European	2017	0.01503	0.002021	1.05e-13	+	307638	0	307638	1	IVNT	Neale-B_UKBB_EUR_2017
rs10141786	rs10141786	chr14:74817418	chr14:74350715	A	G	Forced vital capacity, best measure	EFO_0004312	Neale B	UKBB	European	2017	0.01597	0.002218	5.97e-13	+	255492	0	255492	1	IVNT	Neale-B_UKBB_EUR_2017
rs10141786	rs10141786	chr14:74817418	chr14:74350715	A	G	Sitting height	EFO_0004339	Neale B	UKBB	European	2017	0.01083	0.001926	1.85e-08	+	336172	0	336172	1	IVNT	Neale-B_UKBB_EUR_2017
rs55951163	rs55951163	chr14:92510407	chr14:92044063	A	G	Comparative height size at age 10	-	Neale B	UKBB	European	2017	-0.01303	0.00171	2.62e-14	-	332021	0	332021	1	-	Neale-B_UKBB_EUR_2017
rs55951163	rs55951163	chr14:92510407	chr14:92044063	A	G	Forced expiratory volume in 1-second, predicted	EFO_0004314	Neale B	UKBB	European	2017	-0.01344	0.002812	1.77e-06	-	110423	0	110423	1	IVNT	Neale-B_UKBB_EUR_2017
rs55951163	rs55951163	chr14:92510407	chr14:92044063	A	G	Height	EFO_0004339	Neale B	UKBB	European	2017	-0.02053	0.00178	8.7e-31	-	336474	0	336474	1	IVNT	Neale-B_UKBB_EUR_2017
rs55951163	rs55951163	chr14:92510407	chr14:92044063	A	G	Impedance of arm left	-	Neale B	UKBB	European	2017	-0.008235	0.001769	3.24e-06	-	331292	0	331292	1	IVNT	Neale-B_UKBB_EUR_2017
rs55951163	rs55951163	chr14:92510407	chr14:92044063	A	G	Impedance of arm right	-	Neale B	UKBB	European	2017	-0.007811	0.001762	9.25e-06	-	331279	0	331279	1	IVNT	Neale-B_UKBB_EUR_2017
rs55951163	rs55951163	chr14:92510407	chr14:92044063	A	G	Sitting height	EFO_0004339	Neale B	UKBB	European	2017	-0.01165	0.001936	1.76e-09	-	336172	0	336172	1	IVNT	Neale-B_UKBB_EUR_2017
rs55951163	rs55951163	chr14:92510407	chr14:92044063	A	G	Trunk fat-free mass	-	Neale B	UKBB	European	2017	-0.007803	0.001578	7.62e-07	-	331030	0	331030	1	IVNT	Neale-B_UKBB_EUR_2017
rs55951163	rs55951163	chr14:92510407	chr14:92044063	A	G	Trunk predicted mass	-	Neale B	UKBB	European	2017	-0.007766	0.001573	7.9e-07	-	330995	0	330995	1	IVNT	Neale-B_UKBB_EUR_2017
rs55951163	rs55951163	chr14:92510407	chr14:92044063	A	G	Whole body fat-free mass	-	Neale B	UKBB	European	2017	-0.007069	0.001584	8.1e-06	-	331291	0	331291	1	IVNT	Neale-B_UKBB_EUR_2017
rs11621587	rs11621587	chr14:93098339	chr14:92631994	C	G	Eosinophil count	EFO_0004586	Astle W	27863252	European	2016	-0.03276	0.004596	1.02e-12	-	173480	0	173480	2	IVNT	Astle-W_Blood-Cell-Traits_EUR_2016
rs11621587	rs11621587	chr14:93098339	chr14:92631994	C	G	Eosinophil percentage of white cells	EFO_0004586	Astle W	27863252	European	2016	-0.02237	0.00459	1.1e-06	-	173480	0	173480	2	IVNT	Astle-W_Blood-Cell-Traits_EUR_2016
rs11621587	rs11621587	chr14:93098339	chr14:92631994	C	G	Granulocyte count	EFO_0004586	Astle W	27863252	European	2016	-0.03236	0.004626	2.66e-12	-	173480	0	173480	2	IVNT	Astle-W_Blood-Cell-Traits_EUR_2016
rs11621587	rs11621587	chr14:93098339	chr14:92631994	C	G	Mean platelet volume	EFO_0004586	Astle W	27863252	European	2016	-0.02132	0.004664	4.85e-06	-	173480	0	173480	2	IVNT	Astle-W_Blood-Cell-Traits_EUR_2016
rs11621587	rs11621587	chr14:93098339	chr14:92631994	C	G	Monocyte count	EFO_0004586	Astle W	27863252	European	2016	-0.03292	0.004602	8.5e-13	-	173480	0	173480	2	IVNT	Astle-W_Blood-Cell-Traits_EUR_2016
rs11621587	rs11621587	chr14:93098339	chr14:92631994	C	G	Myeloid white cell count	EFO_0004586	Astle W	27863252	European	2016	-0.035	0.004637	4.43e-14	-	173480	0	173480	2	IVNT	Astle-W_Blood-Cell-Traits_EUR_2016
rs11621587	rs11621587	chr14:93098339	chr14:92631994	C	G	Neutrophil count	EFO_0004586	Astle W	27863252	European	2016	-0.03004	0.004614	7.46e-11	-	173480	0	173480	2	IVNT	Astle-W_Blood-Cell-Traits_EUR_2016
rs11621587	rs11621587	chr14:93098339	chr14:92631994	C	G	Platelet distribution width	EFO_0004586	Astle W	27863252	European	2016	0.02394	0.004634	2.39e-07	+	173480	0	173480	2	IVNT	Astle-W_Blood-Cell-Traits_EUR_2016
rs11621587	rs11621587	chr14:93098339	chr14:92631994	C	G	Plateletcrit	EFO_0004586	Astle W	27863252	European	2016	-0.03355	0.004714	1.11e-12	-	173480	0	173480	2	IVNT	Astle-W_Blood-Cell-Traits_EUR_2016
rs11621587	rs11621587	chr14:93098339	chr14:92631994	C	G	Sum basophil neutrophil counts	EFO_0004586	Astle W	27863252	European	2016	-0.03017	0.004622	6.72e-11	-	173480	0	173480	2	IVNT	Astle-W_Blood-Cell-Traits_EUR_2016
rs11621587	rs11621587	chr14:93098339	chr14:92631994	C	G	Sum eosinophil basophil counts	EFO_0004586	Astle W	27863252	European	2016	-0.03379	0.004601	2.08e-13	-	173480	0	173480	2	IVNT	Astle-W_Blood-Cell-Traits_EUR_2016
rs11621587	rs11621587	chr14:93098339	chr14:92631994	C	G	Sum neutrophil eosinophil counts	EFO_0004586	Astle W	27863252	European	2016	-0.0322	0.004619	3.12e-12	-	173480	0	173480	2	IVNT	Astle-W_Blood-Cell-Traits_EUR_2016
rs11621587	rs11621587	chr14:93098339	chr14:92631994	C	G	White blood cell count	EFO_0004586	Astle W	27863252	European	2016	-0.03357	0.004618	3.58e-13	-	173480	0	173480	2	IVNT	Astle-W_Blood-Cell-Traits_EUR_2016
rs11621587	rs11621587	chr14:93098339	chr14:92631994	C	G	Post bronchodilator FEV1FVC ratio	GO_0097366;EFO_0004713	Lutz SM	26634245	Mixed	2015	0.014	0.002628	1e-07	+	-	-	-	-	unit increase	NHGRI-EBI_GWAS_Catalog
rs11621587	rs11621587	chr14:93098339	chr14:92631994	C	G	Arm fat-free mass left	-	Neale B	UKBB	European	2017	0.009323	0.00199	2.8e-06	+	331159	0	331159	1	IVNT	Neale-B_UKBB_EUR_2017
rs11621587	rs11621587	chr14:93098339	chr14:92631994	C	G	Arm fat-free mass right	-	Neale B	UKBB	European	2017	0.009758	0.00195	5.64e-07	+	331221	0	331221	1	IVNT	Neale-B_UKBB_EUR_2017
rs11621587	rs11621587	chr14:93098339	chr14:92631994	C	G	Arm predicted mass left	-	Neale B	UKBB	European	2017	0.009055	0.001983	4.94e-06	+	331146	0	331146	1	IVNT	Neale-B_UKBB_EUR_2017
rs11621587	rs11621587	chr14:93098339	chr14:92631994	C	G	Arm predicted mass right	-	Neale B	UKBB	European	2017	0.009759	0.001943	5.12e-07	+	331216	0	331216	1	IVNT	Neale-B_UKBB_EUR_2017
rs11621587	rs11621587	chr14:93098339	chr14:92631994	C	G	Basal metabolic rate	EFO_0007777	Neale B	UKBB	European	2017	0.01029	0.002075	7.19e-07	+	331307	0	331307	1	IVNT	Neale-B_UKBB_EUR_2017
rs11621587	rs11621587	chr14:93098339	chr14:92631994	C	G	Body fat percentage	EFO_0007800	Neale B	UKBB	European	2017	-0.0141	0.0024	4.25e-09	-	331117	0	331117	1	IVNT	Neale-B_UKBB_EUR_2017
rs11621587	rs11621587	chr14:93098339	chr14:92631994	C	G	Forced expiratory volume in 1-second	EFO_0004314	Neale B	UKBB	European	2017	0.02103	0.002679	4.2e-15	+	307638	0	307638	1	IVNT	Neale-B_UKBB_EUR_2017
rs11621587	rs11621587	chr14:93098339	chr14:92631994	C	G	Forced expiratory volume in 1-second, best measure	EFO_0004314	Neale B	UKBB	European	2017	0.02098	0.002942	9.87e-13	+	255492	0	255492	1	IVNT	Neale-B_UKBB_EUR_2017
rs11621587	rs11621587	chr14:93098339	chr14:92631994	C	G	Forced expiratory volume in 1-second, predicted percentage	EFO_0004314	Neale B	UKBB	European	2017	0.02949	0.005478	7.3e-08	+	110423	0	110423	1	IVNT	Neale-B_UKBB_EUR_2017
rs11621587	rs11621587	chr14:93098339	chr14:92631994	C	G	Forced vital capacity	EFO_0004312	Neale B	UKBB	European	2017	0.02147	0.00254	2.86e-17	+	307638	0	307638	1	IVNT	Neale-B_UKBB_EUR_2017
rs11621587	rs11621587	chr14:93098339	chr14:92631994	C	G	Forced vital capacity, best measure	EFO_0004312	Neale B	UKBB	European	2017	0.02101	0.002786	4.61e-14	+	255492	0	255492	1	IVNT	Neale-B_UKBB_EUR_2017
rs11621587	rs11621587	chr14:93098339	chr14:92631994	C	G	Impedance of arm left	-	Neale B	UKBB	European	2017	-0.01396	0.00221	2.68e-10	-	331292	0	331292	1	IVNT	Neale-B_UKBB_EUR_2017
rs11621587	rs11621587	chr14:93098339	chr14:92631994	C	G	Impedance of arm right	-	Neale B	UKBB	European	2017	-0.01543	0.002201	2.35e-12	-	331279	0	331279	1	IVNT	Neale-B_UKBB_EUR_2017
rs11621587	rs11621587	chr14:93098339	chr14:92631994	C	G	Impedance of leg left	-	Neale B	UKBB	European	2017	-0.02951	0.002853	4.57e-25	-	331296	0	331296	1	IVNT	Neale-B_UKBB_EUR_2017
rs11621587	rs11621587	chr14:93098339	chr14:92631994	C	G	Impedance of leg right	-	Neale B	UKBB	European	2017	-0.02866	0.002832	4.51e-24	-	331301	0	331301	1	IVNT	Neale-B_UKBB_EUR_2017
rs11621587	rs11621587	chr14:93098339	chr14:92631994	C	G	Impedance of whole body	-	Neale B	UKBB	European	2017	-0.02145	0.002387	2.49e-19	-	331284	0	331284	1	IVNT	Neale-B_UKBB_EUR_2017
rs11621587	rs11621587	chr14:93098339	chr14:92631994	C	G	Leg fat percentage left	-	Neale B	UKBB	European	2017	-0.01146	0.001957	4.82e-09	-	331278	0	331278	1	IVNT	Neale-B_UKBB_EUR_2017
rs11621587	rs11621587	chr14:93098339	chr14:92631994	C	G	Leg fat percentage right	-	Neale B	UKBB	European	2017	-0.01212	0.001982	9.74e-10	-	331296	0	331296	1	IVNT	Neale-B_UKBB_EUR_2017
rs11621587	rs11621587	chr14:93098339	chr14:92631994	C	G	Leg fat-free mass left	-	Neale B	UKBB	European	2017	0.01145	0.002061	2.75e-08	+	331258	0	331258	1	IVNT	Neale-B_UKBB_EUR_2017
rs11621587	rs11621587	chr14:93098339	chr14:92631994	C	G	Leg fat-free mass right	-	Neale B	UKBB	European	2017	0.01307	0.00206	2.21e-10	+	331285	0	331285	1	IVNT	Neale-B_UKBB_EUR_2017
rs11621587	rs11621587	chr14:93098339	chr14:92631994	C	G	Leg predicted mass left	-	Neale B	UKBB	European	2017	0.01133	0.002047	3.15e-08	+	331253	0	331253	1	IVNT	Neale-B_UKBB_EUR_2017
rs11621587	rs11621587	chr14:93098339	chr14:92631994	C	G	Leg predicted mass right	-	Neale B	UKBB	European	2017	0.01304	0.002047	1.9e-10	+	331285	0	331285	1	IVNT	Neale-B_UKBB_EUR_2017
rs11621587	rs11621587	chr14:93098339	chr14:92631994	C	G	Trunk fat percentage	-	Neale B	UKBB	European	2017	-0.01675	0.002877	5.82e-09	-	331113	0	331113	1	IVNT	Neale-B_UKBB_EUR_2017
rs11621587	rs11621587	chr14:93098339	chr14:92631994	C	G	Trunk fat-free mass	-	Neale B	UKBB	European	2017	0.01288	0.001972	6.55e-11	+	331030	0	331030	1	IVNT	Neale-B_UKBB_EUR_2017
rs11621587	rs11621587	chr14:93098339	chr14:92631994	C	G	Trunk predicted mass	-	Neale B	UKBB	European	2017	0.01299	0.001965	3.86e-11	+	330995	0	330995	1	IVNT	Neale-B_UKBB_EUR_2017
rs11621587	rs11621587	chr14:93098339	chr14:92631994	C	G	Whole body fat-free mass	-	Neale B	UKBB	European	2017	0.01248	0.001979	2.88e-10	+	331291	0	331291	1	IVNT	Neale-B_UKBB_EUR_2017
rs11621587	rs11621587	chr14:93098339	chr14:92631994	C	G	Whole body water mass	-	Neale B	UKBB	European	2017	0.01247	0.001982	3.12e-10	+	331315	0	331315	1	IVNT	Neale-B_UKBB_EUR_2017
rs12894780	rs12894780	chr14:93503386	chr14:93037041	C	T	Platelet count	EFO_0004586	Astle W	27863252	European	2016	0.02471	0.005537	8.13e-06	+	173480	0	173480	2	IVNT	Astle-W_Blood-Cell-Traits_EUR_2016
rs12894780	rs12894780	chr14:93503386	chr14:93037041	C	T	Plateletcrit	EFO_0004586	Astle W	27863252	European	2016	0.03096	0.005554	2.49e-08	+	173480	0	173480	2	IVNT	Astle-W_Blood-Cell-Traits_EUR_2016
rs12894780	rs12894780	chr14:93503386	chr14:93037041	C	T	Forced expiratory volume in 1-second	EFO_0004314	Neale B	UKBB	European	2017	-0.02029	0.003159	1.33e-10	-	307638	0	307638	1	IVNT	Neale-B_UKBB_EUR_2017
rs12894780	rs12894780	chr14:93503386	chr14:93037041	C	T	Forced expiratory volume in 1-second, best measure	EFO_0004314	Neale B	UKBB	European	2017	-0.02028	0.003466	4.85e-09	-	255492	0	255492	1	IVNT	Neale-B_UKBB_EUR_2017
rs12894780	rs12894780	chr14:93503386	chr14:93037041	C	T	Height	EFO_0004339	Neale B	UKBB	European	2017	-0.01203	0.002621	4.4e-06	-	336474	0	336474	1	IVNT	Neale-B_UKBB_EUR_2017
rs12894780	rs12894780	chr14:93503386	chr14:93037041	C	T	Peak expiratory flow	EFO_0009718	Neale B	UKBB	European	2017	-0.01689	0.003283	2.66e-07	-	307638	0	307638	1	IVNT	Neale-B_UKBB_EUR_2017
rs8006310	rs8006310	chr14:105218476	chr14:104752139	A	G	Forced expiratory volume in 1-second	EFO_0004314	Neale B	UKBB	European	2017	0.009838	0.002095	2.65e-06	+	307638	0	307638	1	IVNT	Neale-B_UKBB_EUR_2017
rs8006310	rs8006310	chr14:105218476	chr14:104752139	A	G	Forced expiratory volume in 1-second, best measure	EFO_0004314	Neale B	UKBB	European	2017	0.01169	0.002303	3.88e-07	+	255492	0	255492	1	IVNT	Neale-B_UKBB_EUR_2017
rs731052	rs731052	chr15:49957299	chr15:49665102	C	T	Persons encountering health services for other counselling and medical advice	EFO_0009786	Neale B	UKBB	European	2017	-0.0004934	0.0001085	5.42e-06	-	337199	169	337030	1	risk diff	Neale-B_UKBB_EUR_2017
rs8033889	rs8033889	chr15:71680080	chr15:71387741	G	T	Airflow obstruction	NCIT_C121006;NCIT_C50730	Wilk JB	22837378	European	2012	NA	NA	4.67e-07	NA	29507	-	-	-	-	GRASP
rs8033889	rs8033889	chr15:71680080	chr15:71387741	G	T	Lung function forced expiratory volume in 1 second FEV1	NCIT_C38084;NCIT_C112285	Soler Artigas M	21946350	European	2011	NA	NA	3.01e-07	NA	48201	-	-	-	-	GRASP
rs8033889	rs8033889	chr15:71680080	chr15:71387741	G	T	Lung function ratio of forced expiratory volume in 1 second FEV1 to forced vital capacity FVC FEV1FVC	NCIT_C38084;NCIT_C111359	Soler Artigas M	21946350	European	2011	NA	NA	2.03e-17	NA	48201	-	-	-	-	GRASP
rs8033889	rs8033889	chr15:71680080	chr15:71387741	G	T	Forced expiratory volume in 1-second	EFO_0004314	Neale B	UKBB	European	2017	0.0155	0.002522	8.03e-10	+	307638	0	307638	1	IVNT	Neale-B_UKBB_EUR_2017
rs8033889	rs8033889	chr15:71680080	chr15:71387741	G	T	Forced expiratory volume in 1-second, best measure	EFO_0004314	Neale B	UKBB	European	2017	0.01876	0.00277	1.27e-11	+	255492	0	255492	1	IVNT	Neale-B_UKBB_EUR_2017
rs8033889	rs8033889	chr15:71680080	chr15:71387741	G	T	Forced expiratory volume in 1-second, predicted percentage	EFO_0004314	Neale B	UKBB	European	2017	0.02558	0.00516	7.16e-07	+	110423	0	110423	1	IVNT	Neale-B_UKBB_EUR_2017
rs8033889	rs8033889	chr15:71680080	chr15:71387741	G	T	Peak expiratory flow	EFO_0009718	Neale B	UKBB	European	2017	0.01964	0.002621	6.82e-14	+	307638	0	307638	1	IVNT	Neale-B_UKBB_EUR_2017
rs8040868	rs8040868	chr15:78911181	chr15:78618839	C	T	Body mass index in male smokers	EFO_0004340	GIANT	28443625	Mixed	2017	-0.0608	0.0124	9.48e-07	-	16642	0	16642	72	IVNT	GIANT_BMI-Smokers-M_Mixed_2017
rs8040868	rs8040868	chr15:78911181	chr15:78618839	C	T	Body mass index in smokers	EFO_0004340	GIANT	28443625	European	2017	-0.043	0.009	1.63e-06	-	31469	0	31469	73	IVNT	GIANT_BMI-Smokers_EUR_2017
rs8040868	rs8040868	chr15:78911181	chr15:78618839	C	T	Body mass index in smokers	EFO_0004340	GIANT	28443625	Mixed	2017	-0.0445	0.0085	1.7e-07	-	35284	0	35284	79	IVNT	GIANT_BMI-Smokers_Mixed_2017
rs8040868	rs8040868	chr15:78911181	chr15:78618839	C	T	Lung function forced expiratory volume in 1 second FEV1	NCIT_C38084;NCIT_C112285	Soler Artigas M	21946350	European	2011	NA	NA	2.98e-06	NA	48201	-	-	-	-	GRASP
rs8040868	rs8040868	chr15:78911181	chr15:78618839	C	T	Lung function forced expiratory volume in 1 second FEV1 smoking pack years	NCIT_C38084;NCIT_C112285	Hancock DB	23284291	European	2012	NA	NA	7.29e-07	NA	50047	-	-	-	-	GRASP
rs8040868	rs8040868	chr15:78911181	chr15:78618839	C	T	Lung function ratio of forced expiratory volume in 1 second FEV1 to forced vital capacity FVC FEV1FVC	NCIT_C38084;NCIT_C111359	Soler Artigas M	21946350	European	2011	NA	NA	1.14e-06	NA	48201	-	-	-	-	GRASP
rs8040868	rs8040868	chr15:78911181	chr15:78618839	C	T	Lung function ratio of forced expiratory volume in 1 second FEV1 to forced vital capacity FVC FEV1FVC smoking pack years	NCIT_C38084;NCIT_C111359	Hancock DB	23284291	European	2012	NA	NA	9.03e-08	NA	50047	-	-	-	-	GRASP
rs8040868	rs8040868	chr15:78911181	chr15:78618839	C	T	Nicotine dependence smoking cigarettes per day	EFO_0003768	Thorgeirsson TE	20418888	European	2010	NA	NA	5.8e-50	NA	31266	-	-	-	-	GRASP
rs8040868	rs8040868	chr15:78911181	chr15:78618839	C	T	Nicotine dependence smoking cigarettes per day	EFO_0003768	Liu JZ	20418889	European	2010	NA	NA	5.9e-44	NA	41150	-	-	-	-	GRASP
rs8040868	rs8040868	chr15:78911181	chr15:78618839	C	T	Nicotine dependence smoking cigarettes per day	EFO_0003768	Soler Artigas M	21946350	European	2011	NA	NA	2.53e-17	NA	48201	-	-	-	-	GRASP
[truncated: 782 more rows]
