# Supplementary material for: COPD, PRISm and lung function reduction affect the brain cortical structure: a Mendelian randomization study
Source: BMC Pulm Med. 2024 Jul 15;24:341. doi: 10.1186/s12890-024-03150-2 (PMC11251327; doi:10.1186/s12890-024-03150-2)
Supplement: Supplementary file 8 — Supplementary Material 8. [file 12890_2024_3150_MOESM8_ESM.xlsx]

## Sheet: Sheet1
Genotype-Phenotype asspciation of seleccted genetic instruments of FVC
snp	rsid	hg19_coordinates	hg38_coordinates	a1	a2	trait	efo	study	pmid	ancestry	year	beta	se	p	direction	n	n_cases	n_controls	n_studies	unit	dataset
rs7414828	rs7414828	chr1:2187911	chr1:2256472	A	G	Platelet count	EFO_0004586	Astle W	27863252	European	2016	-0.04504	0.007115	2.438e-10	-	173480	0	173480	2	IVNT	Astle-W_Blood-Cell-Traits_EUR_2016
rs7414828	rs7414828	chr1:2187911	chr1:2256472	A	G	Plateletcrit	EFO_0004586	Astle W	27863252	European	2016	-0.04033	0.007139	1.609e-08	-	173480	0	173480	2	IVNT	Astle-W_Blood-Cell-Traits_EUR_2016
rs7414828	rs7414828	chr1:2187911	chr1:2256472	A	G	Reticulocyte count	EFO_0004586	Astle W	27863252	European	2016	0.03228	0.007011	4.144e-06	+	173480	0	173480	2	IVNT	Astle-W_Blood-Cell-Traits_EUR_2016
rs7414828	rs7414828	chr1:2187911	chr1:2256472	A	G	Forced expiratory volume in 1-second	EFO_0004314	Neale B	UKBB	European	2017	-0.02661	0.004073	6.497e-11	-	307638	0	307638	1	IVNT	Neale-B_UKBB_EUR_2017
rs7414828	rs7414828	chr1:2187911	chr1:2256472	A	G	Forced expiratory volume in 1-second, best measure	EFO_0004314	Neale B	UKBB	European	2017	-0.03061	0.004481	8.352e-12	-	255492	0	255492	1	IVNT	Neale-B_UKBB_EUR_2017
rs7414828	rs7414828	chr1:2187911	chr1:2256472	A	G	Forced expiratory volume in 1-second, predicted percentage	EFO_0004314	Neale B	UKBB	European	2017	-0.03715	0.00833	8.195e-06	-	110423	0	110423	1	IVNT	Neale-B_UKBB_EUR_2017
rs7414828	rs7414828	chr1:2187911	chr1:2256472	A	G	Forced vital capacity	EFO_0004312	Neale B	UKBB	European	2017	-0.02815	0.003862	3.111e-13	-	307638	0	307638	1	IVNT	Neale-B_UKBB_EUR_2017
rs7414828	rs7414828	chr1:2187911	chr1:2256472	A	G	Forced vital capacity, best measure	EFO_0004312	Neale B	UKBB	European	2017	-0.03234	0.004243	2.474e-14	-	255492	0	255492	1	IVNT	Neale-B_UKBB_EUR_2017
rs7414828	rs7414828	chr1:2187911	chr1:2256472	A	G	Height	EFO_0004339	Neale B	UKBB	European	2017	-0.01725	0.003379	3.32e-07	-	336474	0	336474	1	IVNT	Neale-B_UKBB_EUR_2017
rs7414828	rs7414828	chr1:2187911	chr1:2256472	A	G	Sitting height	EFO_0004339	Neale B	UKBB	European	2017	-0.01695	0.003676	4.015e-06	-	336172	0	336172	1	IVNT	Neale-B_UKBB_EUR_2017
rs9435733	rs9435733	chr1:17308254	chr1:16981759	C	T	Hematocrit	EFO_0004586	Astle W	27863252	European	2016	0.01623	0.003527	4.193e-06	+	173480	0	173480	2	IVNT	Astle-W_Blood-Cell-Traits_EUR_2016
rs9435733	rs9435733	chr1:17308254	chr1:16981759	C	T	Body mass index	EFO_0004340	Neale B	UKBB	European	2017	-0.01143	0.002403	1.996e-06	-	336107	0	336107	1	IVNT	Neale-B_UKBB_EUR_2017
rs9435733	rs9435733	chr1:17308254	chr1:16981759	C	T	Comparative height size at age 10	-	Neale B	UKBB	European	2017	0.01814	0.001658	7.554e-28	+	332021	0	332021	1	-	Neale-B_UKBB_EUR_2017
rs9435733	rs9435733	chr1:17308254	chr1:16981759	C	T	Forced expiratory volume in 1-second	EFO_0004314	Neale B	UKBB	European	2017	0.01227	0.002081	3.757e-09	+	307638	0	307638	1	IVNT	Neale-B_UKBB_EUR_2017
rs9435733	rs9435733	chr1:17308254	chr1:16981759	C	T	Forced expiratory volume in 1-second, best measure	EFO_0004314	Neale B	UKBB	European	2017	0.0138	0.002288	1.646e-09	+	255492	0	255492	1	IVNT	Neale-B_UKBB_EUR_2017
rs9435733	rs9435733	chr1:17308254	chr1:16981759	C	T	Forced expiratory volume in 1-second, predicted	EFO_0004314	Neale B	UKBB	European	2017	0.01818	0.002727	2.593e-11	+	110423	0	110423	1	IVNT	Neale-B_UKBB_EUR_2017
rs9435733	rs9435733	chr1:17308254	chr1:16981759	C	T	Forced vital capacity	EFO_0004312	Neale B	UKBB	European	2017	0.02395	0.001973	6.6e-34	+	307638	0	307638	1	IVNT	Neale-B_UKBB_EUR_2017
rs9435733	rs9435733	chr1:17308254	chr1:16981759	C	T	Forced vital capacity, best measure	EFO_0004312	Neale B	UKBB	European	2017	0.0273	0.002166	2.096e-36	+	255492	0	255492	1	IVNT	Neale-B_UKBB_EUR_2017
rs9435733	rs9435733	chr1:17308254	chr1:16981759	C	T	Height	EFO_0004339	Neale B	UKBB	European	2017	0.02875	0.001726	2.838e-62	+	336474	0	336474	1	IVNT	Neale-B_UKBB_EUR_2017
rs9435733	rs9435733	chr1:17308254	chr1:16981759	C	T	Impedance of arm left	-	Neale B	UKBB	European	2017	0.00996	0.001716	6.415e-09	+	331292	0	331292	1	IVNT	Neale-B_UKBB_EUR_2017
rs9435733	rs9435733	chr1:17308254	chr1:16981759	C	T	Impedance of arm right	-	Neale B	UKBB	European	2017	0.009877	0.001708	7.413e-09	+	331279	0	331279	1	IVNT	Neale-B_UKBB_EUR_2017
rs9435733	rs9435733	chr1:17308254	chr1:16981759	C	T	Impedance of leg left	-	Neale B	UKBB	European	2017	0.01283	0.002215	6.889e-09	+	331296	0	331296	1	IVNT	Neale-B_UKBB_EUR_2017
rs9435733	rs9435733	chr1:17308254	chr1:16981759	C	T	Impedance of leg right	-	Neale B	UKBB	European	2017	0.0131	0.002198	2.518e-09	+	331301	0	331301	1	IVNT	Neale-B_UKBB_EUR_2017
rs9435733	rs9435733	chr1:17308254	chr1:16981759	C	T	Impedance of whole body	-	Neale B	UKBB	European	2017	0.0115	0.001852	5.445e-10	+	331284	0	331284	1	IVNT	Neale-B_UKBB_EUR_2017
rs9435733	rs9435733	chr1:17308254	chr1:16981759	C	T	Sitting height	EFO_0004339	Neale B	UKBB	European	2017	0.02109	0.001878	2.827e-29	+	336172	0	336172	1	IVNT	Neale-B_UKBB_EUR_2017
rs9435733	rs9435733	chr1:17308254	chr1:16981759	C	T	Trunk fat-free mass	-	Neale B	UKBB	European	2017	0.008269	0.00153	6.539e-08	+	331030	0	331030	1	IVNT	Neale-B_UKBB_EUR_2017
rs9435733	rs9435733	chr1:17308254	chr1:16981759	C	T	Trunk predicted mass	-	Neale B	UKBB	European	2017	0.008121	0.001525	1.014e-07	+	330995	0	330995	1	IVNT	Neale-B_UKBB_EUR_2017
rs9435733	rs9435733	chr1:17308254	chr1:16981759	C	T	Whole body fat-free mass	-	Neale B	UKBB	European	2017	0.006981	0.001536	5.524e-06	+	331291	0	331291	1	IVNT	Neale-B_UKBB_EUR_2017
rs9435733	rs9435733	chr1:17308254	chr1:16981759	C	T	Whole body water mass	-	Neale B	UKBB	European	2017	0.006958	0.001539	6.106e-06	+	331315	0	331315	1	IVNT	Neale-B_UKBB_EUR_2017
rs1894254	rs1894254	chr1:19977525	chr1:19651031	A	T	Forced vital capacity	EFO_0004312	Neale B	UKBB	European	2017	0.0113	0.001977	1.093e-08	+	307638	0	307638	1	IVNT	Neale-B_UKBB_EUR_2017
rs1894254	rs1894254	chr1:19977525	chr1:19651031	A	T	Forced vital capacity, best measure	EFO_0004312	Neale B	UKBB	European	2017	0.01282	0.002171	3.52e-09	+	255492	0	255492	1	IVNT	Neale-B_UKBB_EUR_2017
rs1894254	rs1894254	chr1:19977525	chr1:19651031	A	T	Morning or evening person	EFO_0008328	Neale B	UKBB	European	2017	-0.0119	0.002396	6.887e-07	-	301143	0	301143	1	-	Neale-B_UKBB_EUR_2017
rs1894254	rs1894254	chr1:19977525	chr1:19651031	A	T	Qualifications: college or university degree	EFO_0004784	Neale B	UKBB	European	2017	0.005155	0.001141	6.313e-06	+	334070	106305	227765	1	risk diff	Neale-B_UKBB_EUR_2017
rs12737805	rs12737805	chr1:22612690	chr1:22286197	A	G	Impedance of leg left	-	Neale B	UKBB	European	2017	-0.01255	0.002702	3.432e-06	-	331296	0	331296	1	IVNT	Neale-B_UKBB_EUR_2017
rs12737805	rs12737805	chr1:22612690	chr1:22286197	A	G	Sitting height	EFO_0004339	Neale B	UKBB	European	2017	0.01128	0.002291	8.522e-07	+	336172	0	336172	1	IVNT	Neale-B_UKBB_EUR_2017
rs9438626	rs9438626	chr1:26775367	chr1:26448876	C	G	Mean corpuscular volume	EFO_0004586	Astle W	27863252	European	2016	0.02518	0.00432	5.581e-09	+	173480	0	173480	2	IVNT	Astle-W_Blood-Cell-Traits_EUR_2016
rs9438626	rs9438626	chr1:26775367	chr1:26448876	C	G	Forced expiratory volume in 1-second	EFO_0004314	Neale B	UKBB	European	2017	0.01295	0.002556	4.05e-07	+	307638	0	307638	1	IVNT	Neale-B_UKBB_EUR_2017
rs9438626	rs9438626	chr1:26775367	chr1:26448876	C	G	Forced expiratory volume in 1-second, best measure	EFO_0004314	Neale B	UKBB	European	2017	0.01414	0.002809	4.83e-07	+	255492	0	255492	1	IVNT	Neale-B_UKBB_EUR_2017
rs9438626	rs9438626	chr1:26775367	chr1:26448876	C	G	Forced expiratory volume in 1-second, predicted percentage	EFO_0004314	Neale B	UKBB	European	2017	0.02383	0.005217	4.914e-06	+	110423	0	110423	1	IVNT	Neale-B_UKBB_EUR_2017
rs9438626	rs9438626	chr1:26775367	chr1:26448876	C	G	Impedance of leg left	-	Neale B	UKBB	European	2017	-0.01398	0.002721	2.804e-07	-	331296	0	331296	1	IVNT	Neale-B_UKBB_EUR_2017
rs9438626	rs9438626	chr1:26775367	chr1:26448876	C	G	Impedance of leg right	-	Neale B	UKBB	European	2017	-0.0137	0.0027	3.937e-07	-	331301	0	331301	1	IVNT	Neale-B_UKBB_EUR_2017
rs9438626	rs9438626	chr1:26775367	chr1:26448876	C	G	Impedance of whole body	-	Neale B	UKBB	European	2017	-0.01064	0.002276	2.946e-06	-	331284	0	331284	1	IVNT	Neale-B_UKBB_EUR_2017
rs9438626	rs9438626	chr1:26775367	chr1:26448876	C	G	Leg fat-free mass right	-	Neale B	UKBB	European	2017	0.008889	0.001965	6.048e-06	+	331285	0	331285	1	IVNT	Neale-B_UKBB_EUR_2017
rs9438626	rs9438626	chr1:26775367	chr1:26448876	C	G	Leg predicted mass right	-	Neale B	UKBB	European	2017	0.008902	0.001952	5.099e-06	+	331285	0	331285	1	IVNT	Neale-B_UKBB_EUR_2017
rs9438626	rs9438626	chr1:26775367	chr1:26448876	C	G	Whole body water mass	-	Neale B	UKBB	European	2017	0.008418	0.00189	8.455e-06	+	331315	0	331315	1	IVNT	Neale-B_UKBB_EUR_2017
rs2885697	rs2885697	chr1:41544279	chr1:41078607	G	T	Plateletcrit	EFO_0004586	Astle W	27863252	European	2016	-0.01754	0.003858	5.457e-06	-	173480	0	173480	2	IVNT	Astle-W_Blood-Cell-Traits_EUR_2016
rs2885697	rs2885697	chr1:41544279	chr1:41078607	G	T	Arm fat-free mass left	-	Neale B	UKBB	European	2017	0.01962	0.001635	3.676e-33	+	331159	0	331159	1	IVNT	Neale-B_UKBB_EUR_2017
rs2885697	rs2885697	chr1:41544279	chr1:41078607	G	T	Arm fat-free mass right	-	Neale B	UKBB	European	2017	0.01896	0.001602	2.6e-32	+	331221	0	331221	1	IVNT	Neale-B_UKBB_EUR_2017
rs2885697	rs2885697	chr1:41544279	chr1:41078607	G	T	Arm predicted mass left	-	Neale B	UKBB	European	2017	0.01952	0.001629	4.261e-33	+	331146	0	331146	1	IVNT	Neale-B_UKBB_EUR_2017
rs2885697	rs2885697	chr1:41544279	chr1:41078607	G	T	Arm predicted mass right	-	Neale B	UKBB	European	2017	0.01913	0.001597	4.501e-33	+	331216	0	331216	1	IVNT	Neale-B_UKBB_EUR_2017
rs2885697	rs2885697	chr1:41544279	chr1:41078607	G	T	Basal metabolic rate	EFO_0007777	Neale B	UKBB	European	2017	0.01948	0.001705	3.096e-30	+	331307	0	331307	1	IVNT	Neale-B_UKBB_EUR_2017
rs2885697	rs2885697	chr1:41544279	chr1:41078607	G	T	Comparative height size at age 10	-	Neale B	UKBB	European	2017	0.02595	0.001755	1.956e-49	+	332021	0	332021	1	-	Neale-B_UKBB_EUR_2017
rs2885697	rs2885697	chr1:41544279	chr1:41078607	G	T	Creatinine in urine	EFO_0007934	Neale B	UKBB	European	2017	0.01285	0.002436	1.323e-07	+	327525	0	327525	1	IVNT	Neale-B_UKBB_EUR_2017
rs2885697	rs2885697	chr1:41544279	chr1:41078607	G	T	Diastolic blood pressure	EFO_0006336	Neale B	UKBB	European	2017	-0.01244	0.002604	1.773e-06	-	317756	0	317756	1	IVNT	Neale-B_UKBB_EUR_2017
rs2885697	rs2885697	chr1:41544279	chr1:41078607	G	T	Forced expiratory volume in 1-second	EFO_0004314	Neale B	UKBB	European	2017	0.019	0.002202	6.216e-18	+	307638	0	307638	1	IVNT	Neale-B_UKBB_EUR_2017
rs2885697	rs2885697	chr1:41544279	chr1:41078607	G	T	Forced expiratory volume in 1-second, best measure	EFO_0004314	Neale B	UKBB	European	2017	0.02085	0.002419	6.918e-18	+	255492	0	255492	1	IVNT	Neale-B_UKBB_EUR_2017
rs2885697	rs2885697	chr1:41544279	chr1:41078607	G	T	Forced expiratory volume in 1-second, predicted	EFO_0004314	Neale B	UKBB	European	2017	0.01799	0.002892	5.044e-10	+	110423	0	110423	1	IVNT	Neale-B_UKBB_EUR_2017
rs2885697	rs2885697	chr1:41544279	chr1:41078607	G	T	Forced vital capacity	EFO_0004312	Neale B	UKBB	European	2017	0.0233	0.002087	6.446e-29	+	307638	0	307638	1	IVNT	Neale-B_UKBB_EUR_2017
rs2885697	rs2885697	chr1:41544279	chr1:41078607	G	T	Forced vital capacity, best measure	EFO_0004312	Neale B	UKBB	European	2017	0.02489	0.002291	1.71e-27	+	255492	0	255492	1	IVNT	Neale-B_UKBB_EUR_2017
rs2885697	rs2885697	chr1:41544279	chr1:41078607	G	T	Hand grip strength right	EFO_0006941	Neale B	UKBB	European	2017	0.009914	0.001858	9.449e-08	+	335842	0	335842	1	IVNT	Neale-B_UKBB_EUR_2017
rs2885697	rs2885697	chr1:41544279	chr1:41078607	G	T	Height	EFO_0004339	Neale B	UKBB	European	2017	0.02967	0.001827	2.733e-59	+	336474	0	336474	1	IVNT	Neale-B_UKBB_EUR_2017
rs2885697	rs2885697	chr1:41544279	chr1:41078607	G	T	Impedance of arm left	-	Neale B	UKBB	European	2017	-0.01032	0.001816	1.354e-08	-	331292	0	331292	1	IVNT	Neale-B_UKBB_EUR_2017
rs2885697	rs2885697	chr1:41544279	chr1:41078607	G	T	Impedance of arm right	-	Neale B	UKBB	European	2017	-0.009802	0.001809	5.982e-08	-	331279	0	331279	1	IVNT	Neale-B_UKBB_EUR_2017
rs2885697	rs2885697	chr1:41544279	chr1:41078607	G	T	Impedance of whole body	-	Neale B	UKBB	European	2017	-0.009783	0.001961	6.095e-07	-	331284	0	331284	1	IVNT	Neale-B_UKBB_EUR_2017
rs2885697	rs2885697	chr1:41544279	chr1:41078607	G	T	Leg fat-free mass left	-	Neale B	UKBB	European	2017	0.01657	0.001693	1.321e-22	+	331258	0	331258	1	IVNT	Neale-B_UKBB_EUR_2017
rs2885697	rs2885697	chr1:41544279	chr1:41078607	G	T	Leg fat-free mass right	-	Neale B	UKBB	European	2017	0.01694	0.001693	1.435e-23	+	331285	0	331285	1	IVNT	Neale-B_UKBB_EUR_2017
rs2885697	rs2885697	chr1:41544279	chr1:41078607	G	T	Leg predicted mass left	-	Neale B	UKBB	European	2017	0.01647	0.001682	1.23e-22	+	331253	0	331253	1	IVNT	Neale-B_UKBB_EUR_2017
rs2885697	rs2885697	chr1:41544279	chr1:41078607	G	T	Leg predicted mass right	-	Neale B	UKBB	European	2017	0.0167	0.001682	3.064e-23	+	331285	0	331285	1	IVNT	Neale-B_UKBB_EUR_2017
rs2885697	rs2885697	chr1:41544279	chr1:41078607	G	T	Potassium in urine	EFO_0009283	Neale B	UKBB	European	2017	0.01219	0.002583	2.348e-06	+	326816	0	326816	1	IVNT	Neale-B_UKBB_EUR_2017
rs2885697	rs2885697	chr1:41544279	chr1:41078607	G	T	Relative age voice broke	EFO_0007888	Neale B	UKBB	European	2017	-0.005755	0.001253	4.346e-06	-	144645	0	144645	1	-	Neale-B_UKBB_EUR_2017
rs2885697	rs2885697	chr1:41544279	chr1:41078607	G	T	Sitting height	EFO_0004339	Neale B	UKBB	European	2017	0.02557	0.001987	6.879e-38	+	336172	0	336172	1	IVNT	Neale-B_UKBB_EUR_2017
rs2885697	rs2885697	chr1:41544279	chr1:41078607	G	T	Treatment with ascorbic acid product	EFO_0007056	Neale B	UKBB	European	2017	-0.0001676	3.717e-05	6.494e-06	-	337159	70	337089	1	risk diff	Neale-B_UKBB_EUR_2017
rs2885697	rs2885697	chr1:41544279	chr1:41078607	G	T	Trunk fat-free mass	-	Neale B	UKBB	European	2017	0.0218	0.00162	2.857e-41	+	331030	0	331030	1	IVNT	Neale-B_UKBB_EUR_2017
rs2885697	rs2885697	chr1:41544279	chr1:41078607	G	T	Trunk predicted mass	-	Neale B	UKBB	European	2017	0.02176	0.001614	2.174e-41	+	330995	0	330995	1	IVNT	Neale-B_UKBB_EUR_2017
rs2885697	rs2885697	chr1:41544279	chr1:41078607	G	T	Weight	EFO_0004338	Neale B	UKBB	European	2017	0.01744	0.002247	8.452e-15	+	336227	0	336227	1	IVNT	Neale-B_UKBB_EUR_2017
rs2885697	rs2885697	chr1:41544279	chr1:41078607	G	T	Whole body fat-free mass	-	Neale B	UKBB	European	2017	0.01999	0.001626	9.771e-35	+	331291	0	331291	1	IVNT	Neale-B_UKBB_EUR_2017
rs2885697	rs2885697	chr1:41544279	chr1:41078607	G	T	Whole body water mass	-	Neale B	UKBB	European	2017	0.02007	0.001628	7.039e-35	+	331315	0	331315	1	IVNT	Neale-B_UKBB_EUR_2017
rs1392140	rs1392140	chr1:56101822	chr1:55636149	A	G	High light scatter percentage of red cells	EFO_0004586	Astle W	27863252	European	2016	-0.01833	0.004054	6.116e-06	-	173480	0	173480	2	IVNT	Astle-W_Blood-Cell-Traits_EUR_2016
rs1392140	rs1392140	chr1:56101822	chr1:55636149	A	G	High light scatter reticulocyte count	EFO_0004586	Astle W	27863252	European	2016	-0.01815	0.004054	7.537e-06	-	173480	0	173480	2	IVNT	Astle-W_Blood-Cell-Traits_EUR_2016
rs1392140	rs1392140	chr1:56101822	chr1:55636149	A	G	Reticulocyte count	EFO_0004586	Astle W	27863252	European	2016	-0.01795	0.004059	9.759e-06	-	173480	0	173480	2	IVNT	Astle-W_Blood-Cell-Traits_EUR_2016
rs1392140	rs1392140	chr1:56101822	chr1:55636149	A	G	Reticulocyte fraction of red cells	EFO_0004586	Astle W	27863252	European	2016	-0.01863	0.004057	4.395e-06	-	173480	0	173480	2	IVNT	Astle-W_Blood-Cell-Traits_EUR_2016
rs1192414	rs1192414	chr1:92075134	chr1:91609577	A	G	Vertical cup disc ratio	EFO_0006939	Springelkamp H	28073927	Mixed	2017	0.015	0.001627	3e-20	+	-	-	-	-	unit increase	NHGRI-EBI_GWAS_Catalog
rs1192414	rs1192414	chr1:92075134	chr1:91609577	A	G	Vertical cup disc ratio	EFO_0006939	Springelkamp H	28073927	Mixed	2017	0.014	0.001404	2e-23	+	-	-	-	-	unit increase	NHGRI-EBI_GWAS_Catalog
rs1192414	rs1192414	chr1:92075134	chr1:91609577	A	G	Hayfever, allergic rhinitis or eczema	EFO_0003956;EFO_0005854;EFO_0000274	Neale B	UKBB	European	2017	-0.006583	0.001335	8.118e-07	-	336782	77891	258891	1	risk diff	Neale-B_UKBB_EUR_2017
rs1192414	rs1192414	chr1:92075134	chr1:91609577	A	G	Peak expiratory flow	EFO_0009718	Neale B	UKBB	European	2017	-0.01299	0.00281	3.762e-06	-	307638	0	307638	1	IVNT	Neale-B_UKBB_EUR_2017
rs2999158	rs2999158	chr1:113239478	chr1:112696856	C	T	Mean platelet volume	EFO_0004586	Astle W	27863252	European	2016	0.02148	0.003822	1.918e-08	+	173480	0	173480	2	IVNT	Astle-W_Blood-Cell-Traits_EUR_2016
rs2999158	rs2999158	chr1:113239478	chr1:112696856	C	T	Platelet count	EFO_0004586	Astle W	27863252	European	2016	-0.02507	0.003857	8.035e-11	-	173480	0	173480	2	IVNT	Astle-W_Blood-Cell-Traits_EUR_2016
rs2999158	rs2999158	chr1:113239478	chr1:112696856	C	T	Platelet distribution width	EFO_0004586	Astle W	27863252	European	2016	0.0371	0.003801	1.653e-22	+	173480	0	173480	2	IVNT	Astle-W_Blood-Cell-Traits_EUR_2016
rs2999158	rs2999158	chr1:113239478	chr1:112696856	C	T	Plateletcrit	EFO_0004586	Astle W	27863252	European	2016	-0.01754	0.00387	5.812e-06	-	173480	0	173480	2	IVNT	Astle-W_Blood-Cell-Traits_EUR_2016
rs2999158	rs2999158	chr1:113239478	chr1:112696856	C	T	Comparative body size at age 10	-	Neale B	UKBB	European	2017	-0.009137	0.00176	2.072e-07	-	331693	0	331693	1	-	Neale-B_UKBB_EUR_2017
rs2999158	rs2999158	chr1:113239478	chr1:112696856	C	T	Heel bone mineral density left	EFO_0009270	Neale B	UKBB	European	2017	-0.0206	0.004406	2.934e-06	-	106254	0	106254	1	IVNT	Neale-B_UKBB_EUR_2017
rs2999158	rs2999158	chr1:113239478	chr1:112696856	C	T	Heel bone mineral density right	EFO_0009270	Neale B	UKBB	European	2017	-0.0214	0.004378	1.02e-06	-	106251	0	106251	1	IVNT	Neale-B_UKBB_EUR_2017
rs2999158	rs2999158	chr1:113239478	chr1:112696856	C	T	Medication for cholesterol, blood pressure or diabetes: blood pressure medication	EFO_0007056	Neale B	UKBB	European	2017	0.007678	0.001646	3.075e-06	+	154702	38548	116154	1	risk diff	Neale-B_UKBB_EUR_2017
rs2999158	rs2999158	chr1:113239478	chr1:112696856	C	T	Medication for cholesterol, blood pressure or diabetes: none of the above	EFO_0007056	Neale B	UKBB	European	2017	-0.008049	0.001794	7.28e-06	-	154702	103004	51698	1	risk diff	Neale-B_UKBB_EUR_2017
rs2999158	rs2999158	chr1:113239478	chr1:112696856	C	T	Self-reported hypertension	EFO_0000537	Neale B	UKBB	European	2017	0.00566	0.001128	5.217e-07	+	337159	87690	249469	1	risk diff	Neale-B_UKBB_EUR_2017
rs2999158	rs2999158	chr1:113239478	chr1:112696856	C	T	Treatment with amlodipine	EFO_0007056	Neale B	UKBB	European	2017	0.002589	0.0005079	3.444e-07	+	337159	13693	323466	1	risk diff	Neale-B_UKBB_EUR_2017
rs2999158	rs2999158	chr1:113239478	chr1:112696856	C	T	Vascular or heart problems diagnosed by doctor: high blood pressure	EFO_0004325	Neale B	UKBB	European	2017	0.005639	0.001143	8.138e-07	+	336683	91033	245650	1	risk diff	Neale-B_UKBB_EUR_2017
rs2999158	rs2999158	chr1:113239478	chr1:112696856	C	T	Vascular or heart problems diagnosed by doctor: none of the above	-	Neale B	UKBB	European	2017	-0.005568	0.001174	2.118e-06	-	336683	236530	100153	1	risk diff	Neale-B_UKBB_EUR_2017
rs12727617	rs12727617	chr1:118897490	chr1:118354867	C	T	Arm fat-free mass left	-	Neale B	UKBB	European	2017	0.01016	0.001805	1.794e-08	+	331159	0	331159	1	IVNT	Neale-B_UKBB_EUR_2017
rs12727617	rs12727617	chr1:118897490	chr1:118354867	C	T	Arm fat-free mass right	-	Neale B	UKBB	European	2017	0.009791	0.001769	3.131e-08	+	331221	0	331221	1	IVNT	Neale-B_UKBB_EUR_2017
rs12727617	rs12727617	chr1:118897490	chr1:118354867	C	T	Arm predicted mass left	-	Neale B	UKBB	European	2017	0.009339	0.001798	2.072e-07	+	331146	0	331146	1	IVNT	Neale-B_UKBB_EUR_2017
rs12727617	rs12727617	chr1:118897490	chr1:118354867	C	T	Arm predicted mass right	-	Neale B	UKBB	European	2017	0.01028	0.001763	5.582e-09	+	331216	0	331216	1	IVNT	Neale-B_UKBB_EUR_2017
rs12727617	rs12727617	chr1:118897490	chr1:118354867	C	T	Basal metabolic rate	EFO_0007777	Neale B	UKBB	European	2017	0.009135	0.001883	1.221e-06	+	331307	0	331307	1	IVNT	Neale-B_UKBB_EUR_2017
rs12727617	rs12727617	chr1:118897490	chr1:118354867	C	T	Comparative body size at age 10	-	Neale B	UKBB	European	2017	-0.01051	0.001944	6.317e-08	-	331693	0	331693	1	-	Neale-B_UKBB_EUR_2017
rs12727617	rs12727617	chr1:118897490	chr1:118354867	C	T	Comparative height size at age 10	-	Neale B	UKBB	European	2017	0.02447	0.001938	1.553e-36	+	332021	0	332021	1	-	Neale-B_UKBB_EUR_2017
rs12727617	rs12727617	chr1:118897490	chr1:118354867	C	T	Forced expiratory volume in 1-second, predicted	EFO_0004314	Neale B	UKBB	European	2017	0.01601	0.003182	4.863e-07	+	110423	0	110423	1	IVNT	Neale-B_UKBB_EUR_2017
rs12727617	rs12727617	chr1:118897490	chr1:118354867	C	T	Forced expiratory volume in 1-second, predicted percentage	EFO_0004314	Neale B	UKBB	European	2017	-0.02914	0.00497	4.537e-09	-	110423	0	110423	1	IVNT	Neale-B_UKBB_EUR_2017
rs12727617	rs12727617	chr1:118897490	chr1:118354867	C	T	Hair or balding pattern: pattern 4	EFO_0007822	Neale B	UKBB	European	2017	-0.01576	0.001627	3.419e-22	-	154988	28389	126599	1	risk diff	Neale-B_UKBB_EUR_2017
rs12727617	rs12727617	chr1:118897490	chr1:118354867	C	T	Height	EFO_0004339	Neale B	UKBB	European	2017	0.03046	0.002017	1.738e-51	+	336474	0	336474	1	IVNT	Neale-B_UKBB_EUR_2017
rs12727617	rs12727617	chr1:118897490	chr1:118354867	C	T	Sitting height	EFO_0004339	Neale B	UKBB	European	2017	0.01215	0.002195	3.105e-08	+	336172	0	336172	1	IVNT	Neale-B_UKBB_EUR_2017
rs12727617	rs12727617	chr1:118897490	chr1:118354867	C	T	Trunk fat-free mass	-	Neale B	UKBB	European	2017	0.01158	0.001789	9.634e-11	+	331030	0	331030	1	IVNT	Neale-B_UKBB_EUR_2017
rs12727617	rs12727617	chr1:118897490	chr1:118354867	C	T	Trunk predicted mass	-	Neale B	UKBB	European	2017	0.01157	0.001783	8.642e-11	+	330995	0	330995	1	IVNT	Neale-B_UKBB_EUR_2017
rs12727617	rs12727617	chr1:118897490	chr1:118354867	C	T	Whole body fat-free mass	-	Neale B	UKBB	European	2017	0.009982	0.001795	2.703e-08	+	331291	0	331291	1	IVNT	Neale-B_UKBB_EUR_2017
rs12727617	rs12727617	chr1:118897490	chr1:118354867	C	T	Whole body water mass	-	Neale B	UKBB	European	2017	0.009854	0.001798	4.258e-08	+	331315	0	331315	1	IVNT	Neale-B_UKBB_EUR_2017
rs878471	rs878471	chr1:150547747	chr1:150575271	A	G	Eosinophil percentage of granulocytes	EFO_0004586	Astle W	27863252	European	2016	-0.01737	0.003618	1.582e-06	-	173480	0	173480	2	IVNT	Astle-W_Blood-Cell-Traits_EUR_2016
rs878471	rs878471	chr1:150547747	chr1:150575271	A	G	Granulocyte percentage of myeloid white cells	EFO_0004586	Astle W	27863252	European	2016	0.04212	0.003611	1.925e-31	+	173480	0	173480	2	IVNT	Astle-W_Blood-Cell-Traits_EUR_2016
rs878471	rs878471	chr1:150547747	chr1:150575271	A	G	Monocyte count	EFO_0004586	Astle W	27863252	European	2016	-0.04066	0.003611	2.091e-29	-	173480	0	173480	2	IVNT	Astle-W_Blood-Cell-Traits_EUR_2016
rs878471	rs878471	chr1:150547747	chr1:150575271	A	G	Monocyte percentage of white cells	EFO_0004586	Astle W	27863252	European	2016	-0.04301	0.003601	7.057e-33	-	173480	0	173480	2	IVNT	Astle-W_Blood-Cell-Traits_EUR_2016
rs878471	rs878471	chr1:150547747	chr1:150575271	A	G	Neutrophil percentage of granulocytes	EFO_0004586	Astle W	27863252	European	2016	0.01822	0.003618	4.785e-07	+	173480	0	173480	2	IVNT	Astle-W_Blood-Cell-Traits_EUR_2016
rs878471	rs878471	chr1:150547747	chr1:150575271	A	G	Neutrophil percentage of white cells	EFO_0004586	Astle W	27863252	European	2016	0.02616	0.003608	4.205e-13	+	173480	0	173480	2	IVNT	Astle-W_Blood-Cell-Traits_EUR_2016
rs878471	rs878471	chr1:150547747	chr1:150575271	A	G	Platelet count	EFO_0004586	Astle W	27863252	European	2016	-0.01646	0.003682	7.79e-06	-	173480	0	173480	2	IVNT	Astle-W_Blood-Cell-Traits_EUR_2016
rs878471	rs878471	chr1:150547747	chr1:150575271	A	G	Body fat percentage	EFO_0007800	Neale B	UKBB	European	2017	0.009153	0.001886	1.222e-06	+	331117	0	331117	1	IVNT	Neale-B_UKBB_EUR_2017
rs878471	rs878471	chr1:150547747	chr1:150575271	A	G	Forced expiratory volume in 1-second	EFO_0004314	Neale B	UKBB	European	2017	-0.01235	0.002108	4.661e-09	-	307638	0	307638	1	IVNT	Neale-B_UKBB_EUR_2017
rs878471	rs878471	chr1:150547747	chr1:150575271	A	G	Forced expiratory volume in 1-second, best measure	EFO_0004314	Neale B	UKBB	European	2017	-0.01477	0.002317	1.846e-10	-	255492	0	255492	1	IVNT	Neale-B_UKBB_EUR_2017
rs878471	rs878471	chr1:150547747	chr1:150575271	A	G	Forced expiratory volume in 1-second, predicted percentage	EFO_0004314	Neale B	UKBB	European	2017	-0.02138	0.004313	7.206e-07	-	110423	0	110423	1	IVNT	Neale-B_UKBB_EUR_2017
rs878471	rs878471	chr1:150547747	chr1:150575271	A	G	Forced vital capacity	EFO_0004312	Neale B	UKBB	European	2017	-0.01552	0.001998	8.021e-15	-	307638	0	307638	1	IVNT	Neale-B_UKBB_EUR_2017
rs878471	rs878471	chr1:150547747	chr1:150575271	A	G	Forced vital capacity, best measure	EFO_0004312	Neale B	UKBB	European	2017	-0.01845	0.002194	4.183e-17	-	255492	0	255492	1	IVNT	Neale-B_UKBB_EUR_2017
rs878471	rs878471	chr1:150547747	chr1:150575271	A	G	Impedance of arm left	-	Neale B	UKBB	European	2017	0.008623	0.001738	6.955e-07	+	331292	0	331292	1	IVNT	Neale-B_UKBB_EUR_2017
rs878471	rs878471	chr1:150547747	chr1:150575271	A	G	Impedance of arm right	-	Neale B	UKBB	European	2017	0.009195	0.00173	1.071e-07	+	331279	0	331279	1	IVNT	Neale-B_UKBB_EUR_2017
rs878471	rs878471	chr1:150547747	chr1:150575271	A	G	Impedance of leg left	-	Neale B	UKBB	European	2017	0.01188	0.002243	1.196e-07	+	331296	0	331296	1	IVNT	Neale-B_UKBB_EUR_2017
rs878471	rs878471	chr1:150547747	chr1:150575271	A	G	Impedance of leg right	-	Neale B	UKBB	European	2017	0.01345	0.002226	1.523e-09	+	331301	0	331301	1	IVNT	Neale-B_UKBB_EUR_2017
rs878471	rs878471	chr1:150547747	chr1:150575271	A	G	Impedance of whole body	-	Neale B	UKBB	European	2017	0.0107	0.001876	1.179e-08	+	331284	0	331284	1	IVNT	Neale-B_UKBB_EUR_2017
rs878471	rs878471	chr1:150547747	chr1:150575271	A	G	Mouth or teeth dental problems: mouth ulcers	-	Neale B	UKBB	European	2017	-0.003834	0.0007488	3.049e-07	-	336138	34398	301740	1	risk diff	Neale-B_UKBB_EUR_2017
rs878471	rs878471	chr1:150547747	chr1:150575271	A	G	Trunk fat percentage	-	Neale B	UKBB	European	2017	0.01075	0.002261	2.013e-06	+	331113	0	331113	1	IVNT	Neale-B_UKBB_EUR_2017
rs878471	rs878471	chr1:150547747	chr1:150575271	A	G	Coronary artery disease	EFO_0000378;EFO_0001645	van der Harst P	29212778	Mixed	2018	0.0259	0.0057	5.333e-06	+	547261	122733	424528	2	log OR	van-der-Harst-P_CAD_Mixed_2018
rs4652333	rs4652333	chr1:178896347	chr1:178927212	C	G	Forced expiratory volume in 1-second	EFO_0004314	Neale B	UKBB	European	2017	0.01484	0.002251	4.384e-11	+	307638	0	307638	1	IVNT	Neale-B_UKBB_EUR_2017
rs4652333	rs4652333	chr1:178896347	chr1:178927212	C	G	Forced expiratory volume in 1-second, best measure	EFO_0004314	Neale B	UKBB	European	2017	0.01627	0.002474	4.828e-11	+	255492	0	255492	1	IVNT	Neale-B_UKBB_EUR_2017
rs4652333	rs4652333	chr1:178896347	chr1:178927212	C	G	Forced expiratory volume in 1-second, predicted percentage	EFO_0004314	Neale B	UKBB	European	2017	0.02431	0.004616	1.395e-07	+	110423	0	110423	1	IVNT	Neale-B_UKBB_EUR_2017
rs4652333	rs4652333	chr1:178896347	chr1:178927212	C	G	Forced vital capacity	EFO_0004312	Neale B	UKBB	European	2017	0.01384	0.002134	9.037e-11	+	307638	0	307638	1	IVNT	Neale-B_UKBB_EUR_2017
rs4652333	rs4652333	chr1:178896347	chr1:178927212	C	G	Forced vital capacity, best measure	EFO_0004312	Neale B	UKBB	European	2017	0.01489	0.002343	2.047e-10	+	255492	0	255492	1	IVNT	Neale-B_UKBB_EUR_2017
rs4652333	rs4652333	chr1:178896347	chr1:178927212	C	G	Hand grip strength left	EFO_0006941	Neale B	UKBB	European	2017	0.009786	0.001895	2.425e-07	+	335821	0	335821	1	IVNT	Neale-B_UKBB_EUR_2017
rs4652333	rs4652333	chr1:178896347	chr1:178927212	C	G	Hand grip strength right	EFO_0006941	Neale B	UKBB	European	2017	0.01045	0.001899	3.681e-08	+	335842	0	335842	1	IVNT	Neale-B_UKBB_EUR_2017
rs2702200	rs2702200	chr1:183477231	chr1:183508096	G	A	Forced vital capacity	EFO_0004312	Neale B	UKBB	European	2017	0.008936	0.001984	6.698e-06	+	307638	0	307638	1	IVNT	Neale-B_UKBB_EUR_2017
rs10922140	rs10922140	chr1:196818493	chr1:196849363	A	G	Age-related macular degeneration	EFO_0001365	Fritsche LG	26691988	European	2015	NA	NA	9.33E-502	+	33976	16144	17832	26	log OR	Fritsche-L_AMD_EUR_2016
rs10922140	rs10922140	chr1:196818493	chr1:196849363	A	G	Eye problems or disorders: macular degeneration	EFO_0009606	Neale B	UKBB	European	2017	0.005445	0.0006562	1.079e-16	+	108817	2524	106293	1	risk diff	Neale-B_UKBB_EUR_2017
rs10922140	rs10922140	chr1:196818493	chr1:196849363	A	G	Forced vital capacity, best measure	EFO_0004312	Neale B	UKBB	European	2017	0.0105	0.002206	1.926e-06	+	255492	0	255492	1	IVNT	Neale-B_UKBB_EUR_2017
rs1008833	rs1008833	chr1:204426295	chr1:204457167	A	G	College completion	NCIT_C67137;NCIT_C61514	SSGAC	23722424	European	2013	NA	NA	2.984e-07	NA	101069	-	-	-	-	GRASP
rs1008833	rs1008833	chr1:204426295	chr1:204457167	A	G	Forced expiratory volume in 1-second, best measure	EFO_0004314	Neale B	UKBB	European	2017	-0.01465	0.003259	6.984e-06	-	255492	0	255492	1	IVNT	Neale-B_UKBB_EUR_2017
rs1008833	rs1008833	chr1:204426295	chr1:204457167	A	G	Mineral and other dietary supplements: fish oil	EFO_0008111	Neale B	UKBB	European	2017	-0.008817	0.001619	5.184e-08	-	336314	106738	229576	1	risk diff	Neale-B_UKBB_EUR_2017
rs1008833	rs1008833	chr1:204426295	chr1:204457167	A	G	Number of days or week of moderate physical activity 10+ minutes	EFO_0008002	Neale B	UKBB	European	2017	-0.04166	0.008287	4.995e-07	-	321309	0	321309	1	-	Neale-B_UKBB_EUR_2017
rs1008833	rs1008833	chr1:204426295	chr1:204457167	A	G	Qualifications: college or university degree	EFO_0004784	Neale B	UKBB	European	2017	-0.008023	0.001625	7.859e-07	-	334070	106305	227765	1	risk diff	Neale-B_UKBB_EUR_2017
rs1008833	rs1008833	chr1:204426295	chr1:204457167	A	G	Sodium in urine	EFO_0009282	Neale B	UKBB	European	2017	0.01533	0.003373	5.508e-06	+	326831	0	326831	1	IVNT	Neale-B_UKBB_EUR_2017
rs1008833	rs1008833	chr1:204426295	chr1:204457167	A	G	College completion	EFO_0004784	SSGAC	23722424	European	2013	-0.06614	0.012	2.984e-07	-	95427	22044	73383	42	log OR	SSGAC_College_EUR_2013
rs555520	rs555520	chr1:215120407	chr1:214947064	C	G	Height	EFO_0004339	GIANT	25282103	European	2014	0.016	0.0036	7.4e-06	+	248396	0	248396	79	Z-score	GIANT_Height_EUR_2014
rs555520	rs555520	chr1:215120407	chr1:214947064	C	G	Forced vital capacity	EFO_0004312	Neale B	UKBB	European	2017	-0.01155	0.002082	2.869e-08	-	307638	0	307638	1	IVNT	Neale-B_UKBB_EUR_2017
rs6658835	rs6658835	chr1:218520995	chr1:218347653	G	A	Height	EFO_0004339	GIANT	25282103	European	2014	0.022	0.0034	3.6e-10	+	247800	0	247800	79	Z-score	GIANT_Height_EUR_2014
rs6658835	rs6658835	chr1:218520995	chr1:218347653	G	A	Hip circumference adjusted for BMI	EFO_0005093	GIANT	25673412	Mixed	2015	0.024	0.0051	3.7e-06	+	141974	0	141974	109	IVNT	GIANT_HipadjBMI_Mixed_2015
rs6658835	rs6658835	chr1:218520995	chr1:218347653	G	A	Waist circumference adjusted for physical activity	EFO_0007789	GIANT	28448500	European	2017	0.0228	0.0049	3.82e-06	+	132014	0	132014	55	IVNT	GIANT_Waist-adjusted-PA_EUR_2017
rs6658835	rs6658835	chr1:218520995	chr1:218347653	G	A	Waist circumference adjusted for smoking	EFO_0007789;EFO_0004318	GIANT	28443625	European	2017	0.0232	0.0048	1.017e-06	+	139992	0	139992	68	IVNT	GIANT_Waist-adjusted-Smoking_EUR_2017
rs6658835	rs6658835	chr1:218520995	chr1:218347653	G	A	Comparative height size at age 10	-	Neale B	UKBB	European	2017	0.008353	0.001876	8.52e-06	+	332021	0	332021	1	-	Neale-B_UKBB_EUR_2017
rs6658835	rs6658835	chr1:218520995	chr1:218347653	G	A	Forced vital capacity	EFO_0004312	Neale B	UKBB	European	2017	0.01803	0.002233	6.843e-16	+	307638	0	307638	1	IVNT	Neale-B_UKBB_EUR_2017
rs6658835	rs6658835	chr1:218520995	chr1:218347653	G	A	Forced vital capacity, best measure	EFO_0004312	Neale B	UKBB	European	2017	0.02014	0.00245	2.061e-16	+	255492	0	255492	1	IVNT	Neale-B_UKBB_EUR_2017
rs6658835	rs6658835	chr1:218520995	chr1:218347653	G	A	Height	EFO_0004339	Neale B	UKBB	European	2017	0.01606	0.001953	2.007e-16	+	336474	0	336474	1	IVNT	Neale-B_UKBB_EUR_2017
rs6658835	rs6658835	chr1:218520995	chr1:218347653	G	A	Sitting height	EFO_0004339	Neale B	UKBB	European	2017	0.01244	0.002125	4.712e-09	+	336172	0	336172	1	IVNT	Neale-B_UKBB_EUR_2017
rs17009288	rs17009288	chr1:221204299	chr1:221030957	A	C	Forced expiratory volume in 1-second	EFO_0004314	Neale B	UKBB	European	2017	-0.0118	0.00229	2.545e-07	-	307638	0	307638	1	IVNT	Neale-B_UKBB_EUR_2017
rs17009288	rs17009288	chr1:221204299	chr1:221030957	A	C	Forced expiratory volume in 1-second, best measure	EFO_0004314	Neale B	UKBB	European	2017	-0.01215	0.002518	1.406e-06	-	255492	0	255492	1	IVNT	Neale-B_UKBB_EUR_2017
rs17009288	rs17009288	chr1:221204299	chr1:221030957	A	C	Forced expiratory volume in 1-second, predicted percentage	EFO_0004314	Neale B	UKBB	European	2017	-0.02282	0.004686	1.116e-06	-	110423	0	110423	1	IVNT	Neale-B_UKBB_EUR_2017
rs17009288	rs17009288	chr1:221204299	chr1:221030957	A	C	Forced vital capacity	EFO_0004312	Neale B	UKBB	European	2017	-0.01303	0.002171	1.949e-09	-	307638	0	307638	1	IVNT	Neale-B_UKBB_EUR_2017
rs17009288	rs17009288	chr1:221204299	chr1:221030957	A	C	Forced vital capacity, best measure	EFO_0004312	Neale B	UKBB	European	2017	-0.01304	0.002384	4.503e-08	-	255492	0	255492	1	IVNT	Neale-B_UKBB_EUR_2017
rs76109497	rs76109497	chr1:228157363	chr1:227969662	A	G	Height	EFO_0004339	Neale B	UKBB	European	2017	-0.01297	0.00229	1.47e-08	-	336474	0	336474	1	IVNT	Neale-B_UKBB_EUR_2017
rs76109497	rs76109497	chr1:228157363	chr1:227969662	A	G	Vascular or heart problems diagnosed by doctor: high blood pressure	EFO_0004325	Neale B	UKBB	European	2017	0.006447	0.001434	6.885e-06	+	336683	91033	245650	1	risk diff	Neale-B_UKBB_EUR_2017
rs76109497	rs76109497	chr1:228157363	chr1:227969662	A	G	Vascular or heart problems diagnosed by doctor: none of the above	-	Neale B	UKBB	European	2017	-0.006681	0.001472	5.675e-06	-	336683	236530	100153	1	risk diff	Neale-B_UKBB_EUR_2017
rs10929647	rs10929647	chr2:5688365	chr2:5548233	A	C	Other malignant neoplasms of skin	EFO_0004198	Neale B	UKBB	European	2017	0.001405	0.0002914	1.421e-06	+	337199	4826	332373	1	risk diff	Neale-B_UKBB_EUR_2017
rs13430465	rs13430465	chr2:18702313	chr2:18521047	C	T	Forced expiratory volume in 1-second	EFO_0004314	Neale B	UKBB	European	2017	-0.01864	0.003879	1.539e-06	-	307638	0	307638	1	IVNT	Neale-B_UKBB_EUR_2017
rs13430465	rs13430465	chr2:18702313	chr2:18521047	C	T	Forced expiratory volume in 1-second, best measure	EFO_0004314	Neale B	UKBB	European	2017	-0.02311	0.004262	5.923e-08	-	255492	0	255492	1	IVNT	Neale-B_UKBB_EUR_2017
rs13430465	rs13430465	chr2:18702313	chr2:18521047	C	T	Forced vital capacity, best measure	EFO_0004312	Neale B	UKBB	European	2017	-0.01989	0.004036	8.28e-07	-	255492	0	255492	1	IVNT	Neale-B_UKBB_EUR_2017
rs13430465	rs13430465	chr2:18702313	chr2:18521047	C	T	Sitting height	EFO_0004339	Neale B	UKBB	European	2017	0.01651	0.003506	2.502e-06	+	336172	0	336172	1	IVNT	Neale-B_UKBB_EUR_2017
rs13009582	rs13009582	chr2:24018480	chr2:23795610	A	G	Arm fat-free mass left	-	Neale B	UKBB	European	2017	0.01319	0.001552	1.942e-17	+	331159	0	331159	1	IVNT	Neale-B_UKBB_EUR_2017
rs13009582	rs13009582	chr2:24018480	chr2:23795610	A	G	Arm fat-free mass right	-	Neale B	UKBB	European	2017	0.01353	0.001522	5.99e-19	+	331221	0	331221	1	IVNT	Neale-B_UKBB_EUR_2017
rs13009582	rs13009582	chr2:24018480	chr2:23795610	A	G	Arm predicted mass left	-	Neale B	UKBB	European	2017	0.01313	0.001547	2.132e-17	+	331146	0	331146	1	IVNT	Neale-B_UKBB_EUR_2017
rs13009582	rs13009582	chr2:24018480	chr2:23795610	A	G	Arm predicted mass right	-	Neale B	UKBB	European	2017	0.01311	0.001516	5.451e-18	+	331216	0	331216	1	IVNT	Neale-B_UKBB_EUR_2017
rs13009582	rs13009582	chr2:24018480	chr2:23795610	A	G	Basal metabolic rate	EFO_0007777	Neale B	UKBB	European	2017	0.01326	0.001619	2.565e-16	+	331307	0	331307	1	IVNT	Neale-B_UKBB_EUR_2017
rs13009582	rs13009582	chr2:24018480	chr2:23795610	A	G	Comparative height size at age 10	-	Neale B	UKBB	European	2017	0.01505	0.001667	1.798e-19	+	332021	0	332021	1	-	Neale-B_UKBB_EUR_2017
rs13009582	rs13009582	chr2:24018480	chr2:23795610	A	G	Forced expiratory volume in 1-second	EFO_0004314	Neale B	UKBB	European	2017	0.01622	0.002092	9.018e-15	+	307638	0	307638	1	IVNT	Neale-B_UKBB_EUR_2017
rs13009582	rs13009582	chr2:24018480	chr2:23795610	A	G	Forced expiratory volume in 1-second, best measure	EFO_0004314	Neale B	UKBB	European	2017	0.0163	0.002298	1.299e-12	+	255492	0	255492	1	IVNT	Neale-B_UKBB_EUR_2017
rs13009582	rs13009582	chr2:24018480	chr2:23795610	A	G	Forced vital capacity	EFO_0004312	Neale B	UKBB	European	2017	0.01636	0.001983	1.607e-16	+	307638	0	307638	1	IVNT	Neale-B_UKBB_EUR_2017
rs13009582	rs13009582	chr2:24018480	chr2:23795610	A	G	Forced vital capacity, best measure	EFO_0004312	Neale B	UKBB	European	2017	0.01692	0.002176	7.374e-15	+	255492	0	255492	1	IVNT	Neale-B_UKBB_EUR_2017
rs13009582	rs13009582	chr2:24018480	chr2:23795610	A	G	Height	EFO_0004339	Neale B	UKBB	European	2017	0.02206	0.001735	4.931e-37	+	336474	0	336474	1	IVNT	Neale-B_UKBB_EUR_2017
rs13009582	rs13009582	chr2:24018480	chr2:23795610	A	G	Leg fat-free mass left	-	Neale B	UKBB	European	2017	0.01099	0.001608	8.214e-12	+	331258	0	331258	1	IVNT	Neale-B_UKBB_EUR_2017
rs13009582	rs13009582	chr2:24018480	chr2:23795610	A	G	Leg fat-free mass right	-	Neale B	UKBB	European	2017	0.01127	0.001607	2.388e-12	+	331285	0	331285	1	IVNT	Neale-B_UKBB_EUR_2017
rs13009582	rs13009582	chr2:24018480	chr2:23795610	A	G	Leg predicted mass left	-	Neale B	UKBB	European	2017	0.01077	0.001597	1.514e-11	+	331253	0	331253	1	IVNT	Neale-B_UKBB_EUR_2017
rs13009582	rs13009582	chr2:24018480	chr2:23795610	A	G	Leg predicted mass right	-	Neale B	UKBB	European	2017	0.01117	0.001597	2.656e-12	+	331285	0	331285	1	IVNT	Neale-B_UKBB_EUR_2017
rs13009582	rs13009582	chr2:24018480	chr2:23795610	A	G	Mean time to correctly identify matches	-	Neale B	UKBB	European	2017	0.01164	0.002414	1.418e-06	+	335139	0	335139	1	IVNT	Neale-B_UKBB_EUR_2017
rs13009582	rs13009582	chr2:24018480	chr2:23795610	A	G	Peak expiratory flow	EFO_0009718	Neale B	UKBB	European	2017	0.01049	0.002174	1.39e-06	+	307638	0	307638	1	IVNT	Neale-B_UKBB_EUR_2017
rs13009582	rs13009582	chr2:24018480	chr2:23795610	A	G	Sitting height	EFO_0004339	Neale B	UKBB	European	2017	0.0305	0.001887	1.014e-58	+	336172	0	336172	1	IVNT	Neale-B_UKBB_EUR_2017
rs13009582	rs13009582	chr2:24018480	chr2:23795610	A	G	Trunk fat-free mass	-	Neale B	UKBB	European	2017	0.01621	0.001538	5.688e-26	+	331030	0	331030	1	IVNT	Neale-B_UKBB_EUR_2017
rs13009582	rs13009582	chr2:24018480	chr2:23795610	A	G	Trunk predicted mass	-	Neale B	UKBB	European	2017	0.01609	0.001533	9.361e-26	+	330995	0	330995	1	IVNT	Neale-B_UKBB_EUR_2017
rs13009582	rs13009582	chr2:24018480	chr2:23795610	A	G	Whole body fat-free mass	-	Neale B	UKBB	European	2017	0.01455	0.001544	4.387e-21	+	331291	0	331291	1	IVNT	Neale-B_UKBB_EUR_2017
rs13009582	rs13009582	chr2:24018480	chr2:23795610	A	G	Whole body water mass	-	Neale B	UKBB	European	2017	0.01448	0.001546	7.886e-21	+	331315	0	331315	1	IVNT	Neale-B_UKBB_EUR_2017
rs4952564	rs4952564	chr2:42243850	chr2:42016710	A	G	Forced expiratory volume in 1-second	EFO_0004314	Neale B	UKBB	European	2017	-0.01299	0.002227	5.539e-09	-	307638	0	307638	1	IVNT	Neale-B_UKBB_EUR_2017
rs4952564	rs4952564	chr2:42243850	chr2:42016710	A	G	Forced expiratory volume in 1-second, best measure	EFO_0004314	Neale B	UKBB	European	2017	-0.01522	0.002449	5.117e-10	-	255492	0	255492	1	IVNT	Neale-B_UKBB_EUR_2017
rs4952564	rs4952564	chr2:42243850	chr2:42016710	A	G	Forced expiratory volume in 1-second, predicted percentage	EFO_0004314	Neale B	UKBB	European	2017	-0.02125	0.004558	3.115e-06	-	110423	0	110423	1	IVNT	Neale-B_UKBB_EUR_2017
rs4952564	rs4952564	chr2:42243850	chr2:42016710	A	G	Forced vital capacity	EFO_0004312	Neale B	UKBB	European	2017	-0.01214	0.002112	8.987e-09	-	307638	0	307638	1	IVNT	Neale-B_UKBB_EUR_2017
rs4952564	rs4952564	chr2:42243850	chr2:42016710	A	G	Forced vital capacity, best measure	EFO_0004312	Neale B	UKBB	European	2017	-0.01461	0.002319	2.94e-10	-	255492	0	255492	1	IVNT	Neale-B_UKBB_EUR_2017
rs4952564	rs4952564	chr2:42243850	chr2:42016710	A	G	Heel bone mineral density	EFO_0009270	Neale B	UKBB	European	2017	-0.01833	0.00333	3.678e-08	-	194398	0	194398	1	IVNT	Neale-B_UKBB_EUR_2017
rs17855177	rs17855177	chr2:48602252	chr2:48375113	C	T	Hand grip strength left	EFO_0006941	Neale B	UKBB	European	2017	-0.008621	0.001856	3.39e-06	-	335821	0	335821	1	IVNT	Neale-B_UKBB_EUR_2017
rs17855177	rs17855177	chr2:48602252	chr2:48375113	C	T	Hand grip strength right	EFO_0006941	Neale B	UKBB	European	2017	-0.01083	0.001859	5.763e-09	-	335842	0	335842	1	IVNT	Neale-B_UKBB_EUR_2017
rs732132	rs732132	chr2:56011881	chr2:55784746	T	C	Height in females	EFO_0004339	GIANT	23754948	European	2013	-0.037	0.0066	2.26e-08	-	73068	0	73068	46	Z-score	GIANT_Height-F_EUR_2013
rs732132	rs732132	chr2:56011881	chr2:55784746	T	C	Height in males	EFO_0004339	GIANT	23754948	European	2013	-0.036	0.007	3.72e-07	-	60500	0	60500	46	Z-score	GIANT_Height-M_EUR_2013
rs732132	rs732132	chr2:56011881	chr2:55784746	T	C	Height tails	EFO_0004339	GIANT	23563607	European	2013	-0.14	0.03	2.2e-06	-	14631	7314	7317	51	log OR	GIANT_Height-Tails_EUR_2013
rs732132	rs732132	chr2:56011881	chr2:55784746	T	C	Height	EFO_0004339	GIANT	20881960	European	2010	NA	NA	1.923e-12	NA	133729	0	133729	46	Z-score	GIANT_Height_EUR_2010
rs732132	rs732132	chr2:56011881	chr2:55784746	T	C	Height	EFO_0004339	GIANT	23754948	European	2013	-0.03653	0.004802	2.806e-14	-	133569	0	133569	46	Z-score	GIANT_Height_EUR_2013
rs732132	rs732132	chr2:56011881	chr2:55784746	T	C	Height	EFO_0004339	GIANT	25282103	European	2014	-0.046	0.0033	1.8e-43	-	253077	0	253077	79	Z-score	GIANT_Height_EUR_2014
rs732132	rs732132	chr2:56011881	chr2:55784746	T	C	Hip circumference adjusted for BMI	EFO_0005093	GIANT	25673412	Mixed	2015	-0.032	0.0049	7.4e-11	-	143695	0	143695	109	IVNT	GIANT_HipadjBMI_Mixed_2015
rs732132	rs732132	chr2:56011881	chr2:55784746	T	C	Waist circumference adjusted for BMI	EFO_0004342	GIANT	25673412	Mixed	2015	-0.027	0.0047	1.2e-08	-	151119	0	151119	109	IVNT	GIANT_WCadjBMI_Mixed_2015
rs732132	rs732132	chr2:56011881	chr2:55784746	T	C	Waist circumference adjusted for physical activity	EFO_0007789	GIANT	28448500	Mixed	2017	-0.0208	0.0046	5.98e-06	-	136365	0	136365	58	IVNT	GIANT_Waist-adjusted-PA_Mixed_2017
rs732132	rs732132	chr2:56011881	chr2:55784746	T	C	Waist circumference adjusted for smoking	EFO_0007789;EFO_0004318	GIANT	28443625	European	2017	-0.0259	0.0052	5.161e-07	-	113760	0	113760	68	IVNT	GIANT_Waist-adjusted-Smoking_EUR_2017
rs732132	rs732132	chr2:56011881	chr2:55784746	T	C	Waist circumference adjusted for smoking	EFO_0007789;EFO_0004318	GIANT	28443625	Mixed	2017	-0.0246	0.0048	3.669e-07	-	127567	0	127567	74	IVNT	GIANT_Waist-adjusted-Smoking_Mixed_2017
rs732132	rs732132	chr2:56011881	chr2:55784746	T	C	Height	EFO_0004339	GIANT	20881960	European	2010	NA	NA	1.923e-12	NA	133653	-	-	-	-	GRASP
rs732132	rs732132	chr2:56011881	chr2:55784746	T	C	Arm fat-free mass left	-	Neale B	UKBB	European	2017	-0.01103	0.001776	5.208e-10	-	331159	0	331159	1	IVNT	Neale-B_UKBB_EUR_2017
rs732132	rs732132	chr2:56011881	chr2:55784746	T	C	Arm fat-free mass right	-	Neale B	UKBB	European	2017	-0.01072	0.001741	7.417e-10	-	331221	0	331221	1	IVNT	Neale-B_UKBB_EUR_2017
rs732132	rs732132	chr2:56011881	chr2:55784746	T	C	Arm predicted mass left	-	Neale B	UKBB	European	2017	-0.01049	0.001769	3.112e-09	-	331146	0	331146	1	IVNT	Neale-B_UKBB_EUR_2017
rs732132	rs732132	chr2:56011881	chr2:55784746	T	C	Arm predicted mass right	-	Neale B	UKBB	European	2017	-0.01061	0.001735	9.567e-10	-	331216	0	331216	1	IVNT	Neale-B_UKBB_EUR_2017
rs732132	rs732132	chr2:56011881	chr2:55784746	T	C	Basal metabolic rate	EFO_0007777	Neale B	UKBB	European	2017	-0.01401	0.001852	3.935e-14	-	331307	0	331307	1	IVNT	Neale-B_UKBB_EUR_2017
rs732132	rs732132	chr2:56011881	chr2:55784746	T	C	Comparative height size at age 10	-	Neale B	UKBB	European	2017	-0.02899	0.001907	3.564e-52	-	332021	0	332021	1	-	Neale-B_UKBB_EUR_2017
rs732132	rs732132	chr2:56011881	chr2:55784746	T	C	Forced expiratory volume in 1-second	EFO_0004314	Neale B	UKBB	European	2017	-0.0262	0.002392	6.451e-28	-	307638	0	307638	1	IVNT	Neale-B_UKBB_EUR_2017
rs732132	rs732132	chr2:56011881	chr2:55784746	T	C	Forced expiratory volume in 1-second, best measure	EFO_0004314	Neale B	UKBB	European	2017	-0.02631	0.002631	1.532e-23	-	255492	0	255492	1	IVNT	Neale-B_UKBB_EUR_2017
rs732132	rs732132	chr2:56011881	chr2:55784746	T	C	Forced expiratory volume in 1-second, predicted	EFO_0004314	Neale B	UKBB	European	2017	-0.01715	0.003136	4.564e-08	-	110423	0	110423	1	IVNT	Neale-B_UKBB_EUR_2017
rs732132	rs732132	chr2:56011881	chr2:55784746	T	C	Forced vital capacity	EFO_0004312	Neale B	UKBB	European	2017	-0.03466	0.002267	9.783e-53	-	307638	0	307638	1	IVNT	Neale-B_UKBB_EUR_2017
rs732132	rs732132	chr2:56011881	chr2:55784746	T	C	Forced vital capacity, best measure	EFO_0004312	Neale B	UKBB	European	2017	-0.03568	0.002491	1.605e-46	-	255492	0	255492	1	IVNT	Neale-B_UKBB_EUR_2017
rs732132	rs732132	chr2:56011881	chr2:55784746	T	C	Height	EFO_0004339	Neale B	UKBB	European	2017	-0.03967	0.001984	7.112e-89	-	336474	0	336474	1	IVNT	Neale-B_UKBB_EUR_2017
rs732132	rs732132	chr2:56011881	chr2:55784746	T	C	Impedance of arm left	-	Neale B	UKBB	European	2017	-0.01405	0.001973	1.055e-12	-	331292	0	331292	1	IVNT	Neale-B_UKBB_EUR_2017
rs732132	rs732132	chr2:56011881	chr2:55784746	T	C	Impedance of arm right	-	Neale B	UKBB	European	2017	-0.01413	0.001965	6.442e-13	-	331279	0	331279	1	IVNT	Neale-B_UKBB_EUR_2017
rs732132	rs732132	chr2:56011881	chr2:55784746	T	C	Impedance of leg right	-	Neale B	UKBB	European	2017	-0.01156	0.002528	4.848e-06	-	331301	0	331301	1	IVNT	Neale-B_UKBB_EUR_2017
rs732132	rs732132	chr2:56011881	chr2:55784746	T	C	Impedance of whole body	-	Neale B	UKBB	European	2017	-0.01235	0.00213	6.663e-09	-	331284	0	331284	1	IVNT	Neale-B_UKBB_EUR_2017
rs732132	rs732132	chr2:56011881	chr2:55784746	T	C	Inguinal hernia	-	Neale B	UKBB	European	2017	-0.003752	0.0004415	1.951e-17	-	337199	8815	328384	1	risk diff	Neale-B_UKBB_EUR_2017
rs732132	rs732132	chr2:56011881	chr2:55784746	T	C	Leg fat-free mass left	-	Neale B	UKBB	European	2017	-0.01287	0.00184	2.665e-12	-	331258	0	331258	1	IVNT	Neale-B_UKBB_EUR_2017
rs732132	rs732132	chr2:56011881	chr2:55784746	T	C	Leg fat-free mass right	-	Neale B	UKBB	European	2017	-0.0121	0.001839	4.692e-11	-	331285	0	331285	1	IVNT	Neale-B_UKBB_EUR_2017
rs732132	rs732132	chr2:56011881	chr2:55784746	T	C	Leg predicted mass left	-	Neale B	UKBB	European	2017	-0.01287	0.001827	1.854e-12	-	331253	0	331253	1	IVNT	Neale-B_UKBB_EUR_2017
rs732132	rs732132	chr2:56011881	chr2:55784746	T	C	Leg predicted mass right	-	Neale B	UKBB	European	2017	-0.01205	0.001827	4.306e-11	-	331285	0	331285	1	IVNT	Neale-B_UKBB_EUR_2017
rs732132	rs732132	chr2:56011881	chr2:55784746	T	C	Mononeuropathies of upper limb	EFO_0009558	Neale B	UKBB	European	2017	0.00183	0.0003668	6.019e-07	+	337199	5886	331313	1	risk diff	Neale-B_UKBB_EUR_2017
rs732132	rs732132	chr2:56011881	chr2:55784746	T	C	Sitting height	EFO_0004339	Neale B	UKBB	European	2017	-0.02635	0.002159	2.966e-34	-	336172	0	336172	1	IVNT	Neale-B_UKBB_EUR_2017
rs732132	rs732132	chr2:56011881	chr2:55784746	T	C	Trunk fat mass	EFO_0005409	Neale B	UKBB	European	2017	-0.01613	0.002813	9.776e-09	-	331093	0	331093	1	IVNT	Neale-B_UKBB_EUR_2017
rs732132	rs732132	chr2:56011881	chr2:55784746	T	C	Trunk fat-free mass	-	Neale B	UKBB	European	2017	-0.01428	0.00176	4.845e-16	-	331030	0	331030	1	IVNT	Neale-B_UKBB_EUR_2017
rs732132	rs732132	chr2:56011881	chr2:55784746	T	C	Trunk predicted mass	-	Neale B	UKBB	European	2017	-0.01418	0.001754	6.092e-16	-	330995	0	330995	1	IVNT	Neale-B_UKBB_EUR_2017
rs732132	rs732132	chr2:56011881	chr2:55784746	T	C	Weight	EFO_0004338	Neale B	UKBB	European	2017	-0.01602	0.002441	5.315e-11	-	336227	0	336227	1	IVNT	Neale-B_UKBB_EUR_2017
rs732132	rs732132	chr2:56011881	chr2:55784746	T	C	Whole body fat-free mass	-	Neale B	UKBB	European	2017	-0.01345	0.001767	2.651e-14	-	331291	0	331291	1	IVNT	Neale-B_UKBB_EUR_2017
rs732132	rs732132	chr2:56011881	chr2:55784746	T	C	Whole body water mass	-	Neale B	UKBB	European	2017	-0.01317	0.001769	9.605e-14	-	331315	0	331315	1	IVNT	Neale-B_UKBB_EUR_2017
rs12713676	rs12713676	chr2:69521831	chr2:69294699	C	T	Arm fat mass left	-	Neale B	UKBB	European	2017	-0.01125	0.002538	9.369e-06	-	331164	0	331164	1	IVNT	Neale-B_UKBB_EUR_2017
rs12713676	rs12713676	chr2:69521831	chr2:69294699	C	T	Arm fat percentage left	-	Neale B	UKBB	European	2017	-0.008933	0.00196	5.187e-06	-	331198	0	331198	1	IVNT	Neale-B_UKBB_EUR_2017
rs12713676	rs12713676	chr2:69521831	chr2:69294699	C	T	Arm fat percentage right	-	Neale B	UKBB	European	2017	-0.009414	0.001969	1.75e-06	-	331249	0	331249	1	IVNT	Neale-B_UKBB_EUR_2017
rs12713676	rs12713676	chr2:69521831	chr2:69294699	C	T	Body fat percentage	EFO_0007800	Neale B	UKBB	European	2017	-0.009763	0.001985	8.76e-07	-	331117	0	331117	1	IVNT	Neale-B_UKBB_EUR_2017
rs12713676	rs12713676	chr2:69521831	chr2:69294699	C	T	Comparative height size at age 10	-	Neale B	UKBB	European	2017	-0.007995	0.001768	6.14e-06	-	332021	0	332021	1	-	Neale-B_UKBB_EUR_2017
rs12713676	rs12713676	chr2:69521831	chr2:69294699	C	T	Trunk fat mass	EFO_0005409	Neale B	UKBB	European	2017	-0.01491	0.002607	1.083e-08	-	331093	0	331093	1	IVNT	Neale-B_UKBB_EUR_2017
rs12713676	rs12713676	chr2:69521831	chr2:69294699	C	T	Trunk fat percentage	-	Neale B	UKBB	European	2017	-0.01307	0.00238	3.943e-08	-	331113	0	331113	1	IVNT	Neale-B_UKBB_EUR_2017
rs12713676	rs12713676	chr2:69521831	chr2:69294699	C	T	Whole body fat mass	-	Neale B	UKBB	European	2017	-0.01279	0.002526	4.183e-07	-	330762	0	330762	1	IVNT	Neale-B_UKBB_EUR_2017
rs6754311	rs6754311	chr2:136707982	chr2:135950412	C	T	Height	EFO_0004339	GIANT	25282103	European	2014	-0.018	0.0034	4.9e-08	-	250456	0	250456	79	Z-score	GIANT_Height_EUR_2014
rs6754311	rs6754311	chr2:136707982	chr2:135950412	C	T	Weight	EFO_0004338	GIANT	23754948	European	2013	-0.02299	0.005055	5.447e-06	-	125904	0	125904	46	IVNT	GIANT_Weight_EUR_2013
rs6754311	rs6754311	chr2:136707982	chr2:135950412	C	T	Low density lipoprotein	EFO_0004611	GLGC	24097068	European	2013	0.025	0.0056	1.474e-06	+	89888	0	89888	60	IVNT	GLGC_LDL_EUR_2013
rs6754311	rs6754311	chr2:136707982	chr2:135950412	C	T	Total cholesterol	EFO_0004574	GLGC	24097068	European	2013	0.0289	0.0055	2.03e-08	+	94595	0	94595	60	IVNT	GLGC_TC_EUR_2013
rs6754311	rs6754311	chr2:136707982	chr2:135950412	C	T	Total cholesterol	EFO_0004574	GLGC	20686565	Mixed	2010	0.0284	0.0054	7.892e-07	+	100184	0	100184	46	Z-score	GLGC_TC_Mixed_2010
rs6754311	rs6754311	chr2:136707982	chr2:135950412	C	T	Total cholesterol	NCIT_C61032;NCIT_C105586	GLGC	20686565	Mixed	2010	NA	NA	7.892e-07	NA	100184	-	-	-	-	GRASP
rs6754311	rs6754311	chr2:136707982	chr2:135950412	C	T	Waist circumference	EFO_0004342	Heard Costa NL	19557197	European	2009	NA	NA	4.6e-06	NA	31373	-	-	-	-	GRASP
rs6754311	rs6754311	chr2:136707982	chr2:135950412	C	T	Mosquito bite size	EFO_0008378	Jones AV	28199695	European	2017	-0.03901	0.005907	4e-11	-	-	-	-	-	unit increase	NHGRI-EBI_GWAS_Catalog
rs6754311	rs6754311	chr2:136707982	chr2:135950412	C	T	Parkinsons disease	EFO_0002508	Nalls M	25064009	European	2014	-0.1165	0.01996	8.96e-09	-	108990	13708	95282	15	log OR	Nalls-M_Parkinsons-Disease_EUR_2014
rs6754311	rs6754311	chr2:136707982	chr2:135950412	C	T	Arm fat mass left	-	Neale B	UKBB	European	2017	-0.01563	0.002817	2.899e-08	-	331164	0	331164	1	IVNT	Neale-B_UKBB_EUR_2017
rs6754311	rs6754311	chr2:136707982	chr2:135950412	C	T	Arm fat mass right	-	Neale B	UKBB	European	2017	-0.0158	0.002816	2.022e-08	-	331226	0	331226	1	IVNT	Neale-B_UKBB_EUR_2017
rs6754311	rs6754311	chr2:136707982	chr2:135950412	C	T	Arm fat percentage left	-	Neale B	UKBB	European	2017	-0.01168	0.002176	8.034e-08	-	331198	0	331198	1	IVNT	Neale-B_UKBB_EUR_2017
rs6754311	rs6754311	chr2:136707982	chr2:135950412	C	T	Arm fat percentage right	-	Neale B	UKBB	European	2017	-0.01197	0.002186	4.326e-08	-	331249	0	331249	1	IVNT	Neale-B_UKBB_EUR_2017
rs6754311	rs6754311	chr2:136707982	chr2:135950412	C	T	Body fat percentage	EFO_0007800	Neale B	UKBB	European	2017	-0.01311	0.002204	2.695e-09	-	331117	0	331117	1	IVNT	Neale-B_UKBB_EUR_2017
rs6754311	rs6754311	chr2:136707982	chr2:135950412	C	T	Body mass index	EFO_0004340	Neale B	UKBB	European	2017	-0.01564	0.002844	3.813e-08	-	336107	0	336107	1	IVNT	Neale-B_UKBB_EUR_2017
rs6754311	rs6754311	chr2:136707982	chr2:135950412	C	T	Forced expiratory volume in 1-second	EFO_0004314	Neale B	UKBB	European	2017	0.01347	0.002461	4.385e-08	+	307638	0	307638	1	IVNT	Neale-B_UKBB_EUR_2017
rs6754311	rs6754311	chr2:136707982	chr2:135950412	C	T	Forced expiratory volume in 1-second, best measure	EFO_0004314	Neale B	UKBB	European	2017	0.01385	0.002702	2.961e-07	+	255492	0	255492	1	IVNT	Neale-B_UKBB_EUR_2017
rs6754311	rs6754311	chr2:136707982	chr2:135950412	C	T	Forced vital capacity	EFO_0004312	Neale B	UKBB	European	2017	0.01485	0.002333	1.965e-10	+	307638	0	307638	1	IVNT	Neale-B_UKBB_EUR_2017
rs6754311	rs6754311	chr2:136707982	chr2:135950412	C	T	Forced vital capacity, best measure	EFO_0004312	Neale B	UKBB	European	2017	0.01378	0.002559	7.185e-08	+	255492	0	255492	1	IVNT	Neale-B_UKBB_EUR_2017
rs6754311	rs6754311	chr2:136707982	chr2:135950412	C	T	Hand grip strength left	EFO_0006941	Neale B	UKBB	European	2017	0.009533	0.002073	4.256e-06	+	335821	0	335821	1	IVNT	Neale-B_UKBB_EUR_2017
rs6754311	rs6754311	chr2:136707982	chr2:135950412	C	T	Leg fat mass left	-	Neale B	UKBB	European	2017	-0.01334	0.002272	4.342e-09	-	331275	0	331275	1	IVNT	Neale-B_UKBB_EUR_2017
rs6754311	rs6754311	chr2:136707982	chr2:135950412	C	T	Leg fat mass right	-	Neale B	UKBB	European	2017	-0.01347	0.002298	4.594e-09	-	331293	0	331293	1	IVNT	Neale-B_UKBB_EUR_2017
rs6754311	rs6754311	chr2:136707982	chr2:135950412	C	T	Leg fat percentage left	-	Neale B	UKBB	European	2017	-0.009968	0.001797	2.921e-08	-	331278	0	331278	1	IVNT	Neale-B_UKBB_EUR_2017
rs6754311	rs6754311	chr2:136707982	chr2:135950412	C	T	Leg fat percentage right	-	Neale B	UKBB	European	2017	-0.01061	0.00182	5.608e-09	-	331296	0	331296	1	IVNT	Neale-B_UKBB_EUR_2017
rs6754311	rs6754311	chr2:136707982	chr2:135950412	C	T	Potassium in urine	EFO_0009283	Neale B	UKBB	European	2017	-0.01362	0.002887	2.37e-06	-	326816	0	326816	1	IVNT	Neale-B_UKBB_EUR_2017
rs6754311	rs6754311	chr2:136707982	chr2:135950412	C	T	Sleep duration	EFO_0005271	Neale B	UKBB	European	2017	-0.01091	0.002221	9.021e-07	-	335410	0	335410	1	-	Neale-B_UKBB_EUR_2017
rs6754311	rs6754311	chr2:136707982	chr2:135950412	C	T	Trunk fat mass	EFO_0005409	Neale B	UKBB	European	2017	-0.01638	0.002894	1.522e-08	-	331093	0	331093	1	IVNT	Neale-B_UKBB_EUR_2017
rs6754311	rs6754311	chr2:136707982	chr2:135950412	C	T	Trunk fat percentage	-	Neale B	UKBB	European	2017	-0.01518	0.002642	9.171e-09	-	331113	0	331113	1	IVNT	Neale-B_UKBB_EUR_2017
rs6754311	rs6754311	chr2:136707982	chr2:135950412	C	T	Weight	EFO_0004338	Neale B	UKBB	European	2017	-0.01217	0.002512	1.268e-06	-	336227	0	336227	1	IVNT	Neale-B_UKBB_EUR_2017
rs6754311	rs6754311	chr2:136707982	chr2:135950412	C	T	Whole body fat mass	-	Neale B	UKBB	European	2017	-0.01563	0.002804	2.478e-08	-	330762	0	330762	1	IVNT	Neale-B_UKBB_EUR_2017
rs34393323	rs34393323	chr2:157466158	chr2:156609646	C	G	Forced expiratory volume in 1-second, predicted percentage	EFO_0004314	Neale B	UKBB	European	2017	0.01949	0.004277	5.191e-06	+	110423	0	110423	1	IVNT	Neale-B_UKBB_EUR_2017
rs34393323	rs34393323	chr2:157466158	chr2:156609646	C	G	Snoring	EFO_0008341	Neale B	UKBB	European	2017	0.005726	0.001201	1.877e-06	+	314449	117812	196637	1	risk diff	Neale-B_UKBB_EUR_2017
rs34393323	rs34393323	chr2:157466158	chr2:156609646	C	G	Wheeze or whistling in the chest in last year	EFO_0009715	Neale B	UKBB	European	2017	-0.004947	0.0009991	7.346e-07	-	331257	68531	262726	1	risk diff	Neale-B_UKBB_EUR_2017
rs6740092	rs6740092	chr2:178210268	chr2:177345540	A	T	Forced expiratory volume in 1-second	EFO_0004314	Neale B	UKBB	European	2017	0.01547	0.002954	1.641e-07	+	307638	0	307638	1	IVNT	Neale-B_UKBB_EUR_2017
rs6740092	rs6740092	chr2:178210268	chr2:177345540	A	T	Forced expiratory volume in 1-second, best measure	EFO_0004314	Neale B	UKBB	European	2017	0.01819	0.003248	2.146e-08	+	255492	0	255492	1	IVNT	Neale-B_UKBB_EUR_2017
rs6740092	rs6740092	chr2:178210268	chr2:177345540	A	T	Forced vital capacity	EFO_0004312	Neale B	UKBB	European	2017	0.01774	0.002801	2.415e-10	+	307638	0	307638	1	IVNT	Neale-B_UKBB_EUR_2017
rs6740092	rs6740092	chr2:178210268	chr2:177345540	A	T	Forced vital capacity, best measure	EFO_0004312	Neale B	UKBB	European	2017	0.02003	0.003076	7.399e-11	+	255492	0	255492	1	IVNT	Neale-B_UKBB_EUR_2017
rs6740092	rs6740092	chr2:178210268	chr2:177345540	A	T	Leg fat percentage right	-	Neale B	UKBB	European	2017	-0.009665	0.002185	9.723e-06	-	331296	0	331296	1	IVNT	Neale-B_UKBB_EUR_2017
rs6740092	rs6740092	chr2:178210268	chr2:177345540	A	T	Sitting height	EFO_0004339	Neale B	UKBB	European	2017	0.01202	0.002668	6.651e-06	+	336172	0	336172	1	IVNT	Neale-B_UKBB_EUR_2017
rs1249093	rs1249093	chr2:199721062	chr2:198856338	A	G	Age at menarche	EFO_0004703	Neale B	UKBB	European	2017	0.01284	0.002494	2.616e-07	+	176008	0	176008	1	-	Neale-B_UKBB_EUR_2017
rs1249093	rs1249093	chr2:199721062	chr2:198856338	A	G	Forced expiratory volume in 1-second	EFO_0004314	Neale B	UKBB	European	2017	0.0158	0.002096	4.794e-14	+	307638	0	307638	1	IVNT	Neale-B_UKBB_EUR_2017
rs1249093	rs1249093	chr2:199721062	chr2:198856338	A	G	Forced expiratory volume in 1-second, best measure	EFO_0004314	Neale B	UKBB	European	2017	0.01625	0.002303	1.734e-12	+	255492	0	255492	1	IVNT	Neale-B_UKBB_EUR_2017
rs1249093	rs1249093	chr2:199721062	chr2:198856338	A	G	Forced expiratory volume in 1-second, predicted	EFO_0004314	Neale B	UKBB	European	2017	0.01351	0.002745	8.56e-07	+	110423	0	110423	1	IVNT	Neale-B_UKBB_EUR_2017
rs1249093	rs1249093	chr2:199721062	chr2:198856338	A	G	Forced vital capacity	EFO_0004312	Neale B	UKBB	European	2017	0.01774	0.001987	4.441e-19	+	307638	0	307638	1	IVNT	Neale-B_UKBB_EUR_2017
rs1249093	rs1249093	chr2:199721062	chr2:198856338	A	G	Forced vital capacity, best measure	EFO_0004312	Neale B	UKBB	European	2017	0.01768	0.002181	5.119e-16	+	255492	0	255492	1	IVNT	Neale-B_UKBB_EUR_2017
rs1249093	rs1249093	chr2:199721062	chr2:198856338	A	G	Height	EFO_0004339	Neale B	UKBB	European	2017	0.01114	0.001739	1.503e-10	+	336474	0	336474	1	IVNT	Neale-B_UKBB_EUR_2017
rs6755553	rs6755553	chr2:202965360	chr2:202100637	C	T	Arm fat percentage left	-	Neale B	UKBB	European	2017	-0.008646	0.001858	3.251e-06	-	331198	0	331198	1	IVNT	Neale-B_UKBB_EUR_2017
rs6755553	rs6755553	chr2:202965360	chr2:202100637	C	T	Forced vital capacity, best measure	EFO_0004312	Neale B	UKBB	European	2017	0.009704	0.002187	9.122e-06	+	255492	0	255492	1	IVNT	Neale-B_UKBB_EUR_2017
rs62213409	rs62213409	chr2:210298717	chr2:209433993	C	T	Forced expiratory volume in 1-second, predicted percentage	EFO_0004314	Neale B	UKBB	European	2017	0.02064	0.004661	9.552e-06	+	110423	0	110423	1	IVNT	Neale-B_UKBB_EUR_2017
rs62213409	rs62213409	chr2:210298717	chr2:209433993	C	T	Forced vital capacity	EFO_0004312	Neale B	UKBB	European	2017	0.0101	0.002162	3.018e-06	+	307638	0	307638	1	IVNT	Neale-B_UKBB_EUR_2017
rs62213409	rs62213409	chr2:210298717	chr2:209433993	C	T	Left-handedness	EFO_0003889	Neale B	UKBB	European	2017	-0.004083	0.0007879	2.199e-07	-	337130	32442	304688	1	risk diff	Neale-B_UKBB_EUR_2017
rs2571445	rs2571445	chr2:218683154	chr2:217818431	G	A	High light scatter percentage of red cells	EFO_0004586	Astle W	27863252	European	2016	0.0314	0.003665	1.058e-17	+	173480	0	173480	2	IVNT	Astle-W_Blood-Cell-Traits_EUR_2016
rs2571445	rs2571445	chr2:218683154	chr2:217818431	G	A	High light scatter reticulocyte count	EFO_0004586	Astle W	27863252	European	2016	0.03205	0.003665	2.24e-18	+	173480	0	173480	2	IVNT	Astle-W_Blood-Cell-Traits_EUR_2016
rs2571445	rs2571445	chr2:218683154	chr2:217818431	G	A	Immature fraction of reticulocytes	EFO_0004586	Astle W	27863252	European	2016	0.04131	0.00363	5.268e-30	+	173480	0	173480	2	IVNT	Astle-W_Blood-Cell-Traits_EUR_2016
rs2571445	rs2571445	chr2:218683154	chr2:217818431	G	A	Lung function forced expiratory volume in 1 second FEV1	NCIT_C38084;NCIT_C112285	Repapi E	20010834	European	2009	NA	NA	1.11e-12	NA	20288	-	-	-	-	GRASP
rs2571445	rs2571445	chr2:218683154	chr2:217818431	G	A	Lung function forced expiratory volume in 1 second FEV1	NCIT_C38084;NCIT_C112285	Soler Artigas M	21946350	European	2011	NA	NA	9.83e-11	NA	48201	-	-	-	-	GRASP
rs2571445	rs2571445	chr2:218683154	chr2:217818431	G	A	Lung function forced expiratory volume in 1 second FEV1 in ever smokers	NCIT_C38084;NCIT_C112285	Repapi E	20010834	European	2009	NA	NA	1.12e-06	NA	20288	-	-	-	-	GRASP
rs2571445	rs2571445	chr2:218683154	chr2:217818431	G	A	Lung function forced expiratory volume in 1 second FEV1 in ever smokers	NCIT_C38084;NCIT_C112285	Hancock DB	23284291	European	2012	NA	NA	7.81e-09	NA	50047	-	-	-	-	GRASP
rs2571445	rs2571445	chr2:218683154	chr2:217818431	G	A	Lung function ratio of forced expiratory volume in 1 second FEV1 to forced vital capacity FVC FEV1FVC	NCIT_C38084;NCIT_C111359	Soler Artigas M	21946350	European	2011	NA	NA	4.46e-06	NA	48201	-	-	-	-	GRASP
rs2571445	rs2571445	chr2:218683154	chr2:217818431	G	A	Coronary artery disease	EFO_0000378;EFO_0001645	Howson JMM	28530674	European	2017	-0.038	0.0082	3.58e-06	-	194254	-	-	-	log OR	Howson-JMM_CHD_EUR_2017
rs2571445	rs2571445	chr2:218683154	chr2:217818431	G	A	Coronary artery disease	EFO_0000378;EFO_0001645	Howson JMM	28530674	Mixed	2017	-0.0476	0.0076	4.55e-10	-	220047	-	-	-	log OR	Howson-JMM_CHD_EUR_2017
rs2571445	rs2571445	chr2:218683154	chr2:217818431	G	A	Coronary artery disease	EFO_0000378	van der Harst P	29212778	Mixed	2018	-0.037	0.00526	2e-12	-	-	-	-	-	unit increase	NHGRI-EBI_GWAS_Catalog
rs2571445	rs2571445	chr2:218683154	chr2:217818431	G	A	Coronary artery disease	EFO_0000378	van der Harst P	29212778	Mixed	2018	-0.041	0.00575	1e-12	-	-	-	-	-	unit increase	NHGRI-EBI_GWAS_Catalog
rs2571445	rs2571445	chr2:218683154	chr2:217818431	G	A	High light scatter reticulocyte count	EFO_0007986	Astle W	27863252	European	2016	0.03205	0.00366	2e-18	+	-	-	-	-	unit increase	NHGRI-EBI_GWAS_Catalog
rs2571445	rs2571445	chr2:218683154	chr2:217818431	G	A	High light scatter reticulocyte percentage of red cells	EFO_0007986	Astle W	27863252	European	2016	0.0314	0.003662	1e-17	+	-	-	-	-	unit increase	NHGRI-EBI_GWAS_Catalog
rs2571445	rs2571445	chr2:218683154	chr2:217818431	G	A	Immature fraction of reticulocytes	EFO_0007986	Astle W	27863252	European	2016	0.04131	0.003628	5e-30	+	-	-	-	-	unit increase	NHGRI-EBI_GWAS_Catalog
rs2571445	rs2571445	chr2:218683154	chr2:217818431	G	A	Lung function FEV1	EFO_0004314	Wain LV	28166213	European	2017	0.043	0.00676	2e-10	+	-	-	-	-	unit increase	NHGRI-EBI_GWAS_Catalog
rs2571445	rs2571445	chr2:218683154	chr2:217818431	G	A	Lung function FEV1FVC	EFO_0004713	Wain LV	28166213	European	2017	0.037	0.006787	5e-08	+	-	-	-	-	unit increase	NHGRI-EBI_GWAS_Catalog
rs2571445	rs2571445	chr2:218683154	chr2:217818431	G	A	Lung function FVC	EFO_0004312	Wain LV	28166213	European	2017	0.033	0.006746	1e-06	+	-	-	-	-	unit increase	NHGRI-EBI_GWAS_Catalog
rs2571445	rs2571445	chr2:218683154	chr2:217818431	G	A	Pulmonary function	EFO_0003892;EFO_0004314	Repapi E	20010834	European	2009	0.07	0.009817	1e-12	+	-	-	-	-	% variance explained	NHGRI-EBI_GWAS_Catalog
rs2571445	rs2571445	chr2:218683154	chr2:217818431	G	A	Pulmonary function interaction	-	Hancock DB	23284291	European	2012	NA	NA	8e-09	NA	-	-	-	-	-	NHGRI-EBI_GWAS_Catalog
rs2571445	rs2571445	chr2:218683154	chr2:217818431	G	A	Diastolic blood pressure	EFO_0006336	Neale B	UKBB	European	2017	-0.01473	0.002515	4.671e-09	-	317756	0	317756	1	IVNT	Neale-B_UKBB_EUR_2017
rs2571445	rs2571445	chr2:218683154	chr2:217818431	G	A	Forced expiratory volume in 1-second	EFO_0004314	Neale B	UKBB	European	2017	0.01475	0.002125	3.944e-12	+	307638	0	307638	1	IVNT	Neale-B_UKBB_EUR_2017
rs2571445	rs2571445	chr2:218683154	chr2:217818431	G	A	Forced expiratory volume in 1-second, best measure	EFO_0004314	Neale B	UKBB	European	2017	0.01477	0.002336	2.606e-10	+	255492	0	255492	1	IVNT	Neale-B_UKBB_EUR_2017
rs2571445	rs2571445	chr2:218683154	chr2:217818431	G	A	Forced expiratory volume in 1-second, predicted percentage	EFO_0004314	Neale B	UKBB	European	2017	0.0284	0.004355	6.995e-11	+	110423	0	110423	1	IVNT	Neale-B_UKBB_EUR_2017
rs2571445	rs2571445	chr2:218683154	chr2:217818431	G	A	Forced vital capacity	EFO_0004312	Neale B	UKBB	European	2017	0.01055	0.002015	1.663e-07	+	307638	0	307638	1	IVNT	Neale-B_UKBB_EUR_2017
rs2571445	rs2571445	chr2:218683154	chr2:217818431	G	A	Forced vital capacity, best measure	EFO_0004312	Neale B	UKBB	European	2017	0.01031	0.002212	3.157e-06	+	255492	0	255492	1	IVNT	Neale-B_UKBB_EUR_2017
rs2571445	rs2571445	chr2:218683154	chr2:217818431	G	A	Pulse rate	EFO_0004326	Neale B	UKBB	European	2017	0.01168	0.002557	4.968e-06	+	317756	0	317756	1	IVNT	Neale-B_UKBB_EUR_2017
rs2571445	rs2571445	chr2:218683154	chr2:217818431	G	A	Systolic blood pressure	EFO_0006335	Neale B	UKBB	European	2017	-0.01342	0.002514	9.288e-08	-	317754	0	317754	1	IVNT	Neale-B_UKBB_EUR_2017
rs2571445	rs2571445	chr2:218683154	chr2:217818431	G	A	Respiratory function tests	EFO_0003892	Repapi E	20010834	European	2009	NA	NA	1e-12	NA	-	-	-	-	-	dbGaP
rs2571445	rs2571445	chr2:218683154	chr2:217818431	G	A	Coronary artery disease	EFO_0000378;EFO_0001645	van der Harst P	29212778	Mixed	2018	-0.037	0.0052	1.555e-12	-	547261	122733	424528	2	log OR	van-der-Harst-P_CAD_Mixed_2018
rs62193248	rs62193248	chr2:230596917	chr2:229732201	A	T	Arm fat mass left	-	Neale B	UKBB	European	2017	-0.01809	0.00254	1.06e-12	-	331164	0	331164	1	IVNT	Neale-B_UKBB_EUR_2017
rs62193248	rs62193248	chr2:230596917	chr2:229732201	A	T	Arm fat mass right	-	Neale B	UKBB	European	2017	-0.01785	0.002539	2.085e-12	-	331226	0	331226	1	IVNT	Neale-B_UKBB_EUR_2017
rs62193248	rs62193248	chr2:230596917	chr2:229732201	A	T	Arm fat percentage left	-	Neale B	UKBB	European	2017	-0.01421	0.001962	4.395e-13	-	331198	0	331198	1	IVNT	Neale-B_UKBB_EUR_2017
rs62193248	rs62193248	chr2:230596917	chr2:229732201	A	T	Arm fat percentage right	-	Neale B	UKBB	European	2017	-0.01395	0.001971	1.484e-12	-	331249	0	331249	1	IVNT	Neale-B_UKBB_EUR_2017
rs62193248	rs62193248	chr2:230596917	chr2:229732201	A	T	Body fat percentage	EFO_0007800	Neale B	UKBB	European	2017	-0.0149	0.001987	6.453e-14	-	331117	0	331117	1	IVNT	Neale-B_UKBB_EUR_2017
rs62193248	rs62193248	chr2:230596917	chr2:229732201	A	T	Body mass index	EFO_0004340	Neale B	UKBB	European	2017	-0.0169	0.002563	4.302e-11	-	336107	0	336107	1	IVNT	Neale-B_UKBB_EUR_2017
rs62193248	rs62193248	chr2:230596917	chr2:229732201	A	T	Forced vital capacity	EFO_0004312	Neale B	UKBB	European	2017	0.009458	0.002105	7.023e-06	+	307638	0	307638	1	IVNT	Neale-B_UKBB_EUR_2017
rs62193248	rs62193248	chr2:230596917	chr2:229732201	A	T	Forced vital capacity, best measure	EFO_0004312	Neale B	UKBB	European	2017	0.01024	0.002312	9.437e-06	+	255492	0	255492	1	IVNT	Neale-B_UKBB_EUR_2017
rs62193248	rs62193248	chr2:230596917	chr2:229732201	A	T	Hip circumference	EFO_0005093	Neale B	UKBB	European	2017	-0.01518	0.002566	3.298e-09	-	336601	0	336601	1	IVNT	Neale-B_UKBB_EUR_2017
rs62193248	rs62193248	chr2:230596917	chr2:229732201	A	T	Leg fat mass left	-	Neale B	UKBB	European	2017	-0.01438	0.002048	2.183e-12	-	331275	0	331275	1	IVNT	Neale-B_UKBB_EUR_2017
rs62193248	rs62193248	chr2:230596917	chr2:229732201	A	T	Leg fat mass right	-	Neale B	UKBB	European	2017	-0.01491	0.002072	6.277e-13	-	331293	0	331293	1	IVNT	Neale-B_UKBB_EUR_2017
rs62193248	rs62193248	chr2:230596917	chr2:229732201	A	T	Leg fat percentage left	-	Neale B	UKBB	European	2017	-0.01155	0.001621	1.024e-12	-	331278	0	331278	1	IVNT	Neale-B_UKBB_EUR_2017
rs62193248	rs62193248	chr2:230596917	chr2:229732201	A	T	Leg fat percentage right	-	Neale B	UKBB	European	2017	-0.01224	0.001641	8.658e-14	-	331296	0	331296	1	IVNT	Neale-B_UKBB_EUR_2017
rs62193248	rs62193248	chr2:230596917	chr2:229732201	A	T	Trunk fat mass	EFO_0005409	Neale B	UKBB	European	2017	-0.01891	0.002609	4.292e-13	-	331093	0	331093	1	IVNT	Neale-B_UKBB_EUR_2017
rs62193248	rs62193248	chr2:230596917	chr2:229732201	A	T	Trunk fat percentage	-	Neale B	UKBB	European	2017	-0.01714	0.002382	6.249e-13	-	331113	0	331113	1	IVNT	Neale-B_UKBB_EUR_2017
rs62193248	rs62193248	chr2:230596917	chr2:229732201	A	T	Waist circumference	EFO_0004342	Neale B	UKBB	European	2017	-0.01495	0.002295	7.31e-11	-	336639	0	336639	1	IVNT	Neale-B_UKBB_EUR_2017
rs62193248	rs62193248	chr2:230596917	chr2:229732201	A	T	Weight	EFO_0004338	Neale B	UKBB	European	2017	-0.01394	0.002264	7.483e-10	-	336227	0	336227	1	IVNT	Neale-B_UKBB_EUR_2017
rs62193248	rs62193248	chr2:230596917	chr2:229732201	A	T	Whole body fat mass	-	Neale B	UKBB	European	2017	-0.01856	0.002529	2.164e-13	-	330762	0	330762	1	IVNT	Neale-B_UKBB_EUR_2017
rs6431620	rs6431620	chr2:239604970	chr2:238696329	G	T	Height	EFO_0004339	Neale B	UKBB	European	2017	0.01061	0.002128	6.192e-07	+	336474	0	336474	1	IVNT	Neale-B_UKBB_EUR_2017
rs34752570	rs34752570	chr2:241848865	chr2:240909448	A	G	Forced expiratory volume in 1-second, best measure	EFO_0004314	Neale B	UKBB	European	2017	0.0103	0.002309	8.168e-06	+	255492	0	255492	1	IVNT	Neale-B_UKBB_EUR_2017
rs34752570	rs34752570	chr2:241848865	chr2:240909448	A	G	Forced vital capacity	EFO_0004312	Neale B	UKBB	European	2017	0.0113	0.001992	1.397e-08	+	307638	0	307638	1	IVNT	Neale-B_UKBB_EUR_2017
rs34752570	rs34752570	chr2:241848865	chr2:240909448	A	G	Forced vital capacity, best measure	EFO_0004312	Neale B	UKBB	European	2017	0.01323	0.002186	1.441e-09	+	255492	0	255492	1	IVNT	Neale-B_UKBB_EUR_2017
rs34752570	rs34752570	chr2:241848865	chr2:240909448	A	G	Height	EFO_0004339	Neale B	UKBB	European	2017	0.008748	0.001743	5.173e-07	+	336474	0	336474	1	IVNT	Neale-B_UKBB_EUR_2017
rs34752570	rs34752570	chr2:241848865	chr2:240909448	A	G	Hip circumference	EFO_0005093	Neale B	UKBB	European	2017	0.01185	0.002429	1.056e-06	+	336601	0	336601	1	IVNT	Neale-B_UKBB_EUR_2017
rs34752570	rs34752570	chr2:241848865	chr2:240909448	A	G	Weight	EFO_0004338	Neale B	UKBB	European	2017	0.01009	0.002143	2.493e-06	+	336227	0	336227	1	IVNT	Neale-B_UKBB_EUR_2017
rs7572476	rs7572476	chr2:242496325	chr2:241556910	C	T	Height	EFO_0004339	GIANT	25282103	European	2014	0.023	0.0033	1.4e-12	+	225764	0	225764	79	Z-score	GIANT_Height_EUR_2014
rs7572476	rs7572476	chr2:242496325	chr2:241556910	C	T	Arm fat-free mass left	-	Neale B	UKBB	European	2017	0.008873	0.001551	1.066e-08	+	331159	0	331159	1	IVNT	Neale-B_UKBB_EUR_2017
rs7572476	rs7572476	chr2:242496325	chr2:241556910	C	T	Arm fat-free mass right	-	Neale B	UKBB	European	2017	0.009425	0.00152	5.678e-10	+	331221	0	331221	1	IVNT	Neale-B_UKBB_EUR_2017
rs7572476	rs7572476	chr2:242496325	chr2:241556910	C	T	Arm predicted mass left	-	Neale B	UKBB	European	2017	0.008666	0.001545	2.056e-08	+	331146	0	331146	1	IVNT	Neale-B_UKBB_EUR_2017
rs7572476	rs7572476	chr2:242496325	chr2:241556910	C	T	Arm predicted mass right	-	Neale B	UKBB	European	2017	0.009405	0.001515	5.359e-10	+	331216	0	331216	1	IVNT	Neale-B_UKBB_EUR_2017
rs7572476	rs7572476	chr2:242496325	chr2:241556910	C	T	Basal metabolic rate	EFO_0007777	Neale B	UKBB	European	2017	0.01041	0.001618	1.251e-10	+	331307	0	331307	1	IVNT	Neale-B_UKBB_EUR_2017
rs7572476	rs7572476	chr2:242496325	chr2:241556910	C	T	Comparative height size at age 10	-	Neale B	UKBB	European	2017	0.01176	0.001666	1.652e-12	+	332021	0	332021	1	-	Neale-B_UKBB_EUR_2017
rs7572476	rs7572476	chr2:242496325	chr2:241556910	C	T	Forced expiratory volume in 1-second	EFO_0004314	Neale B	UKBB	European	2017	0.01617	0.00209	1.024e-14	+	307638	0	307638	1	IVNT	Neale-B_UKBB_EUR_2017
rs7572476	rs7572476	chr2:242496325	chr2:241556910	C	T	Forced expiratory volume in 1-second, best measure	EFO_0004314	Neale B	UKBB	European	2017	0.01792	0.002298	6.314e-15	+	255492	0	255492	1	IVNT	Neale-B_UKBB_EUR_2017
rs7572476	rs7572476	chr2:242496325	chr2:241556910	C	T	Forced expiratory volume in 1-second, predicted percentage	EFO_0004314	Neale B	UKBB	European	2017	0.01932	0.004282	6.425e-06	+	110423	0	110423	1	IVNT	Neale-B_UKBB_EUR_2017
rs7572476	rs7572476	chr2:242496325	chr2:241556910	C	T	Forced vital capacity	EFO_0004312	Neale B	UKBB	European	2017	0.01752	0.001981	9.364e-19	+	307638	0	307638	1	IVNT	Neale-B_UKBB_EUR_2017
rs7572476	rs7572476	chr2:242496325	chr2:241556910	C	T	Forced vital capacity, best measure	EFO_0004312	Neale B	UKBB	European	2017	0.01977	0.002176	1.003e-19	+	255492	0	255492	1	IVNT	Neale-B_UKBB_EUR_2017
rs7572476	rs7572476	chr2:242496325	chr2:241556910	C	T	Height	EFO_0004339	Neale B	UKBB	European	2017	0.01653	0.001733	1.458e-21	+	336474	0	336474	1	IVNT	Neale-B_UKBB_EUR_2017
rs7572476	rs7572476	chr2:242496325	chr2:241556910	C	T	Leg fat-free mass left	-	Neale B	UKBB	European	2017	0.01025	0.001607	1.767e-10	+	331258	0	331258	1	IVNT	Neale-B_UKBB_EUR_2017
rs7572476	rs7572476	chr2:242496325	chr2:241556910	C	T	Leg fat-free mass right	-	Neale B	UKBB	European	2017	0.01023	0.001606	1.932e-10	+	331285	0	331285	1	IVNT	Neale-B_UKBB_EUR_2017
rs7572476	rs7572476	chr2:242496325	chr2:241556910	C	T	Leg predicted mass left	-	Neale B	UKBB	European	2017	0.01022	0.001596	1.533e-10	+	331253	0	331253	1	IVNT	Neale-B_UKBB_EUR_2017
rs7572476	rs7572476	chr2:242496325	chr2:241556910	C	T	Leg predicted mass right	-	Neale B	UKBB	European	2017	0.01028	0.001596	1.17e-10	+	331285	0	331285	1	IVNT	Neale-B_UKBB_EUR_2017
rs7572476	rs7572476	chr2:242496325	chr2:241556910	C	T	Peak expiratory flow	EFO_0009718	Neale B	UKBB	European	2017	0.01025	0.002172	2.389e-06	+	307638	0	307638	1	IVNT	Neale-B_UKBB_EUR_2017
rs7572476	rs7572476	chr2:242496325	chr2:241556910	C	T	Sitting height	EFO_0004339	Neale B	UKBB	European	2017	0.01353	0.001886	7.273e-13	+	336172	0	336172	1	IVNT	Neale-B_UKBB_EUR_2017
rs7572476	rs7572476	chr2:242496325	chr2:241556910	C	T	Trunk fat-free mass	-	Neale B	UKBB	European	2017	0.01006	0.001537	5.938e-11	+	331030	0	331030	1	IVNT	Neale-B_UKBB_EUR_2017
rs7572476	rs7572476	chr2:242496325	chr2:241556910	C	T	Trunk predicted mass	-	Neale B	UKBB	European	2017	0.009894	0.001532	1.055e-10	+	330995	0	330995	1	IVNT	Neale-B_UKBB_EUR_2017
rs7572476	rs7572476	chr2:242496325	chr2:241556910	C	T	Weight	EFO_0004338	Neale B	UKBB	European	2017	0.01079	0.002132	4.158e-07	+	336227	0	336227	1	IVNT	Neale-B_UKBB_EUR_2017
rs7572476	rs7572476	chr2:242496325	chr2:241556910	C	T	Whole body fat-free mass	-	Neale B	UKBB	European	2017	0.01015	0.001543	4.785e-11	+	331291	0	331291	1	IVNT	Neale-B_UKBB_EUR_2017
rs7572476	rs7572476	chr2:242496325	chr2:241556910	C	T	Whole body water mass	-	Neale B	UKBB	European	2017	0.01025	0.001545	3.254e-11	+	331315	0	331315	1	IVNT	Neale-B_UKBB_EUR_2017
rs2974389	rs2974389	chr3:13787641	chr3:13746144	G	A	Arm fat-free mass left	-	Neale B	UKBB	European	2017	-0.009998	0.001563	1.608e-10	-	331159	0	331159	1	IVNT	Neale-B_UKBB_EUR_2017
rs2974389	rs2974389	chr3:13787641	chr3:13746144	G	A	Arm fat-free mass right	-	Neale B	UKBB	European	2017	-0.009944	0.001532	8.614e-11	-	331221	0	331221	1	IVNT	Neale-B_UKBB_EUR_2017
rs2974389	rs2974389	chr3:13787641	chr3:13746144	G	A	Arm predicted mass left	-	Neale B	UKBB	European	2017	-0.01041	0.001558	2.329e-11	-	331146	0	331146	1	IVNT	Neale-B_UKBB_EUR_2017
rs2974389	rs2974389	chr3:13787641	chr3:13746144	G	A	Arm predicted mass right	-	Neale B	UKBB	European	2017	-0.009754	0.001527	1.678e-10	-	331216	0	331216	1	IVNT	Neale-B_UKBB_EUR_2017
rs2974389	rs2974389	chr3:13787641	chr3:13746144	G	A	Basal metabolic rate	EFO_0007777	Neale B	UKBB	European	2017	-0.01016	0.001631	4.581e-10	-	331307	0	331307	1	IVNT	Neale-B_UKBB_EUR_2017
rs2974389	rs2974389	chr3:13787641	chr3:13746144	G	A	Comparative height size at age 10	-	Neale B	UKBB	European	2017	-0.00832	0.001679	7.234e-07	-	332021	0	332021	1	-	Neale-B_UKBB_EUR_2017
rs2974389	rs2974389	chr3:13787641	chr3:13746144	G	A	Forced expiratory volume in 1-second	EFO_0004314	Neale B	UKBB	European	2017	-0.0131	0.002105	4.935e-10	-	307638	0	307638	1	IVNT	Neale-B_UKBB_EUR_2017
rs2974389	rs2974389	chr3:13787641	chr3:13746144	G	A	Forced expiratory volume in 1-second, best measure	EFO_0004314	Neale B	UKBB	European	2017	-0.01379	0.002315	2.532e-09	-	255492	0	255492	1	IVNT	Neale-B_UKBB_EUR_2017
rs2974389	rs2974389	chr3:13787641	chr3:13746144	G	A	Forced vital capacity	EFO_0004312	Neale B	UKBB	European	2017	-0.0124	0.001996	5.173e-10	-	307638	0	307638	1	IVNT	Neale-B_UKBB_EUR_2017
rs2974389	rs2974389	chr3:13787641	chr3:13746144	G	A	Forced vital capacity, best measure	EFO_0004312	Neale B	UKBB	European	2017	-0.01405	0.002192	1.454e-10	-	255492	0	255492	1	IVNT	Neale-B_UKBB_EUR_2017
rs2974389	rs2974389	chr3:13787641	chr3:13746144	G	A	Hand grip strength left	EFO_0006941	Neale B	UKBB	European	2017	-0.007925	0.001773	7.85e-06	-	335821	0	335821	1	IVNT	Neale-B_UKBB_EUR_2017
rs2974389	rs2974389	chr3:13787641	chr3:13746144	G	A	Height	EFO_0004339	Neale B	UKBB	European	2017	-0.01105	0.001747	2.532e-10	-	336474	0	336474	1	IVNT	Neale-B_UKBB_EUR_2017
rs2974389	rs2974389	chr3:13787641	chr3:13746144	G	A	Impedance of arm left	-	Neale B	UKBB	European	2017	0.009689	0.001737	2.42e-08	+	331292	0	331292	1	IVNT	Neale-B_UKBB_EUR_2017
rs2974389	rs2974389	chr3:13787641	chr3:13746144	G	A	Impedance of arm right	-	Neale B	UKBB	European	2017	0.008614	0.001729	6.325e-07	+	331279	0	331279	1	IVNT	Neale-B_UKBB_EUR_2017
rs2974389	rs2974389	chr3:13787641	chr3:13746144	G	A	Impedance of leg left	-	Neale B	UKBB	European	2017	0.01055	0.002242	2.541e-06	+	331296	0	331296	1	IVNT	Neale-B_UKBB_EUR_2017
rs2974389	rs2974389	chr3:13787641	chr3:13746144	G	A	Impedance of leg right	-	Neale B	UKBB	European	2017	0.01162	0.002225	1.773e-07	+	331301	0	331301	1	IVNT	Neale-B_UKBB_EUR_2017
rs2974389	rs2974389	chr3:13787641	chr3:13746144	G	A	Impedance of whole body	-	Neale B	UKBB	European	2017	0.01087	0.001875	6.716e-09	+	331284	0	331284	1	IVNT	Neale-B_UKBB_EUR_2017
rs2974389	rs2974389	chr3:13787641	chr3:13746144	G	A	Leg fat-free mass left	-	Neale B	UKBB	European	2017	-0.008856	0.001619	4.522e-08	-	331258	0	331258	1	IVNT	Neale-B_UKBB_EUR_2017
rs2974389	rs2974389	chr3:13787641	chr3:13746144	G	A	Leg fat-free mass right	-	Neale B	UKBB	European	2017	-0.01004	0.001619	5.623e-10	-	331285	0	331285	1	IVNT	Neale-B_UKBB_EUR_2017
rs2974389	rs2974389	chr3:13787641	chr3:13746144	G	A	Leg predicted mass left	-	Neale B	UKBB	European	2017	-0.008862	0.001608	3.588e-08	-	331253	0	331253	1	IVNT	Neale-B_UKBB_EUR_2017
rs2974389	rs2974389	chr3:13787641	chr3:13746144	G	A	Leg predicted mass right	-	Neale B	UKBB	European	2017	-0.01001	0.001608	4.829e-10	-	331285	0	331285	1	IVNT	Neale-B_UKBB_EUR_2017
rs2974389	rs2974389	chr3:13787641	chr3:13746144	G	A	Sitting height	EFO_0004339	Neale B	UKBB	European	2017	-0.01144	0.001901	1.756e-09	-	336172	0	336172	1	IVNT	Neale-B_UKBB_EUR_2017
rs2974389	rs2974389	chr3:13787641	chr3:13746144	G	A	Trunk fat-free mass	-	Neale B	UKBB	European	2017	-0.01151	0.001549	1.089e-13	-	331030	0	331030	1	IVNT	Neale-B_UKBB_EUR_2017
rs2974389	rs2974389	chr3:13787641	chr3:13746144	G	A	Trunk predicted mass	-	Neale B	UKBB	European	2017	-0.01141	0.001544	1.493e-13	-	330995	0	330995	1	IVNT	Neale-B_UKBB_EUR_2017
rs2974389	rs2974389	chr3:13787641	chr3:13746144	G	A	Whole body fat-free mass	-	Neale B	UKBB	European	2017	-0.01085	0.001555	3.033e-12	-	331291	0	331291	1	IVNT	Neale-B_UKBB_EUR_2017
rs2974389	rs2974389	chr3:13787641	chr3:13746144	G	A	Whole body water mass	-	Neale B	UKBB	European	2017	-0.01092	0.001557	2.408e-12	-	331315	0	331315	1	IVNT	Neale-B_UKBB_EUR_2017
rs13433809	rs13433809	chr3:32935126	chr3:32893634	A	G	Forced expiratory volume in 1-second	EFO_0004314	Neale B	UKBB	European	2017	0.01342	0.002095	1.516e-10	+	307638	0	307638	1	IVNT	Neale-B_UKBB_EUR_2017
rs13433809	rs13433809	chr3:32935126	chr3:32893634	A	G	Forced expiratory volume in 1-second, best measure	EFO_0004314	Neale B	UKBB	European	2017	0.01318	0.002303	1.067e-08	+	255492	0	255492	1	IVNT	Neale-B_UKBB_EUR_2017
rs13433809	rs13433809	chr3:32935126	chr3:32893634	A	G	Forced vital capacity	EFO_0004312	Neale B	UKBB	European	2017	0.01312	0.001986	3.939e-11	+	307638	0	307638	1	IVNT	Neale-B_UKBB_EUR_2017
rs13433809	rs13433809	chr3:32935126	chr3:32893634	A	G	Forced vital capacity, best measure	EFO_0004312	Neale B	UKBB	European	2017	0.01368	0.002181	3.579e-10	+	255492	0	255492	1	IVNT	Neale-B_UKBB_EUR_2017
rs13433809	rs13433809	chr3:32935126	chr3:32893634	A	G	Heel bone mineral density	EFO_0009270	Neale B	UKBB	European	2017	-0.01608	0.003133	2.849e-07	-	194398	0	194398	1	IVNT	Neale-B_UKBB_EUR_2017
rs13433809	rs13433809	chr3:32935126	chr3:32893634	A	G	Peak expiratory flow	EFO_0009718	Neale B	UKBB	European	2017	0.01035	0.002178	2.017e-06	+	307638	0	307638	1	IVNT	Neale-B_UKBB_EUR_2017
rs13433809	rs13433809	chr3:32935126	chr3:32893634	A	G	Sitting height	EFO_0004339	Neale B	UKBB	European	2017	0.009909	0.001891	1.599e-07	+	336172	0	336172	1	IVNT	Neale-B_UKBB_EUR_2017
rs7613360	rs7613360	chr3:49916710	chr3:49879277	C	T	High light scatter percentage of red cells	EFO_0004586	Astle W	27863252	European	2016	0.03003	0.003666	2.565e-16	+	173480	0	173480	2	IVNT	Astle-W_Blood-Cell-Traits_EUR_2016
rs7613360	rs7613360	chr3:49916710	chr3:49879277	C	T	High light scatter reticulocyte count	EFO_0004586	Astle W	27863252	European	2016	0.03041	0.003666	1.073e-16	+	173480	0	173480	2	IVNT	Astle-W_Blood-Cell-Traits_EUR_2016
rs7613360	rs7613360	chr3:49916710	chr3:49879277	C	T	Immature fraction of reticulocytes	EFO_0004586	Astle W	27863252	European	2016	0.02434	0.003632	2.051e-11	+	173480	0	173480	2	IVNT	Astle-W_Blood-Cell-Traits_EUR_2016
rs7613360	rs7613360	chr3:49916710	chr3:49879277	C	T	Mean corpuscular volume	EFO_0004586	Astle W	27863252	European	2016	-0.01673	0.003609	3.56e-06	-	173480	0	173480	2	IVNT	Astle-W_Blood-Cell-Traits_EUR_2016
rs7613360	rs7613360	chr3:49916710	chr3:49879277	C	T	Reticulocyte count	EFO_0004586	Astle W	27863252	European	2016	0.02799	0.003672	2.506e-14	+	173480	0	173480	2	IVNT	Astle-W_Blood-Cell-Traits_EUR_2016
rs7613360	rs7613360	chr3:49916710	chr3:49879277	C	T	Reticulocyte fraction of red cells	EFO_0004586	Astle W	27863252	European	2016	0.02761	0.00367	5.366e-14	+	173480	0	173480	2	IVNT	Astle-W_Blood-Cell-Traits_EUR_2016
rs7613360	rs7613360	chr3:49916710	chr3:49879277	C	T	Inflammatory bowel disease	EFO_0003767	IBDGC	26192919	European	2015	0.0907	0.0176	2.707e-07	+	34652	12882	21770	15	log OR	IBDGC_IBD_EUR_2015
rs7613360	rs7613360	chr3:49916710	chr3:49879277	C	T	Ulcerative colitis	EFO_0000729	IBDGC	26192919	European	2015	0.1011	0.0222	5.439e-06	+	27432	6968	20464	8	log OR	IBDGC_Ulcerative-Colitis_EUR_2015
rs7613360	rs7613360	chr3:49916710	chr3:49879277	C	T	Age at first live birth	EFO_0009101	Neale B	UKBB	European	2017	0.02772	0.004026	5.812e-12	+	123846	0	123846	1	IVNT	Neale-B_UKBB_EUR_2017
rs7613360	rs7613360	chr3:49916710	chr3:49879277	C	T	Age at last live birth	-	Neale B	UKBB	European	2017	0.02166	0.004043	8.467e-08	+	123676	0	123676	1	IVNT	Neale-B_UKBB_EUR_2017
rs7613360	rs7613360	chr3:49916710	chr3:49879277	C	T	Age at menarche	EFO_0004703	Neale B	UKBB	European	2017	-0.013	0.002535	2.934e-07	-	176008	0	176008	1	-	Neale-B_UKBB_EUR_2017
rs7613360	rs7613360	chr3:49916710	chr3:49879277	C	T	Age completed full time education	EFO_0004784	Neale B	UKBB	European	2017	0.01681	0.002473	1.062e-11	+	226899	0	226899	1	-	Neale-B_UKBB_EUR_2017
rs7613360	rs7613360	chr3:49916710	chr3:49879277	C	T	Arm fat mass left	-	Neale B	UKBB	European	2017	-0.02277	0.002431	7.688e-21	-	331164	0	331164	1	IVNT	Neale-B_UKBB_EUR_2017
rs7613360	rs7613360	chr3:49916710	chr3:49879277	C	T	Arm fat mass right	-	Neale B	UKBB	European	2017	-0.02288	0.00243	4.727e-21	-	331226	0	331226	1	IVNT	Neale-B_UKBB_EUR_2017
rs7613360	rs7613360	chr3:49916710	chr3:49879277	C	T	Arm fat percentage left	-	Neale B	UKBB	European	2017	-0.01465	0.001878	6.027e-15	-	331198	0	331198	1	IVNT	Neale-B_UKBB_EUR_2017
rs7613360	rs7613360	chr3:49916710	chr3:49879277	C	T	Arm fat percentage right	-	Neale B	UKBB	European	2017	-0.01483	0.001886	3.75e-15	-	331249	0	331249	1	IVNT	Neale-B_UKBB_EUR_2017
rs7613360	rs7613360	chr3:49916710	chr3:49879277	C	T	Arm fat-free mass left	-	Neale B	UKBB	European	2017	-0.01346	0.001577	1.44e-17	-	331159	0	331159	1	IVNT	Neale-B_UKBB_EUR_2017
rs7613360	rs7613360	chr3:49916710	chr3:49879277	C	T	Arm fat-free mass right	-	Neale B	UKBB	European	2017	-0.0125	0.001546	6.278e-16	-	331221	0	331221	1	IVNT	Neale-B_UKBB_EUR_2017
rs7613360	rs7613360	chr3:49916710	chr3:49879277	C	T	Arm predicted mass left	-	Neale B	UKBB	European	2017	-0.01365	0.001571	3.709e-18	-	331146	0	331146	1	IVNT	Neale-B_UKBB_EUR_2017
rs7613360	rs7613360	chr3:49916710	chr3:49879277	C	T	Arm predicted mass right	-	Neale B	UKBB	European	2017	-0.01312	0.00154	1.578e-17	-	331216	0	331216	1	IVNT	Neale-B_UKBB_EUR_2017
rs7613360	rs7613360	chr3:49916710	chr3:49879277	C	T	Average weekly beer plus cider intake	EFO_0004329	Neale B	UKBB	European	2017	-0.01126	0.002045	3.661e-08	-	241447	0	241447	1	-	Neale-B_UKBB_EUR_2017
rs7613360	rs7613360	chr3:49916710	chr3:49879277	C	T	Basal metabolic rate	EFO_0007777	Neale B	UKBB	European	2017	-0.01381	0.001645	4.7e-17	-	331307	0	331307	1	IVNT	Neale-B_UKBB_EUR_2017
rs7613360	rs7613360	chr3:49916710	chr3:49879277	C	T	Body fat percentage	EFO_0007800	Neale B	UKBB	European	2017	-0.01481	0.001902	6.918e-15	-	331117	0	331117	1	IVNT	Neale-B_UKBB_EUR_2017
rs7613360	rs7613360	chr3:49916710	chr3:49879277	C	T	Body mass index	EFO_0004340	Neale B	UKBB	European	2017	-0.02518	0.002454	1.055e-24	-	336107	0	336107	1	IVNT	Neale-B_UKBB_EUR_2017
rs7613360	rs7613360	chr3:49916710	chr3:49879277	C	T	Ever highly irritable or argumentative for 2 days	EFO_0009594	Neale B	UKBB	European	2017	-0.00994	0.001668	2.539e-09	-	108925	19265	89660	1	risk diff	Neale-B_UKBB_EUR_2017
rs7613360	rs7613360	chr3:49916710	chr3:49879277	C	T	Fed-up feelings	EFO_0009588	Neale B	UKBB	European	2017	-0.006712	0.001232	5.139e-08	-	330549	134124	196425	1	risk diff	Neale-B_UKBB_EUR_2017
rs7613360	rs7613360	chr3:49916710	chr3:49879277	C	T	Fluid intelligence score	-	Neale B	UKBB	European	2017	0.04893	0.009183	9.918e-08	+	108818	0	108818	1	-	Neale-B_UKBB_EUR_2017
rs7613360	rs7613360	chr3:49916710	chr3:49879277	C	T	Hip circumference	EFO_0005093	Neale B	UKBB	European	2017	-0.01842	0.002457	6.49e-14	-	336601	0	336601	1	IVNT	Neale-B_UKBB_EUR_2017
rs7613360	rs7613360	chr3:49916710	chr3:49879277	C	T	Impedance of arm left	-	Neale B	UKBB	European	2017	0.01492	0.001752	1.665e-17	+	331292	0	331292	1	IVNT	Neale-B_UKBB_EUR_2017
rs7613360	rs7613360	chr3:49916710	chr3:49879277	C	T	Impedance of arm right	-	Neale B	UKBB	European	2017	0.01505	0.001744	6.323e-18	+	331279	0	331279	1	IVNT	Neale-B_UKBB_EUR_2017
rs7613360	rs7613360	chr3:49916710	chr3:49879277	C	T	Impedance of leg left	-	Neale B	UKBB	European	2017	0.01301	0.002262	8.753e-09	+	331296	0	331296	1	IVNT	Neale-B_UKBB_EUR_2017
rs7613360	rs7613360	chr3:49916710	chr3:49879277	C	T	Impedance of leg right	-	Neale B	UKBB	European	2017	0.01162	0.002245	2.259e-07	+	331301	0	331301	1	IVNT	Neale-B_UKBB_EUR_2017
rs7613360	rs7613360	chr3:49916710	chr3:49879277	C	T	Impedance of whole body	-	Neale B	UKBB	European	2017	0.01527	0.001892	7.037e-16	+	331284	0	331284	1	IVNT	Neale-B_UKBB_EUR_2017
rs7613360	rs7613360	chr3:49916710	chr3:49879277	C	T	Job involves heavy manual or physical work	EFO_0005241	Neale B	UKBB	European	2017	-0.02023	0.002879	2.094e-12	-	190643	0	190643	1	-	Neale-B_UKBB_EUR_2017
rs7613360	rs7613360	chr3:49916710	chr3:49879277	C	T	Job involves mainly walking or standing	EFO_0005241	Neale B	UKBB	European	2017	-0.02014	0.003659	3.692e-08	-	190606	0	190606	1	IVNT	Neale-B_UKBB_EUR_2017
rs7613360	rs7613360	chr3:49916710	chr3:49879277	C	T	Leg fat mass left	-	Neale B	UKBB	European	2017	-0.01946	0.00196	3.3e-23	-	331275	0	331275	1	IVNT	Neale-B_UKBB_EUR_2017
rs7613360	rs7613360	chr3:49916710	chr3:49879277	C	T	Leg fat mass right	-	Neale B	UKBB	European	2017	-0.01978	0.001983	2.03e-23	-	331293	0	331293	1	IVNT	Neale-B_UKBB_EUR_2017
rs7613360	rs7613360	chr3:49916710	chr3:49879277	C	T	Leg fat percentage left	-	Neale B	UKBB	European	2017	-0.0134	0.001551	5.782e-18	-	331278	0	331278	1	IVNT	Neale-B_UKBB_EUR_2017
rs7613360	rs7613360	chr3:49916710	chr3:49879277	C	T	Leg fat percentage right	-	Neale B	UKBB	European	2017	-0.01395	0.001571	6.61e-19	-	331296	0	331296	1	IVNT	Neale-B_UKBB_EUR_2017
rs7613360	rs7613360	chr3:49916710	chr3:49879277	C	T	Leg fat-free mass left	-	Neale B	UKBB	European	2017	-0.01239	0.001633	3.369e-14	-	331258	0	331258	1	IVNT	Neale-B_UKBB_EUR_2017
rs7613360	rs7613360	chr3:49916710	chr3:49879277	C	T	Leg fat-free mass right	-	Neale B	UKBB	European	2017	-0.0111	0.001633	1.08e-11	-	331285	0	331285	1	IVNT	Neale-B_UKBB_EUR_2017
rs7613360	rs7613360	chr3:49916710	chr3:49879277	C	T	Leg predicted mass left	-	Neale B	UKBB	European	2017	-0.01229	0.001622	3.539e-14	-	331253	0	331253	1	IVNT	Neale-B_UKBB_EUR_2017
rs7613360	rs7613360	chr3:49916710	chr3:49879277	C	T	Leg predicted mass right	-	Neale B	UKBB	European	2017	-0.01094	0.001622	1.521e-11	-	331285	0	331285	1	IVNT	Neale-B_UKBB_EUR_2017
rs7613360	rs7613360	chr3:49916710	chr3:49879277	C	T	Miserableness	-	Neale B	UKBB	European	2017	-0.007695	0.001229	3.867e-10	-	331856	141755	190101	1	risk diff	Neale-B_UKBB_EUR_2017
rs7613360	rs7613360	chr3:49916710	chr3:49879277	C	T	Morning or evening person	EFO_0008328	Neale B	UKBB	European	2017	-0.01119	0.00244	4.503e-06	-	301143	0	301143	1	-	Neale-B_UKBB_EUR_2017
rs7613360	rs7613360	chr3:49916710	chr3:49879277	C	T	Mouth or teeth dental problems: dentures	-	Neale B	UKBB	European	2017	-0.004877	0.0009324	1.694e-07	-	336138	56894	279244	1	risk diff	Neale-B_UKBB_EUR_2017
rs7613360	rs7613360	chr3:49916710	chr3:49879277	C	T	Number of operations	EFO_0009802	Neale B	UKBB	European	2017	-0.009011	0.001944	3.565e-06	-	337159	0	337159	1	-	Neale-B_UKBB_EUR_2017
rs7613360	rs7613360	chr3:49916710	chr3:49879277	C	T	Number of treatments or medications taken	EFO_0007056	Neale B	UKBB	European	2017	-0.01074	0.00199	6.751e-08	-	337159	0	337159	1	-	Neale-B_UKBB_EUR_2017
rs7613360	rs7613360	chr3:49916710	chr3:49879277	C	T	Overall health rating	-	Neale B	UKBB	European	2017	-0.01308	0.001801	3.898e-13	-	336020	0	336020	1	-	Neale-B_UKBB_EUR_2017
rs7613360	rs7613360	chr3:49916710	chr3:49879277	C	T	Pain type experienced in last month: none of the above	EFO_0003843	Neale B	UKBB	European	2017	0.005922	0.001222	1.263e-06	+	336650	136199	200451	1	risk diff	Neale-B_UKBB_EUR_2017
rs7613360	rs7613360	chr3:49916710	chr3:49879277	C	T	Qualifications: A levels or as levels or equivalent	EFO_0004784	Neale B	UKBB	European	2017	0.009045	0.001115	4.891e-16	+	334070	91710	242360	1	risk diff	Neale-B_UKBB_EUR_2017
rs7613360	rs7613360	chr3:49916710	chr3:49879277	C	T	Qualifications: college or university degree	EFO_0004784	Neale B	UKBB	European	2017	0.01437	0.001163	4.172e-35	+	334070	106305	227765	1	risk diff	Neale-B_UKBB_EUR_2017
rs7613360	rs7613360	chr3:49916710	chr3:49879277	C	T	Qualifications: none	EFO_0004784	Neale B	UKBB	European	2017	-0.00735	0.0009428	6.398e-15	-	334070	57567	276503	1	risk diff	Neale-B_UKBB_EUR_2017
rs7613360	rs7613360	chr3:49916710	chr3:49879277	C	T	Taking other prescription medications	EFO_0007056	Neale B	UKBB	European	2017	-0.006533	0.001243	1.463e-07	-	336330	158113	178217	1	risk diff	Neale-B_UKBB_EUR_2017
rs7613360	rs7613360	chr3:49916710	chr3:49879277	C	T	Time spent watching television	-	Neale B	UKBB	European	2017	-0.01801	0.00191	3.988e-21	-	319740	0	319740	1	-	Neale-B_UKBB_EUR_2017
rs7613360	rs7613360	chr3:49916710	chr3:49879277	C	T	Trunk fat mass	EFO_0005409	Neale B	UKBB	European	2017	-0.02057	0.002498	1.757e-16	-	331093	0	331093	1	IVNT	Neale-B_UKBB_EUR_2017
rs7613360	rs7613360	chr3:49916710	chr3:49879277	C	T	Trunk fat percentage	-	Neale B	UKBB	European	2017	-0.01547	0.00228	1.174e-11	-	331113	0	331113	1	IVNT	Neale-B_UKBB_EUR_2017
rs7613360	rs7613360	chr3:49916710	chr3:49879277	C	T	Trunk fat-free mass	-	Neale B	UKBB	European	2017	-0.01097	0.001563	2.226e-12	-	331030	0	331030	1	IVNT	Neale-B_UKBB_EUR_2017
rs7613360	rs7613360	chr3:49916710	chr3:49879277	C	T	Trunk predicted mass	-	Neale B	UKBB	European	2017	-0.01081	0.001557	3.89e-12	-	330995	0	330995	1	IVNT	Neale-B_UKBB_EUR_2017
rs7613360	rs7613360	chr3:49916710	chr3:49879277	C	T	Types of physical activity in last 4 weeks: other exercises	EFO_0008002	Neale B	UKBB	European	2017	0.007149	0.001246	9.669e-09	+	335599	162803	172796	1	risk diff	Neale-B_UKBB_EUR_2017
rs7613360	rs7613360	chr3:49916710	chr3:49879277	C	T	Types of transport used, excluding work: cycle	-	Neale B	UKBB	European	2017	0.003423	0.0006382	8.151e-08	+	335650	23918	311732	1	risk diff	Neale-B_UKBB_EUR_2017
rs7613360	rs7613360	chr3:49916710	chr3:49879277	C	T	Usual walking pace	EFO_0008002	Neale B	UKBB	European	2017	0.008646	0.001516	1.168e-08	+	335349	0	335349	1	-	Neale-B_UKBB_EUR_2017
rs7613360	rs7613360	chr3:49916710	chr3:49879277	C	T	Waist circumference	EFO_0004342	Neale B	UKBB	European	2017	-0.01673	0.002197	2.637e-14	-	336639	0	336639	1	IVNT	Neale-B_UKBB_EUR_2017
rs7613360	rs7613360	chr3:49916710	chr3:49879277	C	T	Weight	EFO_0004338	Neale B	UKBB	European	2017	-0.02049	0.002167	3.332e-21	-	336227	0	336227	1	IVNT	Neale-B_UKBB_EUR_2017
rs7613360	rs7613360	chr3:49916710	chr3:49879277	C	T	Wheeze or whistling in the chest in last year	EFO_0009715	Neale B	UKBB	European	2017	-0.004985	0.001016	9.332e-07	-	331257	68531	262726	1	risk diff	Neale-B_UKBB_EUR_2017
rs7613360	rs7613360	chr3:49916710	chr3:49879277	C	T	Whole body fat mass	-	Neale B	UKBB	European	2017	-0.02255	0.00242	1.204e-20	-	330762	0	330762	1	IVNT	Neale-B_UKBB_EUR_2017
rs7613360	rs7613360	chr3:49916710	chr3:49879277	C	T	Whole body fat-free mass	-	Neale B	UKBB	European	2017	-0.01184	0.001569	4.487e-14	-	331291	0	331291	1	IVNT	Neale-B_UKBB_EUR_2017
rs7613360	rs7613360	chr3:49916710	chr3:49879277	C	T	Whole body water mass	-	Neale B	UKBB	European	2017	-0.01203	0.001571	1.882e-14	-	331315	0	331315	1	IVNT	Neale-B_UKBB_EUR_2017
rs7613360	rs7613360	chr3:49916710	chr3:49879277	C	T	Years of educational attainment in females	EFO_0004784	SSGAC	27225129	European	2016	0.028	0.003	1.42e-16	+	181443	0	181443	62	years	SSGAC_EduYears-F_EUR_2016
rs7613360	rs7613360	chr3:49916710	chr3:49879277	C	T	Years of educational attainment in males	EFO_0004784	SSGAC	27225129	European	2016	0.026	0.004	3.218e-12	+	147474	0	147474	6	years	SSGAC_EduYears-M_EUR_2016
rs7613360	rs7613360	chr3:49916710	chr3:49879277	C	T	Years of educational attainment	EFO_0004784	SSGAC	27225129	European	2016	0.026	0.003	2.449e-24	+	328917	0	328917	64	years	SSGAC_EduYears_EUR_2016
rs4132748	rs4132748	chr3:67455803	chr3:67405379	T	C	Forced expiratory volume in 1-second, best measure	EFO_0004314	Neale B	UKBB	European	2017	-0.01112	0.002497	8.527e-06	-	255492	0	255492	1	IVNT	Neale-B_UKBB_EUR_2017
rs4132748	rs4132748	chr3:67455803	chr3:67405379	T	C	Forced expiratory volume in 1-second, predicted percentage	EFO_0004314	Neale B	UKBB	European	2017	-0.02229	0.004645	1.588e-06	-	110423	0	110423	1	IVNT	Neale-B_UKBB_EUR_2017
rs4132748	rs4132748	chr3:67455803	chr3:67405379	T	C	Forced vital capacity	EFO_0004312	Neale B	UKBB	European	2017	-0.01038	0.002155	1.475e-06	-	307638	0	307638	1	IVNT	Neale-B_UKBB_EUR_2017
rs4132748	rs4132748	chr3:67455803	chr3:67405379	T	C	Forced vital capacity, best measure	EFO_0004312	Neale B	UKBB	European	2017	-0.01155	0.002365	1.05e-06	-	255492	0	255492	1	IVNT	Neale-B_UKBB_EUR_2017
rs35480566	rs35480566	chr3:71583177	chr3:71534026	A	G	Alcohol intake frequency	EFO_0004329	Neale B	UKBB	European	2017	0.0238	0.003592	3.499e-11	+	336965	0	336965	1	-	Neale-B_UKBB_EUR_2017
rs35480566	rs35480566	chr3:71583177	chr3:71534026	A	G	Alcohol intake versus 10 years previously	EFO_0004329	Neale B	UKBB	European	2017	0.009154	0.001866	9.309e-07	+	313248	0	313248	1	-	Neale-B_UKBB_EUR_2017
rs35480566	rs35480566	chr3:71583177	chr3:71534026	A	G	Alcohol usually taken with meals	EFO_0004329	Neale B	UKBB	European	2017	-0.008814	0.001566	1.802e-08	-	172454	116941	55513	1	risk diff	Neale-B_UKBB_EUR_2017
rs35480566	rs35480566	chr3:71583177	chr3:71534026	A	G	Average weekly red wine intake	EFO_0004329	Neale B	UKBB	European	2017	-0.01318	0.002433	6.051e-08	-	241008	0	241008	1	IVNT	Neale-B_UKBB_EUR_2017
rs35480566	rs35480566	chr3:71583177	chr3:71534026	A	G	Birth weight of first child	EFO_0004344	Neale B	UKBB	European	2017	-0.02289	0.004492	3.501e-07	-	145558	0	145558	1	-	Neale-B_UKBB_EUR_2017
rs35480566	rs35480566	chr3:71583177	chr3:71534026	A	G	Fluid intelligence score	-	Neale B	UKBB	European	2017	-0.04198	0.009103	3.987e-06	-	108818	0	108818	1	-	Neale-B_UKBB_EUR_2017
rs35480566	rs35480566	chr3:71583177	chr3:71534026	A	G	Forced expiratory volume in 1-second	EFO_0004314	Neale B	UKBB	European	2017	-0.01238	0.002103	3.906e-09	-	307638	0	307638	1	IVNT	Neale-B_UKBB_EUR_2017
rs35480566	rs35480566	chr3:71583177	chr3:71534026	A	G	Forced expiratory volume in 1-second, best measure	EFO_0004314	Neale B	UKBB	European	2017	-0.01138	0.002309	8.383e-07	-	255492	0	255492	1	IVNT	Neale-B_UKBB_EUR_2017
rs35480566	rs35480566	chr3:71583177	chr3:71534026	A	G	Forced vital capacity	EFO_0004312	Neale B	UKBB	European	2017	-0.0146	0.001994	2.422e-13	-	307638	0	307638	1	IVNT	Neale-B_UKBB_EUR_2017
rs35480566	rs35480566	chr3:71583177	chr3:71534026	A	G	Forced vital capacity, best measure	EFO_0004312	Neale B	UKBB	European	2017	-0.01297	0.002187	2.986e-09	-	255492	0	255492	1	IVNT	Neale-B_UKBB_EUR_2017
rs35480566	rs35480566	chr3:71583177	chr3:71534026	A	G	Nasal polyp	EFO_1000391	Neale B	UKBB	European	2017	0.0008124	0.0001712	2.082e-06	+	337199	1637	335562	1	risk diff	Neale-B_UKBB_EUR_2017
rs35480566	rs35480566	chr3:71583177	chr3:71534026	A	G	Number of treatments or medications taken	EFO_0007056	Neale B	UKBB	European	2017	0.00882	0.00197	7.546e-06	+	337159	0	337159	1	-	Neale-B_UKBB_EUR_2017
rs35480566	rs35480566	chr3:71583177	chr3:71534026	A	G	Other malignant neoplasms of skin	EFO_0004198	Neale B	UKBB	European	2017	-0.001338	0.0002927	4.813e-06	-	337199	4826	332373	1	risk diff	Neale-B_UKBB_EUR_2017
rs35480566	rs35480566	chr3:71583177	chr3:71534026	A	G	Pain type experienced in last month: headache	EFO_0003843	Neale B	UKBB	European	2017	0.005431	0.00098	2.991e-08	+	336650	66967	269683	1	risk diff	Neale-B_UKBB_EUR_2017
rs35480566	rs35480566	chr3:71583177	chr3:71534026	A	G	Qualifications: CSEs or equivalent	EFO_0004784	Neale B	UKBB	European	2017	0.004415	0.0008395	1.445e-07	+	334070	44362	289708	1	risk diff	Neale-B_UKBB_EUR_2017
rs35480566	rs35480566	chr3:71583177	chr3:71534026	A	G	Qualifications: college or university degree	EFO_0004784	Neale B	UKBB	European	2017	-0.009074	0.001151	3.23e-15	-	334070	106305	227765	1	risk diff	Neale-B_UKBB_EUR_2017
rs35480566	rs35480566	chr3:71583177	chr3:71534026	A	G	Qualifications: none	EFO_0004784	Neale B	UKBB	European	2017	0.005375	0.0009334	8.513e-09	+	334070	57567	276503	1	risk diff	Neale-B_UKBB_EUR_2017
rs35480566	rs35480566	chr3:71583177	chr3:71534026	A	G	Self-reported basal cell carcinoma	EFO_0004193	Neale B	UKBB	European	2017	-0.001107	0.0002373	3.096e-06	-	337159	3156	334003	1	risk diff	Neale-B_UKBB_EUR_2017
rs35480566	rs35480566	chr3:71583177	chr3:71534026	A	G	Time spent watching television	-	Neale B	UKBB	European	2017	0.01041	0.00189	3.582e-08	+	319740	0	319740	1	-	Neale-B_UKBB_EUR_2017
rs35480566	rs35480566	chr3:71583177	chr3:71534026	A	G	Types of physical activity in last 4 weeks: none of the above	EFO_0008002	Neale B	UKBB	European	2017	0.00298	0.0005776	2.488e-07	+	335599	19551	316048	1	risk diff	Neale-B_UKBB_EUR_2017
rs35480566	rs35480566	chr3:71583177	chr3:71534026	A	G	Types of physical activity in last 4 weeks: walking for pleasure	EFO_0008002	Neale B	UKBB	European	2017	-0.005531	0.001106	5.649e-07	-	335599	241930	93669	1	risk diff	Neale-B_UKBB_EUR_2017
rs35480566	rs35480566	chr3:71583177	chr3:71534026	A	G	Usual walking pace	EFO_0008002	Neale B	UKBB	European	2017	-0.007135	0.001501	1.987e-06	-	335349	0	335349	1	-	Neale-B_UKBB_EUR_2017
rs35480566	rs35480566	chr3:71583177	chr3:71534026	A	G	Schizophrenia	EFO_0000692	PGC	25056061	Mixed	2014	0.0546	0.011	7.322e-07	+	82315	35476	46839	49	log OR	PGC_Schizophrenia_Mixed_2014
rs35480566	rs35480566	chr3:71583177	chr3:71534026	A	G	Years of educational attainment	EFO_0004784	SSGAC	27225129	European	2016	-0.012	0.002	6.402e-07	-	328917	0	328917	64	years	SSGAC_EduYears_EUR_2016
rs12497779	rs12497779	chr3:98822050	chr3:99103206	G	T	Forced expiratory volume in 1-second	EFO_0004314	Neale B	UKBB	European	2017	0.0167	0.002471	1.386e-11	+	307638	0	307638	1	IVNT	Neale-B_UKBB_EUR_2017
rs12497779	rs12497779	chr3:98822050	chr3:99103206	G	T	Forced expiratory volume in 1-second, best measure	EFO_0004314	Neale B	UKBB	European	2017	0.01678	0.002717	6.6e-10	+	255492	0	255492	1	IVNT	Neale-B_UKBB_EUR_2017
rs12497779	rs12497779	chr3:98822050	chr3:99103206	G	T	Forced vital capacity	EFO_0004312	Neale B	UKBB	European	2017	0.01846	0.002342	3.255e-15	+	307638	0	307638	1	IVNT	Neale-B_UKBB_EUR_2017
rs12497779	rs12497779	chr3:98822050	chr3:99103206	G	T	Forced vital capacity, best measure	EFO_0004312	Neale B	UKBB	European	2017	0.01848	0.002572	6.75e-13	+	255492	0	255492	1	IVNT	Neale-B_UKBB_EUR_2017
rs1610265	rs1610265	chr3:99420192	chr3:99701348	C	T	Height	EFO_0004339	GIANT	25282103	European	2014	-0.032	0.0057	1.7e-08	-	245471	0	245471	79	Z-score	GIANT_Height_EUR_2014
rs1610265	rs1610265	chr3:99420192	chr3:99701348	C	T	Forced expiratory volume in 1-second, predicted percentage	EFO_0004314	Neale B	UKBB	European	2017	0.03743	0.007937	2.4e-06	+	110423	0	110423	1	IVNT	Neale-B_UKBB_EUR_2017
rs7648255	rs7648255	chr3:122167680	chr3:122448833	A	T	Serum calcium	NCIT_C74950;NCIT_C61020	Kapur K	20661308	Mixed	2010	NA	NA	2.66e-11	NA	12865	-	-	-	-	GRASP
rs7648255	rs7648255	chr3:122167680	chr3:122448833	A	T	Diastolic blood pressure	EFO_0006336	Neale B	UKBB	European	2017	0.01234	0.002778	8.964e-06	+	317756	0	317756	1	IVNT	Neale-B_UKBB_EUR_2017
rs7648255	rs7648255	chr3:122167680	chr3:122448833	A	T	Pulse rate	EFO_0004326	Neale B	UKBB	European	2017	0.02113	0.002825	7.478e-14	+	317756	0	317756	1	IVNT	Neale-B_UKBB_EUR_2017
rs2369796	rs2369796	chr3:132196816	chr3:132477972	T	A	Red cell distribution width	EFO_0004586	Astle W	27863252	European	2016	0.01655	0.003556	3.239e-06	+	173480	0	173480	2	IVNT	Astle-W_Blood-Cell-Traits_EUR_2016
rs2369796	rs2369796	chr3:132196816	chr3:132477972	T	A	Home area population density: Scotland large urban area	-	Neale B	UKBB	European	2017	0.002532	0.0005261	1.491e-06	+	333997	18867	315130	1	risk diff	Neale-B_UKBB_EUR_2017
rs2369796	rs2369796	chr3:132196816	chr3:132477972	T	A	Impedance of leg left	-	Neale B	UKBB	European	2017	0.01227	0.002225	3.494e-08	+	331296	0	331296	1	IVNT	Neale-B_UKBB_EUR_2017
rs2369796	rs2369796	chr3:132196816	chr3:132477972	T	A	Impedance of leg right	-	Neale B	UKBB	European	2017	0.01086	0.002208	8.652e-07	+	331301	0	331301	1	IVNT	Neale-B_UKBB_EUR_2017
rs2369796	rs2369796	chr3:132196816	chr3:132477972	T	A	Leg fat percentage left	-	Neale B	UKBB	European	2017	0.006768	0.001526	9.192e-06	+	331278	0	331278	1	IVNT	Neale-B_UKBB_EUR_2017
rs6775611	rs6775611	chr3:134358947	chr3:134640105	C	T	Height	EFO_0004339	GIANT	25282103	European	2014	0.023	0.0031	6e-13	+	253193	0	253193	79	Z-score	GIANT_Height_EUR_2014
rs6775611	rs6775611	chr3:134358947	chr3:134640105	C	T	Waist circumference adjusted for BMI	EFO_0004342	GIANT	25673412	Mixed	2015	0.021	0.0045	4.7e-06	+	151013	0	151013	109	IVNT	GIANT_WCadjBMI_Mixed_2015
rs6775611	rs6775611	chr3:134358947	chr3:134640105	C	T	Waist circumference in physically active indivdiuals	EFO_0004342	GIANT	28448500	European	2017	0.0248	0.005	9.18e-07	+	102977	0	102977	55	IVNT	GIANT_Waist-Active_EUR_2017
rs6775611	rs6775611	chr3:134358947	chr3:134640105	C	T	Waist circumference in physically active indivdiuals	EFO_0004342	GIANT	28448500	Mixed	2017	0.0234	0.0048	1.29e-06	+	109889	0	109889	58	IVNT	GIANT_Waist-Active_Mixed_2017
rs6775611	rs6775611	chr3:134358947	chr3:134640105	C	T	Waist circumference in non-smokers	EFO_0004342	GIANT	28443625	European	2017	0.0314	0.0055	9.56e-09	+	92864	0	92864	68	IVNT	GIANT_Waist-Non-smokers_EUR_2017
rs6775611	rs6775611	chr3:134358947	chr3:134640105	C	T	Waist circumference in non-smokers	EFO_0004342	GIANT	28443625	Mixed	2017	0.029	0.0051	1.612e-08	+	105016	0	105016	74	IVNT	GIANT_Waist-Non-smokers_Mixed_2017
rs6775611	rs6775611	chr3:134358947	chr3:134640105	C	T	Waist circumference adjusted for physical activity	EFO_0007789	GIANT	28448500	European	2017	0.0201	0.0045	8.12e-06	+	129583	0	129583	55	IVNT	GIANT_Waist-adjusted-PA_EUR_2017
rs6775611	rs6775611	chr3:134358947	chr3:134640105	C	T	Waist circumference adjusted for physical activity	EFO_0007789	GIANT	28448500	Mixed	2017	0.0194	0.0043	5.39e-06	+	143032	0	143032	58	IVNT	GIANT_Waist-adjusted-PA_Mixed_2017
rs6775611	rs6775611	chr3:134358947	chr3:134640105	C	T	Waist circumference adjusted for smoking	EFO_0007789;EFO_0004318	GIANT	28443625	European	2017	0.0258	0.0048	8.816e-08	+	118468	0	118468	68	IVNT	GIANT_Waist-adjusted-Smoking_EUR_2017
rs6775611	rs6775611	chr3:134358947	chr3:134640105	C	T	Waist circumference adjusted for smoking	EFO_0007789;EFO_0004318	GIANT	28443625	Mixed	2017	0.0245	0.0045	5.331e-08	+	132275	0	132275	74	IVNT	GIANT_Waist-adjusted-Smoking_Mixed_2017
rs6775611	rs6775611	chr3:134358947	chr3:134640105	C	T	Comparative height size at age 10	-	Neale B	UKBB	European	2017	0.01061	0.001765	1.825e-09	+	332021	0	332021	1	-	Neale-B_UKBB_EUR_2017
rs6775611	rs6775611	chr3:134358947	chr3:134640105	C	T	Forced expiratory volume in 1-second, predicted percentage	EFO_0004314	Neale B	UKBB	European	2017	-0.0225	0.004528	6.731e-07	-	110423	0	110423	1	IVNT	Neale-B_UKBB_EUR_2017
rs6775611	rs6775611	chr3:134358947	chr3:134640105	C	T	Height	EFO_0004339	Neale B	UKBB	European	2017	0.01436	0.001837	5.327e-15	+	336474	0	336474	1	IVNT	Neale-B_UKBB_EUR_2017
rs11718554	rs11718554	chr3:158236212	chr3:158518423	A	G	Diastolic blood pressure	EFO_0006336	Neale B	UKBB	European	2017	-0.01409	0.002589	5.245e-08	-	317756	0	317756	1	IVNT	Neale-B_UKBB_EUR_2017
rs11718554	rs11718554	chr3:158236212	chr3:158518423	A	G	Forced expiratory volume in 1-second	EFO_0004314	Neale B	UKBB	European	2017	0.01362	0.002186	4.653e-10	+	307638	0	307638	1	IVNT	Neale-B_UKBB_EUR_2017
rs11718554	rs11718554	chr3:158236212	chr3:158518423	A	G	Forced expiratory volume in 1-second, best measure	EFO_0004314	Neale B	UKBB	European	2017	0.01397	0.002402	6.033e-09	+	255492	0	255492	1	IVNT	Neale-B_UKBB_EUR_2017
rs11718554	rs11718554	chr3:158236212	chr3:158518423	A	G	Forced vital capacity	EFO_0004312	Neale B	UKBB	European	2017	0.01774	0.002073	1.155e-17	+	307638	0	307638	1	IVNT	Neale-B_UKBB_EUR_2017
rs11718554	rs11718554	chr3:158236212	chr3:158518423	A	G	Forced vital capacity, best measure	EFO_0004312	Neale B	UKBB	European	2017	0.01752	0.002274	1.32e-14	+	255492	0	255492	1	IVNT	Neale-B_UKBB_EUR_2017
rs11718554	rs11718554	chr3:158236212	chr3:158518423	A	G	Sitting height	EFO_0004339	Neale B	UKBB	European	2017	0.008942	0.001974	5.889e-06	+	336172	0	336172	1	IVNT	Neale-B_UKBB_EUR_2017
rs11718554	rs11718554	chr3:158236212	chr3:158518423	A	G	Systolic blood pressure	EFO_0006335	Neale B	UKBB	European	2017	-0.01207	0.002588	3.097e-06	-	317754	0	317754	1	IVNT	Neale-B_UKBB_EUR_2017
rs6806825	rs6806825	chr3:168789705	chr3:169071917	C	T	Plateletcrit	EFO_0004586	Astle W	27863252	European	2016	-0.01785	0.003843	3.392e-06	-	173480	0	173480	2	IVNT	Astle-W_Blood-Cell-Traits_EUR_2016
rs6806825	rs6806825	chr3:168789705	chr3:169071917	C	T	Forced expiratory volume in 1-second	EFO_0004314	Neale B	UKBB	European	2017	0.01324	0.002187	1.388e-09	+	307638	0	307638	1	IVNT	Neale-B_UKBB_EUR_2017
rs6806825	rs6806825	chr3:168789705	chr3:169071917	C	T	Forced expiratory volume in 1-second, best measure	EFO_0004314	Neale B	UKBB	European	2017	0.01532	0.002405	1.888e-10	+	255492	0	255492	1	IVNT	Neale-B_UKBB_EUR_2017
rs6806825	rs6806825	chr3:168789705	chr3:169071917	C	T	Forced expiratory volume in 1-second, predicted percentage	EFO_0004314	Neale B	UKBB	European	2017	0.02787	0.00447	4.502e-10	+	110423	0	110423	1	IVNT	Neale-B_UKBB_EUR_2017
rs6806825	rs6806825	chr3:168789705	chr3:169071917	C	T	Peak expiratory flow	EFO_0009718	Neale B	UKBB	European	2017	0.01199	0.002273	1.325e-07	+	307638	0	307638	1	IVNT	Neale-B_UKBB_EUR_2017
rs6806825	rs6806825	chr3:168789705	chr3:169071917	C	T	Systolic blood pressure	EFO_0006335	Neale B	UKBB	European	2017	0.01146	0.002585	9.359e-06	+	317754	0	317754	1	IVNT	Neale-B_UKBB_EUR_2017
rs78101726	rs78101726	chr3:169295436	chr3:169577648	A	G	Forced expiratory volume in 1-second	EFO_0004314	Neale B	UKBB	European	2017	0.02324	0.002887	8.195e-16	+	307638	0	307638	1	IVNT	Neale-B_UKBB_EUR_2017
rs78101726	rs78101726	chr3:169295436	chr3:169577648	A	G	Forced expiratory volume in 1-second, best measure	EFO_0004314	Neale B	UKBB	European	2017	0.02337	0.00317	1.687e-13	+	255492	0	255492	1	IVNT	Neale-B_UKBB_EUR_2017
rs78101726	rs78101726	chr3:169295436	chr3:169577648	A	G	Forced expiratory volume in 1-second, predicted percentage	EFO_0004314	Neale B	UKBB	European	2017	0.02841	0.005883	1.378e-06	+	110423	0	110423	1	IVNT	Neale-B_UKBB_EUR_2017
rs78101726	rs78101726	chr3:169295436	chr3:169577648	A	G	Forced vital capacity	EFO_0004312	Neale B	UKBB	European	2017	0.02086	0.002737	2.545e-14	+	307638	0	307638	1	IVNT	Neale-B_UKBB_EUR_2017
rs78101726	rs78101726	chr3:169295436	chr3:169577648	A	G	Forced vital capacity, best measure	EFO_0004312	Neale B	UKBB	European	2017	0.02065	0.003002	6.092e-12	+	255492	0	255492	1	IVNT	Neale-B_UKBB_EUR_2017
rs78101726	rs78101726	chr3:169295436	chr3:169577648	A	G	Other polyneuropathies	EFO_0009562	Neale B	UKBB	European	2017	-0.0003446	7.771e-05	9.263e-06	-	337199	178	337021	1	risk diff	Neale-B_UKBB_EUR_2017
rs10489880	rs10489880	chr3:196961186	chr3:197234315	G	A	Body fat percentage	EFO_0007800	Neale B	UKBB	European	2017	-0.009515	0.002077	4.642e-06	-	331117	0	331117	1	IVNT	Neale-B_UKBB_EUR_2017
rs10489880	rs10489880	chr3:196961186	chr3:197234315	G	A	Forced expiratory volume in 1-second	EFO_0004314	Neale B	UKBB	European	2017	0.01268	0.00232	4.648e-08	+	307638	0	307638	1	IVNT	Neale-B_UKBB_EUR_2017
rs10489880	rs10489880	chr3:196961186	chr3:197234315	G	A	Forced expiratory volume in 1-second, best measure	EFO_0004314	Neale B	UKBB	European	2017	0.01356	0.002549	1.05e-07	+	255492	0	255492	1	IVNT	Neale-B_UKBB_EUR_2017
rs10489880	rs10489880	chr3:196961186	chr3:197234315	G	A	Forced vital capacity	EFO_0004312	Neale B	UKBB	European	2017	0.01385	0.0022	3.058e-10	+	307638	0	307638	1	IVNT	Neale-B_UKBB_EUR_2017
rs10489880	rs10489880	chr3:196961186	chr3:197234315	G	A	Forced vital capacity, best measure	EFO_0004312	Neale B	UKBB	European	2017	0.01534	0.002414	2.111e-10	+	255492	0	255492	1	IVNT	Neale-B_UKBB_EUR_2017
rs10489880	rs10489880	chr3:196961186	chr3:197234315	G	A	Hand grip strength right	EFO_0006941	Neale B	UKBB	European	2017	0.01044	0.001957	9.697e-08	+	335842	0	335842	1	IVNT	Neale-B_UKBB_EUR_2017
rs10489880	rs10489880	chr3:196961186	chr3:197234315	G	A	Impedance of arm left	-	Neale B	UKBB	European	2017	-0.009212	0.001913	1.478e-06	-	331292	0	331292	1	IVNT	Neale-B_UKBB_EUR_2017
rs10489880	rs10489880	chr3:196961186	chr3:197234315	G	A	Impedance of arm right	-	Neale B	UKBB	European	2017	-0.008593	0.001905	6.48e-06	-	331279	0	331279	1	IVNT	Neale-B_UKBB_EUR_2017
rs10489880	rs10489880	chr3:196961186	chr3:197234315	G	A	Peak expiratory flow	EFO_0009718	Neale B	UKBB	European	2017	0.01219	0.002412	4.363e-07	+	307638	0	307638	1	IVNT	Neale-B_UKBB_EUR_2017
rs10489880	rs10489880	chr3:196961186	chr3:197234315	G	A	Trunk fat percentage	-	Neale B	UKBB	European	2017	-0.01116	0.00249	7.463e-06	-	331113	0	331113	1	IVNT	Neale-B_UKBB_EUR_2017
rs10489880	rs10489880	chr3:196961186	chr3:197234315	G	A	Trunk fat-free mass	-	Neale B	UKBB	European	2017	0.007693	0.001706	6.54e-06	+	331030	0	331030	1	IVNT	Neale-B_UKBB_EUR_2017
rs10489880	rs10489880	chr3:196961186	chr3:197234315	G	A	Trunk predicted mass	-	Neale B	UKBB	European	2017	0.007711	0.001701	5.812e-06	+	330995	0	330995	1	IVNT	Neale-B_UKBB_EUR_2017
rs1054661	rs1054661	chr4:3495941	chr4:3494214	C	T	Forced expiratory volume in 1-second, best measure	EFO_0004314	Neale B	UKBB	European	2017	0.01097	0.002408	5.232e-06	+	255492	0	255492	1	IVNT	Neale-B_UKBB_EUR_2017
rs1054661	rs1054661	chr4:3495941	chr4:3494214	C	T	Forced vital capacity	EFO_0004312	Neale B	UKBB	European	2017	0.01053	0.002078	4.067e-07	+	307638	0	307638	1	IVNT	Neale-B_UKBB_EUR_2017
rs1054661	rs1054661	chr4:3495941	chr4:3494214	C	T	Forced vital capacity, best measure	EFO_0004312	Neale B	UKBB	European	2017	0.01229	0.00228	7.137e-08	+	255492	0	255492	1	IVNT	Neale-B_UKBB_EUR_2017
rs1154862	rs1154862	chr4:12939091	chr4:12937467	C	T	Height	EFO_0004339	GIANT	25282103	European	2014	-0.014	0.0031	8.4e-06	-	253095	0	253095	79	Z-score	GIANT_Height_EUR_2014
rs1154862	rs1154862	chr4:12939091	chr4:12937467	C	T	Arm fat-free mass left	-	Neale B	UKBB	European	2017	-0.009617	0.001654	6.068e-09	-	331159	0	331159	1	IVNT	Neale-B_UKBB_EUR_2017
rs1154862	rs1154862	chr4:12939091	chr4:12937467	C	T	Arm fat-free mass right	-	Neale B	UKBB	European	2017	-0.009506	0.001621	4.508e-09	-	331221	0	331221	1	IVNT	Neale-B_UKBB_EUR_2017
rs1154862	rs1154862	chr4:12939091	chr4:12937467	C	T	Arm predicted mass left	-	Neale B	UKBB	European	2017	-0.009414	0.001648	1.107e-08	-	331146	0	331146	1	IVNT	Neale-B_UKBB_EUR_2017
rs1154862	rs1154862	chr4:12939091	chr4:12937467	C	T	Arm predicted mass right	-	Neale B	UKBB	European	2017	-0.009264	0.001615	9.733e-09	-	331216	0	331216	1	IVNT	Neale-B_UKBB_EUR_2017
rs1154862	rs1154862	chr4:12939091	chr4:12937467	C	T	Basal metabolic rate	EFO_0007777	Neale B	UKBB	European	2017	-0.008354	0.001725	1.279e-06	-	331307	0	331307	1	IVNT	Neale-B_UKBB_EUR_2017
rs1154862	rs1154862	chr4:12939091	chr4:12937467	C	T	Comparative height size at age 10	-	Neale B	UKBB	European	2017	-0.009069	0.001776	3.273e-07	-	332021	0	332021	1	-	Neale-B_UKBB_EUR_2017
rs1154862	rs1154862	chr4:12939091	chr4:12937467	C	T	Height	EFO_0004339	Neale B	UKBB	European	2017	-0.01672	0.001848	1.459e-19	-	336474	0	336474	1	IVNT	Neale-B_UKBB_EUR_2017
rs1154862	rs1154862	chr4:12939091	chr4:12937467	C	T	Sitting height	EFO_0004339	Neale B	UKBB	European	2017	-0.01683	0.002011	5.747e-17	-	336172	0	336172	1	IVNT	Neale-B_UKBB_EUR_2017
rs1154862	rs1154862	chr4:12939091	chr4:12937467	C	T	Trunk fat-free mass	-	Neale B	UKBB	European	2017	-0.009914	0.001639	1.448e-09	-	331030	0	331030	1	IVNT	Neale-B_UKBB_EUR_2017
rs1154862	rs1154862	chr4:12939091	chr4:12937467	C	T	Trunk predicted mass	-	Neale B	UKBB	European	2017	-0.009964	0.001633	1.056e-09	-	330995	0	330995	1	IVNT	Neale-B_UKBB_EUR_2017
rs1154862	rs1154862	chr4:12939091	chr4:12937467	C	T	Whole body fat-free mass	-	Neale B	UKBB	European	2017	-0.008896	0.001645	6.396e-08	-	331291	0	331291	1	IVNT	Neale-B_UKBB_EUR_2017
rs1154862	rs1154862	chr4:12939091	chr4:12937467	C	T	Whole body water mass	-	Neale B	UKBB	European	2017	-0.008906	0.001647	6.466e-08	-	331315	0	331315	1	IVNT	Neale-B_UKBB_EUR_2017
rs34811474	rs34811474	chr4:25408838	chr4:25407216	A	G	Body mass index	EFO_0004340	GIANT	29273807	European	2018	-0.024	0.0026	4.4e-20	-	449889	0	449889	112	IVNT	GIANT_BMI_EUR_2018
rs34811474	rs34811474	chr4:25408838	chr4:25407216	A	G	Body mass index	EFO_0004340	GIANT	29273807	Mixed	2018	-0.024	0.0025	1.3e-21	-	526508	0	526508	123	IVNT	GIANT_BMI_Mixed_2018
rs34811474	rs34811474	chr4:25408838	chr4:25407216	A	G	Height	EFO_0004339	GIANT	28146470	European	2017	0.021	0.0029	1.6e-13	+	381625	0	381625	106	IVNT	GIANT_Height_EUR_2017
rs34811474	rs34811474	chr4:25408838	chr4:25407216	A	G	Height	EFO_0004339	GIANT	28146470	Mixed	2017	0.021	0.0028	1.9e-14	+	458927	0	458927	147	IVNT	GIANT_Height_Mixed_2017
rs34811474	rs34811474	chr4:25408838	chr4:25407216	A	G	Intelligence multi trait analysis	EFO_0004337;EFO_0004784	Hill WD	29326435	Mixed	2018	0.02344	0.003685	2e-10	+	-	-	-	-	unit increase	NHGRI-EBI_GWAS_Catalog
rs34811474	rs34811474	chr4:25408838	chr4:25407216	A	G	Age at menarche	EFO_0004703	Neale B	UKBB	European	2017	0.01774	0.002933	1.466e-09	+	176008	0	176008	1	-	Neale-B_UKBB_EUR_2017
rs34811474	rs34811474	chr4:25408838	chr4:25407216	A	G	Arm fat mass left	-	Neale B	UKBB	European	2017	-0.02143	0.002817	2.826e-14	-	331164	0	331164	1	IVNT	Neale-B_UKBB_EUR_2017
rs34811474	rs34811474	chr4:25408838	chr4:25407216	A	G	Arm fat mass right	-	Neale B	UKBB	European	2017	-0.02155	0.002816	1.991e-14	-	331226	0	331226	1	IVNT	Neale-B_UKBB_EUR_2017
rs34811474	rs34811474	chr4:25408838	chr4:25407216	A	G	Arm fat percentage left	-	Neale B	UKBB	European	2017	-0.01489	0.002176	7.849e-12	-	331198	0	331198	1	IVNT	Neale-B_UKBB_EUR_2017
rs34811474	rs34811474	chr4:25408838	chr4:25407216	A	G	Arm fat percentage right	-	Neale B	UKBB	European	2017	-0.01531	0.002186	2.519e-12	-	331249	0	331249	1	IVNT	Neale-B_UKBB_EUR_2017
rs34811474	rs34811474	chr4:25408838	chr4:25407216	A	G	Arm fat-free mass left	-	Neale B	UKBB	European	2017	-0.009672	0.001828	1.208e-07	-	331159	0	331159	1	IVNT	Neale-B_UKBB_EUR_2017
rs34811474	rs34811474	chr4:25408838	chr4:25407216	A	G	Arm fat-free mass right	-	Neale B	UKBB	European	2017	-0.00839	0.001791	2.81e-06	-	331221	0	331221	1	IVNT	Neale-B_UKBB_EUR_2017
rs34811474	rs34811474	chr4:25408838	chr4:25407216	A	G	Arm predicted mass left	-	Neale B	UKBB	European	2017	-0.009795	0.001821	7.468e-08	-	331146	0	331146	1	IVNT	Neale-B_UKBB_EUR_2017
rs34811474	rs34811474	chr4:25408838	chr4:25407216	A	G	Arm predicted mass right	-	Neale B	UKBB	European	2017	-0.008457	0.001785	2.155e-06	-	331216	0	331216	1	IVNT	Neale-B_UKBB_EUR_2017
rs34811474	rs34811474	chr4:25408838	chr4:25407216	A	G	Basal metabolic rate	EFO_0007777	Neale B	UKBB	European	2017	-0.008841	0.001906	3.509e-06	-	331307	0	331307	1	IVNT	Neale-B_UKBB_EUR_2017
rs34811474	rs34811474	chr4:25408838	chr4:25407216	A	G	Body fat percentage	EFO_0007800	Neale B	UKBB	European	2017	-0.01307	0.002204	3.051e-09	-	331117	0	331117	1	IVNT	Neale-B_UKBB_EUR_2017
rs34811474	rs34811474	chr4:25408838	chr4:25407216	A	G	Body mass index	EFO_0004340	Neale B	UKBB	European	2017	-0.0306	0.002843	5.304e-27	-	336107	0	336107	1	IVNT	Neale-B_UKBB_EUR_2017
rs34811474	rs34811474	chr4:25408838	chr4:25407216	A	G	Comparative body size at age 10	-	Neale B	UKBB	European	2017	-0.01348	0.001967	7.194e-12	-	331693	0	331693	1	-	Neale-B_UKBB_EUR_2017
rs34811474	rs34811474	chr4:25408838	chr4:25407216	A	G	Diastolic blood pressure	EFO_0006336	Neale B	UKBB	European	2017	-0.01621	0.002912	2.587e-08	-	317756	0	317756	1	IVNT	Neale-B_UKBB_EUR_2017
rs34811474	rs34811474	chr4:25408838	chr4:25407216	A	G	Fluid intelligence score	-	Neale B	UKBB	European	2017	0.05419	0.01065	3.598e-07	+	108818	0	108818	1	-	Neale-B_UKBB_EUR_2017
rs34811474	rs34811474	chr4:25408838	chr4:25407216	A	G	Forced expiratory volume in 1-second	EFO_0004314	Neale B	UKBB	European	2017	0.01608	0.00246	6.26e-11	+	307638	0	307638	1	IVNT	Neale-B_UKBB_EUR_2017
rs34811474	rs34811474	chr4:25408838	chr4:25407216	A	G	Forced expiratory volume in 1-second, best measure	EFO_0004314	Neale B	UKBB	European	2017	0.01637	0.002705	1.425e-09	+	255492	0	255492	1	IVNT	Neale-B_UKBB_EUR_2017
rs34811474	rs34811474	chr4:25408838	chr4:25407216	A	G	Forced vital capacity	EFO_0004312	Neale B	UKBB	European	2017	0.01773	0.002332	2.905e-14	+	307638	0	307638	1	IVNT	Neale-B_UKBB_EUR_2017
rs34811474	rs34811474	chr4:25408838	chr4:25407216	A	G	Forced vital capacity, best measure	EFO_0004312	Neale B	UKBB	European	2017	0.01948	0.002561	2.828e-14	+	255492	0	255492	1	IVNT	Neale-B_UKBB_EUR_2017
rs34811474	rs34811474	chr4:25408838	chr4:25407216	A	G	Frequency of stair climbing in last 4 weeks	EFO_0008002	Neale B	UKBB	European	2017	0.01816	0.003746	1.249e-06	+	334169	0	334169	1	-	Neale-B_UKBB_EUR_2017
rs34811474	rs34811474	chr4:25408838	chr4:25407216	A	G	Frequency of tiredness or lethargy in last 2 weeks	-	Neale B	UKBB	European	2017	-0.01163	0.002407	1.355e-06	-	327528	0	327528	1	-	Neale-B_UKBB_EUR_2017
rs34811474	rs34811474	chr4:25408838	chr4:25407216	A	G	Height	EFO_0004339	Neale B	UKBB	European	2017	0.01644	0.002043	8.442e-16	+	336474	0	336474	1	IVNT	Neale-B_UKBB_EUR_2017
rs34811474	rs34811474	chr4:25408838	chr4:25407216	A	G	Hip circumference	EFO_0005093	Neale B	UKBB	European	2017	-0.02054	0.002847	5.389e-13	-	336601	0	336601	1	IVNT	Neale-B_UKBB_EUR_2017
rs34811474	rs34811474	chr4:25408838	chr4:25407216	A	G	Illness, injury, bereavement, stress in last 2 years: none	-	Neale B	UKBB	European	2017	0.007591	0.001433	1.176e-07	+	335219	189518	145701	1	risk diff	Neale-B_UKBB_EUR_2017
rs34811474	rs34811474	chr4:25408838	chr4:25407216	A	G	Impedance of arm left	-	Neale B	UKBB	European	2017	0.02173	0.00203	9.649e-27	+	331292	0	331292	1	IVNT	Neale-B_UKBB_EUR_2017
rs34811474	rs34811474	chr4:25408838	chr4:25407216	A	G	Impedance of arm right	-	Neale B	UKBB	European	2017	0.02023	0.002021	1.4e-23	+	331279	0	331279	1	IVNT	Neale-B_UKBB_EUR_2017
rs34811474	rs34811474	chr4:25408838	chr4:25407216	A	G	Impedance of leg left	-	Neale B	UKBB	European	2017	0.02184	0.002621	7.985e-17	+	331296	0	331296	1	IVNT	Neale-B_UKBB_EUR_2017
rs34811474	rs34811474	chr4:25408838	chr4:25407216	A	G	Impedance of leg right	-	Neale B	UKBB	European	2017	0.02107	0.002601	5.407e-16	+	331301	0	331301	1	IVNT	Neale-B_UKBB_EUR_2017
rs34811474	rs34811474	chr4:25408838	chr4:25407216	A	G	Impedance of whole body	-	Neale B	UKBB	European	2017	0.02356	0.002192	6.133e-27	+	331284	0	331284	1	IVNT	Neale-B_UKBB_EUR_2017
rs34811474	rs34811474	chr4:25408838	chr4:25407216	A	G	Leg fat mass left	-	Neale B	UKBB	European	2017	-0.01811	0.002272	1.544e-15	-	331275	0	331275	1	IVNT	Neale-B_UKBB_EUR_2017
rs34811474	rs34811474	chr4:25408838	chr4:25407216	A	G	Leg fat mass right	-	Neale B	UKBB	European	2017	-0.01815	0.002298	2.874e-15	-	331293	0	331293	1	IVNT	Neale-B_UKBB_EUR_2017
rs34811474	rs34811474	chr4:25408838	chr4:25407216	A	G	Leg fat percentage left	-	Neale B	UKBB	European	2017	-0.01342	0.001797	8.288e-14	-	331278	0	331278	1	IVNT	Neale-B_UKBB_EUR_2017
rs34811474	rs34811474	chr4:25408838	chr4:25407216	A	G	Leg fat percentage right	-	Neale B	UKBB	European	2017	-0.01361	0.00182	7.588e-14	-	331296	0	331296	1	IVNT	Neale-B_UKBB_EUR_2017
rs34811474	rs34811474	chr4:25408838	chr4:25407216	A	G	Leg fat-free mass left	-	Neale B	UKBB	European	2017	-0.008876	0.001893	2.738e-06	-	331258	0	331258	1	IVNT	Neale-B_UKBB_EUR_2017
rs34811474	rs34811474	chr4:25408838	chr4:25407216	A	G	Leg predicted mass left	-	Neale B	UKBB	European	2017	-0.008695	0.00188	3.743e-06	-	331253	0	331253	1	IVNT	Neale-B_UKBB_EUR_2017
rs34811474	rs34811474	chr4:25408838	chr4:25407216	A	G	Number of self-reported non-cancer illnesses	EFO_0009801	Neale B	UKBB	European	2017	-0.01103	0.002375	3.406e-06	-	337159	0	337159	1	-	Neale-B_UKBB_EUR_2017
rs34811474	rs34811474	chr4:25408838	chr4:25407216	A	G	Overall health rating	-	Neale B	UKBB	European	2017	-0.01525	0.002087	2.722e-13	-	336020	0	336020	1	-	Neale-B_UKBB_EUR_2017
rs34811474	rs34811474	chr4:25408838	chr4:25407216	A	G	Pain type experienced in last month: hip pain	EFO_0003843	Neale B	UKBB	European	2017	-0.004544	0.0009089	5.765e-07	-	336650	37714	298936	1	risk diff	Neale-B_UKBB_EUR_2017
rs34811474	rs34811474	chr4:25408838	chr4:25407216	A	G	Qualifications: A levels or as levels or equivalent	EFO_0004784	Neale B	UKBB	European	2017	0.006427	0.001291	6.465e-07	+	334070	91710	242360	1	risk diff	Neale-B_UKBB_EUR_2017
rs34811474	rs34811474	chr4:25408838	chr4:25407216	A	G	Qualifications: college or university degree	EFO_0004784	Neale B	UKBB	European	2017	0.007986	0.001347	3.073e-09	+	334070	106305	227765	1	risk diff	Neale-B_UKBB_EUR_2017
rs34811474	rs34811474	chr4:25408838	chr4:25407216	A	G	Self-reported hypertension	EFO_0000537	Neale B	UKBB	European	2017	-0.00632	0.001261	5.423e-07	-	337159	87690	249469	1	risk diff	Neale-B_UKBB_EUR_2017
rs34811474	rs34811474	chr4:25408838	chr4:25407216	A	G	Sitting height	EFO_0004339	Neale B	UKBB	European	2017	0.01164	0.002222	1.606e-07	+	336172	0	336172	1	IVNT	Neale-B_UKBB_EUR_2017
rs34811474	rs34811474	chr4:25408838	chr4:25407216	A	G	Snoring	EFO_0008341	Neale B	UKBB	European	2017	0.008518	0.001416	1.81e-09	+	314449	117812	196637	1	risk diff	Neale-B_UKBB_EUR_2017
rs34811474	rs34811474	chr4:25408838	chr4:25407216	A	G	Time spent watching television	-	Neale B	UKBB	European	2017	-0.01254	0.002213	1.457e-08	-	319740	0	319740	1	-	Neale-B_UKBB_EUR_2017
rs34811474	rs34811474	chr4:25408838	chr4:25407216	A	G	Trunk fat mass	EFO_0005409	Neale B	UKBB	European	2017	-0.01526	0.002894	1.344e-07	-	331093	0	331093	1	IVNT	Neale-B_UKBB_EUR_2017
rs34811474	rs34811474	chr4:25408838	chr4:25407216	A	G	Trunk fat percentage	-	Neale B	UKBB	European	2017	-0.01245	0.002642	2.436e-06	-	331113	0	331113	1	IVNT	Neale-B_UKBB_EUR_2017
rs34811474	rs34811474	chr4:25408838	chr4:25407216	A	G	Usual walking pace	EFO_0008002	Neale B	UKBB	European	2017	0.009833	0.001756	2.167e-08	+	335349	0	335349	1	-	Neale-B_UKBB_EUR_2017
rs34811474	rs34811474	chr4:25408838	chr4:25407216	A	G	Vascular or heart problems diagnosed by doctor: high blood pressure	EFO_0004325	Neale B	UKBB	European	2017	-0.00647	0.001279	4.196e-07	-	336683	91033	245650	1	risk diff	Neale-B_UKBB_EUR_2017
rs34811474	rs34811474	chr4:25408838	chr4:25407216	A	G	Vascular or heart problems diagnosed by doctor: none of the above	-	Neale B	UKBB	European	2017	0.006782	0.001313	2.412e-07	+	336683	236530	100153	1	risk diff	Neale-B_UKBB_EUR_2017
rs34811474	rs34811474	chr4:25408838	chr4:25407216	A	G	Waist circumference	EFO_0004342	Neale B	UKBB	European	2017	-0.01633	0.002546	1.436e-10	-	336639	0	336639	1	IVNT	Neale-B_UKBB_EUR_2017
rs34811474	rs34811474	chr4:25408838	chr4:25407216	A	G	Weight	EFO_0004338	Neale B	UKBB	European	2017	-0.01625	0.002512	9.774e-11	-	336227	0	336227	1	IVNT	Neale-B_UKBB_EUR_2017
rs34811474	rs34811474	chr4:25408838	chr4:25407216	A	G	Whole body fat mass	-	Neale B	UKBB	European	2017	-0.01809	0.002804	1.126e-10	-	330762	0	330762	1	IVNT	Neale-B_UKBB_EUR_2017
rs6554237	rs6554237	chr4:56025361	chr4:55159194	C	T	Forced vital capacity	EFO_0004312	Neale B	UKBB	European	2017	-0.009319	0.001976	2.415e-06	-	307638	0	307638	1	IVNT	Neale-B_UKBB_EUR_2017
rs11722225	rs11722225	chr4:106766430	chr4:105845273	C	T	Forced expiratory volume in 1-second	EFO_0004314	Neale B	UKBB	European	2017	0.03886	0.004144	6.894e-21	+	307638	0	307638	1	IVNT	Neale-B_UKBB_EUR_2017
rs11722225	rs11722225	chr4:106766430	chr4:105845273	C	T	Forced expiratory volume in 1-second, best measure	EFO_0004314	Neale B	UKBB	European	2017	0.03998	0.004569	2.133e-18	+	255492	0	255492	1	IVNT	Neale-B_UKBB_EUR_2017
rs11722225	rs11722225	chr4:106766430	chr4:105845273	C	T	Forced expiratory volume in 1-second, predicted percentage	EFO_0004314	Neale B	UKBB	European	2017	0.0664	0.008588	1.073e-14	+	110423	0	110423	1	IVNT	Neale-B_UKBB_EUR_2017
rs11722225	rs11722225	chr4:106766430	chr4:105845273	C	T	Forced vital capacity	EFO_0004312	Neale B	UKBB	European	2017	0.02933	0.00393	8.411e-14	+	307638	0	307638	1	IVNT	Neale-B_UKBB_EUR_2017
rs11722225	rs11722225	chr4:106766430	chr4:105845273	C	T	Forced vital capacity, best measure	EFO_0004312	Neale B	UKBB	European	2017	0.03009	0.004327	3.556e-12	+	255492	0	255492	1	IVNT	Neale-B_UKBB_EUR_2017
rs7664805	rs7664805	chr4:106843958	chr4:105922801	C	G	Post bronchodilator FEV1	EFO_0004314;GO_0097366	Lutz SM	26634245	Mixed	2015	NA	NA	1e-06	NA	-	-	-	-	-	NHGRI-EBI_GWAS_Catalog
rs7664805	rs7664805	chr4:106843958	chr4:105922801	C	G	Post bronchodilator FEV1FVC ratio	GO_0097366;EFO_0004713	Lutz SM	26634245	Mixed	2015	0.028	0.005995	3e-06	+	-	-	-	-	unit decrease	NHGRI-EBI_GWAS_Catalog
rs7664805	rs7664805	chr4:106843958	chr4:105922801	C	G	Forced expiratory volume in 1-second	EFO_0004314	Neale B	UKBB	European	2017	-0.0296	0.003469	1.45e-17	-	307638	0	307638	1	IVNT	Neale-B_UKBB_EUR_2017
rs7664805	rs7664805	chr4:106843958	chr4:105922801	C	G	Forced expiratory volume in 1-second, best measure	EFO_0004314	Neale B	UKBB	European	2017	-0.03282	0.003803	6.073e-18	-	255492	0	255492	1	IVNT	Neale-B_UKBB_EUR_2017
rs7664805	rs7664805	chr4:106843958	chr4:105922801	C	G	Forced expiratory volume in 1-second, predicted percentage	EFO_0004314	Neale B	UKBB	European	2017	-0.05226	0.00707	1.466e-13	-	110423	0	110423	1	IVNT	Neale-B_UKBB_EUR_2017
rs7664805	rs7664805	chr4:106843958	chr4:105922801	C	G	Forced vital capacity	EFO_0004312	Neale B	UKBB	European	2017	-0.01623	0.003289	8.058e-07	-	307638	0	307638	1	IVNT	Neale-B_UKBB_EUR_2017
rs7664805	rs7664805	chr4:106843958	chr4:105922801	C	G	Forced vital capacity, best measure	EFO_0004312	Neale B	UKBB	European	2017	-0.01907	0.003601	1.188e-07	-	255492	0	255492	1	IVNT	Neale-B_UKBB_EUR_2017
rs13137088	rs13137088	chr4:125241747	chr4:124320592	C	T	Forced expiratory volume in 1-second, predicted percentage	EFO_0004314	Neale B	UKBB	European	2017	0.02462	0.004275	8.478e-09	+	110423	0	110423	1	IVNT	Neale-B_UKBB_EUR_2017
rs17767210	rs17767210	chr4:145330792	chr4:144409640	C	T	Arm fat percentage left	-	Neale B	UKBB	European	2017	0.009146	0.00187	1.008e-06	+	331198	0	331198	1	IVNT	Neale-B_UKBB_EUR_2017
rs17767210	rs17767210	chr4:145330792	chr4:144409640	C	T	Arm fat percentage right	-	Neale B	UKBB	European	2017	0.008857	0.001879	2.429e-06	+	331249	0	331249	1	IVNT	Neale-B_UKBB_EUR_2017
rs17767210	rs17767210	chr4:145330792	chr4:144409640	C	T	Body mass index	EFO_0004340	Neale B	UKBB	European	2017	0.01447	0.002444	3.162e-09	+	336107	0	336107	1	IVNT	Neale-B_UKBB_EUR_2017
rs17767210	rs17767210	chr4:145330792	chr4:144409640	C	T	Comparative height size at age 10	-	Neale B	UKBB	European	2017	-0.01239	0.001686	2.039e-13	-	332021	0	332021	1	-	Neale-B_UKBB_EUR_2017
rs17767210	rs17767210	chr4:145330792	chr4:144409640	C	T	Forced expiratory volume in 1-second, predicted	EFO_0004314	Neale B	UKBB	European	2017	-0.0135	0.002772	1.117e-06	-	110423	0	110423	1	IVNT	Neale-B_UKBB_EUR_2017
rs17767210	rs17767210	chr4:145330792	chr4:144409640	C	T	Height	EFO_0004339	Neale B	UKBB	European	2017	-0.02114	0.001755	2.128e-33	-	336474	0	336474	1	IVNT	Neale-B_UKBB_EUR_2017
rs17767210	rs17767210	chr4:145330792	chr4:144409640	C	T	Impedance of leg left	-	Neale B	UKBB	European	2017	-0.01735	0.002253	1.323e-14	-	331296	0	331296	1	IVNT	Neale-B_UKBB_EUR_2017
rs17767210	rs17767210	chr4:145330792	chr4:144409640	C	T	Impedance of leg right	-	Neale B	UKBB	European	2017	-0.01696	0.002235	3.324e-14	-	331301	0	331301	1	IVNT	Neale-B_UKBB_EUR_2017
rs17767210	rs17767210	chr4:145330792	chr4:144409640	C	T	Impedance of whole body	-	Neale B	UKBB	European	2017	-0.01209	0.001884	1.395e-10	-	331284	0	331284	1	IVNT	Neale-B_UKBB_EUR_2017
rs11727676	rs11727676	chr4:145659064	chr4:144737912	C	T	Body mass index in males	EFO_0004340	GIANT	25673413	Mixed	2015	-0.0403	0.0084	1.488e-06	-	139695	0	139695	106	IVNT	GIANT_BMI-M_Mixed_2015
rs11727676	rs11727676	chr4:145659064	chr4:144737912	C	T	Body mass index	EFO_0004340	GIANT	25673413	European	2015	-0.0358	0.0064	2.55e-08	-	296401	0	296401	114	IVNT	GIANT_BMI_EUR_2015
rs11727676	rs11727676	chr4:145659064	chr4:144737912	C	T	Body mass index	EFO_0004340	GIANT	25673413	Mixed	2015	-0.0365	0.0063	6.247e-09	-	311073	0	311073	125	IVNT	GIANT_BMI_Mixed_2015
rs11727676	rs11727676	chr4:145659064	chr4:144737912	C	T	Waist circumference adjusted for BMI	EFO_0004342	GIANT	25673412	Mixed	2015	0.036	0.0069	2.4e-07	+	219528	0	219528	109	IVNT	GIANT_WCadjBMI_Mixed_2015
rs11727676	rs11727676	chr4:145659064	chr4:144737912	C	T	Waist circumference in physically active indivdiuals	EFO_0004342	GIANT	28448500	European	2017	0.0401	0.0088	5.81e-06	+	121392	0	121392	55	IVNT	GIANT_Waist-Active_EUR_2017
rs11727676	rs11727676	chr4:145659064	chr4:144737912	C	T	Waist circumference in physically active indivdiuals	EFO_0004342	GIANT	28448500	Mixed	2017	0.0393	0.0087	6.09e-06	+	131324	0	131324	58	IVNT	GIANT_Waist-Active_Mixed_2017
rs11727676	rs11727676	chr4:145659064	chr4:144737912	C	T	Waist circumference adjusted for physical activity	EFO_0007789	GIANT	28448500	European	2017	0.0362	0.0076	1.81e-06	+	157363	0	157363	55	IVNT	GIANT_Waist-adjusted-PA_EUR_2017
rs11727676	rs11727676	chr4:145659064	chr4:144737912	C	T	Waist circumference adjusted for physical activity	EFO_0007789	GIANT	28448500	Mixed	2017	0.0367	0.0075	9.56e-07	+	174797	0	174797	58	IVNT	GIANT_Waist-adjusted-PA_Mixed_2017
rs11727676	rs11727676	chr4:145659064	chr4:144737912	C	T	Body mass index	EFO_0004340	GIANT	25673413	Mixed	2015	-0.037	0.006361	6e-09	-	-	-	-	-	kg/m2 increase	NHGRI-EBI_GWAS_Catalog
rs11727676	rs11727676	chr4:145659064	chr4:144737912	C	T	Body mass index	EFO_0004340	GIANT	25673413	Mixed	2015	-0.04	0.008177	1e-06	-	-	-	-	-	kg/m2 increase	NHGRI-EBI_GWAS_Catalog
rs11727676	rs11727676	chr4:145659064	chr4:144737912	C	T	Body mass index	EFO_0004340	GIANT	25673413	Mixed	2015	-0.036	0.006497	3e-08	-	-	-	-	-	kg/m2 increase	NHGRI-EBI_GWAS_Catalog
rs11727676	rs11727676	chr4:145659064	chr4:144737912	C	T	Birth weight	EFO_0004344	Neale B	UKBB	European	2017	-0.02487	0.005378	3.763e-06	-	193063	0	193063	1	IVNT	Neale-B_UKBB_EUR_2017
rs11727676	rs11727676	chr4:145659064	chr4:144737912	C	T	Comparative height size at age 10	-	Neale B	UKBB	European	2017	0.02741	0.002814	2.045e-22	+	332021	0	332021	1	-	Neale-B_UKBB_EUR_2017
rs11727676	rs11727676	chr4:145659064	chr4:144737912	C	T	Forced expiratory volume in 1-second	EFO_0004314	Neale B	UKBB	European	2017	-0.01795	0.003531	3.672e-07	-	307638	0	307638	1	IVNT	Neale-B_UKBB_EUR_2017
rs11727676	rs11727676	chr4:145659064	chr4:144737912	C	T	Forced expiratory volume in 1-second, best measure	EFO_0004314	Neale B	UKBB	European	2017	-0.01907	0.003875	8.557e-07	-	255492	0	255492	1	IVNT	Neale-B_UKBB_EUR_2017
rs11727676	rs11727676	chr4:145659064	chr4:144737912	C	T	Forced expiratory volume in 1-second, predicted percentage	EFO_0004314	Neale B	UKBB	European	2017	-0.04616	0.007199	1.445e-10	-	110423	0	110423	1	IVNT	Neale-B_UKBB_EUR_2017
rs11727676	rs11727676	chr4:145659064	chr4:144737912	C	T	Heel bone mineral density	EFO_0009270	Neale B	UKBB	European	2017	0.02442	0.005296	4.014e-06	+	194398	0	194398	1	IVNT	Neale-B_UKBB_EUR_2017
rs11727676	rs11727676	chr4:145659064	chr4:144737912	C	T	Height	EFO_0004339	Neale B	UKBB	European	2017	0.02595	0.002929	7.909e-19	+	336474	0	336474	1	IVNT	Neale-B_UKBB_EUR_2017
rs11727676	rs11727676	chr4:145659064	chr4:144737912	C	T	Impedance of arm left	-	Neale B	UKBB	European	2017	0.02266	0.002911	6.981e-15	+	331292	0	331292	1	IVNT	Neale-B_UKBB_EUR_2017
rs11727676	rs11727676	chr4:145659064	chr4:144737912	C	T	Impedance of arm right	-	Neale B	UKBB	European	2017	0.02053	0.002898	1.403e-12	+	331279	0	331279	1	IVNT	Neale-B_UKBB_EUR_2017
rs11727676	rs11727676	chr4:145659064	chr4:144737912	C	T	Impedance of leg left	-	Neale B	UKBB	European	2017	0.02091	0.003758	2.622e-08	+	331296	0	331296	1	IVNT	Neale-B_UKBB_EUR_2017
rs11727676	rs11727676	chr4:145659064	chr4:144737912	C	T	Impedance of leg right	-	Neale B	UKBB	European	2017	0.02011	0.003729	6.993e-08	+	331301	0	331301	1	IVNT	Neale-B_UKBB_EUR_2017
rs11727676	rs11727676	chr4:145659064	chr4:144737912	C	T	Impedance of whole body	-	Neale B	UKBB	European	2017	0.02414	0.003143	1.573e-14	+	331284	0	331284	1	IVNT	Neale-B_UKBB_EUR_2017
rs11727676	rs11727676	chr4:145659064	chr4:144737912	C	T	Peak expiratory flow	EFO_0009718	Neale B	UKBB	European	2017	-0.02321	0.003669	2.551e-10	-	307638	0	307638	1	IVNT	Neale-B_UKBB_EUR_2017
rs11727676	rs11727676	chr4:145659064	chr4:144737912	C	T	Trunk fat percentage	-	Neale B	UKBB	European	2017	0.01858	0.003788	9.32e-07	+	331113	0	331113	1	IVNT	Neale-B_UKBB_EUR_2017
rs62347029	rs62347029	chr4:151288860	chr4:150367708	A	T	Cholelithiasis	EFO_0004799	Neale B	UKBB	European	2017	0.00247	0.000412	2.036e-09	+	337199	6986	330213	1	risk diff	Neale-B_UKBB_EUR_2017
rs62347029	rs62347029	chr4:151288860	chr4:150367708	A	T	Impedance of arm left	-	Neale B	UKBB	European	2017	-0.009483	0.00204	3.344e-06	-	331292	0	331292	1	IVNT	Neale-B_UKBB_EUR_2017
rs62347029	rs62347029	chr4:151288860	chr4:150367708	A	T	Impedance of arm right	-	Neale B	UKBB	European	2017	-0.0101	0.002031	6.717e-07	-	331279	0	331279	1	IVNT	Neale-B_UKBB_EUR_2017
rs62347029	rs62347029	chr4:151288860	chr4:150367708	A	T	Self-reported cholelithiasis or gall stones	EFO_0004799;EFO_0004210	Neale B	UKBB	European	2017	0.002211	0.0003688	2.022e-09	+	337159	5573	331586	1	risk diff	Neale-B_UKBB_EUR_2017
rs58507021	rs58507021	chr4:166341679	chr4:165420527	C	T	Comparative height size at age 10	-	Neale B	UKBB	European	2017	0.008323	0.001798	3.688e-06	+	332021	0	332021	1	-	Neale-B_UKBB_EUR_2017
rs58507021	rs58507021	chr4:166341679	chr4:165420527	C	T	Forced vital capacity, best measure	EFO_0004312	Neale B	UKBB	European	2017	0.01077	0.00235	4.605e-06	+	255492	0	255492	1	IVNT	Neale-B_UKBB_EUR_2017
rs58507021	rs58507021	chr4:166341679	chr4:165420527	C	T	Sitting height	EFO_0004339	Neale B	UKBB	European	2017	0.01105	0.002036	5.783e-08	+	336172	0	336172	1	IVNT	Neale-B_UKBB_EUR_2017
rs10005540	rs10005540	chr4:174582067	chr4:173660916	C	T	Forced vital capacity	EFO_0004312	Neale B	UKBB	European	2017	-0.009987	0.002043	1.011e-06	-	307638	0	307638	1	IVNT	Neale-B_UKBB_EUR_2017
rs10005540	rs10005540	chr4:174582067	chr4:173660916	C	T	Forced vital capacity, best measure	EFO_0004312	Neale B	UKBB	European	2017	-0.01155	0.002241	2.571e-07	-	255492	0	255492	1	IVNT	Neale-B_UKBB_EUR_2017
rs10005540	rs10005540	chr4:174582067	chr4:173660916	C	T	Inguinal hernia	-	Neale B	UKBB	European	2017	0.002365	0.0003976	2.736e-09	+	337199	8815	328384	1	risk diff	Neale-B_UKBB_EUR_2017
rs6867471	rs6867471	chr5:3574564	chr5:3574450	C	T	Arm fat mass left	-	Neale B	UKBB	European	2017	0.01264	0.002477	3.385e-07	+	331164	0	331164	1	IVNT	Neale-B_UKBB_EUR_2017
rs6867471	rs6867471	chr5:3574564	chr5:3574450	C	T	Arm fat mass right	-	Neale B	UKBB	European	2017	0.01248	0.002477	4.663e-07	+	331226	0	331226	1	IVNT	Neale-B_UKBB_EUR_2017
rs6867471	rs6867471	chr5:3574564	chr5:3574450	C	T	Arm fat-free mass left	-	Neale B	UKBB	European	2017	0.008436	0.001607	1.53e-07	+	331159	0	331159	1	IVNT	Neale-B_UKBB_EUR_2017
rs6867471	rs6867471	chr5:3574564	chr5:3574450	C	T	Arm fat-free mass right	-	Neale B	UKBB	European	2017	0.007942	0.001575	4.602e-07	+	331221	0	331221	1	IVNT	Neale-B_UKBB_EUR_2017
rs6867471	rs6867471	chr5:3574564	chr5:3574450	C	T	Arm predicted mass left	-	Neale B	UKBB	European	2017	0.008012	0.001601	5.611e-07	+	331146	0	331146	1	IVNT	Neale-B_UKBB_EUR_2017
rs6867471	rs6867471	chr5:3574564	chr5:3574450	C	T	Arm predicted mass right	-	Neale B	UKBB	European	2017	0.007957	0.00157	3.994e-07	+	331216	0	331216	1	IVNT	Neale-B_UKBB_EUR_2017
rs6867471	rs6867471	chr5:3574564	chr5:3574450	C	T	Basal metabolic rate	EFO_0007777	Neale B	UKBB	European	2017	0.009566	0.001676	1.149e-08	+	331307	0	331307	1	IVNT	Neale-B_UKBB_EUR_2017
rs6867471	rs6867471	chr5:3574564	chr5:3574450	C	T	Body mass index	EFO_0004340	Neale B	UKBB	European	2017	0.01335	0.0025	9.285e-08	+	336107	0	336107	1	IVNT	Neale-B_UKBB_EUR_2017
rs6867471	rs6867471	chr5:3574564	chr5:3574450	C	T	Hip circumference	EFO_0005093	Neale B	UKBB	European	2017	0.01515	0.002503	1.428e-09	+	336601	0	336601	1	IVNT	Neale-B_UKBB_EUR_2017
rs6867471	rs6867471	chr5:3574564	chr5:3574450	C	T	Impedance of leg left	-	Neale B	UKBB	European	2017	-0.01025	0.002305	8.653e-06	-	331296	0	331296	1	IVNT	Neale-B_UKBB_EUR_2017
rs6867471	rs6867471	chr5:3574564	chr5:3574450	C	T	Impedance of leg right	-	Neale B	UKBB	European	2017	-0.01046	0.002287	4.826e-06	-	331301	0	331301	1	IVNT	Neale-B_UKBB_EUR_2017
rs6867471	rs6867471	chr5:3574564	chr5:3574450	C	T	Impedance of whole body	-	Neale B	UKBB	European	2017	-0.008802	0.001928	4.967e-06	-	331284	0	331284	1	IVNT	Neale-B_UKBB_EUR_2017
rs6867471	rs6867471	chr5:3574564	chr5:3574450	C	T	Leg fat mass left	-	Neale B	UKBB	European	2017	0.009482	0.001998	2.077e-06	+	331275	0	331275	1	IVNT	Neale-B_UKBB_EUR_2017
rs6867471	rs6867471	chr5:3574564	chr5:3574450	C	T	Leg fat mass right	-	Neale B	UKBB	European	2017	0.009184	0.002021	5.515e-06	+	331293	0	331293	1	IVNT	Neale-B_UKBB_EUR_2017
rs6867471	rs6867471	chr5:3574564	chr5:3574450	C	T	Leg fat-free mass left	-	Neale B	UKBB	European	2017	0.009318	0.001665	2.167e-08	+	331258	0	331258	1	IVNT	Neale-B_UKBB_EUR_2017
rs6867471	rs6867471	chr5:3574564	chr5:3574450	C	T	Leg fat-free mass right	-	Neale B	UKBB	European	2017	0.009113	0.001664	4.335e-08	+	331285	0	331285	1	IVNT	Neale-B_UKBB_EUR_2017
rs6867471	rs6867471	chr5:3574564	chr5:3574450	C	T	Leg predicted mass left	-	Neale B	UKBB	European	2017	0.009151	0.001653	3.111e-08	+	331253	0	331253	1	IVNT	Neale-B_UKBB_EUR_2017
rs6867471	rs6867471	chr5:3574564	chr5:3574450	C	T	Leg predicted mass right	-	Neale B	UKBB	European	2017	0.00924	0.001653	2.273e-08	+	331285	0	331285	1	IVNT	Neale-B_UKBB_EUR_2017
rs6867471	rs6867471	chr5:3574564	chr5:3574450	C	T	Trunk fat mass	EFO_0005409	Neale B	UKBB	European	2017	0.01152	0.002545	6.041e-06	+	331093	0	331093	1	IVNT	Neale-B_UKBB_EUR_2017
rs6867471	rs6867471	chr5:3574564	chr5:3574450	C	T	Trunk fat-free mass	-	Neale B	UKBB	European	2017	0.007652	0.001592	1.544e-06	+	331030	0	331030	1	IVNT	Neale-B_UKBB_EUR_2017
rs6867471	rs6867471	chr5:3574564	chr5:3574450	C	T	Trunk predicted mass	-	Neale B	UKBB	European	2017	0.007592	0.001587	1.724e-06	+	330995	0	330995	1	IVNT	Neale-B_UKBB_EUR_2017
rs6867471	rs6867471	chr5:3574564	chr5:3574450	C	T	Weight	EFO_0004338	Neale B	UKBB	European	2017	0.01337	0.002208	1.41e-09	+	336227	0	336227	1	IVNT	Neale-B_UKBB_EUR_2017
rs6867471	rs6867471	chr5:3574564	chr5:3574450	C	T	Whole body fat mass	-	Neale B	UKBB	European	2017	0.01134	0.002467	4.262e-06	+	330762	0	330762	1	IVNT	Neale-B_UKBB_EUR_2017
rs6867471	rs6867471	chr5:3574564	chr5:3574450	C	T	Whole body fat-free mass	-	Neale B	UKBB	European	2017	0.008529	0.001599	9.546e-08	+	331291	0	331291	1	IVNT	Neale-B_UKBB_EUR_2017
rs6867471	rs6867471	chr5:3574564	chr5:3574450	C	T	Whole body water mass	-	Neale B	UKBB	European	2017	0.008526	0.001601	1.007e-07	+	331315	0	331315	1	IVNT	Neale-B_UKBB_EUR_2017
rs268717	rs268717	chr5:33352738	chr5:33352632	C	T	Arm fat-free mass right	-	Neale B	UKBB	European	2017	-0.01173	0.002607	6.877e-06	-	331221	0	331221	1	IVNT	Neale-B_UKBB_EUR_2017
rs268717	rs268717	chr5:33352738	chr5:33352632	C	T	Arm predicted mass right	-	Neale B	UKBB	European	2017	-0.01184	0.002598	5.149e-06	-	331216	0	331216	1	IVNT	Neale-B_UKBB_EUR_2017
rs268717	rs268717	chr5:33352738	chr5:33352632	C	T	Comparative height size at age 10	-	Neale B	UKBB	European	2017	-0.02049	0.002857	7.319e-13	-	332021	0	332021	1	-	Neale-B_UKBB_EUR_2017
rs268717	rs268717	chr5:33352738	chr5:33352632	C	T	Forced expiratory volume in 1-second, predicted	EFO_0004314	Neale B	UKBB	European	2017	-0.02703	0.004686	7.985e-09	-	110423	0	110423	1	IVNT	Neale-B_UKBB_EUR_2017
rs268717	rs268717	chr5:33352738	chr5:33352632	C	T	Height	EFO_0004339	Neale B	UKBB	European	2017	-0.02952	0.002973	3.095e-23	-	336474	0	336474	1	IVNT	Neale-B_UKBB_EUR_2017
rs268717	rs268717	chr5:33352738	chr5:33352632	C	T	Trunk fat-free mass	-	Neale B	UKBB	European	2017	-0.01187	0.002636	6.658e-06	-	331030	0	331030	1	IVNT	Neale-B_UKBB_EUR_2017
rs268717	rs268717	chr5:33352738	chr5:33352632	C	T	Trunk predicted mass	-	Neale B	UKBB	European	2017	-0.01178	0.002627	7.303e-06	-	330995	0	330995	1	IVNT	Neale-B_UKBB_EUR_2017
rs6859730	rs6859730	chr5:44367221	chr5:44367119	A	T	Forced expiratory volume in 1-second, predicted percentage	EFO_0004314	Neale B	UKBB	European	2017	0.02507	0.004537	3.306e-08	+	110423	0	110423	1	IVNT	Neale-B_UKBB_EUR_2017
rs6859730	rs6859730	chr5:44367221	chr5:44367119	A	T	Forced vital capacity	EFO_0004312	Neale B	UKBB	European	2017	0.009341	0.002099	8.564e-06	+	307638	0	307638	1	IVNT	Neale-B_UKBB_EUR_2017
rs6859730	rs6859730	chr5:44367221	chr5:44367119	A	T	Forced vital capacity, best measure	EFO_0004312	Neale B	UKBB	European	2017	0.01068	0.002304	3.597e-06	+	255492	0	255492	1	IVNT	Neale-B_UKBB_EUR_2017
rs1423127	rs1423127	chr5:61428137	chr5:62132310	C	T	Mean platelet volume	EFO_0004586	Astle W	27863252	European	2016	0.0209	0.003719	1.91e-08	+	173480	0	173480	2	IVNT	Astle-W_Blood-Cell-Traits_EUR_2016
rs1423127	rs1423127	chr5:61428137	chr5:62132310	C	T	Platelet count	EFO_0004586	Astle W	27863252	European	2016	-0.01661	0.003748	9.39e-06	-	173480	0	173480	2	IVNT	Astle-W_Blood-Cell-Traits_EUR_2016
rs521074	rs521074	chr5:64392198	chr5:65096371	C	T	Comparative height size at age 10	-	Neale B	UKBB	European	2017	-0.008679	0.001763	8.578e-07	-	332021	0	332021	1	-	Neale-B_UKBB_EUR_2017
rs521074	rs521074	chr5:64392198	chr5:65096371	C	T	Forced expiratory volume in 1-second	EFO_0004314	Neale B	UKBB	European	2017	-0.01067	0.002211	1.394e-06	-	307638	0	307638	1	IVNT	Neale-B_UKBB_EUR_2017
rs521074	rs521074	chr5:64392198	chr5:65096371	C	T	Forced expiratory volume in 1-second, best measure	EFO_0004314	Neale B	UKBB	European	2017	-0.0121	0.002432	6.511e-07	-	255492	0	255492	1	IVNT	Neale-B_UKBB_EUR_2017
rs521074	rs521074	chr5:64392198	chr5:65096371	C	T	Forced vital capacity	EFO_0004312	Neale B	UKBB	European	2017	-0.01323	0.002096	2.761e-10	-	307638	0	307638	1	IVNT	Neale-B_UKBB_EUR_2017
rs521074	rs521074	chr5:64392198	chr5:65096371	C	T	Forced vital capacity, best measure	EFO_0004312	Neale B	UKBB	European	2017	-0.01518	0.002303	4.366e-11	-	255492	0	255492	1	IVNT	Neale-B_UKBB_EUR_2017
rs521074	rs521074	chr5:64392198	chr5:65096371	C	T	Height	EFO_0004339	Neale B	UKBB	European	2017	-0.01292	0.001835	1.913e-12	-	336474	0	336474	1	IVNT	Neale-B_UKBB_EUR_2017
rs521074	rs521074	chr5:64392198	chr5:65096371	C	T	Inguinal hernia	-	Neale B	UKBB	European	2017	-0.001904	0.0004082	3.085e-06	-	337199	8815	328384	1	risk diff	Neale-B_UKBB_EUR_2017
rs521074	rs521074	chr5:64392198	chr5:65096371	C	T	Trunk fat mass	EFO_0005409	Neale B	UKBB	European	2017	-0.01196	0.002601	4.272e-06	-	331093	0	331093	1	IVNT	Neale-B_UKBB_EUR_2017
rs6886191	rs6886191	chr5:77157607	chr5:77861783	A	G	Forced vital capacity	EFO_0004312	Neale B	UKBB	European	2017	-0.009502	0.001991	1.814e-06	-	307638	0	307638	1	IVNT	Neale-B_UKBB_EUR_2017
rs6886191	rs6886191	chr5:77157607	chr5:77861783	A	G	Forced vital capacity, best measure	EFO_0004312	Neale B	UKBB	European	2017	-0.009973	0.002186	5.059e-06	-	255492	0	255492	1	IVNT	Neale-B_UKBB_EUR_2017
rs6886191	rs6886191	chr5:77157607	chr5:77861783	A	G	Nervous feelings	-	Neale B	UKBB	European	2017	-0.004768	0.001054	6.129e-06	-	328725	77767	250958	1	risk diff	Neale-B_UKBB_EUR_2017
rs6886191	rs6886191	chr5:77157607	chr5:77861783	A	G	Sitting height	EFO_0004339	Neale B	UKBB	European	2017	-0.009629	0.001894	3.723e-07	-	336172	0	336172	1	IVNT	Neale-B_UKBB_EUR_2017
rs72776472	rs72776472	chr5:77495031	chr5:78199207	A	G	Arm fat mass left	-	Neale B	UKBB	European	2017	0.01807	0.002797	1.044e-10	+	331164	0	331164	1	IVNT	Neale-B_UKBB_EUR_2017
rs72776472	rs72776472	chr5:77495031	chr5:78199207	A	G	Arm fat mass right	-	Neale B	UKBB	European	2017	0.01803	0.002797	1.141e-10	+	331226	0	331226	1	IVNT	Neale-B_UKBB_EUR_2017
rs72776472	rs72776472	chr5:77495031	chr5:78199207	A	G	Arm fat percentage left	-	Neale B	UKBB	European	2017	0.01009	0.002161	2.998e-06	+	331198	0	331198	1	IVNT	Neale-B_UKBB_EUR_2017
rs72776472	rs72776472	chr5:77495031	chr5:78199207	A	G	Arm fat percentage right	-	Neale B	UKBB	European	2017	0.009622	0.002171	9.306e-06	+	331249	0	331249	1	IVNT	Neale-B_UKBB_EUR_2017
rs72776472	rs72776472	chr5:77495031	chr5:78199207	A	G	Arm fat-free mass left	-	Neale B	UKBB	European	2017	0.01429	0.001815	3.465e-15	+	331159	0	331159	1	IVNT	Neale-B_UKBB_EUR_2017
rs72776472	rs72776472	chr5:77495031	chr5:78199207	A	G	Arm fat-free mass right	-	Neale B	UKBB	European	2017	0.01497	0.001778	3.858e-17	+	331221	0	331221	1	IVNT	Neale-B_UKBB_EUR_2017
rs72776472	rs72776472	chr5:77495031	chr5:78199207	A	G	Arm predicted mass left	-	Neale B	UKBB	European	2017	0.01462	0.001808	6.059e-16	+	331146	0	331146	1	IVNT	Neale-B_UKBB_EUR_2017
rs72776472	rs72776472	chr5:77495031	chr5:78199207	A	G	Arm predicted mass right	-	Neale B	UKBB	European	2017	0.01429	0.001772	7.434e-16	+	331216	0	331216	1	IVNT	Neale-B_UKBB_EUR_2017
rs72776472	rs72776472	chr5:77495031	chr5:78199207	A	G	Basal metabolic rate	EFO_0007777	Neale B	UKBB	European	2017	0.01705	0.001892	2.129e-19	+	331307	0	331307	1	IVNT	Neale-B_UKBB_EUR_2017
rs72776472	rs72776472	chr5:77495031	chr5:78199207	A	G	Body fat percentage	EFO_0007800	Neale B	UKBB	European	2017	0.01061	0.002188	1.246e-06	+	331117	0	331117	1	IVNT	Neale-B_UKBB_EUR_2017
rs72776472	rs72776472	chr5:77495031	chr5:78199207	A	G	Body mass index	EFO_0004340	Neale B	UKBB	European	2017	0.01346	0.002824	1.891e-06	+	336107	0	336107	1	IVNT	Neale-B_UKBB_EUR_2017
rs72776472	rs72776472	chr5:77495031	chr5:78199207	A	G	Comparative body size at age 10	-	Neale B	UKBB	European	2017	0.01099	0.001954	1.888e-08	+	331693	0	331693	1	-	Neale-B_UKBB_EUR_2017
rs72776472	rs72776472	chr5:77495031	chr5:78199207	A	G	Comparative height size at age 10	-	Neale B	UKBB	European	2017	0.01822	0.001948	8.901e-21	+	332021	0	332021	1	-	Neale-B_UKBB_EUR_2017
rs72776472	rs72776472	chr5:77495031	chr5:78199207	A	G	Forced expiratory volume in 1-second	EFO_0004314	Neale B	UKBB	European	2017	0.0176	0.002443	5.954e-13	+	307638	0	307638	1	IVNT	Neale-B_UKBB_EUR_2017
rs72776472	rs72776472	chr5:77495031	chr5:78199207	A	G	Forced expiratory volume in 1-second, best measure	EFO_0004314	Neale B	UKBB	European	2017	0.01815	0.002685	1.374e-11	+	255492	0	255492	1	IVNT	Neale-B_UKBB_EUR_2017
rs72776472	rs72776472	chr5:77495031	chr5:78199207	A	G	Forced vital capacity	EFO_0004312	Neale B	UKBB	European	2017	0.02234	0.002316	5.274e-22	+	307638	0	307638	1	IVNT	Neale-B_UKBB_EUR_2017
rs72776472	rs72776472	chr5:77495031	chr5:78199207	A	G	Forced vital capacity, best measure	EFO_0004312	Neale B	UKBB	European	2017	0.02346	0.002542	2.791e-20	+	255492	0	255492	1	IVNT	Neale-B_UKBB_EUR_2017
rs72776472	rs72776472	chr5:77495031	chr5:78199207	A	G	Height	EFO_0004339	Neale B	UKBB	European	2017	0.01924	0.002028	2.399e-21	+	336474	0	336474	1	IVNT	Neale-B_UKBB_EUR_2017
rs72776472	rs72776472	chr5:77495031	chr5:78199207	A	G	Hip circumference	EFO_0005093	Neale B	UKBB	European	2017	0.02173	0.002827	1.495e-14	+	336601	0	336601	1	IVNT	Neale-B_UKBB_EUR_2017
rs72776472	rs72776472	chr5:77495031	chr5:78199207	A	G	Impedance of leg left	-	Neale B	UKBB	European	2017	-0.01267	0.002603	1.133e-06	-	331296	0	331296	1	IVNT	Neale-B_UKBB_EUR_2017
rs72776472	rs72776472	chr5:77495031	chr5:78199207	A	G	Leg fat mass left	-	Neale B	UKBB	European	2017	0.01313	0.002256	5.809e-09	+	331275	0	331275	1	IVNT	Neale-B_UKBB_EUR_2017
rs72776472	rs72776472	chr5:77495031	chr5:78199207	A	G	Leg fat mass right	-	Neale B	UKBB	European	2017	0.01382	0.002282	1.383e-09	+	331293	0	331293	1	IVNT	Neale-B_UKBB_EUR_2017
rs72776472	rs72776472	chr5:77495031	chr5:78199207	A	G	Leg fat-free mass left	-	Neale B	UKBB	European	2017	0.01723	0.001879	4.925e-20	+	331258	0	331258	1	IVNT	Neale-B_UKBB_EUR_2017
rs72776472	rs72776472	chr5:77495031	chr5:78199207	A	G	Leg fat-free mass right	-	Neale B	UKBB	European	2017	0.01627	0.001879	4.665e-18	+	331285	0	331285	1	IVNT	Neale-B_UKBB_EUR_2017
rs72776472	rs72776472	chr5:77495031	chr5:78199207	A	G	Leg predicted mass left	-	Neale B	UKBB	European	2017	0.01716	0.001867	3.834e-20	+	331253	0	331253	1	IVNT	Neale-B_UKBB_EUR_2017
rs72776472	rs72776472	chr5:77495031	chr5:78199207	A	G	Leg predicted mass right	-	Neale B	UKBB	European	2017	0.016	0.001866	1.012e-17	+	331285	0	331285	1	IVNT	Neale-B_UKBB_EUR_2017
rs72776472	rs72776472	chr5:77495031	chr5:78199207	A	G	Sitting height	EFO_0004339	Neale B	UKBB	European	2017	0.02729	0.002206	3.919e-35	+	336172	0	336172	1	IVNT	Neale-B_UKBB_EUR_2017
rs72776472	rs72776472	chr5:77495031	chr5:78199207	A	G	Trunk fat mass	EFO_0005409	Neale B	UKBB	European	2017	0.021	0.002874	2.735e-13	+	331093	0	331093	1	IVNT	Neale-B_UKBB_EUR_2017
rs72776472	rs72776472	chr5:77495031	chr5:78199207	A	G	Trunk fat percentage	-	Neale B	UKBB	European	2017	0.01417	0.002623	6.555e-08	+	331113	0	331113	1	IVNT	Neale-B_UKBB_EUR_2017
rs72776472	rs72776472	chr5:77495031	chr5:78199207	A	G	Trunk fat-free mass	-	Neale B	UKBB	European	2017	0.01528	0.001798	1.907e-17	+	331030	0	331030	1	IVNT	Neale-B_UKBB_EUR_2017
rs72776472	rs72776472	chr5:77495031	chr5:78199207	A	G	Trunk predicted mass	-	Neale B	UKBB	European	2017	0.01512	0.001792	3.172e-17	+	330995	0	330995	1	IVNT	Neale-B_UKBB_EUR_2017
rs72776472	rs72776472	chr5:77495031	chr5:78199207	A	G	Waist circumference	EFO_0004342	Neale B	UKBB	European	2017	0.01119	0.002528	9.608e-06	+	336639	0	336639	1	IVNT	Neale-B_UKBB_EUR_2017
rs72776472	rs72776472	chr5:77495031	chr5:78199207	A	G	Weight	EFO_0004338	Neale B	UKBB	European	2017	0.02192	0.002494	1.525e-18	+	336227	0	336227	1	IVNT	Neale-B_UKBB_EUR_2017
rs72776472	rs72776472	chr5:77495031	chr5:78199207	A	G	Whole body fat mass	-	Neale B	UKBB	European	2017	0.01918	0.002785	5.665e-12	+	330762	0	330762	1	IVNT	Neale-B_UKBB_EUR_2017
rs72776472	rs72776472	chr5:77495031	chr5:78199207	A	G	Whole body fat-free mass	-	Neale B	UKBB	European	2017	0.01628	0.001805	1.839e-19	+	331291	0	331291	1	IVNT	Neale-B_UKBB_EUR_2017
rs72776472	rs72776472	chr5:77495031	chr5:78199207	A	G	Whole body water mass	-	Neale B	UKBB	European	2017	0.0161	0.001808	5.148e-19	+	331315	0	331315	1	IVNT	Neale-B_UKBB_EUR_2017
rs6595403	rs6595403	chr5:122070002	chr5:122734307	C	T	Plateletcrit	EFO_0004586	Astle W	27863252	European	2016	0.02034	0.003699	3.805e-08	+	173480	0	173480	2	IVNT	Astle-W_Blood-Cell-Traits_EUR_2016
rs6595403	rs6595403	chr5:122070002	chr5:122734307	C	T	Forced expiratory volume in 1-second	EFO_0004314	Neale B	UKBB	European	2017	-0.01159	0.002105	3.698e-08	-	307638	0	307638	1	IVNT	Neale-B_UKBB_EUR_2017
rs6595403	rs6595403	chr5:122070002	chr5:122734307	C	T	Forced expiratory volume in 1-second, best measure	EFO_0004314	Neale B	UKBB	European	2017	-0.01309	0.002314	1.555e-08	-	255492	0	255492	1	IVNT	Neale-B_UKBB_EUR_2017
rs6595403	rs6595403	chr5:122070002	chr5:122734307	C	T	Forced vital capacity	EFO_0004312	Neale B	UKBB	European	2017	-0.01228	0.001996	7.553e-10	-	307638	0	307638	1	IVNT	Neale-B_UKBB_EUR_2017
rs6595403	rs6595403	chr5:122070002	chr5:122734307	C	T	Forced vital capacity, best measure	EFO_0004312	Neale B	UKBB	European	2017	-0.01351	0.002191	7.143e-10	-	255492	0	255492	1	IVNT	Neale-B_UKBB_EUR_2017
rs6595403	rs6595403	chr5:122070002	chr5:122734307	C	T	Hair or balding pattern: pattern 4	EFO_0007822	Neale B	UKBB	European	2017	0.007481	0.001409	1.104e-07	+	154988	28389	126599	1	risk diff	Neale-B_UKBB_EUR_2017
rs11241692	rs11241692	chr5:122727819	chr5:123392125	C	T	Body mass index in physically active males	EFO_0004340	GIANT	28448500	Mixed	2017	-0.0308	0.0069	8.73e-06	-	46313	0	46313	52	IVNT	GIANT_BMI-Active-M_Mixed_2017
rs11241692	rs11241692	chr5:122727819	chr5:123392125	C	T	Body mass index in physically active indivdiuals	EFO_0004340	GIANT	28448500	European	2017	-0.0251	0.0047	8.2e-08	-	110244	0	110244	57	IVNT	GIANT_BMI-Active_EUR_2017
rs11241692	rs11241692	chr5:122727819	chr5:123392125	C	T	Body mass index in physically active indivdiuals	EFO_0004340	GIANT	28448500	Mixed	2017	-0.0249	0.0045	3.43e-08	-	117159	0	117159	60	IVNT	GIANT_BMI-Active_Mixed_2017
rs11241692	rs11241692	chr5:122727819	chr5:123392125	C	T	Body mass index adjusted for physical activity	EFO_0004340	GIANT	28448500	European	2017	-0.0213	0.0043	6.1e-07	-	140642	0	140642	57	IVNT	GIANT_BMI-adjusted-PA_EUR_2017
rs11241692	rs11241692	chr5:122727819	chr5:123392125	C	T	Body mass index adjusted for physical activity	EFO_0004340	GIANT	28448500	Mixed	2017	-0.0199	0.004	8.13e-07	-	154098	0	154098	60	IVNT	GIANT_BMI-adjusted-PA_Mixed_2017
rs11241692	rs11241692	chr5:122727819	chr5:123392125	C	T	Height in females	EFO_0004339	GIANT	23754948	European	2013	-0.027	0.0057	2.31e-06	-	73115	0	73115	46	Z-score	GIANT_Height-F_EUR_2013
rs11241692	rs11241692	chr5:122727819	chr5:123392125	C	T	Height	EFO_0004339	GIANT	20881960	European	2010	NA	NA	3.913e-08	NA	133822	0	133822	46	Z-score	GIANT_Height_EUR_2010
rs11241692	rs11241692	chr5:122727819	chr5:123392125	C	T	Height	EFO_0004339	GIANT	23754948	European	2013	-0.02374	0.004165	1.201e-08	-	133661	0	133661	46	Z-score	GIANT_Height_EUR_2013
rs11241692	rs11241692	chr5:122727819	chr5:123392125	C	T	Height	EFO_0004339	GIANT	25282103	European	2014	-0.027	0.003	6.1e-20	-	252665	0	252665	79	Z-score	GIANT_Height_EUR_2014
rs11241692	rs11241692	chr5:122727819	chr5:123392125	C	T	Waist circumference	EFO_0004342	GIANT	25673412	European	2015	-0.02	0.0044	4e-06	-	153776	0	153776	101	IVNT	GIANT_WC_EUR_2015
rs11241692	rs11241692	chr5:122727819	chr5:123392125	C	T	Waist circumference	EFO_0004342	GIANT	25673412	Mixed	2015	-0.02	0.0044	4e-06	-	153776	0	153776	101	IVNT	GIANT_WC_Mixed_2015
rs11241692	rs11241692	chr5:122727819	chr5:123392125	C	T	Weight in males	HP_0012041;HP_0000033	GIANT	23754948	European	2013	-0.034	0.0064	1.21e-07	-	58322	0	58322	46	IVNT	GIANT_Weight-M_EUR_2013
rs11241692	rs11241692	chr5:122727819	chr5:123392125	C	T	Weight	EFO_0004338	GIANT	23754948	European	2013	-0.02729	0.004453	8.834e-10	-	125912	0	125912	46	IVNT	GIANT_Weight_EUR_2013
rs11241692	rs11241692	chr5:122727819	chr5:123392125	C	T	Height	EFO_0004339	GIANT	20881960	European	2010	NA	NA	3.913e-08	NA	133653	-	-	-	-	GRASP
rs11241692	rs11241692	chr5:122727819	chr5:123392125	C	T	Arm fat mass left	-	Neale B	UKBB	European	2017	-0.0145	0.002398	1.483e-09	-	331164	0	331164	1	IVNT	Neale-B_UKBB_EUR_2017
rs11241692	rs11241692	chr5:122727819	chr5:123392125	C	T	Arm fat mass right	-	Neale B	UKBB	European	2017	-0.01443	0.002397	1.753e-09	-	331226	0	331226	1	IVNT	Neale-B_UKBB_EUR_2017
rs11241692	rs11241692	chr5:122727819	chr5:123392125	C	T	Arm fat-free mass left	-	Neale B	UKBB	European	2017	-0.01698	0.001555	9.773e-28	-	331159	0	331159	1	IVNT	Neale-B_UKBB_EUR_2017
rs11241692	rs11241692	chr5:122727819	chr5:123392125	C	T	Arm fat-free mass right	-	Neale B	UKBB	European	2017	-0.01645	0.001524	3.726e-27	-	331221	0	331221	1	IVNT	Neale-B_UKBB_EUR_2017
rs11241692	rs11241692	chr5:122727819	chr5:123392125	C	T	Arm predicted mass left	-	Neale B	UKBB	European	2017	-0.01736	0.001549	4.031e-29	-	331146	0	331146	1	IVNT	Neale-B_UKBB_EUR_2017
rs11241692	rs11241692	chr5:122727819	chr5:123392125	C	T	Arm predicted mass right	-	Neale B	UKBB	European	2017	-0.01699	0.001519	4.86e-29	-	331216	0	331216	1	IVNT	Neale-B_UKBB_EUR_2017
rs11241692	rs11241692	chr5:122727819	chr5:123392125	C	T	Basal metabolic rate	EFO_0007777	Neale B	UKBB	European	2017	-0.01879	0.001622	4.911e-31	-	331307	0	331307	1	IVNT	Neale-B_UKBB_EUR_2017
rs11241692	rs11241692	chr5:122727819	chr5:123392125	C	T	Body mass index	EFO_0004340	Neale B	UKBB	European	2017	-0.01268	0.002421	1.613e-07	-	336107	0	336107	1	IVNT	Neale-B_UKBB_EUR_2017
rs11241692	rs11241692	chr5:122727819	chr5:123392125	C	T	Comparative height size at age 10	-	Neale B	UKBB	European	2017	-0.008348	0.00167	5.822e-07	-	332021	0	332021	1	-	Neale-B_UKBB_EUR_2017
rs11241692	rs11241692	chr5:122727819	chr5:123392125	C	T	Diastolic blood pressure	EFO_0006336	Neale B	UKBB	European	2017	0.01565	0.00248	2.782e-10	+	317756	0	317756	1	IVNT	Neale-B_UKBB_EUR_2017
rs11241692	rs11241692	chr5:122727819	chr5:123392125	C	T	Forced expiratory volume in 1-second	EFO_0004314	Neale B	UKBB	European	2017	-0.01358	0.002096	9.293e-11	-	307638	0	307638	1	IVNT	Neale-B_UKBB_EUR_2017
rs11241692	rs11241692	chr5:122727819	chr5:123392125	C	T	Forced expiratory volume in 1-second, best measure	EFO_0004314	Neale B	UKBB	European	2017	-0.0154	0.002304	2.338e-11	-	255492	0	255492	1	IVNT	Neale-B_UKBB_EUR_2017
rs11241692	rs11241692	chr5:122727819	chr5:123392125	C	T	Forced vital capacity	EFO_0004312	Neale B	UKBB	European	2017	-0.01317	0.001987	3.366e-11	-	307638	0	307638	1	IVNT	Neale-B_UKBB_EUR_2017
rs11241692	rs11241692	chr5:122727819	chr5:123392125	C	T	Forced vital capacity, best measure	EFO_0004312	Neale B	UKBB	European	2017	-0.01516	0.002182	3.694e-12	-	255492	0	255492	1	IVNT	Neale-B_UKBB_EUR_2017
rs11241692	rs11241692	chr5:122727819	chr5:123392125	C	T	Heel bone mineral density	EFO_0009270	Neale B	UKBB	European	2017	0.01639	0.003136	1.737e-07	+	194398	0	194398	1	IVNT	Neale-B_UKBB_EUR_2017
rs11241692	rs11241692	chr5:122727819	chr5:123392125	C	T	Height	EFO_0004339	Neale B	UKBB	European	2017	-0.01685	0.001739	3.375e-22	-	336474	0	336474	1	IVNT	Neale-B_UKBB_EUR_2017
rs11241692	rs11241692	chr5:122727819	chr5:123392125	C	T	Hip circumference	EFO_0005093	Neale B	UKBB	European	2017	-0.01774	0.002423	2.459e-13	-	336601	0	336601	1	IVNT	Neale-B_UKBB_EUR_2017
rs11241692	rs11241692	chr5:122727819	chr5:123392125	C	T	Impedance of arm left	-	Neale B	UKBB	European	2017	0.01113	0.001728	1.195e-10	+	331292	0	331292	1	IVNT	Neale-B_UKBB_EUR_2017
rs11241692	rs11241692	chr5:122727819	chr5:123392125	C	T	Impedance of arm right	-	Neale B	UKBB	European	2017	0.01106	0.001721	1.274e-10	+	331279	0	331279	1	IVNT	Neale-B_UKBB_EUR_2017
rs11241692	rs11241692	chr5:122727819	chr5:123392125	C	T	Impedance of leg left	-	Neale B	UKBB	European	2017	0.021	0.002231	4.797e-21	+	331296	0	331296	1	IVNT	Neale-B_UKBB_EUR_2017
rs11241692	rs11241692	chr5:122727819	chr5:123392125	C	T	Impedance of leg right	-	Neale B	UKBB	European	2017	0.02118	0.002213	1.113e-21	+	331301	0	331301	1	IVNT	Neale-B_UKBB_EUR_2017
rs11241692	rs11241692	chr5:122727819	chr5:123392125	C	T	Impedance of whole body	-	Neale B	UKBB	European	2017	0.01554	0.001866	8.19e-17	+	331284	0	331284	1	IVNT	Neale-B_UKBB_EUR_2017
rs11241692	rs11241692	chr5:122727819	chr5:123392125	C	T	Leg fat mass left	-	Neale B	UKBB	European	2017	-0.009139	0.001934	2.292e-06	-	331275	0	331275	1	IVNT	Neale-B_UKBB_EUR_2017
rs11241692	rs11241692	chr5:122727819	chr5:123392125	C	T	Leg fat mass right	-	Neale B	UKBB	European	2017	-0.009199	0.001956	2.571e-06	-	331293	0	331293	1	IVNT	Neale-B_UKBB_EUR_2017
rs11241692	rs11241692	chr5:122727819	chr5:123392125	C	T	Leg fat-free mass left	-	Neale B	UKBB	European	2017	-0.01848	0.001611	1.852e-30	-	331258	0	331258	1	IVNT	Neale-B_UKBB_EUR_2017
rs11241692	rs11241692	chr5:122727819	chr5:123392125	C	T	Leg fat-free mass right	-	Neale B	UKBB	European	2017	-0.01877	0.00161	2.132e-31	-	331285	0	331285	1	IVNT	Neale-B_UKBB_EUR_2017
rs11241692	rs11241692	chr5:122727819	chr5:123392125	C	T	Leg predicted mass left	-	Neale B	UKBB	European	2017	-0.01843	0.0016	1.088e-30	-	331253	0	331253	1	IVNT	Neale-B_UKBB_EUR_2017
rs11241692	rs11241692	chr5:122727819	chr5:123392125	C	T	Leg predicted mass right	-	Neale B	UKBB	European	2017	-0.01876	0.0016	9.249e-32	-	331285	0	331285	1	IVNT	Neale-B_UKBB_EUR_2017
rs11241692	rs11241692	chr5:122727819	chr5:123392125	C	T	Pulse rate	EFO_0004326	Neale B	UKBB	European	2017	0.01784	0.002522	1.486e-12	+	317756	0	317756	1	IVNT	Neale-B_UKBB_EUR_2017
rs11241692	rs11241692	chr5:122727819	chr5:123392125	C	T	Pulse rate	EFO_0004326	Neale B	UKBB	European	2017	0.019	0.004273	8.772e-06	+	110153	0	110153	1	IVNT	Neale-B_UKBB_EUR_2017
rs11241692	rs11241692	chr5:122727819	chr5:123392125	C	T	Sitting height	EFO_0004339	Neale B	UKBB	European	2017	-0.02056	0.001891	1.597e-27	-	336172	0	336172	1	IVNT	Neale-B_UKBB_EUR_2017
rs11241692	rs11241692	chr5:122727819	chr5:123392125	C	T	Trunk fat mass	EFO_0005409	Neale B	UKBB	European	2017	-0.01296	0.002463	1.448e-07	-	331093	0	331093	1	IVNT	Neale-B_UKBB_EUR_2017
rs11241692	rs11241692	chr5:122727819	chr5:123392125	C	T	Trunk fat-free mass	-	Neale B	UKBB	European	2017	-0.01826	0.001541	2.221e-32	-	331030	0	331030	1	IVNT	Neale-B_UKBB_EUR_2017
rs11241692	rs11241692	chr5:122727819	chr5:123392125	C	T	Trunk predicted mass	-	Neale B	UKBB	European	2017	-0.01822	0.001536	1.873e-32	-	330995	0	330995	1	IVNT	Neale-B_UKBB_EUR_2017
rs11241692	rs11241692	chr5:122727819	chr5:123392125	C	T	Waist circumference	EFO_0004342	Neale B	UKBB	European	2017	-0.01283	0.002167	3.194e-09	-	336639	0	336639	1	IVNT	Neale-B_UKBB_EUR_2017
rs11241692	rs11241692	chr5:122727819	chr5:123392125	C	T	Weight	EFO_0004338	Neale B	UKBB	European	2017	-0.01975	0.002138	2.532e-20	-	336227	0	336227	1	IVNT	Neale-B_UKBB_EUR_2017
rs11241692	rs11241692	chr5:122727819	chr5:123392125	C	T	Whole body fat mass	-	Neale B	UKBB	European	2017	-0.01267	0.002387	1.109e-07	-	330762	0	330762	1	IVNT	Neale-B_UKBB_EUR_2017
rs11241692	rs11241692	chr5:122727819	chr5:123392125	C	T	Whole body fat-free mass	-	Neale B	UKBB	European	2017	-0.0187	0.001547	1.227e-33	-	331291	0	331291	1	IVNT	Neale-B_UKBB_EUR_2017
rs11241692	rs11241692	chr5:122727819	chr5:123392125	C	T	Whole body water mass	-	Neale B	UKBB	European	2017	-0.01881	0.001549	6.216e-34	-	331315	0	331315	1	IVNT	Neale-B_UKBB_EUR_2017
rs715285	rs715285	chr5:131485383	chr5:132149690	G	A	Basophil count	EFO_0004586	Astle W	27863252	European	2016	-0.01678	0.003511	1.761e-06	-	173480	0	173480	2	IVNT	Astle-W_Blood-Cell-Traits_EUR_2016
rs715285	rs715285	chr5:131485383	chr5:132149690	G	A	Eosinophil count	EFO_0004586	Astle W	27863252	European	2016	-0.04825	0.003578	1.884e-41	-	173480	0	173480	2	IVNT	Astle-W_Blood-Cell-Traits_EUR_2016
rs715285	rs715285	chr5:131485383	chr5:132149690	G	A	Eosinophil percentage of granulocytes	EFO_0004586	Astle W	27863252	European	2016	-0.03836	0.003591	1.205e-26	-	173480	0	173480	2	IVNT	Astle-W_Blood-Cell-Traits_EUR_2016
rs715285	rs715285	chr5:131485383	chr5:132149690	G	A	Eosinophil percentage of white cells	EFO_0004586	Astle W	27863252	European	2016	-0.04141	0.003575	4.939e-31	-	173480	0	173480	2	IVNT	Astle-W_Blood-Cell-Traits_EUR_2016
rs715285	rs715285	chr5:131485383	chr5:132149690	G	A	Granulocyte count	EFO_0004586	Astle W	27863252	European	2016	-0.02205	0.003603	9.253e-10	-	173480	0	173480	2	IVNT	Astle-W_Blood-Cell-Traits_EUR_2016
rs715285	rs715285	chr5:131485383	chr5:132149690	G	A	Lymphocyte count	EFO_0004586	Astle W	27863252	European	2016	-0.0172	0.003612	1.929e-06	-	173480	0	173480	2	IVNT	Astle-W_Blood-Cell-Traits_EUR_2016
rs715285	rs715285	chr5:131485383	chr5:132149690	G	A	Mean platelet volume	EFO_0004586	Astle W	27863252	European	2016	0.03178	0.003628	1.949e-18	+	173480	0	173480	2	IVNT	Astle-W_Blood-Cell-Traits_EUR_2016
rs715285	rs715285	chr5:131485383	chr5:132149690	G	A	Monocyte count	EFO_0004586	Astle W	27863252	European	2016	-0.02261	0.003585	2.864e-10	-	173480	0	173480	2	IVNT	Astle-W_Blood-Cell-Traits_EUR_2016
rs715285	rs715285	chr5:131485383	chr5:132149690	G	A	Myeloid white cell count	EFO_0004586	Astle W	27863252	European	2016	-0.02387	0.003611	3.822e-11	-	173480	0	173480	2	IVNT	Astle-W_Blood-Cell-Traits_EUR_2016
rs715285	rs715285	chr5:131485383	chr5:132149690	G	A	Neutrophil count	EFO_0004586	Astle W	27863252	European	2016	-0.01697	0.003594	2.323e-06	-	173480	0	173480	2	IVNT	Astle-W_Blood-Cell-Traits_EUR_2016
rs715285	rs715285	chr5:131485383	chr5:132149690	G	A	Neutrophil percentage of granulocytes	EFO_0004586	Astle W	27863252	European	2016	0.03791	0.00359	4.651e-26	+	173480	0	173480	2	IVNT	Astle-W_Blood-Cell-Traits_EUR_2016
rs715285	rs715285	chr5:131485383	chr5:132149690	G	A	Platelet count	EFO_0004586	Astle W	27863252	European	2016	-0.02242	0.003658	8.773e-10	-	173480	0	173480	2	IVNT	Astle-W_Blood-Cell-Traits_EUR_2016
rs715285	rs715285	chr5:131485383	chr5:132149690	G	A	Sum basophil neutrophil counts	EFO_0004586	Astle W	27863252	European	2016	-0.01771	0.0036	8.626e-07	-	173480	0	173480	2	IVNT	Astle-W_Blood-Cell-Traits_EUR_2016
rs715285	rs715285	chr5:131485383	chr5:132149690	G	A	Sum eosinophil basophil counts	EFO_0004586	Astle W	27863252	European	2016	-0.04959	0.003582	1.364e-43	-	173480	0	173480	2	IVNT	Astle-W_Blood-Cell-Traits_EUR_2016
rs715285	rs715285	chr5:131485383	chr5:132149690	G	A	Sum neutrophil eosinophil counts	EFO_0004586	Astle W	27863252	European	2016	-0.02137	0.003597	2.84e-09	-	173480	0	173480	2	IVNT	Astle-W_Blood-Cell-Traits_EUR_2016
rs715285	rs715285	chr5:131485383	chr5:132149690	G	A	White blood cell count	EFO_0004586	Astle W	27863252	European	2016	-0.02562	0.003597	1.067e-12	-	173480	0	173480	2	IVNT	Astle-W_Blood-Cell-Traits_EUR_2016
rs715285	rs715285	chr5:131485383	chr5:132149690	G	A	Height tails	EFO_0004339	GIANT	23563607	European	2013	0.14	0.025	2.8e-08	+	15962	7978	7984	51	log OR	GIANT_Height-Tails_EUR_2013
rs715285	rs715285	chr5:131485383	chr5:132149690	G	A	Height	EFO_0004339	GIANT	20881960	European	2010	NA	NA	6.074e-06	NA	133588	0	133588	46	Z-score	GIANT_Height_EUR_2010
rs715285	rs715285	chr5:131485383	chr5:132149690	G	A	Height	EFO_0004339	GIANT	23754948	European	2013	0.02126	0.004165	3.3e-07	+	133427	0	133427	46	Z-score	GIANT_Height_EUR_2013
rs715285	rs715285	chr5:131485383	chr5:132149690	G	A	Height	EFO_0004339	GIANT	25282103	European	2014	0.028	0.003	2.3e-21	+	252394	0	252394	79	Z-score	GIANT_Height_EUR_2014
rs715285	rs715285	chr5:131485383	chr5:132149690	G	A	Waist circumference adjusted for BMI	EFO_0004342	GIANT	25673412	Mixed	2015	0.02	0.0043	2.1e-06	+	152900	0	152900	109	IVNT	GIANT_WCadjBMI_Mixed_2015
rs715285	rs715285	chr5:131485383	chr5:132149690	G	A	Waist circumference in physically active indivdiuals	EFO_0004342	GIANT	28448500	European	2017	0.0213	0.0048	8.13e-06	+	102837	0	102837	55	IVNT	GIANT_Waist-Active_EUR_2017
rs715285	rs715285	chr5:131485383	chr5:132149690	G	A	Waist circumference in non-smokers	EFO_0004342	GIANT	28443625	European	2017	0.0231	0.0046	6.463e-07	+	113065	0	113065	68	IVNT	GIANT_Waist-Non-smokers_EUR_2017
rs715285	rs715285	chr5:131485383	chr5:132149690	G	A	Waist circumference in non-smokers	EFO_0004342	GIANT	28443625	Mixed	2017	0.0217	0.0044	1.107e-06	+	125213	0	125213	74	IVNT	GIANT_Waist-Non-smokers_Mixed_2017
rs715285	rs715285	chr5:131485383	chr5:132149690	G	A	Waist circumference adjusted for smoking	EFO_0007789;EFO_0004318	GIANT	28443625	European	2017	0.0219	0.0042	1.431e-07	+	140172	0	140172	68	IVNT	GIANT_Waist-adjusted-Smoking_EUR_2017
rs715285	rs715285	chr5:131485383	chr5:132149690	G	A	Waist circumference adjusted for smoking	EFO_0007789;EFO_0004318	GIANT	28443625	Mixed	2017	0.0201	0.0041	7.547e-07	+	153973	0	153973	74	IVNT	GIANT_Waist-adjusted-Smoking_Mixed_2017
rs715285	rs715285	chr5:131485383	chr5:132149690	G	A	Height	EFO_0004339	GIANT	20881960	European	2010	NA	NA	6.074e-06	NA	133653	-	-	-	-	GRASP
rs715285	rs715285	chr5:131485383	chr5:132149690	G	A	Irritible bowel syndrome	EFO_0000555	Barrett JC	18587394	European	2008	NA	NA	1.5e-06	NA	8059	-	-	-	-	GRASP
rs715285	rs715285	chr5:131485383	chr5:132149690	G	A	Crohns disease	EFO_0000384	IBDGC	23128233	European	2012	NA	NA	2.8e-13	NA	14342	6299	8043	7	log OR	IBDGC_Chrons-Disease_EUR_2012
rs715285	rs715285	chr5:131485383	chr5:132149690	G	A	Crohns disease	EFO_0000384	IBDGC	26192919	European	2015	0.1692	0.0228	1.082e-13	+	20883	5956	14927	7	log OR	IBDGC_Chrons-Disease_EUR_2015
rs715285	rs715285	chr5:131485383	chr5:132149690	G	A	Inflammatory bowel disease	EFO_0003767	IBDGC	26192919	European	2015	0.1087	0.0167	8.66e-11	+	34652	12882	21770	15	log OR	IBDGC_IBD_EUR_2015
rs715285	rs715285	chr5:131485383	chr5:132149690	G	A	Arm fat-free mass left	-	Neale B	UKBB	European	2017	0.009277	0.001554	2.392e-09	+	331159	0	331159	1	IVNT	Neale-B_UKBB_EUR_2017
rs715285	rs715285	chr5:131485383	chr5:132149690	G	A	Arm fat-free mass right	-	Neale B	UKBB	European	2017	0.00921	0.001523	1.485e-09	+	331221	0	331221	1	IVNT	Neale-B_UKBB_EUR_2017
rs715285	rs715285	chr5:131485383	chr5:132149690	G	A	Arm predicted mass left	-	Neale B	UKBB	European	2017	0.009519	0.001548	7.871e-10	+	331146	0	331146	1	IVNT	Neale-B_UKBB_EUR_2017
rs715285	rs715285	chr5:131485383	chr5:132149690	G	A	Arm predicted mass right	-	Neale B	UKBB	European	2017	0.009081	0.001518	2.194e-09	+	331216	0	331216	1	IVNT	Neale-B_UKBB_EUR_2017
rs715285	rs715285	chr5:131485383	chr5:132149690	G	A	Asthma	EFO_0000270	Neale B	UKBB	European	2017	-0.004285	0.000783	4.453e-08	-	336782	38791	297991	1	risk diff	Neale-B_UKBB_EUR_2017
rs715285	rs715285	chr5:131485383	chr5:132149690	G	A	Basal metabolic rate	EFO_0007777	Neale B	UKBB	European	2017	0.01077	0.001621	3.098e-11	+	331307	0	331307	1	IVNT	Neale-B_UKBB_EUR_2017
rs715285	rs715285	chr5:131485383	chr5:132149690	G	A	Comparative height size at age 10	-	Neale B	UKBB	European	2017	0.01328	0.001668	1.701e-15	+	332021	0	332021	1	-	Neale-B_UKBB_EUR_2017
rs715285	rs715285	chr5:131485383	chr5:132149690	G	A	Hand grip strength left	EFO_0006941	Neale B	UKBB	European	2017	0.009037	0.001763	2.946e-07	+	335821	0	335821	1	IVNT	Neale-B_UKBB_EUR_2017
rs715285	rs715285	chr5:131485383	chr5:132149690	G	A	Hand grip strength right	EFO_0006941	Neale B	UKBB	European	2017	0.009744	0.001766	3.43e-08	+	335842	0	335842	1	IVNT	Neale-B_UKBB_EUR_2017
rs715285	rs715285	chr5:131485383	chr5:132149690	G	A	Hayfever, allergic rhinitis or eczema	EFO_0003956;EFO_0005854;EFO_0000274	Neale B	UKBB	European	2017	-0.00467	0.001033	6.19e-06	-	336782	77891	258891	1	risk diff	Neale-B_UKBB_EUR_2017
rs715285	rs715285	chr5:131485383	chr5:132149690	G	A	Height	EFO_0004339	Neale B	UKBB	European	2017	0.02117	0.001736	3.59e-34	+	336474	0	336474	1	IVNT	Neale-B_UKBB_EUR_2017
rs715285	rs715285	chr5:131485383	chr5:132149690	G	A	Leg fat-free mass left	-	Neale B	UKBB	European	2017	0.01146	0.00161	1.081e-12	+	331258	0	331258	1	IVNT	Neale-B_UKBB_EUR_2017
rs715285	rs715285	chr5:131485383	chr5:132149690	G	A	Leg fat-free mass right	-	Neale B	UKBB	European	2017	0.01094	0.001609	1.036e-11	+	331285	0	331285	1	IVNT	Neale-B_UKBB_EUR_2017
rs715285	rs715285	chr5:131485383	chr5:132149690	G	A	Leg predicted mass left	-	Neale B	UKBB	European	2017	0.01134	0.001599	1.298e-12	+	331253	0	331253	1	IVNT	Neale-B_UKBB_EUR_2017
rs715285	rs715285	chr5:131485383	chr5:132149690	G	A	Leg predicted mass right	-	Neale B	UKBB	European	2017	0.01089	0.001599	9.706e-12	+	331285	0	331285	1	IVNT	Neale-B_UKBB_EUR_2017
rs715285	rs715285	chr5:131485383	chr5:132149690	G	A	No blood clot, bronchitis, emphysema, asthma, rhinitis, eczema or allergy diagnosed by doctor	-	Neale B	UKBB	European	2017	0.006317	0.001145	3.433e-08	+	336782	228530	108252	1	risk diff	Neale-B_UKBB_EUR_2017
rs715285	rs715285	chr5:131485383	chr5:132149690	G	A	Self-reported asthma	EFO_0000270	Neale B	UKBB	European	2017	-0.004617	0.0007845	3.988e-09	-	337159	39049	298110	1	risk diff	Neale-B_UKBB_EUR_2017
rs715285	rs715285	chr5:131485383	chr5:132149690	G	A	Sitting height	EFO_0004339	Neale B	UKBB	European	2017	0.01239	0.001889	5.544e-11	+	336172	0	336172	1	IVNT	Neale-B_UKBB_EUR_2017
rs715285	rs715285	chr5:131485383	chr5:132149690	G	A	Time spent using computer	-	Neale B	UKBB	European	2017	-0.01047	0.002164	1.306e-06	-	261987	0	261987	1	-	Neale-B_UKBB_EUR_2017
rs715285	rs715285	chr5:131485383	chr5:132149690	G	A	Trunk fat-free mass	-	Neale B	UKBB	European	2017	0.01035	0.00154	1.777e-11	+	331030	0	331030	1	IVNT	Neale-B_UKBB_EUR_2017
rs715285	rs715285	chr5:131485383	chr5:132149690	G	A	Trunk predicted mass	-	Neale B	UKBB	European	2017	0.01025	0.001535	2.444e-11	+	330995	0	330995	1	IVNT	Neale-B_UKBB_EUR_2017
rs715285	rs715285	chr5:131485383	chr5:132149690	G	A	Weight	EFO_0004338	Neale B	UKBB	European	2017	0.01013	0.002136	2.11e-06	+	336227	0	336227	1	IVNT	Neale-B_UKBB_EUR_2017
rs715285	rs715285	chr5:131485383	chr5:132149690	G	A	Whole body fat-free mass	-	Neale B	UKBB	European	2017	0.0108	0.001546	2.881e-12	+	331291	0	331291	1	IVNT	Neale-B_UKBB_EUR_2017
rs715285	rs715285	chr5:131485383	chr5:132149690	G	A	Whole body water mass	-	Neale B	UKBB	European	2017	0.01091	0.001548	1.826e-12	+	331315	0	331315	1	IVNT	Neale-B_UKBB_EUR_2017
rs1862342	rs1862342	chr5:148030064	chr5:148650501	T	C	Forced vital capacity, best measure	EFO_0004312	Neale B	UKBB	European	2017	0.01054	0.002184	1.405e-06	+	255492	0	255492	1	IVNT	Neale-B_UKBB_EUR_2017
rs4490572	rs4490572	chr5:148612322	chr5:149232759	A	G	Body mass index in males greater than 50 years of age	EFO_0004340	GIANT	26426971	European	2015	-0.025	0.0055	4e-06	-	72200	0	72200	114	IVNT	GIANT_BMI-M-GT-50_EUR_2015
rs4490572	rs4490572	chr5:148612322	chr5:149232759	A	G	Forced expiratory volume in 1-second	EFO_0004314	Neale B	UKBB	European	2017	-0.01103	0.002109	1.695e-07	-	307638	0	307638	1	IVNT	Neale-B_UKBB_EUR_2017
rs4490572	rs4490572	chr5:148612322	chr5:149232759	A	G	Forced expiratory volume in 1-second, best measure	EFO_0004314	Neale B	UKBB	European	2017	-0.01224	0.002319	1.286e-07	-	255492	0	255492	1	IVNT	Neale-B_UKBB_EUR_2017
rs4490572	rs4490572	chr5:148612322	chr5:149232759	A	G	Forced expiratory volume in 1-second, predicted percentage	EFO_0004314	Neale B	UKBB	European	2017	-0.01939	0.004315	6.979e-06	-	110423	0	110423	1	IVNT	Neale-B_UKBB_EUR_2017
rs4490572	rs4490572	chr5:148612322	chr5:149232759	A	G	Forced vital capacity	EFO_0004312	Neale B	UKBB	European	2017	-0.01043	0.001999	1.822e-07	-	307638	0	307638	1	IVNT	Neale-B_UKBB_EUR_2017
rs4490572	rs4490572	chr5:148612322	chr5:149232759	A	G	Forced vital capacity, best measure	EFO_0004312	Neale B	UKBB	European	2017	-0.01048	0.002196	1.806e-06	-	255492	0	255492	1	IVNT	Neale-B_UKBB_EUR_2017
rs4490572	rs4490572	chr5:148612322	chr5:149232759	A	G	Hearing difficulty or problems	EFO_0004238	Neale B	UKBB	European	2017	0.005151	0.001102	2.927e-06	+	323978	84839	239139	1	risk diff	Neale-B_UKBB_EUR_2017
rs891903	rs891903	chr5:158279638	chr5:158852630	G	A	Forced expiratory volume in 1-second	EFO_0004314	Neale B	UKBB	European	2017	0.01571	0.002398	5.763e-11	+	307638	0	307638	1	IVNT	Neale-B_UKBB_EUR_2017
rs891903	rs891903	chr5:158279638	chr5:158852630	G	A	Forced expiratory volume in 1-second, best measure	EFO_0004314	Neale B	UKBB	European	2017	0.01557	0.002635	3.452e-09	+	255492	0	255492	1	IVNT	Neale-B_UKBB_EUR_2017
rs891903	rs891903	chr5:158279638	chr5:158852630	G	A	Forced vital capacity	EFO_0004312	Neale B	UKBB	European	2017	0.01802	0.002274	2.288e-15	+	307638	0	307638	1	IVNT	Neale-B_UKBB_EUR_2017
rs891903	rs891903	chr5:158279638	chr5:158852630	G	A	Forced vital capacity, best measure	EFO_0004312	Neale B	UKBB	European	2017	0.01806	0.002495	4.54e-13	+	255492	0	255492	1	IVNT	Neale-B_UKBB_EUR_2017
rs891903	rs891903	chr5:158279638	chr5:158852630	G	A	Hair or balding pattern: pattern 3	EFO_0007822	Neale B	UKBB	European	2017	0.01179	0.00183	1.153e-10	+	154988	41584	113404	1	risk diff	Neale-B_UKBB_EUR_2017
rs891903	rs891903	chr5:158279638	chr5:158852630	G	A	Hair or balding pattern: pattern 4	EFO_0007822	Neale B	UKBB	European	2017	0.02467	0.001596	7.819e-54	+	154988	28389	126599	1	risk diff	Neale-B_UKBB_EUR_2017
rs891903	rs891903	chr5:158279638	chr5:158852630	G	A	Height	EFO_0004339	Neale B	UKBB	European	2017	0.01086	0.001989	4.768e-08	+	336474	0	336474	1	IVNT	Neale-B_UKBB_EUR_2017
rs891903	rs891903	chr5:158279638	chr5:158852630	G	A	Leg fat percentage left	-	Neale B	UKBB	European	2017	-0.008047	0.00175	4.248e-06	-	331278	0	331278	1	IVNT	Neale-B_UKBB_EUR_2017
rs891903	rs891903	chr5:158279638	chr5:158852630	G	A	Leg fat percentage right	-	Neale B	UKBB	European	2017	-0.008763	0.001772	7.638e-07	-	331296	0	331296	1	IVNT	Neale-B_UKBB_EUR_2017
rs891903	rs891903	chr5:158279638	chr5:158852630	G	A	Self-reported hypertension	EFO_0000537	Neale B	UKBB	European	2017	-0.00669	0.001228	5.088e-08	-	337159	87690	249469	1	risk diff	Neale-B_UKBB_EUR_2017
rs891903	rs891903	chr5:158279638	chr5:158852630	G	A	Systolic blood pressure	EFO_0006335	Neale B	UKBB	European	2017	-0.0186	0.002833	5.178e-11	-	317754	0	317754	1	IVNT	Neale-B_UKBB_EUR_2017
rs891903	rs891903	chr5:158279638	chr5:158852630	G	A	Varicose veins of lower extremities	-	Neale B	UKBB	European	2017	0.001955	0.0003987	9.43e-07	+	337199	6958	330241	1	risk diff	Neale-B_UKBB_EUR_2017
rs891903	rs891903	chr5:158279638	chr5:158852630	G	A	Vascular or heart problems diagnosed by doctor: high blood pressure	EFO_0004325	Neale B	UKBB	European	2017	-0.006679	0.001245	8.078e-08	-	336683	91033	245650	1	risk diff	Neale-B_UKBB_EUR_2017
rs891903	rs891903	chr5:158279638	chr5:158852630	G	A	Vascular or heart problems diagnosed by doctor: none of the above	-	Neale B	UKBB	European	2017	0.006325	0.001278	7.533e-07	+	336683	236530	100153	1	risk diff	Neale-B_UKBB_EUR_2017
rs11747434	rs11747434	chr5:172779211	chr5:173352208	C	T	Arm fat mass left	-	Neale B	UKBB	European	2017	0.01202	0.002674	6.983e-06	+	331164	0	331164	1	IVNT	Neale-B_UKBB_EUR_2017
rs11747434	rs11747434	chr5:172779211	chr5:173352208	C	T	Arm fat-free mass left	-	Neale B	UKBB	European	2017	0.01333	0.001734	1.5e-14	+	331159	0	331159	1	IVNT	Neale-B_UKBB_EUR_2017
rs11747434	rs11747434	chr5:172779211	chr5:173352208	C	T	Arm fat-free mass right	-	Neale B	UKBB	European	2017	0.0131	0.0017	1.314e-14	+	331221	0	331221	1	IVNT	Neale-B_UKBB_EUR_2017
rs11747434	rs11747434	chr5:172779211	chr5:173352208	C	T	Arm predicted mass left	-	Neale B	UKBB	European	2017	0.01313	0.001728	2.961e-14	+	331146	0	331146	1	IVNT	Neale-B_UKBB_EUR_2017
rs11747434	rs11747434	chr5:172779211	chr5:173352208	C	T	Arm predicted mass right	-	Neale B	UKBB	European	2017	0.01277	0.001694	4.824e-14	+	331216	0	331216	1	IVNT	Neale-B_UKBB_EUR_2017
rs11747434	rs11747434	chr5:172779211	chr5:173352208	C	T	Basal metabolic rate	EFO_0007777	Neale B	UKBB	European	2017	0.01393	0.001809	1.367e-14	+	331307	0	331307	1	IVNT	Neale-B_UKBB_EUR_2017
rs11747434	rs11747434	chr5:172779211	chr5:173352208	C	T	Comparative height size at age 10	-	Neale B	UKBB	European	2017	0.009024	0.001862	1.259e-06	+	332021	0	332021	1	-	Neale-B_UKBB_EUR_2017
rs11747434	rs11747434	chr5:172779211	chr5:173352208	C	T	Forced expiratory volume in 1-second	EFO_0004314	Neale B	UKBB	European	2017	0.01065	0.002335	5.092e-06	+	307638	0	307638	1	IVNT	Neale-B_UKBB_EUR_2017
rs11747434	rs11747434	chr5:172779211	chr5:173352208	C	T	Forced expiratory volume in 1-second, best measure	EFO_0004314	Neale B	UKBB	European	2017	0.01294	0.002568	4.705e-07	+	255492	0	255492	1	IVNT	Neale-B_UKBB_EUR_2017
rs11747434	rs11747434	chr5:172779211	chr5:173352208	C	T	Forced vital capacity, best measure	EFO_0004312	Neale B	UKBB	European	2017	0.01268	0.002431	1.84e-07	+	255492	0	255492	1	IVNT	Neale-B_UKBB_EUR_2017
rs11747434	rs11747434	chr5:172779211	chr5:173352208	C	T	Height	EFO_0004339	Neale B	UKBB	European	2017	0.01333	0.001938	6.097e-12	+	336474	0	336474	1	IVNT	Neale-B_UKBB_EUR_2017
rs11747434	rs11747434	chr5:172779211	chr5:173352208	C	T	Hip circumference	EFO_0005093	Neale B	UKBB	European	2017	0.01462	0.002701	6.262e-08	+	336601	0	336601	1	IVNT	Neale-B_UKBB_EUR_2017
rs11747434	rs11747434	chr5:172779211	chr5:173352208	C	T	Impedance of arm left	-	Neale B	UKBB	European	2017	-0.008542	0.001927	9.268e-06	-	331292	0	331292	1	IVNT	Neale-B_UKBB_EUR_2017
rs11747434	rs11747434	chr5:172779211	chr5:173352208	C	T	Impedance of arm right	-	Neale B	UKBB	European	2017	-0.01007	0.001918	1.53e-07	-	331279	0	331279	1	IVNT	Neale-B_UKBB_EUR_2017
rs11747434	rs11747434	chr5:172779211	chr5:173352208	C	T	Impedance of leg left	-	Neale B	UKBB	European	2017	-0.01241	0.002487	6.035e-07	-	331296	0	331296	1	IVNT	Neale-B_UKBB_EUR_2017
rs11747434	rs11747434	chr5:172779211	chr5:173352208	C	T	Impedance of leg right	-	Neale B	UKBB	European	2017	-0.01202	0.002468	1.116e-06	-	331301	0	331301	1	IVNT	Neale-B_UKBB_EUR_2017
rs11747434	rs11747434	chr5:172779211	chr5:173352208	C	T	Impedance of whole body	-	Neale B	UKBB	European	2017	-0.01084	0.00208	1.9e-07	-	331284	0	331284	1	IVNT	Neale-B_UKBB_EUR_2017
rs11747434	rs11747434	chr5:172779211	chr5:173352208	C	T	Leg fat-free mass left	-	Neale B	UKBB	European	2017	0.01255	0.001796	2.854e-12	+	331258	0	331258	1	IVNT	Neale-B_UKBB_EUR_2017
rs11747434	rs11747434	chr5:172779211	chr5:173352208	C	T	Leg fat-free mass right	-	Neale B	UKBB	European	2017	0.01252	0.001796	3.071e-12	+	331285	0	331285	1	IVNT	Neale-B_UKBB_EUR_2017
rs11747434	rs11747434	chr5:172779211	chr5:173352208	C	T	Leg predicted mass left	-	Neale B	UKBB	European	2017	0.01233	0.001784	4.757e-12	+	331253	0	331253	1	IVNT	Neale-B_UKBB_EUR_2017
rs11747434	rs11747434	chr5:172779211	chr5:173352208	C	T	Leg predicted mass right	-	Neale B	UKBB	European	2017	0.01243	0.001784	3.21e-12	+	331285	0	331285	1	IVNT	Neale-B_UKBB_EUR_2017
rs11747434	rs11747434	chr5:172779211	chr5:173352208	C	T	Peak expiratory flow	EFO_0009718	Neale B	UKBB	European	2017	0.01785	0.002427	1.942e-13	+	307638	0	307638	1	IVNT	Neale-B_UKBB_EUR_2017
rs11747434	rs11747434	chr5:172779211	chr5:173352208	C	T	Sitting height	EFO_0004339	Neale B	UKBB	European	2017	0.01559	0.002108	1.422e-13	+	336172	0	336172	1	IVNT	Neale-B_UKBB_EUR_2017
rs11747434	rs11747434	chr5:172779211	chr5:173352208	C	T	Trunk fat-free mass	-	Neale B	UKBB	European	2017	0.0139	0.001718	5.973e-16	+	331030	0	331030	1	IVNT	Neale-B_UKBB_EUR_2017
rs11747434	rs11747434	chr5:172779211	chr5:173352208	C	T	Trunk predicted mass	-	Neale B	UKBB	European	2017	0.01382	0.001713	6.947e-16	+	330995	0	330995	1	IVNT	Neale-B_UKBB_EUR_2017
rs11747434	rs11747434	chr5:172779211	chr5:173352208	C	T	Weight	EFO_0004338	Neale B	UKBB	European	2017	0.01506	0.002383	2.622e-10	+	336227	0	336227	1	IVNT	Neale-B_UKBB_EUR_2017
rs11747434	rs11747434	chr5:172779211	chr5:173352208	C	T	Whole body fat-free mass	-	Neale B	UKBB	European	2017	0.01341	0.001725	7.803e-15	+	331291	0	331291	1	IVNT	Neale-B_UKBB_EUR_2017
rs11747434	rs11747434	chr5:172779211	chr5:173352208	C	T	Whole body water mass	-	Neale B	UKBB	European	2017	0.01371	0.001728	2.097e-15	+	331315	0	331315	1	IVNT	Neale-B_UKBB_EUR_2017
rs12204336	rs12204336	chr6:2496694	chr6:2496460	A	G	High light scatter percentage of red cells	EFO_0004586	Astle W	27863252	European	2016	-0.0187	0.003723	5.06e-07	-	173480	0	173480	2	IVNT	Astle-W_Blood-Cell-Traits_EUR_2016
rs12204336	rs12204336	chr6:2496694	chr6:2496460	A	G	High light scatter reticulocyte count	EFO_0004586	Astle W	27863252	European	2016	-0.01799	0.003723	1.349e-06	-	173480	0	173480	2	IVNT	Astle-W_Blood-Cell-Traits_EUR_2016
rs12204336	rs12204336	chr6:2496694	chr6:2496460	A	G	Reticulocyte count	EFO_0004586	Astle W	27863252	European	2016	-0.01649	0.00373	9.884e-06	-	173480	0	173480	2	IVNT	Astle-W_Blood-Cell-Traits_EUR_2016
rs12204336	rs12204336	chr6:2496694	chr6:2496460	A	G	Reticulocyte fraction of red cells	EFO_0004586	Astle W	27863252	European	2016	-0.01785	0.003728	1.681e-06	-	173480	0	173480	2	IVNT	Astle-W_Blood-Cell-Traits_EUR_2016
rs12204336	rs12204336	chr6:2496694	chr6:2496460	A	G	Forced expiratory volume in 1-second	EFO_0004314	Neale B	UKBB	European	2017	-0.009756	0.002154	5.916e-06	-	307638	0	307638	1	IVNT	Neale-B_UKBB_EUR_2017
rs12204336	rs12204336	chr6:2496694	chr6:2496460	A	G	Heel bone mineral density	EFO_0009270	Neale B	UKBB	European	2017	-0.01937	0.003218	1.751e-09	-	194398	0	194398	1	IVNT	Neale-B_UKBB_EUR_2017
rs12204336	rs12204336	chr6:2496694	chr6:2496460	A	G	Heel bone mineral density right	EFO_0009270	Neale B	UKBB	European	2017	-0.02042	0.004279	1.832e-06	-	106251	0	106251	1	IVNT	Neale-B_UKBB_EUR_2017
rs12204336	rs12204336	chr6:2496694	chr6:2496460	A	G	Peak expiratory flow	EFO_0009718	Neale B	UKBB	European	2017	-0.012	0.002239	8.296e-08	-	307638	0	307638	1	IVNT	Neale-B_UKBB_EUR_2017
rs12204336	rs12204336	chr6:2496694	chr6:2496460	A	G	Self-reported chronic fatigue syndrome	EFO_0004540	Neale B	UKBB	European	2017	0.0007526	0.0001697	9.155e-06	+	337159	1532	335627	1	risk diff	Neale-B_UKBB_EUR_2017
rs9392172	rs9392172	chr6:7723962	chr6:7723729	C	G	Arm fat-free mass left	-	Neale B	UKBB	European	2017	-0.0172	0.001548	1.188e-28	-	331159	0	331159	1	IVNT	Neale-B_UKBB_EUR_2017
rs9392172	rs9392172	chr6:7723962	chr6:7723729	C	G	Arm fat-free mass right	-	Neale B	UKBB	European	2017	-0.01755	0.001517	6.466e-31	-	331221	0	331221	1	IVNT	Neale-B_UKBB_EUR_2017
rs9392172	rs9392172	chr6:7723962	chr6:7723729	C	G	Arm predicted mass left	-	Neale B	UKBB	European	2017	-0.01688	0.001542	7.236e-28	-	331146	0	331146	1	IVNT	Neale-B_UKBB_EUR_2017
rs9392172	rs9392172	chr6:7723962	chr6:7723729	C	G	Arm predicted mass right	-	Neale B	UKBB	European	2017	-0.01744	0.001512	9.043e-31	-	331216	0	331216	1	IVNT	Neale-B_UKBB_EUR_2017
rs9392172	rs9392172	chr6:7723962	chr6:7723729	C	G	Basal metabolic rate	EFO_0007777	Neale B	UKBB	European	2017	-0.01726	0.001615	1.146e-26	-	331307	0	331307	1	IVNT	Neale-B_UKBB_EUR_2017
rs9392172	rs9392172	chr6:7723962	chr6:7723729	C	G	Comparative height size at age 10	-	Neale B	UKBB	European	2017	-0.0238	0.001662	1.629e-46	-	332021	0	332021	1	-	Neale-B_UKBB_EUR_2017
rs9392172	rs9392172	chr6:7723962	chr6:7723729	C	G	Forced expiratory volume in 1-second, predicted	EFO_0004314	Neale B	UKBB	European	2017	-0.01931	0.002728	1.449e-12	-	110423	0	110423	1	IVNT	Neale-B_UKBB_EUR_2017
rs9392172	rs9392172	chr6:7723962	chr6:7723729	C	G	Forced expiratory volume in 1-second, predicted percentage	EFO_0004314	Neale B	UKBB	European	2017	0.02387	0.00426	2.108e-08	+	110423	0	110423	1	IVNT	Neale-B_UKBB_EUR_2017
rs9392172	rs9392172	chr6:7723962	chr6:7723729	C	G	Hand grip strength left	EFO_0006941	Neale B	UKBB	European	2017	-0.01026	0.001756	5.223e-09	-	335821	0	335821	1	IVNT	Neale-B_UKBB_EUR_2017
rs9392172	rs9392172	chr6:7723962	chr6:7723729	C	G	Hand grip strength right	EFO_0006941	Neale B	UKBB	European	2017	-0.01232	0.001759	2.472e-12	-	335842	0	335842	1	IVNT	Neale-B_UKBB_EUR_2017
rs9392172	rs9392172	chr6:7723962	chr6:7723729	C	G	Height	EFO_0004339	Neale B	UKBB	European	2017	-0.03383	0.00173	3.681e-85	-	336474	0	336474	1	IVNT	Neale-B_UKBB_EUR_2017
rs9392172	rs9392172	chr6:7723962	chr6:7723729	C	G	Leg fat-free mass left	-	Neale B	UKBB	European	2017	-0.01432	0.001604	4.257e-19	-	331258	0	331258	1	IVNT	Neale-B_UKBB_EUR_2017
rs9392172	rs9392172	chr6:7723962	chr6:7723729	C	G	Leg fat-free mass right	-	Neale B	UKBB	European	2017	-0.01467	0.001603	5.644e-20	-	331285	0	331285	1	IVNT	Neale-B_UKBB_EUR_2017
rs9392172	rs9392172	chr6:7723962	chr6:7723729	C	G	Leg predicted mass left	-	Neale B	UKBB	European	2017	-0.0143	0.001593	2.855e-19	-	331253	0	331253	1	IVNT	Neale-B_UKBB_EUR_2017
rs9392172	rs9392172	chr6:7723962	chr6:7723729	C	G	Leg predicted mass right	-	Neale B	UKBB	European	2017	-0.01479	0.001593	1.586e-20	-	331285	0	331285	1	IVNT	Neale-B_UKBB_EUR_2017
rs9392172	rs9392172	chr6:7723962	chr6:7723729	C	G	Sitting height	EFO_0004339	Neale B	UKBB	European	2017	-0.02632	0.001882	2.074e-44	-	336172	0	336172	1	IVNT	Neale-B_UKBB_EUR_2017
rs9392172	rs9392172	chr6:7723962	chr6:7723729	C	G	Trunk fat-free mass	-	Neale B	UKBB	European	2017	-0.01971	0.001534	8.789e-38	-	331030	0	331030	1	IVNT	Neale-B_UKBB_EUR_2017
rs9392172	rs9392172	chr6:7723962	chr6:7723729	C	G	Trunk predicted mass	-	Neale B	UKBB	European	2017	-0.01957	0.001529	1.687e-37	-	330995	0	330995	1	IVNT	Neale-B_UKBB_EUR_2017
rs9392172	rs9392172	chr6:7723962	chr6:7723729	C	G	Weight	EFO_0004338	Neale B	UKBB	European	2017	-0.01491	0.002128	2.448e-12	-	336227	0	336227	1	IVNT	Neale-B_UKBB_EUR_2017
rs9392172	rs9392172	chr6:7723962	chr6:7723729	C	G	Whole body fat-free mass	-	Neale B	UKBB	European	2017	-0.01793	0.00154	2.599e-31	-	331291	0	331291	1	IVNT	Neale-B_UKBB_EUR_2017
rs9392172	rs9392172	chr6:7723962	chr6:7723729	C	G	Whole body water mass	-	Neale B	UKBB	European	2017	-0.01794	0.001542	2.927e-31	-	331315	0	331315	1	IVNT	Neale-B_UKBB_EUR_2017
rs13216391	rs13216391	chr6:7789943	chr6:7789710	A	G	Height in males	EFO_0004339	GIANT	23754948	European	2013	-0.036	0.0079	6.48e-06	-	60548	0	60548	46	Z-score	GIANT_Height-M_EUR_2013
rs13216391	rs13216391	chr6:7789943	chr6:7789710	A	G	Height	EFO_0004339	GIANT	20881960	European	2010	NA	NA	3.094e-06	NA	133830	0	133830	46	Z-score	GIANT_Height_EUR_2010
rs13216391	rs13216391	chr6:7789943	chr6:7789710	A	G	Height	EFO_0004339	GIANT	23754948	European	2013	-0.02683	0.005361	5.609e-07	-	133670	0	133670	46	Z-score	GIANT_Height_EUR_2013
rs13216391	rs13216391	chr6:7789943	chr6:7789710	A	G	Height	EFO_0004339	GIANT	25282103	European	2014	-0.028	0.0039	1.2e-12	-	241446	0	241446	79	Z-score	GIANT_Height_EUR_2014
rs13216391	rs13216391	chr6:7789943	chr6:7789710	A	G	Hip circumference adjusted for BMI	EFO_0005093	GIANT	25673412	Mixed	2015	-0.027	0.0046	4.1e-09	-	212700	0	212700	109	IVNT	GIANT_HipadjBMI_Mixed_2015
rs13216391	rs13216391	chr6:7789943	chr6:7789710	A	G	Height	EFO_0004339	GIANT	20881960	European	2010	NA	NA	3.094e-06	NA	133653	-	-	-	-	GRASP
rs13216391	rs13216391	chr6:7789943	chr6:7789710	A	G	Comparative height size at age 10	-	Neale B	UKBB	European	2017	-0.01327	0.002164	8.705e-10	-	332021	0	332021	1	-	Neale-B_UKBB_EUR_2017
rs13216391	rs13216391	chr6:7789943	chr6:7789710	A	G	Height	EFO_0004339	Neale B	UKBB	European	2017	-0.02075	0.002252	3.079e-20	-	336474	0	336474	1	IVNT	Neale-B_UKBB_EUR_2017
rs13216391	rs13216391	chr6:7789943	chr6:7789710	A	G	Self-reported osteoarthritis	EFO_0002506	Neale B	UKBB	European	2017	-0.003946	0.0008791	7.175e-06	-	337159	28257	308902	1	risk diff	Neale-B_UKBB_EUR_2017
rs13216391	rs13216391	chr6:7789943	chr6:7789710	A	G	Sitting height	EFO_0004339	Neale B	UKBB	European	2017	-0.02657	0.00245	2.128e-27	-	336172	0	336172	1	IVNT	Neale-B_UKBB_EUR_2017
rs13216391	rs13216391	chr6:7789943	chr6:7789710	A	G	Trunk fat-free mass	-	Neale B	UKBB	European	2017	-0.009448	0.001996	2.221e-06	-	331030	0	331030	1	IVNT	Neale-B_UKBB_EUR_2017
rs13216391	rs13216391	chr6:7789943	chr6:7789710	A	G	Trunk predicted mass	-	Neale B	UKBB	European	2017	-0.009521	0.00199	1.717e-06	-	330995	0	330995	1	IVNT	Neale-B_UKBB_EUR_2017
rs1207776	rs1207776	chr6:22093021	chr6:22092792	T	C	Hematocrit	EFO_0004586	Astle W	27863252	European	2016	-0.01693	0.003686	4.388e-06	-	173480	0	173480	2	IVNT	Astle-W_Blood-Cell-Traits_EUR_2016
rs1207776	rs1207776	chr6:22093021	chr6:22092792	T	C	Hemoglobin concentration	EFO_0004586	Astle W	27863252	European	2016	-0.01712	0.003703	3.79e-06	-	173480	0	173480	2	IVNT	Astle-W_Blood-Cell-Traits_EUR_2016
rs1207776	rs1207776	chr6:22093021	chr6:22092792	T	C	Red blood cell count	EFO_0004586	Astle W	27863252	European	2016	-0.01877	0.003708	4.147e-07	-	173480	0	173480	2	IVNT	Astle-W_Blood-Cell-Traits_EUR_2016
rs1207776	rs1207776	chr6:22093021	chr6:22092792	T	C	Height	EFO_0004339	GIANT	25282103	European	2014	-0.014	0.0031	9.9e-06	-	252904	0	252904	79	Z-score	GIANT_Height_EUR_2014
rs1207776	rs1207776	chr6:22093021	chr6:22092792	T	C	Diastolic blood pressure	EFO_0006336	Neale B	UKBB	European	2017	-0.01207	0.002564	2.536e-06	-	317756	0	317756	1	IVNT	Neale-B_UKBB_EUR_2017
rs1207776	rs1207776	chr6:22093021	chr6:22092792	T	C	Forced expiratory volume in 1-second	EFO_0004314	Neale B	UKBB	European	2017	-0.01669	0.002167	1.369e-14	-	307638	0	307638	1	IVNT	Neale-B_UKBB_EUR_2017
rs1207776	rs1207776	chr6:22093021	chr6:22092792	T	C	Forced expiratory volume in 1-second, best measure	EFO_0004314	Neale B	UKBB	European	2017	-0.017	0.002382	9.604e-13	-	255492	0	255492	1	IVNT	Neale-B_UKBB_EUR_2017
rs1207776	rs1207776	chr6:22093021	chr6:22092792	T	C	Forced expiratory volume in 1-second, predicted percentage	EFO_0004314	Neale B	UKBB	European	2017	-0.02315	0.004437	1.82e-07	-	110423	0	110423	1	IVNT	Neale-B_UKBB_EUR_2017
rs1207776	rs1207776	chr6:22093021	chr6:22092792	T	C	Forced vital capacity	EFO_0004312	Neale B	UKBB	European	2017	-0.01423	0.002055	4.383e-12	-	307638	0	307638	1	IVNT	Neale-B_UKBB_EUR_2017
rs1207776	rs1207776	chr6:22093021	chr6:22092792	T	C	Forced vital capacity, best measure	EFO_0004312	Neale B	UKBB	European	2017	-0.01678	0.002255	9.983e-14	-	255492	0	255492	1	IVNT	Neale-B_UKBB_EUR_2017
rs1207776	rs1207776	chr6:22093021	chr6:22092792	T	C	Height	EFO_0004339	Neale B	UKBB	European	2017	-0.009243	0.001798	2.741e-07	-	336474	0	336474	1	IVNT	Neale-B_UKBB_EUR_2017
rs1207776	rs1207776	chr6:22093021	chr6:22092792	T	C	Pain type experienced in last month: headache	EFO_0003843	Neale B	UKBB	European	2017	0.004594	0.00101	5.393e-06	+	336650	66967	269683	1	risk diff	Neale-B_UKBB_EUR_2017
rs1207776	rs1207776	chr6:22093021	chr6:22092792	T	C	Peak expiratory flow	EFO_0009718	Neale B	UKBB	European	2017	-0.0142	0.002253	2.877e-10	-	307638	0	307638	1	IVNT	Neale-B_UKBB_EUR_2017
rs1207776	rs1207776	chr6:22093021	chr6:22092792	T	C	Self-reported hypertension	EFO_0000537	Neale B	UKBB	European	2017	-0.005193	0.00111	2.911e-06	-	337159	87690	249469	1	risk diff	Neale-B_UKBB_EUR_2017
rs1207776	rs1207776	chr6:22093021	chr6:22092792	T	C	Systolic blood pressure	EFO_0006335	Neale B	UKBB	European	2017	-0.01237	0.002563	1.401e-06	-	317754	0	317754	1	IVNT	Neale-B_UKBB_EUR_2017
rs72845046	rs72845046	chr6:27575268	chr6:27607489	A	T	Basophil count	EFO_0004586	Astle W	27863252	European	2016	-0.03248	0.005394	1.721e-09	-	173480	0	173480	2	IVNT	Astle-W_Blood-Cell-Traits_EUR_2016
rs72845046	rs72845046	chr6:27575268	chr6:27607489	A	T	Eosinophil count	EFO_0004586	Astle W	27863252	European	2016	-0.05546	0.005499	6.336e-24	-	173480	0	173480	2	IVNT	Astle-W_Blood-Cell-Traits_EUR_2016
rs72845046	rs72845046	chr6:27575268	chr6:27607489	A	T	Eosinophil percentage of granulocytes	EFO_0004586	Astle W	27863252	European	2016	-0.0343	0.005517	5.054e-10	-	173480	0	173480	2	IVNT	Astle-W_Blood-Cell-Traits_EUR_2016
rs72845046	rs72845046	chr6:27575268	chr6:27607489	A	T	Eosinophil percentage of white cells	EFO_0004586	Astle W	27863252	European	2016	-0.03134	0.005493	1.158e-08	-	173480	0	173480	2	IVNT	Astle-W_Blood-Cell-Traits_EUR_2016
rs72845046	rs72845046	chr6:27575268	chr6:27607489	A	T	Granulocyte count	EFO_0004586	Astle W	27863252	European	2016	-0.04779	0.005533	5.761e-18	-	173480	0	173480	2	IVNT	Astle-W_Blood-Cell-Traits_EUR_2016
rs72845046	rs72845046	chr6:27575268	chr6:27607489	A	T	Hematocrit	EFO_0004586	Astle W	27863252	European	2016	-0.04509	0.005442	1.184e-16	-	173480	0	173480	2	IVNT	Astle-W_Blood-Cell-Traits_EUR_2016
rs72845046	rs72845046	chr6:27575268	chr6:27607489	A	T	Hemoglobin concentration	EFO_0004586	Astle W	27863252	European	2016	-0.05397	0.005468	5.563e-23	-	173480	0	173480	2	IVNT	Astle-W_Blood-Cell-Traits_EUR_2016
rs72845046	rs72845046	chr6:27575268	chr6:27607489	A	T	High light scatter reticulocyte count	EFO_0004586	Astle W	27863252	European	2016	-0.02768	0.005525	5.469e-07	-	173480	0	173480	2	IVNT	Astle-W_Blood-Cell-Traits_EUR_2016
rs72845046	rs72845046	chr6:27575268	chr6:27607489	A	T	Lymphocyte count	EFO_0004586	Astle W	27863252	European	2016	-0.07723	0.00555	5.236e-44	-	173480	0	173480	2	IVNT	Astle-W_Blood-Cell-Traits_EUR_2016
rs72845046	rs72845046	chr6:27575268	chr6:27607489	A	T	Mean corpuscular hemoglobin	EFO_0004586	Astle W	27863252	European	2016	-0.02928	0.005446	7.576e-08	-	173480	0	173480	2	IVNT	Astle-W_Blood-Cell-Traits_EUR_2016
rs72845046	rs72845046	chr6:27575268	chr6:27607489	A	T	Mean corpuscular hemoglobin concentration	EFO_0004586	Astle W	27863252	European	2016	-0.02771	0.005341	2.116e-07	-	173480	0	173480	2	IVNT	Astle-W_Blood-Cell-Traits_EUR_2016
rs72845046	rs72845046	chr6:27575268	chr6:27607489	A	T	Monocyte count	EFO_0004586	Astle W	27863252	European	2016	-0.05834	0.005509	3.329e-26	-	173480	0	173480	2	IVNT	Astle-W_Blood-Cell-Traits_EUR_2016
rs72845046	rs72845046	chr6:27575268	chr6:27607489	A	T	Myeloid white cell count	EFO_0004586	Astle W	27863252	European	2016	-0.05171	0.005548	1.166e-20	-	173480	0	173480	2	IVNT	Astle-W_Blood-Cell-Traits_EUR_2016
rs72845046	rs72845046	chr6:27575268	chr6:27607489	A	T	Neutrophil count	EFO_0004586	Astle W	27863252	European	2016	-0.04221	0.005521	2.078e-14	-	173480	0	173480	2	IVNT	Astle-W_Blood-Cell-Traits_EUR_2016
rs72845046	rs72845046	chr6:27575268	chr6:27607489	A	T	Neutrophil percentage of granulocytes	EFO_0004586	Astle W	27863252	European	2016	0.03313	0.005517	1.905e-09	+	173480	0	173480	2	IVNT	Astle-W_Blood-Cell-Traits_EUR_2016
rs72845046	rs72845046	chr6:27575268	chr6:27607489	A	T	Neutrophil percentage of white cells	EFO_0004586	Astle W	27863252	European	2016	0.02817	0.005501	3.036e-07	+	173480	0	173480	2	IVNT	Astle-W_Blood-Cell-Traits_EUR_2016
rs72845046	rs72845046	chr6:27575268	chr6:27607489	A	T	Red blood cell count	EFO_0004586	Astle W	27863252	European	2016	-0.02721	0.005476	6.707e-07	-	173480	0	173480	2	IVNT	Astle-W_Blood-Cell-Traits_EUR_2016
rs72845046	rs72845046	chr6:27575268	chr6:27607489	A	T	Red cell distribution width	EFO_0004586	Astle W	27863252	European	2016	0.0411	0.005458	5.057e-14	+	173480	0	173480	2	IVNT	Astle-W_Blood-Cell-Traits_EUR_2016
rs72845046	rs72845046	chr6:27575268	chr6:27607489	A	T	Reticulocyte count	EFO_0004586	Astle W	27863252	European	2016	-0.04646	0.005535	4.721e-17	-	173480	0	173480	2	IVNT	Astle-W_Blood-Cell-Traits_EUR_2016
rs72845046	rs72845046	chr6:27575268	chr6:27607489	A	T	Reticulocyte fraction of red cells	EFO_0004586	Astle W	27863252	European	2016	-0.04095	0.005532	1.325e-13	-	173480	0	173480	2	IVNT	Astle-W_Blood-Cell-Traits_EUR_2016
rs72845046	rs72845046	chr6:27575268	chr6:27607489	A	T	Sum basophil neutrophil counts	EFO_0004586	Astle W	27863252	European	2016	-0.04365	0.005529	2.909e-15	-	173480	0	173480	2	IVNT	Astle-W_Blood-Cell-Traits_EUR_2016
rs72845046	rs72845046	chr6:27575268	chr6:27607489	A	T	Sum eosinophil basophil counts	EFO_0004586	Astle W	27863252	European	2016	-0.05785	0.005504	7.728e-26	-	173480	0	173480	2	IVNT	Astle-W_Blood-Cell-Traits_EUR_2016
rs72845046	rs72845046	chr6:27575268	chr6:27607489	A	T	Sum neutrophil eosinophil counts	EFO_0004586	Astle W	27863252	European	2016	-0.04635	0.005526	4.932e-17	-	173480	0	173480	2	IVNT	Astle-W_Blood-Cell-Traits_EUR_2016
rs72845046	rs72845046	chr6:27575268	chr6:27607489	A	T	White blood cell count	EFO_0004586	Astle W	27863252	European	2016	-0.0729	0.005526	9.6e-40	-	173480	0	173480	2	IVNT	Astle-W_Blood-Cell-Traits_EUR_2016
rs72845046	rs72845046	chr6:27575268	chr6:27607489	A	T	IgA deficiency	EFO_1001929	Bronson P	27723758	European	2016	0.7907	0.07289	2.062e-27	+	6487	1635	4852	7	log OR	Bronson-P_IgAD_EUR_2016
rs72845046	rs72845046	chr6:27575268	chr6:27607489	A	T	Primary sclerosing cholangitis	EFO_0004268	Ji S	27992413	European	2017	0.7807	0.042	4.915e-82	+	14890	2871	12019	3	log OR	Ji-S_PSC_EUR_2017
rs72845046	rs72845046	chr6:27575268	chr6:27607489	A	T	Asthma	EFO_0000270	Neale B	UKBB	European	2017	0.006863	0.001204	1.205e-08	+	336782	38791	297991	1	risk diff	Neale-B_UKBB_EUR_2017
rs72845046	rs72845046	chr6:27575268	chr6:27607489	A	T	Comparative body size at age 10	-	Neale B	UKBB	European	2017	0.01645	0.002575	1.658e-10	+	331693	0	331693	1	-	Neale-B_UKBB_EUR_2017
rs72845046	rs72845046	chr6:27575268	chr6:27607489	A	T	Diastolic blood pressure	EFO_0006336	Neale B	UKBB	European	2017	-0.02075	0.003811	5.187e-08	-	317756	0	317756	1	IVNT	Neale-B_UKBB_EUR_2017
rs72845046	rs72845046	chr6:27575268	chr6:27607489	A	T	Doctor diagnosed sarcoidosis	-	Neale B	UKBB	European	2017	0.003361	0.0004876	5.495e-12	+	83529	349	83180	1	risk diff	Neale-B_UKBB_EUR_2017
rs72845046	rs72845046	chr6:27575268	chr6:27607489	A	T	Fluid intelligence score	-	Neale B	UKBB	European	2017	0.08268	0.01397	3.228e-09	+	108818	0	108818	1	-	Neale-B_UKBB_EUR_2017
rs72845046	rs72845046	chr6:27575268	chr6:27607489	A	T	Forced expiratory volume in 1-second	EFO_0004314	Neale B	UKBB	European	2017	-0.02747	0.003216	1.342e-17	-	307638	0	307638	1	IVNT	Neale-B_UKBB_EUR_2017
rs72845046	rs72845046	chr6:27575268	chr6:27607489	A	T	Forced expiratory volume in 1-second, best measure	EFO_0004314	Neale B	UKBB	European	2017	-0.02648	0.003532	6.563e-14	-	255492	0	255492	1	IVNT	Neale-B_UKBB_EUR_2017
rs72845046	rs72845046	chr6:27575268	chr6:27607489	A	T	Forced expiratory volume in 1-second, predicted percentage	EFO_0004314	Neale B	UKBB	European	2017	-0.05955	0.006543	9.034e-20	-	110423	0	110423	1	IVNT	Neale-B_UKBB_EUR_2017
rs72845046	rs72845046	chr6:27575268	chr6:27607489	A	T	Forced vital capacity	EFO_0004312	Neale B	UKBB	European	2017	-0.02059	0.00305	1.455e-11	-	307638	0	307638	1	IVNT	Neale-B_UKBB_EUR_2017
rs72845046	rs72845046	chr6:27575268	chr6:27607489	A	T	Forced vital capacity, best measure	EFO_0004312	Neale B	UKBB	European	2017	-0.01899	0.003345	1.375e-08	-	255492	0	255492	1	IVNT	Neale-B_UKBB_EUR_2017
rs72845046	rs72845046	chr6:27575268	chr6:27607489	A	T	Frequency of unenthusiasm or disinterest in last 2 weeks	-	Neale B	UKBB	European	2017	-0.01154	0.002262	3.361e-07	-	326730	0	326730	1	-	Neale-B_UKBB_EUR_2017
rs72845046	rs72845046	chr6:27575268	chr6:27607489	A	T	Guilty feelings	-	Neale B	UKBB	European	2017	-0.008329	0.001702	9.915e-07	-	328769	92945	235824	1	risk diff	Neale-B_UKBB_EUR_2017
rs72845046	rs72845046	chr6:27575268	chr6:27607489	A	T	Hearing difficulty or problems with background noise	EFO_0004238	Neale B	UKBB	European	2017	-0.01063	0.001834	6.807e-09	-	330759	125089	205670	1	risk diff	Neale-B_UKBB_EUR_2017
rs72845046	rs72845046	chr6:27575268	chr6:27607489	A	T	Heel bone mineral density	EFO_0009270	Neale B	UKBB	European	2017	0.0256	0.004814	1.045e-07	+	194398	0	194398	1	IVNT	Neale-B_UKBB_EUR_2017
rs72845046	rs72845046	chr6:27575268	chr6:27607489	A	T	Heel bone mineral density right	EFO_0009270	Neale B	UKBB	European	2017	0.02859	0.00642	8.448e-06	+	106251	0	106251	1	IVNT	Neale-B_UKBB_EUR_2017
rs72845046	rs72845046	chr6:27575268	chr6:27607489	A	T	Hip circumference	EFO_0005093	Neale B	UKBB	European	2017	0.01856	0.003723	6.175e-07	+	336601	0	336601	1	IVNT	Neale-B_UKBB_EUR_2017
rs72845046	rs72845046	chr6:27575268	chr6:27607489	A	T	Hyperplasia of prostate	EFO_0009555	Neale B	UKBB	European	2017	-0.001959	0.0003603	5.405e-08	-	337199	3140	334059	1	risk diff	Neale-B_UKBB_EUR_2017
rs72845046	rs72845046	chr6:27575268	chr6:27607489	A	T	Inguinal hernia	-	Neale B	UKBB	European	2017	-0.002668	0.0005941	7.092e-06	-	337199	8815	328384	1	risk diff	Neale-B_UKBB_EUR_2017
rs72845046	rs72845046	chr6:27575268	chr6:27607489	A	T	Intestinal malabsorption	EFO_0009554	Neale B	UKBB	European	2017	0.00218	0.0001621	2.956e-41	+	337199	624	336575	1	risk diff	Neale-B_UKBB_EUR_2017
rs72845046	rs72845046	chr6:27575268	chr6:27607489	A	T	Leg fat mass left	-	Neale B	UKBB	European	2017	0.01453	0.002971	1.006e-06	+	331275	0	331275	1	IVNT	Neale-B_UKBB_EUR_2017
rs72845046	rs72845046	chr6:27575268	chr6:27607489	A	T	Leg fat mass right	-	Neale B	UKBB	European	2017	0.01446	0.003005	1.491e-06	+	331293	0	331293	1	IVNT	Neale-B_UKBB_EUR_2017
rs72845046	rs72845046	chr6:27575268	chr6:27607489	A	T	Medication for pain relief, constipation, heartburn: none of the above	EFO_0007056	Neale B	UKBB	European	2017	0.01178	0.001882	3.931e-10	+	333581	184936	148645	1	risk diff	Neale-B_UKBB_EUR_2017
rs72845046	rs72845046	chr6:27575268	chr6:27607489	A	T	Medication for pain relief, constipation, heartburn: paracetamol	EFO_0007056	Neale B	UKBB	European	2017	-0.01028	0.001556	3.911e-11	-	333581	72882	260699	1	risk diff	Neale-B_UKBB_EUR_2017
rs72845046	rs72845046	chr6:27575268	chr6:27607489	A	T	Mouth or teeth dental problems: dentures	-	Neale B	UKBB	European	2017	0.00989	0.001413	2.558e-12	+	336138	56894	279244	1	risk diff	Neale-B_UKBB_EUR_2017
rs72845046	rs72845046	chr6:27575268	chr6:27607489	A	T	Mouth or teeth dental problems: mouth ulcers	-	Neale B	UKBB	European	2017	-0.005242	0.001144	4.598e-06	-	336138	34398	301740	1	risk diff	Neale-B_UKBB_EUR_2017
rs72845046	rs72845046	chr6:27575268	chr6:27607489	A	T	Nervous feelings	-	Neale B	UKBB	European	2017	-0.007285	0.001616	6.553e-06	-	328725	77767	250958	1	risk diff	Neale-B_UKBB_EUR_2017
rs72845046	rs72845046	chr6:27575268	chr6:27607489	A	T	Number of days or week of moderate physical activity 10+ minutes	EFO_0008002	Neale B	UKBB	European	2017	-0.0456	0.008998	4.036e-07	-	321309	0	321309	1	-	Neale-B_UKBB_EUR_2017
rs72845046	rs72845046	chr6:27575268	chr6:27607489	A	T	Number of unsuccessful stop-smoking attempts	EFO_0005671	Neale B	UKBB	European	2017	-0.03091	0.006319	1.006e-06	-	75135	0	75135	1	IVNT	Neale-B_UKBB_EUR_2017
rs72845046	rs72845046	chr6:27575268	chr6:27607489	A	T	Pain type experienced in last month: headache	EFO_0003843	Neale B	UKBB	European	2017	-0.008646	0.0015	8.195e-09	-	336650	66967	269683	1	risk diff	Neale-B_UKBB_EUR_2017
rs72845046	rs72845046	chr6:27575268	chr6:27607489	A	T	Peak expiratory flow	EFO_0009718	Neale B	UKBB	European	2017	-0.0263	0.003343	3.576e-15	-	307638	0	307638	1	IVNT	Neale-B_UKBB_EUR_2017
rs72845046	rs72845046	chr6:27575268	chr6:27607489	A	T	Potassium in urine	EFO_0009283	Neale B	UKBB	European	2017	-0.02102	0.003776	2.59e-08	-	326816	0	326816	1	IVNT	Neale-B_UKBB_EUR_2017
rs72845046	rs72845046	chr6:27575268	chr6:27607489	A	T	Seen a psychiatrist for nerves, anxiety, tension or depression	EFO_0009821	Neale B	UKBB	European	2017	-0.006961	0.001196	5.937e-09	-	335888	38008	297880	1	risk diff	Neale-B_UKBB_EUR_2017
rs72845046	rs72845046	chr6:27575268	chr6:27607489	A	T	Seen doctor for nerves, anxiety, tension or depression	EFO_0009820	Neale B	UKBB	European	2017	-0.01144	0.001774	1.111e-10	-	335108	115328	219780	1	risk diff	Neale-B_UKBB_EUR_2017
rs72845046	rs72845046	chr6:27575268	chr6:27607489	A	T	Self-reported asthma	EFO_0000270	Neale B	UKBB	European	2017	0.006535	0.001206	6.077e-08	+	337159	39049	298110	1	risk diff	Neale-B_UKBB_EUR_2017
rs72845046	rs72845046	chr6:27575268	chr6:27607489	A	T	Self-reported enlarged prostate	-	Neale B	UKBB	European	2017	-0.002022	0.0004344	3.251e-06	-	337159	4609	332550	1	risk diff	Neale-B_UKBB_EUR_2017
rs72845046	rs72845046	chr6:27575268	chr6:27607489	A	T	Self-reported hyperthyroidism or thyrotoxicosis	EFO_0004705;EFO_0004283	Neale B	UKBB	European	2017	0.003306	0.0003262	3.89e-24	+	337159	2547	334612	1	risk diff	Neale-B_UKBB_EUR_2017
rs72845046	rs72845046	chr6:27575268	chr6:27607489	A	T	Self-reported hypothyroidism or myxoedema	EFO_0004705;EFO_1001055	Neale B	UKBB	European	2017	0.004049	0.0008027	4.555e-07	+	337159	16376	320783	1	risk diff	Neale-B_UKBB_EUR_2017
rs72845046	rs72845046	chr6:27575268	chr6:27607489	A	T	Self-reported malabsorption or coeliac disease	EFO_0001060	Neale B	UKBB	European	2017	0.006666	0.0002467	1.211e-160	+	337159	1452	335707	1	risk diff	Neale-B_UKBB_EUR_2017
rs72845046	rs72845046	chr6:27575268	chr6:27607489	A	T	Self-reported sarcoidosis	-	Neale B	UKBB	European	2017	0.001123	0.0001654	1.142e-11	+	337159	650	336509	1	risk diff	Neale-B_UKBB_EUR_2017
rs72845046	rs72845046	chr6:27575268	chr6:27607489	A	T	Self-reported sjogrens syndrome or sicca syndrome	EFO_0000699	Neale B	UKBB	European	2017	0.0005058	0.0001126	7.089e-06	+	337159	301	336858	1	risk diff	Neale-B_UKBB_EUR_2017
rs72845046	rs72845046	chr6:27575268	chr6:27607489	A	T	Self-reported systemic lupus erythematosis or sle	EFO_0002690	Neale B	UKBB	European	2017	0.0006375	0.0001242	2.844e-07	+	337159	366	336793	1	risk diff	Neale-B_UKBB_EUR_2017
rs72845046	rs72845046	chr6:27575268	chr6:27607489	A	T	Sitting height	EFO_0004339	Neale B	UKBB	European	2017	0.0163	0.002905	2.029e-08	+	336172	0	336172	1	IVNT	Neale-B_UKBB_EUR_2017
rs72845046	rs72845046	chr6:27575268	chr6:27607489	A	T	Started insulin within one year diagnosis of diabetes	EFO_0000400	Neale B	UKBB	European	2017	0.02516	0.00562	7.61e-06	+	15397	1872	13525	1	risk diff	Neale-B_UKBB_EUR_2017
rs72845046	rs72845046	chr6:27575268	chr6:27607489	A	T	Time spent using computer	-	Neale B	UKBB	European	2017	-0.01546	0.003337	3.603e-06	-	261987	0	261987	1	-	Neale-B_UKBB_EUR_2017
rs72845046	rs72845046	chr6:27575268	chr6:27607489	A	T	Treatment with insulin	EFO_0007056	Neale B	UKBB	European	2017	0.002457	0.0004488	4.399e-08	+	180203	1377	178826	1	risk diff	Neale-B_UKBB_EUR_2017
rs72845046	rs72845046	chr6:27575268	chr6:27607489	A	T	Treatment with insulin product	EFO_0007056	Neale B	UKBB	European	2017	0.002606	0.0003722	2.555e-12	+	337159	3319	333840	1	risk diff	Neale-B_UKBB_EUR_2017
rs72845046	rs72845046	chr6:27575268	chr6:27607489	A	T	Treatment with levothyroxine sodium	EFO_0007056	Neale B	UKBB	European	2017	0.004568	0.0007397	6.601e-10	+	337159	13717	323442	1	risk diff	Neale-B_UKBB_EUR_2017
rs72845046	rs72845046	chr6:27575268	chr6:27607489	A	T	Treatment with paracetamol	EFO_0007056	Neale B	UKBB	European	2017	-0.007273	0.001453	5.598e-07	-	337159	62050	275109	1	risk diff	Neale-B_UKBB_EUR_2017
rs72845046	rs72845046	chr6:27575268	chr6:27607489	A	T	Trunk fat mass	EFO_0005409	Neale B	UKBB	European	2017	0.01869	0.003785	7.836e-07	+	331093	0	331093	1	IVNT	Neale-B_UKBB_EUR_2017
rs72845046	rs72845046	chr6:27575268	chr6:27607489	A	T	Unspecified haematuria	-	Neale B	UKBB	European	2017	-0.003402	0.0005509	6.575e-10	-	337199	7363	329836	1	risk diff	Neale-B_UKBB_EUR_2017
rs72845046	rs72845046	chr6:27575268	chr6:27607489	A	T	Weight	EFO_0004338	Neale B	UKBB	European	2017	0.01649	0.003285	5.21e-07	+	336227	0	336227	1	IVNT	Neale-B_UKBB_EUR_2017
rs72845046	rs72845046	chr6:27575268	chr6:27607489	A	T	Whole body fat mass	-	Neale B	UKBB	European	2017	0.01671	0.003667	5.202e-06	+	330762	0	330762	1	IVNT	Neale-B_UKBB_EUR_2017
rs72845046	rs72845046	chr6:27575268	chr6:27607489	A	T	Why stopped smoking: health precaution	EFO_0005671	Neale B	UKBB	European	2017	-0.01715	0.003715	3.911e-06	-	82082	51560	30522	1	risk diff	Neale-B_UKBB_EUR_2017
rs72845046	rs72845046	chr6:27575268	chr6:27607489	A	T	Schizophrenia	EFO_0000692	PGC	25056061	Mixed	2014	-0.2104	0.0199	3.978e-26	-	82315	35476	46839	49	log OR	PGC_Schizophrenia_Mixed_2014
rs4959021	rs4959021	chr6:31981146	chr6:32013369	C	T	Basophil count	EFO_0004586	Astle W	27863252	European	2016	0.02502	0.004403	1.316e-08	+	173480	0	173480	2	IVNT	Astle-W_Blood-Cell-Traits_EUR_2016
rs4959021	rs4959021	chr6:31981146	chr6:32013369	C	T	Eosinophil count	EFO_0004586	Astle W	27863252	European	2016	0.05681	0.004486	9.612e-37	+	173480	0	173480	2	IVNT	Astle-W_Blood-Cell-Traits_EUR_2016
rs4959021	rs4959021	chr6:31981146	chr6:32013369	C	T	Eosinophil percentage of granulocytes	EFO_0004586	Astle W	27863252	European	2016	0.03539	0.004502	3.771e-15	+	173480	0	173480	2	IVNT	Astle-W_Blood-Cell-Traits_EUR_2016
rs4959021	rs4959021	chr6:31981146	chr6:32013369	C	T	Eosinophil percentage of white cells	EFO_0004586	Astle W	27863252	European	2016	0.04011	0.004482	3.621e-19	+	173480	0	173480	2	IVNT	Astle-W_Blood-Cell-Traits_EUR_2016
rs4959021	rs4959021	chr6:31981146	chr6:32013369	C	T	Granulocyte count	EFO_0004586	Astle W	27863252	European	2016	0.0461	0.004516	1.84e-24	+	173480	0	173480	2	IVNT	Astle-W_Blood-Cell-Traits_EUR_2016
rs4959021	rs4959021	chr6:31981146	chr6:32013369	C	T	Granulocyte percentage of myeloid white cells	EFO_0004586	Astle W	27863252	European	2016	0.02585	0.004495	8.877e-09	+	173480	0	173480	2	IVNT	Astle-W_Blood-Cell-Traits_EUR_2016
rs4959021	rs4959021	chr6:31981146	chr6:32013369	C	T	Lymphocyte count	EFO_0004586	Astle W	27863252	European	2016	0.03722	0.00453	2.101e-16	+	173480	0	173480	2	IVNT	Astle-W_Blood-Cell-Traits_EUR_2016
rs4959021	rs4959021	chr6:31981146	chr6:32013369	C	T	Monocyte percentage of white cells	EFO_0004586	Astle W	27863252	European	2016	-0.0268	0.004483	2.235e-09	-	173480	0	173480	2	IVNT	Astle-W_Blood-Cell-Traits_EUR_2016
rs4959021	rs4959021	chr6:31981146	chr6:32013369	C	T	Myeloid white cell count	EFO_0004586	Astle W	27863252	European	2016	0.04544	0.004527	1.048e-23	+	173480	0	173480	2	IVNT	Astle-W_Blood-Cell-Traits_EUR_2016
rs4959021	rs4959021	chr6:31981146	chr6:32013369	C	T	Neutrophil count	EFO_0004586	Astle W	27863252	European	2016	0.0422	0.004505	7.442e-21	+	173480	0	173480	2	IVNT	Astle-W_Blood-Cell-Traits_EUR_2016
rs4959021	rs4959021	chr6:31981146	chr6:32013369	C	T	Neutrophil percentage of granulocytes	EFO_0004586	Astle W	27863252	European	2016	-0.03297	0.004502	2.413e-13	-	173480	0	173480	2	IVNT	Astle-W_Blood-Cell-Traits_EUR_2016
rs4959021	rs4959021	chr6:31981146	chr6:32013369	C	T	Sum basophil neutrophil counts	EFO_0004586	Astle W	27863252	European	2016	0.04195	0.004513	1.453e-20	+	173480	0	173480	2	IVNT	Astle-W_Blood-Cell-Traits_EUR_2016
rs4959021	rs4959021	chr6:31981146	chr6:32013369	C	T	Sum eosinophil basophil counts	EFO_0004586	Astle W	27863252	European	2016	0.05767	0.004491	9.539e-38	+	173480	0	173480	2	IVNT	Astle-W_Blood-Cell-Traits_EUR_2016
rs4959021	rs4959021	chr6:31981146	chr6:32013369	C	T	Sum neutrophil eosinophil counts	EFO_0004586	Astle W	27863252	European	2016	0.04623	0.004509	1.161e-24	+	173480	0	173480	2	IVNT	Astle-W_Blood-Cell-Traits_EUR_2016
rs4959021	rs4959021	chr6:31981146	chr6:32013369	C	T	White blood cell count	EFO_0004586	Astle W	27863252	European	2016	0.05262	0.004508	1.756e-31	+	173480	0	173480	2	IVNT	Astle-W_Blood-Cell-Traits_EUR_2016
rs4959021	rs4959021	chr6:31981146	chr6:32013369	C	T	IgA deficiency	EFO_1001929	Bronson P	27723758	European	2016	0.6425	0.07271	9.872e-19	+	6487	1635	4852	7	log OR	Bronson-P_IgAD_EUR_2016
rs4959021	rs4959021	chr6:31981146	chr6:32013369	C	T	Type II diabetes adjusted for BMI	EFO_0001360	DIAGRAM	28566273	European	2017	0.089	0.019	5.3e-06	+	159208	26676	132532	18	log OR	DIAGRAM_T2D-adjusted-BMI_EUR_2017
rs4959021	rs4959021	chr6:31981146	chr6:32013369	C	T	Ulcerative colitis	EFO_0000729	IBDGC	26192919	European	2015	-0.171	0.0292	4.754e-09	-	27432	6968	20464	8	log OR	IBDGC_Ulcerative-Colitis_EUR_2015
rs4959021	rs4959021	chr6:31981146	chr6:32013369	C	T	Itch intensity from mosquito bite	EFO_0008377	Jones AV	28199695	European	2017	-0.04682	0.00522	3e-19	-	-	-	-	-	unit increase	NHGRI-EBI_GWAS_Catalog
rs4959021	rs4959021	chr6:31981146	chr6:32013369	C	T	Itch intensity from mosquito bite adjusted by bite size	EFO_0008377;EFO_0008378	Jones AV	28199695	European	2017	-0.02687	0.00448	2e-09	-	-	-	-	-	unit increase	NHGRI-EBI_GWAS_Catalog
rs4959021	rs4959021	chr6:31981146	chr6:32013369	C	T	Itch intensity from mosquito bite adjusted by bite size	EFO_0008377;EFO_0008378	Jones AV	28199695	European	2017	-0.03222	0.00641	5e-07	-	-	-	-	-	unit increase	NHGRI-EBI_GWAS_Catalog
rs4959021	rs4959021	chr6:31981146	chr6:32013369	C	T	Itch intensity from mosquito bite adjusted by bite size	EFO_0008377;EFO_0008378	Jones AV	28199695	European	2017	-0.02329	0.0049	2e-06	-	-	-	-	-	unit increase	NHGRI-EBI_GWAS_Catalog
rs4959021	rs4959021	chr6:31981146	chr6:32013369	C	T	Rheumatoid arthritis	EFO_0000685	Okada Y	24390342	East Asian	2014	0.2614	0.03932	4.6e-11	+	22515	4873	17642	4	log OR	Okada-Y_RA_EAS_2014
rs4959021	rs4959021	chr6:31981146	chr6:32013369	C	T	Rheumatoid arthritis	EFO_0000685	Okada Y	24390342	European	2014	0.3011	0.02399	1.9e-35	+	58284	14361	43923	18	log OR	Okada-Y_RA_EUR_2014
rs4959021	rs4959021	chr6:31981146	chr6:32013369	C	T	Rheumatoid arthritis	EFO_0000685	Okada Y	24390342	Mixed	2014	0.2877	0.02042	1.8e-44	+	80799	19234	61565	22	log OR	Okada-Y_RA_Mixed_2014
rs10214450	rs10214450	chr6:34190449	chr6:34222672	C	T	High light scatter reticulocyte count	EFO_0004586	Astle W	27863252	European	2016	-0.03843	0.008424	5.072e-06	-	173480	0	173480	2	IVNT	Astle-W_Blood-Cell-Traits_EUR_2016
rs10214450	rs10214450	chr6:34190449	chr6:34222672	C	T	Mean corpuscular hemoglobin	EFO_0004586	Astle W	27863252	European	2016	0.03978	0.008291	1.597e-06	+	173480	0	173480	2	IVNT	Astle-W_Blood-Cell-Traits_EUR_2016
rs10214450	rs10214450	chr6:34190449	chr6:34222672	C	T	Mean corpuscular volume	EFO_0004586	Astle W	27863252	European	2016	0.05485	0.008267	3.243e-11	+	173480	0	173480	2	IVNT	Astle-W_Blood-Cell-Traits_EUR_2016
rs10214450	rs10214450	chr6:34190449	chr6:34222672	C	T	Red blood cell count	EFO_0004586	Astle W	27863252	European	2016	-0.05099	0.008339	9.69e-10	-	173480	0	173480	2	IVNT	Astle-W_Blood-Cell-Traits_EUR_2016
rs10214450	rs10214450	chr6:34190449	chr6:34222672	C	T	Reticulocyte count	EFO_0004586	Astle W	27863252	European	2016	-0.04168	0.00844	7.88e-07	-	173480	0	173480	2	IVNT	Astle-W_Blood-Cell-Traits_EUR_2016
rs10214450	rs10214450	chr6:34190449	chr6:34222672	C	T	Birth weight	EFO_0004344	Neale B	UKBB	European	2017	-0.05496	0.0074	1.116e-13	-	193063	0	193063	1	IVNT	Neale-B_UKBB_EUR_2017
rs10214450	rs10214450	chr6:34190449	chr6:34222672	C	T	Birth weight of first child	EFO_0004344	Neale B	UKBB	European	2017	-0.07846	0.0104	4.699e-14	-	145558	0	145558	1	-	Neale-B_UKBB_EUR_2017
rs10214450	rs10214450	chr6:34190449	chr6:34222672	C	T	Comparative height size at age 10	-	Neale B	UKBB	European	2017	-0.03349	0.003884	6.508e-18	-	332021	0	332021	1	-	Neale-B_UKBB_EUR_2017
rs10214450	rs10214450	chr6:34190449	chr6:34222672	C	T	Forced expiratory volume in 1-second	EFO_0004314	Neale B	UKBB	European	2017	-0.04247	0.004877	3.105e-18	-	307638	0	307638	1	IVNT	Neale-B_UKBB_EUR_2017
rs10214450	rs10214450	chr6:34190449	chr6:34222672	C	T	Forced expiratory volume in 1-second, best measure	EFO_0004314	Neale B	UKBB	European	2017	-0.05043	0.005368	5.772e-21	-	255492	0	255492	1	IVNT	Neale-B_UKBB_EUR_2017
rs10214450	rs10214450	chr6:34190449	chr6:34222672	C	T	Forced expiratory volume in 1-second, predicted	EFO_0004314	Neale B	UKBB	European	2017	-0.03185	0.006415	6.909e-07	-	110423	0	110423	1	IVNT	Neale-B_UKBB_EUR_2017
rs10214450	rs10214450	chr6:34190449	chr6:34222672	C	T	Forced expiratory volume in 1-second, predicted percentage	EFO_0004314	Neale B	UKBB	European	2017	-0.04635	0.01002	3.728e-06	-	110423	0	110423	1	IVNT	Neale-B_UKBB_EUR_2017
rs10214450	rs10214450	chr6:34190449	chr6:34222672	C	T	Forced vital capacity	EFO_0004312	Neale B	UKBB	European	2017	-0.03819	0.004624	1.48e-16	-	307638	0	307638	1	IVNT	Neale-B_UKBB_EUR_2017
rs10214450	rs10214450	chr6:34190449	chr6:34222672	C	T	Forced vital capacity, best measure	EFO_0004312	Neale B	UKBB	European	2017	-0.04765	0.005083	6.992e-21	-	255492	0	255492	1	IVNT	Neale-B_UKBB_EUR_2017
rs10214450	rs10214450	chr6:34190449	chr6:34222672	C	T	Height	EFO_0004339	Neale B	UKBB	European	2017	-0.05107	0.004043	1.4e-36	-	336474	0	336474	1	IVNT	Neale-B_UKBB_EUR_2017
rs10214450	rs10214450	chr6:34190449	chr6:34222672	C	T	Impedance of leg left	-	Neale B	UKBB	European	2017	-0.02595	0.005191	5.77e-07	-	331296	0	331296	1	IVNT	Neale-B_UKBB_EUR_2017
rs10214450	rs10214450	chr6:34190449	chr6:34222672	C	T	Impedance of leg right	-	Neale B	UKBB	European	2017	-0.0281	0.005151	4.894e-08	-	331301	0	331301	1	IVNT	Neale-B_UKBB_EUR_2017
rs10214450	rs10214450	chr6:34190449	chr6:34222672	C	T	Peak expiratory flow	EFO_0009718	Neale B	UKBB	European	2017	-0.0245	0.005069	1.341e-06	-	307638	0	307638	1	IVNT	Neale-B_UKBB_EUR_2017
rs10214450	rs10214450	chr6:34190449	chr6:34222672	C	T	Sitting height	EFO_0004339	Neale B	UKBB	European	2017	-0.03256	0.004398	1.333e-13	-	336172	0	336172	1	IVNT	Neale-B_UKBB_EUR_2017
rs10214450	rs10214450	chr6:34190449	chr6:34222672	C	T	Trunk fat-free mass	-	Neale B	UKBB	European	2017	-0.0184	0.003586	2.891e-07	-	331030	0	331030	1	IVNT	Neale-B_UKBB_EUR_2017
rs10214450	rs10214450	chr6:34190449	chr6:34222672	C	T	Trunk predicted mass	-	Neale B	UKBB	European	2017	-0.01816	0.003574	3.774e-07	-	330995	0	330995	1	IVNT	Neale-B_UKBB_EUR_2017
rs10214450	rs10214450	chr6:34190449	chr6:34222672	C	T	Waist circumference	EFO_0004342	Neale B	UKBB	European	2017	-0.02839	0.00504	1.77e-08	-	336639	0	336639	1	IVNT	Neale-B_UKBB_EUR_2017
rs13198515	rs13198515	chr6:35689832	chr6:35722055	A	G	Arm fat percentage left	-	Neale B	UKBB	European	2017	-0.009335	0.002087	7.754e-06	-	331198	0	331198	1	IVNT	Neale-B_UKBB_EUR_2017
rs13198515	rs13198515	chr6:35689832	chr6:35722055	A	G	Birth weight	EFO_0004344	Neale B	UKBB	European	2017	0.01701	0.003597	2.259e-06	+	193063	0	193063	1	IVNT	Neale-B_UKBB_EUR_2017
rs13198515	rs13198515	chr6:35689832	chr6:35722055	A	G	Birth weight of first child	EFO_0004344	Neale B	UKBB	European	2017	0.02493	0.005037	7.482e-07	+	145558	0	145558	1	-	Neale-B_UKBB_EUR_2017
rs13198515	rs13198515	chr6:35689832	chr6:35722055	A	G	Body fat percentage	EFO_0007800	Neale B	UKBB	European	2017	-0.01137	0.002114	7.492e-08	-	331117	0	331117	1	IVNT	Neale-B_UKBB_EUR_2017
rs13198515	rs13198515	chr6:35689832	chr6:35722055	A	G	Forced expiratory volume in 1-second	EFO_0004314	Neale B	UKBB	European	2017	0.01718	0.002361	3.387e-13	+	307638	0	307638	1	IVNT	Neale-B_UKBB_EUR_2017
rs13198515	rs13198515	chr6:35689832	chr6:35722055	A	G	Forced expiratory volume in 1-second, best measure	EFO_0004314	Neale B	UKBB	European	2017	0.01994	0.002594	1.511e-14	+	255492	0	255492	1	IVNT	Neale-B_UKBB_EUR_2017
rs13198515	rs13198515	chr6:35689832	chr6:35722055	A	G	Forced vital capacity	EFO_0004312	Neale B	UKBB	European	2017	0.01523	0.002239	1.03e-11	+	307638	0	307638	1	IVNT	Neale-B_UKBB_EUR_2017
rs13198515	rs13198515	chr6:35689832	chr6:35722055	A	G	Forced vital capacity, best measure	EFO_0004312	Neale B	UKBB	European	2017	0.01879	0.002456	2.006e-14	+	255492	0	255492	1	IVNT	Neale-B_UKBB_EUR_2017
rs13198515	rs13198515	chr6:35689832	chr6:35722055	A	G	Height	EFO_0004339	Neale B	UKBB	European	2017	0.01064	0.00196	5.599e-08	+	336474	0	336474	1	IVNT	Neale-B_UKBB_EUR_2017
rs13198515	rs13198515	chr6:35689832	chr6:35722055	A	G	Leg fat percentage left	-	Neale B	UKBB	European	2017	-0.00786	0.001724	5.15e-06	-	331278	0	331278	1	IVNT	Neale-B_UKBB_EUR_2017
rs13198515	rs13198515	chr6:35689832	chr6:35722055	A	G	Trunk fat percentage	-	Neale B	UKBB	European	2017	-0.01408	0.002534	2.802e-08	-	331113	0	331113	1	IVNT	Neale-B_UKBB_EUR_2017
rs13198515	rs13198515	chr6:35689832	chr6:35722055	A	G	Trunk fat-free mass	-	Neale B	UKBB	European	2017	0.009084	0.001737	1.699e-07	+	331030	0	331030	1	IVNT	Neale-B_UKBB_EUR_2017
rs13198515	rs13198515	chr6:35689832	chr6:35722055	A	G	Trunk predicted mass	-	Neale B	UKBB	European	2017	0.009074	0.001731	1.598e-07	+	330995	0	330995	1	IVNT	Neale-B_UKBB_EUR_2017
rs9472541	rs9472541	chr6:45622748	chr6:45655011	A	T	Eosinophil count	EFO_0004586	Astle W	27863252	European	2016	0.01784	0.00399	7.777e-06	+	173480	0	173480	2	IVNT	Astle-W_Blood-Cell-Traits_EUR_2016
rs9472541	rs9472541	chr6:45622748	chr6:45655011	A	T	Eosinophil percentage of granulocytes	EFO_0004586	Astle W	27863252	European	2016	0.01882	0.004003	2.569e-06	+	173480	0	173480	2	IVNT	Astle-W_Blood-Cell-Traits_EUR_2016
rs9472541	rs9472541	chr6:45622748	chr6:45655011	A	T	Eosinophil percentage of white cells	EFO_0004586	Astle W	27863252	European	2016	0.01778	0.003985	8.106e-06	+	173480	0	173480	2	IVNT	Astle-W_Blood-Cell-Traits_EUR_2016
rs9472541	rs9472541	chr6:45622748	chr6:45655011	A	T	Waist circumference adjusted for BMI	EFO_0004342	GIANT	25673412	Mixed	2015	0.021	0.0046	4.5e-06	+	153324	0	153324	109	IVNT	GIANT_WCadjBMI_Mixed_2015
rs723588	rs723588	chr6:81056634	chr6:80346917	C	T	Arm fat-free mass right	-	Neale B	UKBB	European	2017	0.01002	0.002157	3.411e-06	+	331221	0	331221	1	IVNT	Neale-B_UKBB_EUR_2017
rs723588	rs723588	chr6:81056634	chr6:80346917	C	T	Comparative height size at age 10	-	Neale B	UKBB	European	2017	0.01265	0.002363	8.645e-08	+	332021	0	332021	1	-	Neale-B_UKBB_EUR_2017
rs723588	rs723588	chr6:81056634	chr6:80346917	C	T	Forced expiratory volume in 1-second	EFO_0004314	Neale B	UKBB	European	2017	0.01827	0.002965	7.19e-10	+	307638	0	307638	1	IVNT	Neale-B_UKBB_EUR_2017
rs723588	rs723588	chr6:81056634	chr6:80346917	C	T	Forced expiratory volume in 1-second, best measure	EFO_0004314	Neale B	UKBB	European	2017	0.01997	0.003255	8.622e-10	+	255492	0	255492	1	IVNT	Neale-B_UKBB_EUR_2017
rs723588	rs723588	chr6:81056634	chr6:80346917	C	T	Forced expiratory volume in 1-second, predicted percentage	EFO_0004314	Neale B	UKBB	European	2017	0.02777	0.00606	4.609e-06	+	110423	0	110423	1	IVNT	Neale-B_UKBB_EUR_2017
rs723588	rs723588	chr6:81056634	chr6:80346917	C	T	Forced vital capacity	EFO_0004312	Neale B	UKBB	European	2017	0.01929	0.002811	6.777e-12	+	307638	0	307638	1	IVNT	Neale-B_UKBB_EUR_2017
rs723588	rs723588	chr6:81056634	chr6:80346917	C	T	Forced vital capacity, best measure	EFO_0004312	Neale B	UKBB	European	2017	0.02163	0.003082	2.249e-12	+	255492	0	255492	1	IVNT	Neale-B_UKBB_EUR_2017
rs723588	rs723588	chr6:81056634	chr6:80346917	C	T	Hand grip strength left	EFO_0006941	Neale B	UKBB	European	2017	0.01142	0.002497	4.847e-06	+	335821	0	335821	1	IVNT	Neale-B_UKBB_EUR_2017
rs723588	rs723588	chr6:81056634	chr6:80346917	C	T	Hand grip strength right	EFO_0006941	Neale B	UKBB	European	2017	0.01198	0.002502	1.684e-06	+	335842	0	335842	1	IVNT	Neale-B_UKBB_EUR_2017
rs723588	rs723588	chr6:81056634	chr6:80346917	C	T	Height	EFO_0004339	Neale B	UKBB	European	2017	0.01979	0.00246	8.669e-16	+	336474	0	336474	1	IVNT	Neale-B_UKBB_EUR_2017
rs723588	rs723588	chr6:81056634	chr6:80346917	C	T	Sitting height	EFO_0004339	Neale B	UKBB	European	2017	0.02754	0.002676	7.86e-25	+	336172	0	336172	1	IVNT	Neale-B_UKBB_EUR_2017
rs723588	rs723588	chr6:81056634	chr6:80346917	C	T	Trunk fat-free mass	-	Neale B	UKBB	European	2017	0.01195	0.00218	4.173e-08	+	331030	0	331030	1	IVNT	Neale-B_UKBB_EUR_2017
rs723588	rs723588	chr6:81056634	chr6:80346917	C	T	Trunk predicted mass	-	Neale B	UKBB	European	2017	0.01169	0.002173	7.542e-08	+	330995	0	330995	1	IVNT	Neale-B_UKBB_EUR_2017
rs723588	rs723588	chr6:81056634	chr6:80346917	C	T	Whole body fat-free mass	-	Neale B	UKBB	European	2017	0.01101	0.002189	4.945e-07	+	331291	0	331291	1	IVNT	Neale-B_UKBB_EUR_2017
rs723588	rs723588	chr6:81056634	chr6:80346917	C	T	Whole body water mass	-	Neale B	UKBB	European	2017	0.0112	0.002192	3.256e-07	+	331315	0	331315	1	IVNT	Neale-B_UKBB_EUR_2017
rs314262	rs314262	chr6:105394621	chr6:104946746	G	A	Standardized difference in height between age 14 years and adult	-	EGGC	23449627	European	2013	0.05781	0.0221	2.008e-08	+	4281	0	4281	5	SDS	EGGC_Puberty-Growth-PTF-PTM_EUR_2013
rs314262	rs314262	chr6:105394621	chr6:104946746	G	A	Standardized difference in height between age 14 years and adult in females	-	EGGC	23449627	European	2013	0.1075	0.02045	1.533e-07	+	4944	0	4944	5	SDS	EGGC_Puberty-Growth-PTF_EUR_2013
rs314262	rs314262	chr6:105394621	chr6:104946746	G	A	Tanner stage	-	EGGC	24770850	European	2014	-0.06061	0.01332	6.3e-06	-	9901	0	9901	7	-	EGGC_Tanner-Stage_EUR_2014
rs314262	rs314262	chr6:105394621	chr6:104946746	G	A	Height	EFO_0004339	GIANT	23754948	European	2013	0.02752	0.005618	9.656e-07	+	79369	0	79369	46	Z-score	GIANT_Height_EUR_2013
rs314262	rs314262	chr6:105394621	chr6:104946746	G	A	Height	EFO_0004339	GIANT	25282103	European	2014	0.029	0.0033	4.2e-18	+	196587	0	196587	79	Z-score	GIANT_Height_EUR_2014
rs314262	rs314262	chr6:105394621	chr6:104946746	G	A	Waist circumference adjusted for BMI	EFO_0004342	GIANT	25673412	Mixed	2015	0.027	0.0047	9.2e-09	+	120806	0	120806	109	IVNT	GIANT_WCadjBMI_Mixed_2015
rs314262	rs314262	chr6:105394621	chr6:104946746	G	A	Waist circumference in physically active indivdiuals	EFO_0004342	GIANT	28448500	European	2017	0.0249	0.0052	1.6e-06	+	87749	0	87749	55	IVNT	GIANT_Waist-Active_EUR_2017
rs314262	rs314262	chr6:105394621	chr6:104946746	G	A	Waist circumference in physically active indivdiuals	EFO_0004342	GIANT	28448500	Mixed	2017	0.0238	0.0051	2.47e-06	+	93240	0	93240	58	IVNT	GIANT_Waist-Active_Mixed_2017
rs314262	rs314262	chr6:105394621	chr6:104946746	G	A	Waist circumference in male non-smokers	EFO_0004342	GIANT	28443625	Mixed	2017	0.0317	0.0072	9.688e-06	+	44271	0	44271	68	IVNT	GIANT_Waist-Non-smokers-M_Mixed_2017
rs314262	rs314262	chr6:105394621	chr6:104946746	G	A	Waist circumference in non-smokers	EFO_0004342	GIANT	28443625	European	2017	0.0239	0.0049	9.674e-07	+	100692	0	100692	68	IVNT	GIANT_Waist-Non-smokers_EUR_2017
rs314262	rs314262	chr6:105394621	chr6:104946746	G	A	Waist circumference in smokers	EFO_0004342	GIANT	28443625	Mixed	2017	0.0417	0.0093	8.004e-06	+	26376	0	26376	74	IVNT	GIANT_Waist-Smokers_Mixed_2017
rs314262	rs314262	chr6:105394621	chr6:104946746	G	A	Waist circumference adjusted for physical activity in females	EFO_0007789	GIANT	28448500	Mixed	2017	0.0339	0.0072	2.22e-06	+	45726	0	45726	51	IVNT	GIANT_Waist-adjusted-PA-F_Mixed_2017
rs314262	rs314262	chr6:105394621	chr6:104946746	G	A	Waist circumeference adjusted for physical activity in males	EFO_0007789	GIANT	28448500	Mixed	2017	0.0309	0.0067	4.6e-06	+	50318	0	50318	50	IVNT	GIANT_Waist-adjusted-PA-M_Mixed_2017
rs314262	rs314262	chr6:105394621	chr6:104946746	G	A	Waist circumference adjusted for physical activity	EFO_0007789	GIANT	28448500	European	2017	0.0285	0.0046	7.71e-10	+	111022	0	111022	55	IVNT	GIANT_Waist-adjusted-PA_EUR_2017
rs314262	rs314262	chr6:105394621	chr6:104946746	G	A	Waist circumference adjusted for physical activity	EFO_0007789	GIANT	28448500	Mixed	2017	0.0249	0.0044	1.28e-08	+	122699	0	122699	58	IVNT	GIANT_Waist-adjusted-PA_Mixed_2017
rs314262	rs314262	chr6:105394621	chr6:104946746	G	A	Waist cirumference adjusted for smoking in males	EFO_0007789	GIANT	28443625	Mixed	2017	0.0369	0.0061	1.255e-09	+	57518	0	57518	68	IVNT	GIANT_Waist-adjusted-Smoking-M_Mixed_2017
rs314262	rs314262	chr6:105394621	chr6:104946746	G	A	Waist circumference adjusted for smoking	EFO_0007789;EFO_0004318	GIANT	28443625	European	2017	0.0271	0.0044	8.611e-10	+	125001	0	125001	68	IVNT	GIANT_Waist-adjusted-Smoking_EUR_2017
rs314262	rs314262	chr6:105394621	chr6:104946746	G	A	Waist circumference adjusted for smoking	EFO_0007789;EFO_0004318	GIANT	28443625	Mixed	2017	0.0236	0.0042	2.056e-08	+	137029	0	137029	74	IVNT	GIANT_Waist-adjusted-Smoking_Mixed_2017
rs314262	rs314262	chr6:105394621	chr6:104946746	G	A	Age at menarche	EFO_0004703	He C	19448621	European	2009	NA	NA	6.5e-08	NA	17438	-	-	-	-	GRASP
rs314262	rs314262	chr6:105394621	chr6:104946746	G	A	Age at menarche	EFO_0004703	Sulem P	19448622	European	2009	NA	NA	1.5e-08	NA	15297	-	-	-	-	GRASP
rs314262	rs314262	chr6:105394621	chr6:104946746	G	A	Age at menarche	EFO_0004703	Tanikawa C	23667675	East Asian	2013	NA	NA	3.1e-07	NA	15495	-	-	-	-	GRASP
rs314262	rs314262	chr6:105394621	chr6:104946746	G	A	Height growth in women from ages 15 adult	-	Widen	20398887	European	2010	NA	NA	9.1e-07	NA	4321	-	-	-	-	GRASP
rs314262	rs314262	chr6:105394621	chr6:104946746	G	A	Age at menarche	EFO_0004703	Neale B	UKBB	European	2017	0.0494	0.002484	7.072e-88	+	176008	0	176008	1	-	Neale-B_UKBB_EUR_2017
rs314262	rs314262	chr6:105394621	chr6:104946746	G	A	Basal metabolic rate	EFO_0007777	Neale B	UKBB	European	2017	0.007799	0.001616	1.395e-06	+	331307	0	331307	1	IVNT	Neale-B_UKBB_EUR_2017
rs314262	rs314262	chr6:105394621	chr6:104946746	G	A	Comparative body size at age 10	-	Neale B	UKBB	European	2017	-0.009308	0.001668	2.404e-08	-	331693	0	331693	1	-	Neale-B_UKBB_EUR_2017
rs314262	rs314262	chr6:105394621	chr6:104946746	G	A	Forced expiratory volume in 1-second, predicted	EFO_0004314	Neale B	UKBB	European	2017	0.01859	0.002738	1.126e-11	+	110423	0	110423	1	IVNT	Neale-B_UKBB_EUR_2017
rs314262	rs314262	chr6:105394621	chr6:104946746	G	A	Guilty feelings	-	Neale B	UKBB	European	2017	-0.005703	0.001104	2.374e-07	-	328769	92945	235824	1	risk diff	Neale-B_UKBB_EUR_2017
rs314262	rs314262	chr6:105394621	chr6:104946746	G	A	Hand grip strength left	EFO_0006941	Neale B	UKBB	European	2017	0.009338	0.001757	1.076e-07	+	335821	0	335821	1	IVNT	Neale-B_UKBB_EUR_2017
rs314262	rs314262	chr6:105394621	chr6:104946746	G	A	Hand grip strength right	EFO_0006941	Neale B	UKBB	European	2017	0.009898	0.001761	1.894e-08	+	335842	0	335842	1	IVNT	Neale-B_UKBB_EUR_2017
rs314262	rs314262	chr6:105394621	chr6:104946746	G	A	Hearing difficulty or problems with background noise	EFO_0004238	Neale B	UKBB	European	2017	-0.005342	0.001189	7.058e-06	-	330759	125089	205670	1	risk diff	Neale-B_UKBB_EUR_2017
rs314262	rs314262	chr6:105394621	chr6:104946746	G	A	Height	EFO_0004339	Neale B	UKBB	European	2017	0.02844	0.001731	1.251e-60	+	336474	0	336474	1	IVNT	Neale-B_UKBB_EUR_2017
rs314262	rs314262	chr6:105394621	chr6:104946746	G	A	Impedance of arm left	-	Neale B	UKBB	European	2017	0.01546	0.001721	2.635e-19	+	331292	0	331292	1	IVNT	Neale-B_UKBB_EUR_2017
rs314262	rs314262	chr6:105394621	chr6:104946746	G	A	Impedance of arm right	-	Neale B	UKBB	European	2017	0.01539	0.001714	2.769e-19	+	331279	0	331279	1	IVNT	Neale-B_UKBB_EUR_2017
rs314262	rs314262	chr6:105394621	chr6:104946746	G	A	Impedance of leg left	-	Neale B	UKBB	European	2017	0.01018	0.002222	4.665e-06	+	331296	0	331296	1	IVNT	Neale-B_UKBB_EUR_2017
rs314262	rs314262	chr6:105394621	chr6:104946746	G	A	Impedance of leg right	-	Neale B	UKBB	European	2017	0.01012	0.002205	4.427e-06	+	331301	0	331301	1	IVNT	Neale-B_UKBB_EUR_2017
rs314262	rs314262	chr6:105394621	chr6:104946746	G	A	Impedance of whole body	-	Neale B	UKBB	European	2017	0.01431	0.001858	1.335e-14	+	331284	0	331284	1	IVNT	Neale-B_UKBB_EUR_2017
rs314262	rs314262	chr6:105394621	chr6:104946746	G	A	Leg fat-free mass left	-	Neale B	UKBB	European	2017	0.007621	0.001605	2.05e-06	+	331258	0	331258	1	IVNT	Neale-B_UKBB_EUR_2017
rs314262	rs314262	chr6:105394621	chr6:104946746	G	A	Leg fat-free mass right	-	Neale B	UKBB	European	2017	0.007523	0.001604	2.741e-06	+	331285	0	331285	1	IVNT	Neale-B_UKBB_EUR_2017
rs314262	rs314262	chr6:105394621	chr6:104946746	G	A	Leg predicted mass left	-	Neale B	UKBB	European	2017	0.007564	0.001594	2.082e-06	+	331253	0	331253	1	IVNT	Neale-B_UKBB_EUR_2017
rs314262	rs314262	chr6:105394621	chr6:104946746	G	A	Leg predicted mass right	-	Neale B	UKBB	European	2017	0.007313	0.001594	4.468e-06	+	331285	0	331285	1	IVNT	Neale-B_UKBB_EUR_2017
rs314262	rs314262	chr6:105394621	chr6:104946746	G	A	Number of operations	EFO_0009802	Neale B	UKBB	European	2017	-0.008523	0.00191	8.104e-06	-	337159	0	337159	1	-	Neale-B_UKBB_EUR_2017
rs314262	rs314262	chr6:105394621	chr6:104946746	G	A	Relative age of first facial hair	EFO_0007822	Neale B	UKBB	European	2017	0.01578	0.001588	2.896e-23	+	151113	0	151113	1	-	Neale-B_UKBB_EUR_2017
rs314262	rs314262	chr6:105394621	chr6:104946746	G	A	Relative age voice broke	EFO_0007888	Neale B	UKBB	European	2017	0.01135	0.001184	9.521e-22	+	144645	0	144645	1	-	Neale-B_UKBB_EUR_2017
rs314262	rs314262	chr6:105394621	chr6:104946746	G	A	Sleeplessness or insomnia	EFO_0004698	Neale B	UKBB	European	2017	-0.009309	0.001747	9.916e-08	-	336965	0	336965	1	-	Neale-B_UKBB_EUR_2017
rs314262	rs314262	chr6:105394621	chr6:104946746	G	A	Trunk fat mass	EFO_0005409	Neale B	UKBB	European	2017	0.0132	0.002454	7.524e-08	+	331093	0	331093	1	IVNT	Neale-B_UKBB_EUR_2017
rs314262	rs314262	chr6:105394621	chr6:104946746	G	A	Trunk fat-free mass	-	Neale B	UKBB	European	2017	0.007922	0.001535	2.468e-07	+	331030	0	331030	1	IVNT	Neale-B_UKBB_EUR_2017
rs314262	rs314262	chr6:105394621	chr6:104946746	G	A	Trunk predicted mass	-	Neale B	UKBB	European	2017	0.008133	0.00153	1.071e-07	+	330995	0	330995	1	IVNT	Neale-B_UKBB_EUR_2017
rs314262	rs314262	chr6:105394621	chr6:104946746	G	A	Weight	EFO_0004338	Neale B	UKBB	European	2017	0.00985	0.00213	3.741e-06	+	336227	0	336227	1	IVNT	Neale-B_UKBB_EUR_2017
rs314262	rs314262	chr6:105394621	chr6:104946746	G	A	Whole body fat-free mass	-	Neale B	UKBB	European	2017	0.007624	0.001541	7.56e-07	+	331291	0	331291	1	IVNT	Neale-B_UKBB_EUR_2017
rs314262	rs314262	chr6:105394621	chr6:104946746	G	A	Whole body water mass	-	Neale B	UKBB	European	2017	0.007233	0.001544	2.785e-06	+	331315	0	331315	1	IVNT	Neale-B_UKBB_EUR_2017
rs314262	rs314262	chr6:105394621	chr6:104946746	G	A	Schizophrenia	EFO_0000692	PGC	25056061	Mixed	2014	0.0507	0.0106	1.771e-06	+	82315	35476	46839	49	log OR	PGC_Schizophrenia_Mixed_2014
rs314262	rs314262	chr6:105394621	chr6:104946746	G	A	Age at menarche	EFO_0004703;EFO_0007701;EFO_0007702	ReproGen	25231870	European	2014	0.094	NA	0	+	182416	0	182416	58	years	ReproGen_Age-at-Menarche_EUR_2014
rs1490384	rs1490384	chr6:126851160	chr6:126530014	C	T	Hematocrit	EFO_0004586	Astle W	27863252	European	2016	0.02271	0.003527	1.188e-10	+	173480	0	173480	2	IVNT	Astle-W_Blood-Cell-Traits_EUR_2016
rs1490384	rs1490384	chr6:126851160	chr6:126530014	C	T	Hemoglobin concentration	EFO_0004586	Astle W	27863252	European	2016	0.01834	0.003543	2.242e-07	+	173480	0	173480	2	IVNT	Astle-W_Blood-Cell-Traits_EUR_2016
rs1490384	rs1490384	chr6:126851160	chr6:126530014	C	T	Neutrophil count	EFO_0004586	Astle W	27863252	European	2016	0.01717	0.00358	1.619e-06	+	173480	0	173480	2	IVNT	Astle-W_Blood-Cell-Traits_EUR_2016
rs1490384	rs1490384	chr6:126851160	chr6:126530014	C	T	Sum basophil neutrophil counts	EFO_0004586	Astle W	27863252	European	2016	0.01681	0.003586	2.767e-06	+	173480	0	173480	2	IVNT	Astle-W_Blood-Cell-Traits_EUR_2016
rs1490384	rs1490384	chr6:126851160	chr6:126530014	C	T	Type II diabetes adjusted for BMI	EFO_0001360	DIAGRAM	28566273	European	2017	-0.083	0.014	8e-09	-	159208	26676	132532	18	log OR	DIAGRAM_T2D-adjusted-BMI_EUR_2017
rs1490384	rs1490384	chr6:126851160	chr6:126530014	C	T	Type II diabetes	EFO_0001360	DIAGRAM	28566273	European	2017	-0.064	0.012	8.2e-08	-	159208	26676	132532	18	log OR	DIAGRAM_T2D_EUR_2017
rs1490384	rs1490384	chr6:126851160	chr6:126530014	C	T	Height SDS for females aged 10 years and males aged 12 years	-	EGGC	23449627	European	2013	-0.05974	0.01209	1.363e-06	-	13960	0	13960	9	SDS	EGGC_Puberty-Growth-10-F-12-M_EUR_2013
rs1490384	rs1490384	chr6:126851160	chr6:126530014	C	T	Height in females	EFO_0004339	GIANT	23754948	European	2013	-0.034	0.0057	1.8e-09	-	73080	0	73080	46	Z-score	GIANT_Height-F_EUR_2013
rs1490384	rs1490384	chr6:126851160	chr6:126530014	C	T	Height in males	EFO_0004339	GIANT	23754948	European	2013	-0.042	0.0061	9.5e-12	-	60504	0	60504	46	Z-score	GIANT_Height-M_EUR_2013
rs1490384	rs1490384	chr6:126851160	chr6:126530014	C	T	Height tails	EFO_0004339	GIANT	23563607	European	2013	-0.17	0.025	8.2e-12	-	15932	7961	7971	51	log OR	GIANT_Height-Tails_EUR_2013
rs1490384	rs1490384	chr6:126851160	chr6:126530014	C	T	Height	EFO_0004339	GIANT	20881960	European	2010	NA	NA	3.218e-16	NA	133745	0	133745	46	Z-score	GIANT_Height_EUR_2010
rs1490384	rs1490384	chr6:126851160	chr6:126530014	C	T	Height	EFO_0004339	GIANT	23754948	European	2013	-0.03773	0.004165	1.314e-19	-	133584	0	133584	46	Z-score	GIANT_Height_EUR_2013
rs1490384	rs1490384	chr6:126851160	chr6:126530014	C	T	Height	EFO_0004339	GIANT	25282103	European	2014	-0.041	0.003	1.4e-43	-	244753	0	244753	79	Z-score	GIANT_Height_EUR_2014
rs1490384	rs1490384	chr6:126851160	chr6:126530014	C	T	Height	EFO_0004339	GIANT	28146470	European	2017	-0.039	0.0026	1.8e-52	-	381625	0	381625	106	IVNT	GIANT_Height_EUR_2017
rs1490384	rs1490384	chr6:126851160	chr6:126530014	C	T	Height	EFO_0004339	GIANT	28146470	Mixed	2017	-0.036	0.0024	3e-51	-	458927	0	458927	147	IVNT	GIANT_Height_Mixed_2017
rs1490384	rs1490384	chr6:126851160	chr6:126530014	C	T	Hip circumference adjusted for BMI	EFO_0005093	GIANT	25673412	Mixed	2015	-0.02	0.0035	2.2e-08	-	217132	0	217132	109	IVNT	GIANT_HipadjBMI_Mixed_2015
rs1490384	rs1490384	chr6:126851160	chr6:126530014	C	T	Weight	EFO_0004338	GIANT	23754948	European	2013	-0.02129	0.004453	1.737e-06	-	125915	0	125915	46	IVNT	GIANT_Weight_EUR_2013
rs1490384	rs1490384	chr6:126851160	chr6:126530014	C	T	Age at first tooth	NCIT_C124438;NCIT_C124439	Fatemifar G	23704328	European	2013	NA	NA	3.6e-08	NA	11513	-	-	-	-	GRASP
rs1490384	rs1490384	chr6:126851160	chr6:126530014	C	T	Gene expression	NCIT_C16608	GIANT	20881960	European	2010	NA	NA	8.87e-07	NA	133653	-	-	-	-	GRASP
rs1490384	rs1490384	chr6:126851160	chr6:126530014	C	T	Height	EFO_0004339	GIANT	20881960	European	2010	NA	NA	3.9e-21	NA	133653	-	-	-	-	GRASP
rs1490384	rs1490384	chr6:126851160	chr6:126530014	C	T	Height	-	Soler Artigas M	21946350	European	2011	NA	NA	3.9e-21	NA	48201	-	-	-	-	GRASP
rs1490384	rs1490384	chr6:126851160	chr6:126530014	C	T	Height	-	Fatemifar G	23704328	European	2013	NA	NA	3.9e-21	NA	11513	-	-	-	-	GRASP
rs1490384	rs1490384	chr6:126851160	chr6:126530014	C	T	Height tails upper and lower 5th percentiles	EFO_0004339	GIANT	23563607	European	2013	NA	NA	1.2e-16	NA	16068	-	-	-	-	GRASP
rs1490384	rs1490384	chr6:126851160	chr6:126530014	C	T	Intracranial volume	EFO_0004886	Ikram MA	22504418	European	2012	NA	NA	2.3e-07	NA	8175	-	-	-	-	GRASP
rs1490384	rs1490384	chr6:126851160	chr6:126530014	C	T	Height	EFO_0004339	GIANT	20881960	European	2010	-0.034	0.003605	4e-21	-	-	-	-	-	unit increase	NHGRI-EBI_GWAS_Catalog
rs1490384	rs1490384	chr6:126851160	chr6:126530014	C	T	Height	EFO_0004339	GIANT	23563607	European	2013	NA	NA	1e-16	NA	-	-	-	-	-	NHGRI-EBI_GWAS_Catalog
rs1490384	rs1490384	chr6:126851160	chr6:126530014	C	T	Height	EFO_0004339	Nagy R	28270201	European	2017	-0.004163	0.0006751	7e-10	-	-	-	-	-	m increase	NHGRI-EBI_GWAS_Catalog
rs1490384	rs1490384	chr6:126851160	chr6:126530014	C	T	Menarche age at onset	EFO_0004703	Pickrell JK	27182965	European	2016	NA	NA	1e-10	NA	-	-	-	-	unit decrease	NHGRI-EBI_GWAS_Catalog
rs1490384	rs1490384	chr6:126851160	chr6:126530014	C	T	Age at menarche	EFO_0004703	Neale B	UKBB	European	2017	0.01911	0.002476	1.167e-14	+	176008	0	176008	1	-	Neale-B_UKBB_EUR_2017
rs1490384	rs1490384	chr6:126851160	chr6:126530014	C	T	Arm fat percentage left	-	Neale B	UKBB	European	2017	0.0124	0.001838	1.504e-11	+	331198	0	331198	1	IVNT	Neale-B_UKBB_EUR_2017
rs1490384	rs1490384	chr6:126851160	chr6:126530014	C	T	Arm fat percentage right	-	Neale B	UKBB	European	2017	0.01251	0.001847	1.241e-11	+	331249	0	331249	1	IVNT	Neale-B_UKBB_EUR_2017
rs1490384	rs1490384	chr6:126851160	chr6:126530014	C	T	Arm fat-free mass left	-	Neale B	UKBB	European	2017	-0.01916	0.001544	2.188e-35	-	331159	0	331159	1	IVNT	Neale-B_UKBB_EUR_2017
rs1490384	rs1490384	chr6:126851160	chr6:126530014	C	T	Arm fat-free mass right	-	Neale B	UKBB	European	2017	-0.01988	0.001513	1.941e-39	-	331221	0	331221	1	IVNT	Neale-B_UKBB_EUR_2017
rs1490384	rs1490384	chr6:126851160	chr6:126530014	C	T	Arm predicted mass left	-	Neale B	UKBB	European	2017	-0.01854	0.001538	1.874e-33	-	331146	0	331146	1	IVNT	Neale-B_UKBB_EUR_2017
rs1490384	rs1490384	chr6:126851160	chr6:126530014	C	T	Arm predicted mass right	-	Neale B	UKBB	European	2017	-0.01965	0.001507	7.826e-39	-	331216	0	331216	1	IVNT	Neale-B_UKBB_EUR_2017
rs1490384	rs1490384	chr6:126851160	chr6:126530014	C	T	Basal metabolic rate	EFO_0007777	Neale B	UKBB	European	2017	-0.0199	0.00161	4.463e-35	-	331307	0	331307	1	IVNT	Neale-B_UKBB_EUR_2017
rs1490384	rs1490384	chr6:126851160	chr6:126530014	C	T	Body fat percentage	EFO_0007800	Neale B	UKBB	European	2017	0.01185	0.001862	1.955e-10	+	331117	0	331117	1	IVNT	Neale-B_UKBB_EUR_2017
rs1490384	rs1490384	chr6:126851160	chr6:126530014	C	T	Comparative height size at age 10	-	Neale B	UKBB	European	2017	-0.03311	0.001657	8.672e-89	-	332021	0	332021	1	-	Neale-B_UKBB_EUR_2017
rs1490384	rs1490384	chr6:126851160	chr6:126530014	C	T	Diabetes diagnosed by doctor	EFO_0000400	Neale B	UKBB	European	2017	-0.002326	0.0005207	7.958e-06	-	336473	16183	320290	1	risk diff	Neale-B_UKBB_EUR_2017
rs1490384	rs1490384	chr6:126851160	chr6:126530014	C	T	Forced expiratory volume in 1-second	EFO_0004314	Neale B	UKBB	European	2017	-0.01937	0.002079	1.203e-20	-	307638	0	307638	1	IVNT	Neale-B_UKBB_EUR_2017
rs1490384	rs1490384	chr6:126851160	chr6:126530014	C	T	Forced expiratory volume in 1-second, best measure	EFO_0004314	Neale B	UKBB	European	2017	-0.02125	0.002283	1.313e-20	-	255492	0	255492	1	IVNT	Neale-B_UKBB_EUR_2017
rs1490384	rs1490384	chr6:126851160	chr6:126530014	C	T	Forced expiratory volume in 1-second, predicted	EFO_0004314	Neale B	UKBB	European	2017	-0.01872	0.002724	6.346e-12	-	110423	0	110423	1	IVNT	Neale-B_UKBB_EUR_2017
rs1490384	rs1490384	chr6:126851160	chr6:126530014	C	T	Forced vital capacity	EFO_0004312	Neale B	UKBB	European	2017	-0.02422	0.001971	1.048e-34	-	307638	0	307638	1	IVNT	Neale-B_UKBB_EUR_2017
rs1490384	rs1490384	chr6:126851160	chr6:126530014	C	T	Forced vital capacity, best measure	EFO_0004312	Neale B	UKBB	European	2017	-0.02743	0.002162	6.92e-37	-	255492	0	255492	1	IVNT	Neale-B_UKBB_EUR_2017
rs1490384	rs1490384	chr6:126851160	chr6:126530014	C	T	Hair or balding pattern: pattern 3	EFO_0007822	Neale B	UKBB	European	2017	0.01111	0.001592	2.934e-12	+	154988	41584	113404	1	risk diff	Neale-B_UKBB_EUR_2017
rs1490384	rs1490384	chr6:126851160	chr6:126530014	C	T	Hair or balding pattern: pattern 4	EFO_0007822	Neale B	UKBB	European	2017	0.01288	0.00139	1.864e-20	+	154988	28389	126599	1	risk diff	Neale-B_UKBB_EUR_2017
rs1490384	rs1490384	chr6:126851160	chr6:126530014	C	T	Height	EFO_0004339	Neale B	UKBB	European	2017	-0.03632	0.001725	2.299e-98	-	336474	0	336474	1	IVNT	Neale-B_UKBB_EUR_2017
rs1490384	rs1490384	chr6:126851160	chr6:126530014	C	T	Impedance of arm left	-	Neale B	UKBB	European	2017	0.008531	0.001715	6.552e-07	+	331292	0	331292	1	IVNT	Neale-B_UKBB_EUR_2017
rs1490384	rs1490384	chr6:126851160	chr6:126530014	C	T	Impedance of arm right	-	Neale B	UKBB	European	2017	0.009356	0.001708	4.287e-08	+	331279	0	331279	1	IVNT	Neale-B_UKBB_EUR_2017
rs1490384	rs1490384	chr6:126851160	chr6:126530014	C	T	Impedance of whole body	-	Neale B	UKBB	European	2017	0.009976	0.001852	7.156e-08	+	331284	0	331284	1	IVNT	Neale-B_UKBB_EUR_2017
rs1490384	rs1490384	chr6:126851160	chr6:126530014	C	T	Leg fat percentage left	-	Neale B	UKBB	European	2017	0.009583	0.001518	2.77e-10	+	331278	0	331278	1	IVNT	Neale-B_UKBB_EUR_2017
rs1490384	rs1490384	chr6:126851160	chr6:126530014	C	T	Leg fat percentage right	-	Neale B	UKBB	European	2017	0.009611	0.001538	4.122e-10	+	331296	0	331296	1	IVNT	Neale-B_UKBB_EUR_2017
rs1490384	rs1490384	chr6:126851160	chr6:126530014	C	T	Leg fat-free mass left	-	Neale B	UKBB	European	2017	-0.01638	0.001599	1.259e-24	-	331258	0	331258	1	IVNT	Neale-B_UKBB_EUR_2017
rs1490384	rs1490384	chr6:126851160	chr6:126530014	C	T	Leg fat-free mass right	-	Neale B	UKBB	European	2017	-0.01719	0.001598	5.779e-27	-	331285	0	331285	1	IVNT	Neale-B_UKBB_EUR_2017
rs1490384	rs1490384	chr6:126851160	chr6:126530014	C	T	Leg predicted mass left	-	Neale B	UKBB	European	2017	-0.01622	0.001588	1.72e-24	-	331253	0	331253	1	IVNT	Neale-B_UKBB_EUR_2017
rs1490384	rs1490384	chr6:126851160	chr6:126530014	C	T	Leg predicted mass right	-	Neale B	UKBB	European	2017	-0.01713	0.001588	4.018e-27	-	331285	0	331285	1	IVNT	Neale-B_UKBB_EUR_2017
rs1490384	rs1490384	chr6:126851160	chr6:126530014	C	T	Nervous feelings	-	Neale B	UKBB	European	2017	0.004709	0.001045	6.553e-06	+	328725	77767	250958	1	risk diff	Neale-B_UKBB_EUR_2017
rs1490384	rs1490384	chr6:126851160	chr6:126530014	C	T	Sitting height	EFO_0004339	Neale B	UKBB	European	2017	-0.03532	0.001876	5.532e-79	-	336172	0	336172	1	IVNT	Neale-B_UKBB_EUR_2017
rs1490384	rs1490384	chr6:126851160	chr6:126530014	C	T	Sodium in urine	EFO_0009282	Neale B	UKBB	European	2017	0.01057	0.002365	7.878e-06	+	326831	0	326831	1	IVNT	Neale-B_UKBB_EUR_2017
rs1490384	rs1490384	chr6:126851160	chr6:126530014	C	T	Trunk fat percentage	-	Neale B	UKBB	European	2017	0.01159	0.002232	2.054e-07	+	331113	0	331113	1	IVNT	Neale-B_UKBB_EUR_2017
rs1490384	rs1490384	chr6:126851160	chr6:126530014	C	T	Trunk fat-free mass	-	Neale B	UKBB	European	2017	-0.02473	0.001529	7.965e-59	-	331030	0	331030	1	IVNT	Neale-B_UKBB_EUR_2017
rs1490384	rs1490384	chr6:126851160	chr6:126530014	C	T	Trunk predicted mass	-	Neale B	UKBB	European	2017	-0.02444	0.001524	7.368e-58	-	330995	0	330995	1	IVNT	Neale-B_UKBB_EUR_2017
rs1490384	rs1490384	chr6:126851160	chr6:126530014	C	T	Weight	EFO_0004338	Neale B	UKBB	European	2017	-0.01236	0.002122	5.723e-09	-	336227	0	336227	1	IVNT	Neale-B_UKBB_EUR_2017
rs1490384	rs1490384	chr6:126851160	chr6:126530014	C	T	Whole body fat-free mass	-	Neale B	UKBB	European	2017	-0.0218	0.001535	9.852e-46	-	331291	0	331291	1	IVNT	Neale-B_UKBB_EUR_2017
rs1490384	rs1490384	chr6:126851160	chr6:126530014	C	T	Whole body water mass	-	Neale B	UKBB	European	2017	-0.0216	0.001538	8.215e-45	-	331315	0	331315	1	IVNT	Neale-B_UKBB_EUR_2017
rs1490384	rs1490384	chr6:126851160	chr6:126530014	C	T	Age at menarche	EFO_0004703;EFO_0007701;EFO_0007702	ReproGen	25231870	European	2014	0.034	0.004862	2.7e-12	+	182416	0	182416	58	years	ReproGen_Age-at-Menarche_EUR_2014
rs1490384	rs1490384	chr6:126851160	chr6:126530014	C	T	Coronary artery disease	EFO_0000378;EFO_0001645	van der Harst P	29212778	Mixed	2018	0.0248	0.0052	1.499e-06	+	547261	122733	424528	2	log OR	van-der-Harst-P_CAD_Mixed_2018
rs9321170	rs9321170	chr6:129822837	chr6:129501692	A	G	Height	EFO_0004339	GIANT	25282103	European	2014	0.019	0.0032	6.2e-09	+	252808	0	252808	79	Z-score	GIANT_Height_EUR_2014
rs9321170	rs9321170	chr6:129822837	chr6:129501692	A	G	Forced expiratory volume in 1-second	EFO_0004314	Neale B	UKBB	European	2017	0.01212	0.00234	2.258e-07	+	307638	0	307638	1	IVNT	Neale-B_UKBB_EUR_2017
rs9321170	rs9321170	chr6:129822837	chr6:129501692	A	G	Forced expiratory volume in 1-second, best measure	EFO_0004314	Neale B	UKBB	European	2017	0.0132	0.002569	2.771e-07	+	255492	0	255492	1	IVNT	Neale-B_UKBB_EUR_2017
rs9321170	rs9321170	chr6:129822837	chr6:129501692	A	G	Forced vital capacity	EFO_0004312	Neale B	UKBB	European	2017	0.01351	0.002219	1.127e-09	+	307638	0	307638	1	IVNT	Neale-B_UKBB_EUR_2017
rs9321170	rs9321170	chr6:129822837	chr6:129501692	A	G	Forced vital capacity, best measure	EFO_0004312	Neale B	UKBB	European	2017	0.0145	0.002433	2.497e-09	+	255492	0	255492	1	IVNT	Neale-B_UKBB_EUR_2017
rs9321170	rs9321170	chr6:129822837	chr6:129501692	A	G	Height	EFO_0004339	Neale B	UKBB	European	2017	0.01429	0.001941	1.84e-13	+	336474	0	336474	1	IVNT	Neale-B_UKBB_EUR_2017
rs9321170	rs9321170	chr6:129822837	chr6:129501692	A	G	Sitting height	EFO_0004339	Neale B	UKBB	European	2017	0.01386	0.002112	5.212e-11	+	336172	0	336172	1	IVNT	Neale-B_UKBB_EUR_2017
rs9321170	rs9321170	chr6:129822837	chr6:129501692	A	G	Trunk fat-free mass	-	Neale B	UKBB	European	2017	0.00857	0.001722	6.434e-07	+	331030	0	331030	1	IVNT	Neale-B_UKBB_EUR_2017
rs9321170	rs9321170	chr6:129822837	chr6:129501692	A	G	Trunk predicted mass	-	Neale B	UKBB	European	2017	0.008478	0.001716	7.798e-07	+	330995	0	330995	1	IVNT	Neale-B_UKBB_EUR_2017
rs17280293	rs17280293	chr6:142688969	chr6:142367832	A	G	Forced vital capacity	EFO_0004312	Neale B	UKBB	European	2017	0.04185	0.006021	3.648e-12	+	307638	0	307638	1	IVNT	Neale-B_UKBB_EUR_2017
rs17280293	rs17280293	chr6:142688969	chr6:142367832	A	G	Forced vital capacity, best measure	EFO_0004312	Neale B	UKBB	European	2017	0.03888	0.006649	4.977e-09	+	255492	0	255492	1	IVNT	Neale-B_UKBB_EUR_2017
rs17280293	rs17280293	chr6:142688969	chr6:142367832	A	G	Peak expiratory flow	EFO_0009718	Neale B	UKBB	European	2017	-0.04303	0.0066	7.047e-11	-	307638	0	307638	1	IVNT	Neale-B_UKBB_EUR_2017
rs7738842	rs7738842	chr6:144871713	chr6:144550577	C	G	Forced expiratory volume in 1-second	EFO_0004314	Neale B	UKBB	European	2017	0.01149	0.002475	3.42e-06	+	307638	0	307638	1	IVNT	Neale-B_UKBB_EUR_2017
rs7738842	rs7738842	chr6:144871713	chr6:144550577	C	G	Forced expiratory volume in 1-second, best measure	EFO_0004314	Neale B	UKBB	European	2017	0.01234	0.00272	5.733e-06	+	255492	0	255492	1	IVNT	Neale-B_UKBB_EUR_2017
rs7738842	rs7738842	chr6:144871713	chr6:144550577	C	G	Forced vital capacity	EFO_0004312	Neale B	UKBB	European	2017	0.01404	0.002347	2.184e-09	+	307638	0	307638	1	IVNT	Neale-B_UKBB_EUR_2017
rs7738842	rs7738842	chr6:144871713	chr6:144550577	C	G	Forced vital capacity, best measure	EFO_0004312	Neale B	UKBB	European	2017	0.01445	0.002576	2.017e-08	+	255492	0	255492	1	IVNT	Neale-B_UKBB_EUR_2017
rs13220614	rs13220614	chr6:155587702	chr6:155266568	C	T	Comparative height size at age 10	-	Neale B	UKBB	European	2017	0.008698	0.001695	2.862e-07	+	332021	0	332021	1	-	Neale-B_UKBB_EUR_2017
rs13220614	rs13220614	chr6:155587702	chr6:155266568	C	T	Height	EFO_0004339	Neale B	UKBB	European	2017	0.01283	0.001764	3.474e-13	+	336474	0	336474	1	IVNT	Neale-B_UKBB_EUR_2017
rs661857	rs661857	chr6:158658788	chr6:158237756	C	T	Forced expiratory volume in 1-second	EFO_0004314	Neale B	UKBB	European	2017	0.01083	0.002084	2.023e-07	+	307638	0	307638	1	IVNT	Neale-B_UKBB_EUR_2017
rs661857	rs661857	chr6:158658788	chr6:158237756	C	T	Forced expiratory volume in 1-second, best measure	EFO_0004314	Neale B	UKBB	European	2017	0.01095	0.00229	1.724e-06	+	255492	0	255492	1	IVNT	Neale-B_UKBB_EUR_2017
rs661857	rs661857	chr6:158658788	chr6:158237756	C	T	Forced vital capacity	EFO_0004312	Neale B	UKBB	European	2017	0.01316	0.001976	2.692e-11	+	307638	0	307638	1	IVNT	Neale-B_UKBB_EUR_2017
rs661857	rs661857	chr6:158658788	chr6:158237756	C	T	Forced vital capacity, best measure	EFO_0004312	Neale B	UKBB	European	2017	0.01313	0.002168	1.419e-09	+	255492	0	255492	1	IVNT	Neale-B_UKBB_EUR_2017
rs661857	rs661857	chr6:158658788	chr6:158237756	C	T	Height	EFO_0004339	Neale B	UKBB	European	2017	0.01068	0.001729	6.408e-10	+	336474	0	336474	1	IVNT	Neale-B_UKBB_EUR_2017
rs661857	rs661857	chr6:158658788	chr6:158237756	C	T	Sitting height	EFO_0004339	Neale B	UKBB	European	2017	0.01167	0.001881	5.565e-10	+	336172	0	336172	1	IVNT	Neale-B_UKBB_EUR_2017
rs3253	rs3253	chr6:169616112	chr6:169216017	T	C	Forced expiratory volume in 1-second	EFO_0004314	Neale B	UKBB	European	2017	0.01346	0.002243	1.991e-09	+	307638	0	307638	1	IVNT	Neale-B_UKBB_EUR_2017
rs3253	rs3253	chr6:169616112	chr6:169216017	T	C	Forced expiratory volume in 1-second, best measure	EFO_0004314	Neale B	UKBB	European	2017	0.01377	0.002468	2.412e-08	+	255492	0	255492	1	IVNT	Neale-B_UKBB_EUR_2017
rs3253	rs3253	chr6:169616112	chr6:169216017	T	C	Forced vital capacity	EFO_0004312	Neale B	UKBB	European	2017	0.01488	0.002127	2.659e-12	+	307638	0	307638	1	IVNT	Neale-B_UKBB_EUR_2017
rs3253	rs3253	chr6:169616112	chr6:169216017	T	C	Forced vital capacity, best measure	EFO_0004312	Neale B	UKBB	European	2017	0.01408	0.002337	1.698e-09	+	255492	0	255492	1	IVNT	Neale-B_UKBB_EUR_2017
rs10273455	rs10273455	chr7:17762666	chr7:17723042	A	C	Forced expiratory volume in 1-second, predicted percentage	EFO_0004314	Neale B	UKBB	European	2017	-0.01906	0.0043	9.312e-06	-	110423	0	110423	1	IVNT	Neale-B_UKBB_EUR_2017
rs7806296	rs7806296	chr7:18344095	chr7:18304472	A	G	Forced expiratory volume in 1-second	EFO_0004314	Neale B	UKBB	European	2017	-0.01085	0.002169	5.739e-07	-	307638	0	307638	1	IVNT	Neale-B_UKBB_EUR_2017
rs7806296	rs7806296	chr7:18344095	chr7:18304472	A	G	Forced expiratory volume in 1-second, best measure	EFO_0004314	Neale B	UKBB	European	2017	-0.01217	0.002385	3.389e-07	-	255492	0	255492	1	IVNT	Neale-B_UKBB_EUR_2017
rs7806296	rs7806296	chr7:18344095	chr7:18304472	A	G	Forced expiratory volume in 1-second, predicted percentage	EFO_0004314	Neale B	UKBB	European	2017	-0.0237	0.004446	9.779e-08	-	110423	0	110423	1	IVNT	Neale-B_UKBB_EUR_2017
rs7806296	rs7806296	chr7:18344095	chr7:18304472	A	G	Forced vital capacity	EFO_0004312	Neale B	UKBB	European	2017	-0.009768	0.002057	2.041e-06	-	307638	0	307638	1	IVNT	Neale-B_UKBB_EUR_2017
rs7806296	rs7806296	chr7:18344095	chr7:18304472	A	G	Forced vital capacity, best measure	EFO_0004312	Neale B	UKBB	European	2017	-0.01065	0.002259	2.408e-06	-	255492	0	255492	1	IVNT	Neale-B_UKBB_EUR_2017
rs6949451	rs6949451	chr7:27215041	chr7:27175422	C	T	Mean corpuscular hemoglobin	EFO_0004586	Astle W	27863252	European	2016	0.01714	0.003551	1.39e-06	+	173480	0	173480	2	IVNT	Astle-W_Blood-Cell-Traits_EUR_2016
rs6949451	rs6949451	chr7:27215041	chr7:27175422	C	T	Red blood cell count	EFO_0004586	Astle W	27863252	European	2016	-0.01724	0.003567	1.354e-06	-	173480	0	173480	2	IVNT	Astle-W_Blood-Cell-Traits_EUR_2016
rs6949451	rs6949451	chr7:27215041	chr7:27175422	C	T	Forced vital capacity	EFO_0004312	Neale B	UKBB	European	2017	-0.009657	0.001977	1.037e-06	-	307638	0	307638	1	IVNT	Neale-B_UKBB_EUR_2017
rs6949451	rs6949451	chr7:27215041	chr7:27175422	C	T	Impedance of arm right	-	Neale B	UKBB	European	2017	0.007623	0.001713	8.62e-06	+	331279	0	331279	1	IVNT	Neale-B_UKBB_EUR_2017
rs1708302	rs1708302	chr7:28198677	chr7:28159058	T	C	Lymphocyte percentage of white cells	EFO_0004586	Astle W	27863252	European	2016	0.0195	0.003554	4.077e-08	+	173480	0	173480	2	IVNT	Astle-W_Blood-Cell-Traits_EUR_2016
rs1708302	rs1708302	chr7:28198677	chr7:28159058	T	C	Type II diabetes	EFO_0001360	DIAGRAM	26551672	European	2015	-0.08801	0.01262	4.1e-12	-	84780	27206	57574	23	log OR	DIAGRAM_T2D-METABO_EUR_2015
rs1708302	rs1708302	chr7:28198677	chr7:28159058	T	C	Type II diabetes adjusted for BMI	EFO_0001360	DIAGRAM	28566273	European	2017	-0.097	0.015	2.2e-11	-	159208	26676	132532	18	log OR	DIAGRAM_T2D-adjusted-BMI_EUR_2017
rs1708302	rs1708302	chr7:28198677	chr7:28159058	T	C	Type II diabetes	EFO_0001360	DIAGRAM	28566273	European	2017	-0.09	0.012	6.8e-14	-	159208	26676	132532	18	log OR	DIAGRAM_T2D_EUR_2017
rs1708302	rs1708302	chr7:28198677	chr7:28159058	T	C	Asthma	EFO_0000270	Neale B	UKBB	European	2017	-0.004367	0.0007777	1.962e-08	-	336782	38791	297991	1	risk diff	Neale-B_UKBB_EUR_2017
rs1708302	rs1708302	chr7:28198677	chr7:28159058	T	C	Body mass index	EFO_0004340	Neale B	UKBB	European	2017	0.0112	0.002401	3.085e-06	+	336107	0	336107	1	IVNT	Neale-B_UKBB_EUR_2017
rs1708302	rs1708302	chr7:28198677	chr7:28159058	T	C	Comparative height size at age 10	-	Neale B	UKBB	European	2017	-0.01704	0.001657	8.228e-25	-	332021	0	332021	1	-	Neale-B_UKBB_EUR_2017
rs1708302	rs1708302	chr7:28198677	chr7:28159058	T	C	Diabetes diagnosed by doctor	EFO_0000400	Neale B	UKBB	European	2017	-0.004086	0.0005204	4.098e-15	-	336473	16183	320290	1	risk diff	Neale-B_UKBB_EUR_2017
rs1708302	rs1708302	chr7:28198677	chr7:28159058	T	C	Forced expiratory volume in 1-second, predicted	EFO_0004314	Neale B	UKBB	European	2017	-0.0154	0.002726	1.637e-08	-	110423	0	110423	1	IVNT	Neale-B_UKBB_EUR_2017
rs1708302	rs1708302	chr7:28198677	chr7:28159058	T	C	Hayfever, allergic rhinitis or eczema	EFO_0003956;EFO_0005854;EFO_0000274	Neale B	UKBB	European	2017	-0.006095	0.001026	2.857e-09	-	336782	77891	258891	1	risk diff	Neale-B_UKBB_EUR_2017
rs1708302	rs1708302	chr7:28198677	chr7:28159058	T	C	Height	EFO_0004339	Neale B	UKBB	European	2017	-0.02636	0.001724	1.015e-52	-	336474	0	336474	1	IVNT	Neale-B_UKBB_EUR_2017
rs1708302	rs1708302	chr7:28198677	chr7:28159058	T	C	Impedance of arm left	-	Neale B	UKBB	European	2017	-0.01217	0.001714	1.251e-12	-	331292	0	331292	1	IVNT	Neale-B_UKBB_EUR_2017
rs1708302	rs1708302	chr7:28198677	chr7:28159058	T	C	Impedance of arm right	-	Neale B	UKBB	European	2017	-0.01058	0.001707	5.647e-10	-	331279	0	331279	1	IVNT	Neale-B_UKBB_EUR_2017
rs1708302	rs1708302	chr7:28198677	chr7:28159058	T	C	Impedance of leg left	-	Neale B	UKBB	European	2017	-0.02157	0.002213	1.907e-22	-	331296	0	331296	1	IVNT	Neale-B_UKBB_EUR_2017
rs1708302	rs1708302	chr7:28198677	chr7:28159058	T	C	Impedance of leg right	-	Neale B	UKBB	European	2017	-0.02095	0.002196	1.443e-21	-	331301	0	331301	1	IVNT	Neale-B_UKBB_EUR_2017
rs1708302	rs1708302	chr7:28198677	chr7:28159058	T	C	Impedance of whole body	-	Neale B	UKBB	European	2017	-0.01644	0.001851	6.526e-19	-	331284	0	331284	1	IVNT	Neale-B_UKBB_EUR_2017
rs1708302	rs1708302	chr7:28198677	chr7:28159058	T	C	No blood clot, bronchitis, emphysema, asthma, rhinitis, eczema or allergy diagnosed by doctor	-	Neale B	UKBB	European	2017	0.007365	0.001137	9.346e-11	+	336782	228530	108252	1	risk diff	Neale-B_UKBB_EUR_2017
rs1708302	rs1708302	chr7:28198677	chr7:28159058	T	C	Pulse rate	EFO_0004326	Neale B	UKBB	European	2017	-0.01275	0.002502	3.502e-07	-	317756	0	317756	1	IVNT	Neale-B_UKBB_EUR_2017
rs1708302	rs1708302	chr7:28198677	chr7:28159058	T	C	Self-reported asthma	EFO_0000270	Neale B	UKBB	European	2017	-0.004308	0.0007792	3.212e-08	-	337159	39049	298110	1	risk diff	Neale-B_UKBB_EUR_2017
rs1708302	rs1708302	chr7:28198677	chr7:28159058	T	C	Self-reported diabetes	EFO_0000400	Neale B	UKBB	European	2017	-0.003688	0.0004719	5.468e-15	-	337159	13243	323916	1	risk diff	Neale-B_UKBB_EUR_2017
rs1708302	rs1708302	chr7:28198677	chr7:28159058	T	C	Treatment with metformin	EFO_0007056	Neale B	UKBB	European	2017	-0.002535	0.0003789	2.212e-11	-	337159	8392	328767	1	risk diff	Neale-B_UKBB_EUR_2017
rs1708302	rs1708302	chr7:28198677	chr7:28159058	T	C	Trunk fat-free mass	-	Neale B	UKBB	European	2017	-0.006884	0.001529	6.736e-06	-	331030	0	331030	1	IVNT	Neale-B_UKBB_EUR_2017
rs1708302	rs1708302	chr7:28198677	chr7:28159058	T	C	Trunk predicted mass	-	Neale B	UKBB	European	2017	-0.006945	0.001524	5.196e-06	-	330995	0	330995	1	IVNT	Neale-B_UKBB_EUR_2017
rs6968518	rs6968518	chr7:46485963	chr7:46446365	C	T	Arm fat-free mass left	-	Neale B	UKBB	European	2017	-0.007913	0.001565	4.254e-07	-	331159	0	331159	1	IVNT	Neale-B_UKBB_EUR_2017
rs6968518	rs6968518	chr7:46485963	chr7:46446365	C	T	Arm fat-free mass right	-	Neale B	UKBB	European	2017	-0.008904	0.001533	6.365e-09	-	331221	0	331221	1	IVNT	Neale-B_UKBB_EUR_2017
rs6968518	rs6968518	chr7:46485963	chr7:46446365	C	T	Arm predicted mass left	-	Neale B	UKBB	European	2017	-0.007674	0.001559	8.505e-07	-	331146	0	331146	1	IVNT	Neale-B_UKBB_EUR_2017
rs6968518	rs6968518	chr7:46485963	chr7:46446365	C	T	Arm predicted mass right	-	Neale B	UKBB	European	2017	-0.008843	0.001528	7.147e-09	-	331216	0	331216	1	IVNT	Neale-B_UKBB_EUR_2017
rs6968518	rs6968518	chr7:46485963	chr7:46446365	C	T	Basal metabolic rate	EFO_0007777	Neale B	UKBB	European	2017	-0.008688	0.001632	1.013e-07	-	331307	0	331307	1	IVNT	Neale-B_UKBB_EUR_2017
rs6968518	rs6968518	chr7:46485963	chr7:46446365	C	T	Comparative height size at age 10	-	Neale B	UKBB	European	2017	-0.009434	0.00168	1.958e-08	-	332021	0	332021	1	-	Neale-B_UKBB_EUR_2017
rs6968518	rs6968518	chr7:46485963	chr7:46446365	C	T	Forced expiratory volume in 1-second	EFO_0004314	Neale B	UKBB	European	2017	-0.01397	0.002106	3.309e-11	-	307638	0	307638	1	IVNT	Neale-B_UKBB_EUR_2017
rs6968518	rs6968518	chr7:46485963	chr7:46446365	C	T	Forced expiratory volume in 1-second, best measure	EFO_0004314	Neale B	UKBB	European	2017	-0.01415	0.002314	9.75e-10	-	255492	0	255492	1	IVNT	Neale-B_UKBB_EUR_2017
rs6968518	rs6968518	chr7:46485963	chr7:46446365	C	T	Forced expiratory volume in 1-second, predicted percentage	EFO_0004314	Neale B	UKBB	European	2017	-0.02178	0.0043	4.115e-07	-	110423	0	110423	1	IVNT	Neale-B_UKBB_EUR_2017
rs6968518	rs6968518	chr7:46485963	chr7:46446365	C	T	Forced vital capacity	EFO_0004312	Neale B	UKBB	European	2017	-0.01386	0.001997	3.896e-12	-	307638	0	307638	1	IVNT	Neale-B_UKBB_EUR_2017
rs6968518	rs6968518	chr7:46485963	chr7:46446365	C	T	Forced vital capacity, best measure	EFO_0004312	Neale B	UKBB	European	2017	-0.0137	0.002191	4.034e-10	-	255492	0	255492	1	IVNT	Neale-B_UKBB_EUR_2017
rs6968518	rs6968518	chr7:46485963	chr7:46446365	C	T	Hand grip strength left	EFO_0006941	Neale B	UKBB	European	2017	-0.008015	0.001775	6.28e-06	-	335821	0	335821	1	IVNT	Neale-B_UKBB_EUR_2017
rs6968518	rs6968518	chr7:46485963	chr7:46446365	C	T	Height	EFO_0004339	Neale B	UKBB	European	2017	-0.0107	0.001749	9.431e-10	-	336474	0	336474	1	IVNT	Neale-B_UKBB_EUR_2017
rs6968518	rs6968518	chr7:46485963	chr7:46446365	C	T	Impedance of leg left	-	Neale B	UKBB	European	2017	0.01053	0.002244	2.697e-06	+	331296	0	331296	1	IVNT	Neale-B_UKBB_EUR_2017
rs6968518	rs6968518	chr7:46485963	chr7:46446365	C	T	Impedance of leg right	-	Neale B	UKBB	European	2017	0.01031	0.002227	3.631e-06	+	331301	0	331301	1	IVNT	Neale-B_UKBB_EUR_2017
rs6968518	rs6968518	chr7:46485963	chr7:46446365	C	T	Leg fat-free mass left	-	Neale B	UKBB	European	2017	-0.008928	0.00162	3.598e-08	-	331258	0	331258	1	IVNT	Neale-B_UKBB_EUR_2017
rs6968518	rs6968518	chr7:46485963	chr7:46446365	C	T	Leg fat-free mass right	-	Neale B	UKBB	European	2017	-0.0093	0.00162	9.396e-09	-	331285	0	331285	1	IVNT	Neale-B_UKBB_EUR_2017
rs6968518	rs6968518	chr7:46485963	chr7:46446365	C	T	Leg predicted mass left	-	Neale B	UKBB	European	2017	-0.009024	0.001609	2.057e-08	-	331253	0	331253	1	IVNT	Neale-B_UKBB_EUR_2017
rs6968518	rs6968518	chr7:46485963	chr7:46446365	C	T	Leg predicted mass right	-	Neale B	UKBB	European	2017	-0.009397	0.001609	5.244e-09	-	331285	0	331285	1	IVNT	Neale-B_UKBB_EUR_2017
rs6968518	rs6968518	chr7:46485963	chr7:46446365	C	T	Trunk fat-free mass	-	Neale B	UKBB	European	2017	-0.009462	0.00155	1.034e-09	-	331030	0	331030	1	IVNT	Neale-B_UKBB_EUR_2017
rs6968518	rs6968518	chr7:46485963	chr7:46446365	C	T	Trunk predicted mass	-	Neale B	UKBB	European	2017	-0.009413	0.001545	1.114e-09	-	330995	0	330995	1	IVNT	Neale-B_UKBB_EUR_2017
rs6968518	rs6968518	chr7:46485963	chr7:46446365	C	T	Whole body fat-free mass	-	Neale B	UKBB	European	2017	-0.009534	0.001556	8.969e-10	-	331291	0	331291	1	IVNT	Neale-B_UKBB_EUR_2017
rs6968518	rs6968518	chr7:46485963	chr7:46446365	C	T	Whole body water mass	-	Neale B	UKBB	European	2017	-0.009685	0.001558	5.144e-10	-	331315	0	331315	1	IVNT	Neale-B_UKBB_EUR_2017
rs11767893	rs11767893	chr7:69952187	chr7:70487201	C	T	Impedance of leg left	-	Neale B	UKBB	European	2017	0.018	0.002545	1.501e-12	+	331296	0	331296	1	IVNT	Neale-B_UKBB_EUR_2017
rs11767893	rs11767893	chr7:69952187	chr7:70487201	C	T	Impedance of leg right	-	Neale B	UKBB	European	2017	0.01572	0.002525	4.76e-10	+	331301	0	331301	1	IVNT	Neale-B_UKBB_EUR_2017
rs1534566	rs1534566	chr7:84554900	chr7:84925584	C	T	Height	EFO_0004339	Neale B	UKBB	European	2017	0.00866	0.001828	2.17e-06	+	336474	0	336474	1	IVNT	Neale-B_UKBB_EUR_2017
rs10251085	rs10251085	chr7:95560659	chr7:95931347	A	G	Sitting height	EFO_0004339	Neale B	UKBB	European	2017	0.01019	0.002218	4.388e-06	+	336172	0	336172	1	IVNT	Neale-B_UKBB_EUR_2017
rs13227429	rs13227429	chr7:140560023	chr7:140860223	C	T	Forced expiratory volume in 1-second	EFO_0004314	Neale B	UKBB	European	2017	-0.01025	0.002102	1.069e-06	-	307638	0	307638	1	IVNT	Neale-B_UKBB_EUR_2017
rs13227429	rs13227429	chr7:140560023	chr7:140860223	C	T	Forced expiratory volume in 1-second, best measure	EFO_0004314	Neale B	UKBB	European	2017	-0.01077	0.002311	3.194e-06	-	255492	0	255492	1	IVNT	Neale-B_UKBB_EUR_2017
rs13227429	rs13227429	chr7:140560023	chr7:140860223	C	T	Forced vital capacity	EFO_0004312	Neale B	UKBB	European	2017	-0.01291	0.001993	9.339e-11	-	307638	0	307638	1	IVNT	Neale-B_UKBB_EUR_2017
rs13227429	rs13227429	chr7:140560023	chr7:140860223	C	T	Forced vital capacity, best measure	EFO_0004312	Neale B	UKBB	European	2017	-0.01362	0.002188	4.871e-10	-	255492	0	255492	1	IVNT	Neale-B_UKBB_EUR_2017
rs13227429	rs13227429	chr7:140560023	chr7:140860223	C	T	Hand grip strength left	EFO_0006941	Neale B	UKBB	European	2017	-0.008998	0.00177	3.728e-07	-	335821	0	335821	1	IVNT	Neale-B_UKBB_EUR_2017
rs13227429	rs13227429	chr7:140560023	chr7:140860223	C	T	Height	EFO_0004339	Neale B	UKBB	European	2017	-0.01111	0.001744	1.938e-10	-	336474	0	336474	1	IVNT	Neale-B_UKBB_EUR_2017
rs12698403	rs12698403	chr7:156127246	chr7:156334552	A	G	Lung function FEV1	EFO_0004314	Wain LV	28166213	European	2017	0.029	0.003897	1e-13	+	-	-	-	-	unit decrease	NHGRI-EBI_GWAS_Catalog
rs12698403	rs12698403	chr7:156127246	chr7:156334552	A	G	Forced expiratory volume in 1-second	EFO_0004314	Neale B	UKBB	European	2017	-0.01738	0.002099	1.223e-16	-	307638	0	307638	1	IVNT	Neale-B_UKBB_EUR_2017
rs12698403	rs12698403	chr7:156127246	chr7:156334552	A	G	Forced expiratory volume in 1-second, best measure	EFO_0004314	Neale B	UKBB	European	2017	-0.01863	0.002306	6.516e-16	-	255492	0	255492	1	IVNT	Neale-B_UKBB_EUR_2017
rs12698403	rs12698403	chr7:156127246	chr7:156334552	A	G	Forced expiratory volume in 1-second, predicted percentage	EFO_0004314	Neale B	UKBB	European	2017	-0.03196	0.004285	8.903e-14	-	110423	0	110423	1	IVNT	Neale-B_UKBB_EUR_2017
rs12698403	rs12698403	chr7:156127246	chr7:156334552	A	G	Forced vital capacity	EFO_0004312	Neale B	UKBB	European	2017	-0.01123	0.00199	1.666e-08	-	307638	0	307638	1	IVNT	Neale-B_UKBB_EUR_2017
rs12698403	rs12698403	chr7:156127246	chr7:156334552	A	G	Forced vital capacity, best measure	EFO_0004312	Neale B	UKBB	European	2017	-0.01153	0.002183	1.29e-07	-	255492	0	255492	1	IVNT	Neale-B_UKBB_EUR_2017
rs12698403	rs12698403	chr7:156127246	chr7:156334552	A	G	Peak expiratory flow	EFO_0009718	Neale B	UKBB	European	2017	-0.01586	0.002181	3.625e-13	-	307638	0	307638	1	IVNT	Neale-B_UKBB_EUR_2017
rs10089933	rs10089933	chr8:49391483	chr8:48478923	C	T	Height	EFO_0004339	GIANT	25282103	European	2014	0.022	0.0033	6.4e-11	+	253078	0	253078	79	Z-score	GIANT_Height_EUR_2014
rs10089933	rs10089933	chr8:49391483	chr8:48478923	C	T	Arm fat-free mass left	-	Neale B	UKBB	European	2017	0.01313	0.001803	3.284e-13	+	331159	0	331159	1	IVNT	Neale-B_UKBB_EUR_2017
rs10089933	rs10089933	chr8:49391483	chr8:48478923	C	T	Arm fat-free mass right	-	Neale B	UKBB	European	2017	0.01291	0.001767	2.757e-13	+	331221	0	331221	1	IVNT	Neale-B_UKBB_EUR_2017
rs10089933	rs10089933	chr8:49391483	chr8:48478923	C	T	Arm predicted mass left	-	Neale B	UKBB	European	2017	0.01294	0.001796	5.873e-13	+	331146	0	331146	1	IVNT	Neale-B_UKBB_EUR_2017
rs10089933	rs10089933	chr8:49391483	chr8:48478923	C	T	Arm predicted mass right	-	Neale B	UKBB	European	2017	0.01278	0.001761	4.019e-13	+	331216	0	331216	1	IVNT	Neale-B_UKBB_EUR_2017
rs10089933	rs10089933	chr8:49391483	chr8:48478923	C	T	Basal metabolic rate	EFO_0007777	Neale B	UKBB	European	2017	0.01405	0.001881	8.008e-14	+	331307	0	331307	1	IVNT	Neale-B_UKBB_EUR_2017
rs10089933	rs10089933	chr8:49391483	chr8:48478923	C	T	Comparative height size at age 10	-	Neale B	UKBB	European	2017	0.01224	0.001936	2.563e-10	+	332021	0	332021	1	-	Neale-B_UKBB_EUR_2017
rs10089933	rs10089933	chr8:49391483	chr8:48478923	C	T	Height	EFO_0004339	Neale B	UKBB	European	2017	0.0189	0.002015	6.758e-21	+	336474	0	336474	1	IVNT	Neale-B_UKBB_EUR_2017
rs10089933	rs10089933	chr8:49391483	chr8:48478923	C	T	Leg fat-free mass left	-	Neale B	UKBB	European	2017	0.01251	0.001868	2.133e-11	+	331258	0	331258	1	IVNT	Neale-B_UKBB_EUR_2017
rs10089933	rs10089933	chr8:49391483	chr8:48478923	C	T	Leg fat-free mass right	-	Neale B	UKBB	European	2017	0.01287	0.001867	5.39e-12	+	331285	0	331285	1	IVNT	Neale-B_UKBB_EUR_2017
rs10089933	rs10089933	chr8:49391483	chr8:48478923	C	T	Leg predicted mass left	-	Neale B	UKBB	European	2017	0.01247	0.001855	1.798e-11	+	331253	0	331253	1	IVNT	Neale-B_UKBB_EUR_2017
rs10089933	rs10089933	chr8:49391483	chr8:48478923	C	T	Leg predicted mass right	-	Neale B	UKBB	European	2017	0.01291	0.001855	3.426e-12	+	331285	0	331285	1	IVNT	Neale-B_UKBB_EUR_2017
rs10089933	rs10089933	chr8:49391483	chr8:48478923	C	T	Sitting height	EFO_0004339	Neale B	UKBB	European	2017	0.01146	0.002192	1.711e-07	+	336172	0	336172	1	IVNT	Neale-B_UKBB_EUR_2017
rs10089933	rs10089933	chr8:49391483	chr8:48478923	C	T	Trunk fat-free mass	-	Neale B	UKBB	European	2017	0.01468	0.001786	2.129e-16	+	331030	0	331030	1	IVNT	Neale-B_UKBB_EUR_2017
rs10089933	rs10089933	chr8:49391483	chr8:48478923	C	T	Trunk predicted mass	-	Neale B	UKBB	European	2017	0.01483	0.001781	8.271e-17	+	330995	0	330995	1	IVNT	Neale-B_UKBB_EUR_2017
rs10089933	rs10089933	chr8:49391483	chr8:48478923	C	T	Weight	EFO_0004338	Neale B	UKBB	European	2017	0.01276	0.002478	2.6e-07	+	336227	0	336227	1	IVNT	Neale-B_UKBB_EUR_2017
rs10089933	rs10089933	chr8:49391483	chr8:48478923	C	T	Whole body fat-free mass	-	Neale B	UKBB	European	2017	0.01418	0.001794	2.675e-15	+	331291	0	331291	1	IVNT	Neale-B_UKBB_EUR_2017
rs10089933	rs10089933	chr8:49391483	chr8:48478923	C	T	Whole body water mass	-	Neale B	UKBB	European	2017	0.01434	0.001796	1.406e-15	+	331315	0	331315	1	IVNT	Neale-B_UKBB_EUR_2017
rs4737183	rs4737183	chr8:64720693	chr8:63808136	A	G	Arm fat mass left	-	Neale B	UKBB	European	2017	0.0145	0.002391	1.33e-09	+	331164	0	331164	1	IVNT	Neale-B_UKBB_EUR_2017
rs4737183	rs4737183	chr8:64720693	chr8:63808136	A	G	Arm fat mass right	-	Neale B	UKBB	European	2017	0.01448	0.00239	1.388e-09	+	331226	0	331226	1	IVNT	Neale-B_UKBB_EUR_2017
rs4737183	rs4737183	chr8:64720693	chr8:63808136	A	G	Arm fat percentage left	-	Neale B	UKBB	European	2017	0.008767	0.001847	2.058e-06	+	331198	0	331198	1	IVNT	Neale-B_UKBB_EUR_2017
rs4737183	rs4737183	chr8:64720693	chr8:63808136	A	G	Arm fat percentage right	-	Neale B	UKBB	European	2017	0.009624	0.001855	2.129e-07	+	331249	0	331249	1	IVNT	Neale-B_UKBB_EUR_2017
rs4737183	rs4737183	chr8:64720693	chr8:63808136	A	G	Arm fat-free mass left	-	Neale B	UKBB	European	2017	0.009318	0.001551	1.88e-09	+	331159	0	331159	1	IVNT	Neale-B_UKBB_EUR_2017
rs4737183	rs4737183	chr8:64720693	chr8:63808136	A	G	Arm fat-free mass right	-	Neale B	UKBB	European	2017	0.007694	0.00152	4.161e-07	+	331221	0	331221	1	IVNT	Neale-B_UKBB_EUR_2017
rs4737183	rs4737183	chr8:64720693	chr8:63808136	A	G	Arm predicted mass left	-	Neale B	UKBB	European	2017	0.009128	0.001545	3.472e-09	+	331146	0	331146	1	IVNT	Neale-B_UKBB_EUR_2017
rs4737183	rs4737183	chr8:64720693	chr8:63808136	A	G	Arm predicted mass right	-	Neale B	UKBB	European	2017	0.007751	0.001515	3.102e-07	+	331216	0	331216	1	IVNT	Neale-B_UKBB_EUR_2017
rs4737183	rs4737183	chr8:64720693	chr8:63808136	A	G	Average weekly beer plus cider intake	EFO_0004329	Neale B	UKBB	European	2017	-0.01076	0.002011	8.759e-08	-	241447	0	241447	1	-	Neale-B_UKBB_EUR_2017
rs4737183	rs4737183	chr8:64720693	chr8:63808136	A	G	Basal metabolic rate	EFO_0007777	Neale B	UKBB	European	2017	0.009935	0.001618	8.154e-10	+	331307	0	331307	1	IVNT	Neale-B_UKBB_EUR_2017
rs4737183	rs4737183	chr8:64720693	chr8:63808136	A	G	Body mass index	EFO_0004340	Neale B	UKBB	European	2017	0.01392	0.002413	8.01e-09	+	336107	0	336107	1	IVNT	Neale-B_UKBB_EUR_2017
rs4737183	rs4737183	chr8:64720693	chr8:63808136	A	G	Comparative body size at age 10	-	Neale B	UKBB	European	2017	-0.007802	0.00167	2.969e-06	-	331693	0	331693	1	-	Neale-B_UKBB_EUR_2017
rs4737183	rs4737183	chr8:64720693	chr8:63808136	A	G	Forced vital capacity	EFO_0004312	Neale B	UKBB	European	2017	-0.00882	0.00198	8.37e-06	-	307638	0	307638	1	IVNT	Neale-B_UKBB_EUR_2017
rs4737183	rs4737183	chr8:64720693	chr8:63808136	A	G	Frequency of stair climbing in last 4 weeks	EFO_0008002	Neale B	UKBB	European	2017	-0.01414	0.003179	8.69e-06	-	334169	0	334169	1	-	Neale-B_UKBB_EUR_2017
rs4737183	rs4737183	chr8:64720693	chr8:63808136	A	G	Hip circumference	EFO_0005093	Neale B	UKBB	European	2017	0.01519	0.002415	3.197e-10	+	336601	0	336601	1	IVNT	Neale-B_UKBB_EUR_2017
rs4737183	rs4737183	chr8:64720693	chr8:63808136	A	G	Impedance of arm left	-	Neale B	UKBB	European	2017	-0.008635	0.001723	5.384e-07	-	331292	0	331292	1	IVNT	Neale-B_UKBB_EUR_2017
rs4737183	rs4737183	chr8:64720693	chr8:63808136	A	G	Impedance of leg left	-	Neale B	UKBB	European	2017	-0.0133	0.002224	2.229e-09	-	331296	0	331296	1	IVNT	Neale-B_UKBB_EUR_2017
rs4737183	rs4737183	chr8:64720693	chr8:63808136	A	G	Impedance of leg right	-	Neale B	UKBB	European	2017	-0.01404	0.002207	2.003e-10	-	331301	0	331301	1	IVNT	Neale-B_UKBB_EUR_2017
rs4737183	rs4737183	chr8:64720693	chr8:63808136	A	G	Impedance of whole body	-	Neale B	UKBB	European	2017	-0.0107	0.00186	8.936e-09	-	331284	0	331284	1	IVNT	Neale-B_UKBB_EUR_2017
rs4737183	rs4737183	chr8:64720693	chr8:63808136	A	G	Leg fat mass left	-	Neale B	UKBB	European	2017	0.009703	0.001928	4.839e-07	+	331275	0	331275	1	IVNT	Neale-B_UKBB_EUR_2017
rs4737183	rs4737183	chr8:64720693	chr8:63808136	A	G	Leg fat mass right	-	Neale B	UKBB	European	2017	0.009622	0.00195	8.088e-07	+	331293	0	331293	1	IVNT	Neale-B_UKBB_EUR_2017
rs4737183	rs4737183	chr8:64720693	chr8:63808136	A	G	Leg fat-free mass left	-	Neale B	UKBB	European	2017	0.009541	0.001606	2.865e-09	+	331258	0	331258	1	IVNT	Neale-B_UKBB_EUR_2017
rs4737183	rs4737183	chr8:64720693	chr8:63808136	A	G	Leg fat-free mass right	-	Neale B	UKBB	European	2017	0.009711	0.001606	1.471e-09	+	331285	0	331285	1	IVNT	Neale-B_UKBB_EUR_2017
rs4737183	rs4737183	chr8:64720693	chr8:63808136	A	G	Leg predicted mass left	-	Neale B	UKBB	European	2017	0.009532	0.001595	2.311e-09	+	331253	0	331253	1	IVNT	Neale-B_UKBB_EUR_2017
rs4737183	rs4737183	chr8:64720693	chr8:63808136	A	G	Leg predicted mass right	-	Neale B	UKBB	European	2017	0.009699	0.001595	1.204e-09	+	331285	0	331285	1	IVNT	Neale-B_UKBB_EUR_2017
rs4737183	rs4737183	chr8:64720693	chr8:63808136	A	G	Trunk fat mass	EFO_0005409	Neale B	UKBB	European	2017	0.01174	0.002456	1.749e-06	+	331093	0	331093	1	IVNT	Neale-B_UKBB_EUR_2017
rs4737183	rs4737183	chr8:64720693	chr8:63808136	A	G	Trunk fat-free mass	-	Neale B	UKBB	European	2017	0.008207	0.001537	9.243e-08	+	331030	0	331030	1	IVNT	Neale-B_UKBB_EUR_2017
rs4737183	rs4737183	chr8:64720693	chr8:63808136	A	G	Trunk predicted mass	-	Neale B	UKBB	European	2017	0.008124	0.001532	1.132e-07	+	330995	0	330995	1	IVNT	Neale-B_UKBB_EUR_2017
rs4737183	rs4737183	chr8:64720693	chr8:63808136	A	G	Waist circumference	EFO_0004342	Neale B	UKBB	European	2017	0.01195	0.00216	3.197e-08	+	336639	0	336639	1	IVNT	Neale-B_UKBB_EUR_2017
rs4737183	rs4737183	chr8:64720693	chr8:63808136	A	G	Weight	EFO_0004338	Neale B	UKBB	European	2017	0.01252	0.002131	4.265e-09	+	336227	0	336227	1	IVNT	Neale-B_UKBB_EUR_2017
rs4737183	rs4737183	chr8:64720693	chr8:63808136	A	G	Whole body fat mass	-	Neale B	UKBB	European	2017	0.01256	0.00238	1.33e-07	+	330762	0	330762	1	IVNT	Neale-B_UKBB_EUR_2017
rs4737183	rs4737183	chr8:64720693	chr8:63808136	A	G	Whole body fat-free mass	-	Neale B	UKBB	European	2017	0.009074	0.001543	4.052e-09	+	331291	0	331291	1	IVNT	Neale-B_UKBB_EUR_2017
rs4737183	rs4737183	chr8:64720693	chr8:63808136	A	G	Whole body water mass	-	Neale B	UKBB	European	2017	0.009171	0.001545	2.914e-09	+	331315	0	331315	1	IVNT	Neale-B_UKBB_EUR_2017
rs12543555	rs12543555	chr8:69562014	chr8:68649779	A	G	Hip circumference	EFO_0005093	GIANT	25673412	European	2015	0.021	0.0045	4.8e-06	+	212968	0	212968	101	IVNT	GIANT_Hip_EUR_2015
rs12543555	rs12543555	chr8:69562014	chr8:68649779	A	G	Comparative height size at age 10	-	Neale B	UKBB	European	2017	-0.009933	0.002051	1.284e-06	-	332021	0	332021	1	-	Neale-B_UKBB_EUR_2017
rs12543555	rs12543555	chr8:69562014	chr8:68649779	A	G	Forced vital capacity, best measure	EFO_0004312	Neale B	UKBB	European	2017	0.01213	0.002674	5.725e-06	+	255492	0	255492	1	IVNT	Neale-B_UKBB_EUR_2017
rs12543555	rs12543555	chr8:69562014	chr8:68649779	A	G	Hip circumference	EFO_0005093	Neale B	UKBB	European	2017	0.01572	0.002975	1.276e-07	+	336601	0	336601	1	IVNT	Neale-B_UKBB_EUR_2017
rs12543555	rs12543555	chr8:69562014	chr8:68649779	A	G	Pain type experienced in last month: back pain	EFO_0003843	Neale B	UKBB	European	2017	-0.007344	0.001312	2.154e-08	-	336650	85221	251429	1	risk diff	Neale-B_UKBB_EUR_2017
rs1543852	rs1543852	chr8:86352758	chr8:85440529	A	G	High light scatter percentage of red cells	EFO_0004586	Astle W	27863252	European	2016	-0.01749	0.003643	1.585e-06	-	173480	0	173480	2	IVNT	Astle-W_Blood-Cell-Traits_EUR_2016
rs1543852	rs1543852	chr8:86352758	chr8:85440529	A	G	High light scatter reticulocyte count	EFO_0004586	Astle W	27863252	European	2016	-0.01793	0.003643	8.578e-07	-	173480	0	173480	2	IVNT	Astle-W_Blood-Cell-Traits_EUR_2016
rs1543852	rs1543852	chr8:86352758	chr8:85440529	A	G	Mean corpuscular hemoglobin concentration	EFO_0004586	Astle W	27863252	European	2016	-0.01614	0.003518	4.471e-06	-	173480	0	173480	2	IVNT	Astle-W_Blood-Cell-Traits_EUR_2016
rs1543852	rs1543852	chr8:86352758	chr8:85440529	A	G	Reticulocyte count	EFO_0004586	Astle W	27863252	European	2016	-0.01699	0.003649	3.207e-06	-	173480	0	173480	2	IVNT	Astle-W_Blood-Cell-Traits_EUR_2016
rs1543852	rs1543852	chr8:86352758	chr8:85440529	A	G	Reticulocyte fraction of red cells	EFO_0004586	Astle W	27863252	European	2016	-0.01628	0.003647	8.086e-06	-	173480	0	173480	2	IVNT	Astle-W_Blood-Cell-Traits_EUR_2016
rs1543852	rs1543852	chr8:86352758	chr8:85440529	A	G	Zinc levels	-	Evans DM	23720494	European	2013	NA	NA	1.84e-07	NA	2603	-	-	-	-	GRASP
rs1543852	rs1543852	chr8:86352758	chr8:85440529	A	G	Hand grip strength right	EFO_0006941	Neale B	UKBB	European	2017	0.008126	0.001786	5.374e-06	+	335842	0	335842	1	IVNT	Neale-B_UKBB_EUR_2017
rs62511595	rs62511595	chr8:117529697	chr8:116517459	A	G	Worry too long after embarrassment	-	Neale B	UKBB	European	2017	-0.005616	0.001271	9.944e-06	-	323766	154615	169151	1	risk diff	Neale-B_UKBB_EUR_2017
rs9643242	rs9643242	chr8:130028600	chr8:129016354	A	G	Forced expiratory volume in 1-second	EFO_0004314	Neale B	UKBB	European	2017	0.01387	0.002892	1.601e-06	+	307638	0	307638	1	IVNT	Neale-B_UKBB_EUR_2017
rs9643242	rs9643242	chr8:130028600	chr8:129016354	A	G	Forced expiratory volume in 1-second, predicted percentage	EFO_0004314	Neale B	UKBB	European	2017	0.03054	0.005907	2.35e-07	+	110423	0	110423	1	IVNT	Neale-B_UKBB_EUR_2017
rs7838717	rs7838717	chr8:145504343	chr8:144280310	C	T	Waist circumference adjusted for smoking	EFO_0007789;EFO_0004318	GIANT	28443625	European	2017	-0.0219	0.0048	3.997e-06	-	118858	0	118858	68	IVNT	GIANT_Waist-adjusted-Smoking_EUR_2017
rs7838717	rs7838717	chr8:145504343	chr8:144280310	C	T	Waist circumference adjusted for smoking	EFO_0007789;EFO_0004318	GIANT	28443625	Mixed	2017	-0.021	0.0046	4.705e-06	-	130886	0	130886	74	IVNT	GIANT_Waist-adjusted-Smoking_Mixed_2017
rs7838717	rs7838717	chr8:145504343	chr8:144280310	C	T	Dupuytrens disease	EFO_0004229	Ng M	28886342	European	2017	-0.1672	0.0222	5e-14	-	-	-	-	-	log OR	NHGRI-EBI_GWAS_Catalog
rs7838717	rs7838717	chr8:145504343	chr8:144280310	C	T	Height	EFO_0004339	Neale B	UKBB	European	2017	-0.008768	0.001822	1.493e-06	-	336474	0	336474	1	IVNT	Neale-B_UKBB_EUR_2017
rs7838717	rs7838717	chr8:145504343	chr8:144280310	C	T	Impedance of arm left	-	Neale B	UKBB	European	2017	-0.01231	0.001811	1.07e-11	-	331292	0	331292	1	IVNT	Neale-B_UKBB_EUR_2017
rs7838717	rs7838717	chr8:145504343	chr8:144280310	C	T	Impedance of arm right	-	Neale B	UKBB	European	2017	-0.01308	0.001803	4.002e-13	-	331279	0	331279	1	IVNT	Neale-B_UKBB_EUR_2017
rs7838717	rs7838717	chr8:145504343	chr8:144280310	C	T	Impedance of leg left	-	Neale B	UKBB	European	2017	-0.01243	0.002338	1.052e-07	-	331296	0	331296	1	IVNT	Neale-B_UKBB_EUR_2017
rs7838717	rs7838717	chr8:145504343	chr8:144280310	C	T	Impedance of leg right	-	Neale B	UKBB	European	2017	-0.01273	0.00232	4.094e-08	-	331301	0	331301	1	IVNT	Neale-B_UKBB_EUR_2017
rs7838717	rs7838717	chr8:145504343	chr8:144280310	C	T	Impedance of whole body	-	Neale B	UKBB	European	2017	-0.01353	0.001956	4.515e-12	-	331284	0	331284	1	IVNT	Neale-B_UKBB_EUR_2017
rs7838717	rs7838717	chr8:145504343	chr8:144280310	C	T	Sitting height	EFO_0004339	Neale B	UKBB	European	2017	-0.01071	0.001982	6.592e-08	-	336172	0	336172	1	IVNT	Neale-B_UKBB_EUR_2017
rs2976602	rs2976602	chr8:145845112	chr8:144619727	T	C	Mean corpuscular hemoglobin concentration	EFO_0004586	Astle W	27863252	European	2016	-0.02538	0.003499	4.041e-13	-	173480	0	173480	2	IVNT	Astle-W_Blood-Cell-Traits_EUR_2016
rs1887667	rs1887667	chr9:16033109	chr9:16033111	G	T	Arm fat mass left	-	Neale B	UKBB	European	2017	-0.01863	0.002407	9.927e-15	-	331164	0	331164	1	IVNT	Neale-B_UKBB_EUR_2017
rs1887667	rs1887667	chr9:16033109	chr9:16033111	G	T	Arm fat mass right	-	Neale B	UKBB	European	2017	-0.01829	0.002407	2.976e-14	-	331226	0	331226	1	IVNT	Neale-B_UKBB_EUR_2017
rs1887667	rs1887667	chr9:16033109	chr9:16033111	G	T	Arm fat percentage left	-	Neale B	UKBB	European	2017	-0.01722	0.001859	2.002e-20	-	331198	0	331198	1	IVNT	Neale-B_UKBB_EUR_2017
rs1887667	rs1887667	chr9:16033109	chr9:16033111	G	T	Arm fat percentage right	-	Neale B	UKBB	European	2017	-0.01645	0.001868	1.306e-18	-	331249	0	331249	1	IVNT	Neale-B_UKBB_EUR_2017
rs1887667	rs1887667	chr9:16033109	chr9:16033111	G	T	Body fat percentage	EFO_0007800	Neale B	UKBB	European	2017	-0.01786	0.001883	2.476e-21	-	331117	0	331117	1	IVNT	Neale-B_UKBB_EUR_2017
rs1887667	rs1887667	chr9:16033109	chr9:16033111	G	T	Body mass index	EFO_0004340	Neale B	UKBB	European	2017	-0.01752	0.002429	5.603e-13	-	336107	0	336107	1	IVNT	Neale-B_UKBB_EUR_2017
rs1887667	rs1887667	chr9:16033109	chr9:16033111	G	T	Forced expiratory volume in 1-second	EFO_0004314	Neale B	UKBB	European	2017	0.01101	0.002103	1.651e-07	+	307638	0	307638	1	IVNT	Neale-B_UKBB_EUR_2017
rs1887667	rs1887667	chr9:16033109	chr9:16033111	G	T	Forced vital capacity	EFO_0004312	Neale B	UKBB	European	2017	0.01408	0.001994	1.608e-12	+	307638	0	307638	1	IVNT	Neale-B_UKBB_EUR_2017
rs1887667	rs1887667	chr9:16033109	chr9:16033111	G	T	Forced vital capacity, best measure	EFO_0004312	Neale B	UKBB	European	2017	0.01364	0.002187	4.547e-10	+	255492	0	255492	1	IVNT	Neale-B_UKBB_EUR_2017
rs1887667	rs1887667	chr9:16033109	chr9:16033111	G	T	Hip circumference	EFO_0005093	Neale B	UKBB	European	2017	-0.01261	0.002432	2.179e-07	-	336601	0	336601	1	IVNT	Neale-B_UKBB_EUR_2017
rs1887667	rs1887667	chr9:16033109	chr9:16033111	G	T	Leg fat mass left	-	Neale B	UKBB	European	2017	-0.01494	0.001941	1.386e-14	-	331275	0	331275	1	IVNT	Neale-B_UKBB_EUR_2017
rs1887667	rs1887667	chr9:16033109	chr9:16033111	G	T	Leg fat mass right	-	Neale B	UKBB	European	2017	-0.01532	0.001964	6.223e-15	-	331293	0	331293	1	IVNT	Neale-B_UKBB_EUR_2017
rs1887667	rs1887667	chr9:16033109	chr9:16033111	G	T	Leg fat percentage left	-	Neale B	UKBB	European	2017	-0.01415	0.001536	3.214e-20	-	331278	0	331278	1	IVNT	Neale-B_UKBB_EUR_2017
rs1887667	rs1887667	chr9:16033109	chr9:16033111	G	T	Leg fat percentage right	-	Neale B	UKBB	European	2017	-0.01436	0.001555	2.75e-20	-	331296	0	331296	1	IVNT	Neale-B_UKBB_EUR_2017
rs1887667	rs1887667	chr9:16033109	chr9:16033111	G	T	Long-standing illness, disability or infirmity	-	Neale B	UKBB	European	2017	-0.005434	0.001165	3.094e-06	-	329663	107123	222540	1	risk diff	Neale-B_UKBB_EUR_2017
rs1887667	rs1887667	chr9:16033109	chr9:16033111	G	T	Sitting height	EFO_0004339	Neale B	UKBB	European	2017	0.01318	0.001898	3.826e-12	+	336172	0	336172	1	IVNT	Neale-B_UKBB_EUR_2017
rs1887667	rs1887667	chr9:16033109	chr9:16033111	G	T	Trunk fat mass	EFO_0005409	Neale B	UKBB	European	2017	-0.01968	0.002473	1.777e-15	-	331093	0	331093	1	IVNT	Neale-B_UKBB_EUR_2017
rs1887667	rs1887667	chr9:16033109	chr9:16033111	G	T	Trunk fat percentage	-	Neale B	UKBB	European	2017	-0.02059	0.002257	7.503e-20	-	331113	0	331113	1	IVNT	Neale-B_UKBB_EUR_2017
rs1887667	rs1887667	chr9:16033109	chr9:16033111	G	T	Waist circumference	EFO_0004342	Neale B	UKBB	European	2017	-0.01131	0.002175	2.019e-07	-	336639	0	336639	1	IVNT	Neale-B_UKBB_EUR_2017
rs1887667	rs1887667	chr9:16033109	chr9:16033111	G	T	Weight	EFO_0004338	Neale B	UKBB	European	2017	-0.01066	0.002146	6.833e-07	-	336227	0	336227	1	IVNT	Neale-B_UKBB_EUR_2017
rs1887667	rs1887667	chr9:16033109	chr9:16033111	G	T	Wheeze or whistling in the chest in last year	EFO_0009715	Neale B	UKBB	European	2017	-0.004508	0.001006	7.452e-06	-	331257	68531	262726	1	risk diff	Neale-B_UKBB_EUR_2017
rs1887667	rs1887667	chr9:16033109	chr9:16033111	G	T	Whole body fat mass	-	Neale B	UKBB	European	2017	-0.01902	0.002397	2.122e-15	-	330762	0	330762	1	IVNT	Neale-B_UKBB_EUR_2017
rs7029491	rs7029491	chr9:16986112	chr9:16986114	C	G	Forced expiratory volume in 1-second	EFO_0004314	Neale B	UKBB	European	2017	-0.01427	0.00222	1.273e-10	-	307638	0	307638	1	IVNT	Neale-B_UKBB_EUR_2017
rs7029491	rs7029491	chr9:16986112	chr9:16986114	C	G	Forced expiratory volume in 1-second, best measure	EFO_0004314	Neale B	UKBB	European	2017	-0.01466	0.002441	1.889e-09	-	255492	0	255492	1	IVNT	Neale-B_UKBB_EUR_2017
rs7029491	rs7029491	chr9:16986112	chr9:16986114	C	G	Forced expiratory volume in 1-second, predicted percentage	EFO_0004314	Neale B	UKBB	European	2017	-0.02502	0.004556	3.985e-08	-	110423	0	110423	1	IVNT	Neale-B_UKBB_EUR_2017
rs7029491	rs7029491	chr9:16986112	chr9:16986114	C	G	Forced vital capacity	EFO_0004312	Neale B	UKBB	European	2017	-0.01472	0.002105	2.68e-12	-	307638	0	307638	1	IVNT	Neale-B_UKBB_EUR_2017
rs7029491	rs7029491	chr9:16986112	chr9:16986114	C	G	Forced vital capacity, best measure	EFO_0004312	Neale B	UKBB	European	2017	-0.01483	0.002311	1.416e-10	-	255492	0	255492	1	IVNT	Neale-B_UKBB_EUR_2017
rs62579839	rs62579839	chr9:83755208	chr9:81140293	C	T	Forced expiratory volume in 1-second	EFO_0004314	Neale B	UKBB	European	2017	0.01181	0.002305	2.998e-07	+	307638	0	307638	1	IVNT	Neale-B_UKBB_EUR_2017
rs62579839	rs62579839	chr9:83755208	chr9:81140293	C	T	Forced expiratory volume in 1-second, best measure	EFO_0004314	Neale B	UKBB	European	2017	0.01482	0.002533	4.889e-09	+	255492	0	255492	1	IVNT	Neale-B_UKBB_EUR_2017
rs62579839	rs62579839	chr9:83755208	chr9:81140293	C	T	Forced vital capacity	EFO_0004312	Neale B	UKBB	European	2017	0.0106	0.002185	1.228e-06	+	307638	0	307638	1	IVNT	Neale-B_UKBB_EUR_2017
rs62579839	rs62579839	chr9:83755208	chr9:81140293	C	T	Forced vital capacity, best measure	EFO_0004312	Neale B	UKBB	European	2017	0.01376	0.002398	9.551e-09	+	255492	0	255492	1	IVNT	Neale-B_UKBB_EUR_2017
rs4877815	rs4877815	chr9:86623268	chr9:84008353	A	G	Height	EFO_0004339	GIANT	25282103	European	2014	0.015	0.0029	4.4e-07	+	253173	0	253173	79	Z-score	GIANT_Height_EUR_2014
rs4877815	rs4877815	chr9:86623268	chr9:84008353	A	G	Comparative height size at age 10	-	Neale B	UKBB	European	2017	0.008799	0.001659	1.14e-07	+	332021	0	332021	1	-	Neale-B_UKBB_EUR_2017
rs4877815	rs4877815	chr9:86623268	chr9:84008353	A	G	Height	EFO_0004339	Neale B	UKBB	European	2017	0.01048	0.001727	1.316e-09	+	336474	0	336474	1	IVNT	Neale-B_UKBB_EUR_2017
rs4877815	rs4877815	chr9:86623268	chr9:84008353	A	G	Impedance of arm left	-	Neale B	UKBB	European	2017	0.01254	0.001717	2.751e-13	+	331292	0	331292	1	IVNT	Neale-B_UKBB_EUR_2017
rs4877815	rs4877815	chr9:86623268	chr9:84008353	A	G	Impedance of arm right	-	Neale B	UKBB	European	2017	0.01488	0.001709	3.103e-18	+	331279	0	331279	1	IVNT	Neale-B_UKBB_EUR_2017
rs4877815	rs4877815	chr9:86623268	chr9:84008353	A	G	Impedance of whole body	-	Neale B	UKBB	European	2017	0.01181	0.001853	1.864e-10	+	331284	0	331284	1	IVNT	Neale-B_UKBB_EUR_2017
rs4877815	rs4877815	chr9:86623268	chr9:84008353	A	G	Mean time to correctly identify matches	-	Neale B	UKBB	European	2017	0.01317	0.002402	4.22e-08	+	335139	0	335139	1	IVNT	Neale-B_UKBB_EUR_2017
rs4877815	rs4877815	chr9:86623268	chr9:84008353	A	G	Trunk fat percentage	-	Neale B	UKBB	European	2017	0.01045	0.002234	2.876e-06	+	331113	0	331113	1	IVNT	Neale-B_UKBB_EUR_2017
rs8181164	rs8181164	chr9:89116662	chr9:86501747	C	T	Comparative height size at age 10	-	Neale B	UKBB	European	2017	-0.01083	0.001664	7.618e-11	-	332021	0	332021	1	-	Neale-B_UKBB_EUR_2017
rs8181164	rs8181164	chr9:89116662	chr9:86501747	C	T	Height	EFO_0004339	Neale B	UKBB	European	2017	-0.01839	0.001732	2.396e-26	-	336474	0	336474	1	IVNT	Neale-B_UKBB_EUR_2017
rs8181164	rs8181164	chr9:89116662	chr9:86501747	C	T	Sitting height	EFO_0004339	Neale B	UKBB	European	2017	-0.01245	0.001884	3.882e-11	-	336172	0	336172	1	IVNT	Neale-B_UKBB_EUR_2017
rs60150206	rs60150206	chr9:98262223	chr9:95499941	A	G	Arm fat-free mass left	-	Neale B	UKBB	European	2017	0.0213	0.0027	3.124e-15	+	331159	0	331159	1	IVNT	Neale-B_UKBB_EUR_2017
rs60150206	rs60150206	chr9:98262223	chr9:95499941	A	G	Arm fat-free mass right	-	Neale B	UKBB	European	2017	0.02121	0.002647	1.136e-15	+	331221	0	331221	1	IVNT	Neale-B_UKBB_EUR_2017
rs60150206	rs60150206	chr9:98262223	chr9:95499941	A	G	Arm predicted mass left	-	Neale B	UKBB	European	2017	0.02167	0.00269	8.093e-16	+	331146	0	331146	1	IVNT	Neale-B_UKBB_EUR_2017
rs60150206	rs60150206	chr9:98262223	chr9:95499941	A	G	Arm predicted mass right	-	Neale B	UKBB	European	2017	0.02133	0.002637	6.024e-16	+	331216	0	331216	1	IVNT	Neale-B_UKBB_EUR_2017
rs60150206	rs60150206	chr9:98262223	chr9:95499941	A	G	Basal metabolic rate	EFO_0007777	Neale B	UKBB	European	2017	0.02485	0.002816	1.126e-18	+	331307	0	331307	1	IVNT	Neale-B_UKBB_EUR_2017
rs60150206	rs60150206	chr9:98262223	chr9:95499941	A	G	Birth weight	EFO_0004344	Neale B	UKBB	European	2017	0.04392	0.005519	1.745e-15	+	193063	0	193063	1	IVNT	Neale-B_UKBB_EUR_2017
rs60150206	rs60150206	chr9:98262223	chr9:95499941	A	G	Comparative height size at age 10	-	Neale B	UKBB	European	2017	0.01804	0.002898	4.86e-10	+	332021	0	332021	1	-	Neale-B_UKBB_EUR_2017
rs60150206	rs60150206	chr9:98262223	chr9:95499941	A	G	Forced expiratory volume in 1-second	EFO_0004314	Neale B	UKBB	European	2017	0.02261	0.003637	5.107e-10	+	307638	0	307638	1	IVNT	Neale-B_UKBB_EUR_2017
rs60150206	rs60150206	chr9:98262223	chr9:95499941	A	G	Forced expiratory volume in 1-second, best measure	EFO_0004314	Neale B	UKBB	European	2017	0.01965	0.003991	8.464e-07	+	255492	0	255492	1	IVNT	Neale-B_UKBB_EUR_2017
rs60150206	rs60150206	chr9:98262223	chr9:95499941	A	G	Forced expiratory volume in 1-second, predicted	EFO_0004314	Neale B	UKBB	European	2017	0.02554	0.004752	7.66e-08	+	110423	0	110423	1	IVNT	Neale-B_UKBB_EUR_2017
rs60150206	rs60150206	chr9:98262223	chr9:95499941	A	G	Forced vital capacity	EFO_0004312	Neale B	UKBB	European	2017	0.03817	0.003448	1.78e-28	+	307638	0	307638	1	IVNT	Neale-B_UKBB_EUR_2017
rs60150206	rs60150206	chr9:98262223	chr9:95499941	A	G	Forced vital capacity, best measure	EFO_0004312	Neale B	UKBB	European	2017	0.03749	0.003778	3.368e-23	+	255492	0	255492	1	IVNT	Neale-B_UKBB_EUR_2017
rs60150206	rs60150206	chr9:98262223	chr9:95499941	A	G	Guilty feelings	-	Neale B	UKBB	European	2017	0.008749	0.001922	5.332e-06	+	328769	92945	235824	1	risk diff	Neale-B_UKBB_EUR_2017
rs60150206	rs60150206	chr9:98262223	chr9:95499941	A	G	Hand grip strength right	EFO_0006941	Neale B	UKBB	European	2017	0.01557	0.003068	3.871e-07	+	335842	0	335842	1	IVNT	Neale-B_UKBB_EUR_2017
rs60150206	rs60150206	chr9:98262223	chr9:95499941	A	G	Height	EFO_0004339	Neale B	UKBB	European	2017	0.03273	0.003017	2.006e-27	+	336474	0	336474	1	IVNT	Neale-B_UKBB_EUR_2017
rs60150206	rs60150206	chr9:98262223	chr9:95499941	A	G	Hip circumference	EFO_0005093	Neale B	UKBB	European	2017	0.02625	0.004205	4.336e-10	+	336601	0	336601	1	IVNT	Neale-B_UKBB_EUR_2017
rs60150206	rs60150206	chr9:98262223	chr9:95499941	A	G	Home area population density: Scotland large urban area	-	Neale B	UKBB	European	2017	0.00448	0.0009153	9.864e-07	+	333997	18867	315130	1	risk diff	Neale-B_UKBB_EUR_2017
rs60150206	rs60150206	chr9:98262223	chr9:95499941	A	G	Impedance of leg left	-	Neale B	UKBB	European	2017	-0.02585	0.003873	2.484e-11	-	331296	0	331296	1	IVNT	Neale-B_UKBB_EUR_2017
rs60150206	rs60150206	chr9:98262223	chr9:95499941	A	G	Impedance of leg right	-	Neale B	UKBB	European	2017	-0.02695	0.003843	2.357e-12	-	331301	0	331301	1	IVNT	Neale-B_UKBB_EUR_2017
rs60150206	rs60150206	chr9:98262223	chr9:95499941	A	G	Impedance of whole body	-	Neale B	UKBB	European	2017	-0.01795	0.003239	2.997e-08	-	331284	0	331284	1	IVNT	Neale-B_UKBB_EUR_2017
rs60150206	rs60150206	chr9:98262223	chr9:95499941	A	G	Leg fat-free mass left	-	Neale B	UKBB	European	2017	0.02379	0.002797	1.827e-17	+	331258	0	331258	1	IVNT	Neale-B_UKBB_EUR_2017
rs60150206	rs60150206	chr9:98262223	chr9:95499941	A	G	Leg fat-free mass right	-	Neale B	UKBB	European	2017	0.02519	0.002796	2.088e-19	+	331285	0	331285	1	IVNT	Neale-B_UKBB_EUR_2017
rs60150206	rs60150206	chr9:98262223	chr9:95499941	A	G	Leg predicted mass left	-	Neale B	UKBB	European	2017	0.02367	0.002778	1.607e-17	+	331253	0	331253	1	IVNT	Neale-B_UKBB_EUR_2017
rs60150206	rs60150206	chr9:98262223	chr9:95499941	A	G	Leg predicted mass right	-	Neale B	UKBB	European	2017	0.02489	0.002778	3.277e-19	+	331285	0	331285	1	IVNT	Neale-B_UKBB_EUR_2017
rs60150206	rs60150206	chr9:98262223	chr9:95499941	A	G	Miserableness	-	Neale B	UKBB	European	2017	0.009472	0.002105	6.786e-06	+	331856	141755	190101	1	risk diff	Neale-B_UKBB_EUR_2017
rs60150206	rs60150206	chr9:98262223	chr9:95499941	A	G	Neuroticism score	EFO_0007660	Neale B	UKBB	European	2017	0.09292	0.01522	1.032e-09	+	274108	0	274108	1	-	Neale-B_UKBB_EUR_2017
rs60150206	rs60150206	chr9:98262223	chr9:95499941	A	G	Sensitivity or hurt feelings	EFO_0009599	Neale B	UKBB	European	2017	0.01347	0.002105	1.558e-10	+	327832	182340	145492	1	risk diff	Neale-B_UKBB_EUR_2017
rs60150206	rs60150206	chr9:98262223	chr9:95499941	A	G	Sitting height	EFO_0004339	Neale B	UKBB	European	2017	0.04877	0.003281	5.922e-50	+	336172	0	336172	1	IVNT	Neale-B_UKBB_EUR_2017
rs60150206	rs60150206	chr9:98262223	chr9:95499941	A	G	Suffer from nerves	-	Neale B	UKBB	European	2017	0.009278	0.001777	1.791e-07	+	325248	69352	255896	1	risk diff	Neale-B_UKBB_EUR_2017
rs60150206	rs60150206	chr9:98262223	chr9:95499941	A	G	Time spent using computer	-	Neale B	UKBB	European	2017	0.01923	0.003754	3.019e-07	+	261987	0	261987	1	-	Neale-B_UKBB_EUR_2017
rs60150206	rs60150206	chr9:98262223	chr9:95499941	A	G	Trunk fat-free mass	-	Neale B	UKBB	European	2017	0.02641	0.002676	5.684e-23	+	331030	0	331030	1	IVNT	Neale-B_UKBB_EUR_2017
rs60150206	rs60150206	chr9:98262223	chr9:95499941	A	G	Trunk predicted mass	-	Neale B	UKBB	European	2017	0.02613	0.002667	1.144e-22	+	330995	0	330995	1	IVNT	Neale-B_UKBB_EUR_2017
rs60150206	rs60150206	chr9:98262223	chr9:95499941	A	G	Weight	EFO_0004338	Neale B	UKBB	European	2017	0.02007	0.003711	6.337e-08	+	336227	0	336227	1	IVNT	Neale-B_UKBB_EUR_2017
rs60150206	rs60150206	chr9:98262223	chr9:95499941	A	G	Whole body fat-free mass	-	Neale B	UKBB	European	2017	0.02565	0.002686	1.332e-21	+	331291	0	331291	1	IVNT	Neale-B_UKBB_EUR_2017
rs60150206	rs60150206	chr9:98262223	chr9:95499941	A	G	Whole body water mass	-	Neale B	UKBB	European	2017	0.02558	0.00269	1.901e-21	+	331315	0	331315	1	IVNT	Neale-B_UKBB_EUR_2017
rs60150206	rs60150206	chr9:98262223	chr9:95499941	A	G	Worrier or anxious feelings	EFO_0009863	Neale B	UKBB	European	2017	0.01073	0.002108	3.597e-07	+	328717	186559	142158	1	risk diff	Neale-B_UKBB_EUR_2017
rs11103381	rs11103381	chr9:139097773	chr9:136205927	A	C	Basal metabolic rate	EFO_0007777	Neale B	UKBB	European	2017	0.00761	0.001722	9.939e-06	+	331307	0	331307	1	IVNT	Neale-B_UKBB_EUR_2017
rs11103381	rs11103381	chr9:139097773	chr9:136205927	A	C	Comparative height size at age 10	-	Neale B	UKBB	European	2017	0.01377	0.001773	7.918e-15	+	332021	0	332021	1	-	Neale-B_UKBB_EUR_2017
rs11103381	rs11103381	chr9:139097773	chr9:136205927	A	C	Forced expiratory volume in 1-second	EFO_0004314	Neale B	UKBB	European	2017	0.01591	0.002224	8.462e-13	+	307638	0	307638	1	IVNT	Neale-B_UKBB_EUR_2017
rs11103381	rs11103381	chr9:139097773	chr9:136205927	A	C	Forced expiratory volume in 1-second, best measure	EFO_0004314	Neale B	UKBB	European	2017	0.01897	0.002444	8.29e-15	+	255492	0	255492	1	IVNT	Neale-B_UKBB_EUR_2017
rs11103381	rs11103381	chr9:139097773	chr9:136205927	A	C	Forced expiratory volume in 1-second, predicted percentage	EFO_0004314	Neale B	UKBB	European	2017	0.02251	0.004543	7.229e-07	+	110423	0	110423	1	IVNT	Neale-B_UKBB_EUR_2017
rs11103381	rs11103381	chr9:139097773	chr9:136205927	A	C	Forced vital capacity	EFO_0004312	Neale B	UKBB	European	2017	0.01907	0.002109	1.55e-19	+	307638	0	307638	1	IVNT	Neale-B_UKBB_EUR_2017
rs11103381	rs11103381	chr9:139097773	chr9:136205927	A	C	Forced vital capacity, best measure	EFO_0004312	Neale B	UKBB	European	2017	0.02223	0.002314	7.589e-22	+	255492	0	255492	1	IVNT	Neale-B_UKBB_EUR_2017
rs11103381	rs11103381	chr9:139097773	chr9:136205927	A	C	Height	EFO_0004339	Neale B	UKBB	European	2017	0.01909	0.001845	4.428e-25	+	336474	0	336474	1	IVNT	Neale-B_UKBB_EUR_2017
rs11103381	rs11103381	chr9:139097773	chr9:136205927	A	C	Leg fat-free mass left	-	Neale B	UKBB	European	2017	0.007608	0.00171	8.657e-06	+	331258	0	331258	1	IVNT	Neale-B_UKBB_EUR_2017
rs11103381	rs11103381	chr9:139097773	chr9:136205927	A	C	Leg fat-free mass right	-	Neale B	UKBB	European	2017	0.007928	0.00171	3.533e-06	+	331285	0	331285	1	IVNT	Neale-B_UKBB_EUR_2017
rs11103381	rs11103381	chr9:139097773	chr9:136205927	A	C	Leg predicted mass right	-	Neale B	UKBB	European	2017	0.007837	0.001699	3.951e-06	+	331285	0	331285	1	IVNT	Neale-B_UKBB_EUR_2017
rs11103381	rs11103381	chr9:139097773	chr9:136205927	A	C	Reason for glasses or contact lenses: for short-sightedness	-	Neale B	UKBB	European	2017	0.003848	0.000708	5.485e-08	+	335700	26943	308757	1	risk diff	Neale-B_UKBB_EUR_2017
rs11103381	rs11103381	chr9:139097773	chr9:136205927	A	C	Sitting height	EFO_0004339	Neale B	UKBB	European	2017	0.0202	0.002007	8.042e-24	+	336172	0	336172	1	IVNT	Neale-B_UKBB_EUR_2017
rs11103381	rs11103381	chr9:139097773	chr9:136205927	A	C	Sodium in urine	EFO_0009282	Neale B	UKBB	European	2017	-0.01482	0.002529	4.59e-09	-	326831	0	326831	1	IVNT	Neale-B_UKBB_EUR_2017
rs11103381	rs11103381	chr9:139097773	chr9:136205927	A	C	Trunk fat-free mass	-	Neale B	UKBB	European	2017	0.008228	0.001636	4.932e-07	+	331030	0	331030	1	IVNT	Neale-B_UKBB_EUR_2017
rs11103381	rs11103381	chr9:139097773	chr9:136205927	A	C	Trunk predicted mass	-	Neale B	UKBB	European	2017	0.008058	0.001631	7.773e-07	+	330995	0	330995	1	IVNT	Neale-B_UKBB_EUR_2017
rs11103381	rs11103381	chr9:139097773	chr9:136205927	A	C	Whole body fat-free mass	-	Neale B	UKBB	European	2017	0.007849	0.001643	1.766e-06	+	331291	0	331291	1	IVNT	Neale-B_UKBB_EUR_2017
rs11103381	rs11103381	chr9:139097773	chr9:136205927	A	C	Whole body water mass	-	Neale B	UKBB	European	2017	0.007833	0.001645	1.92e-06	+	331315	0	331315	1	IVNT	Neale-B_UKBB_EUR_2017
rs10448340	rs10448340	chr9:139320069	chr9:136425617	G	T	Eosinophil count	EFO_0004586	Astle W	27863252	European	2016	0.0179	0.003816	2.72e-06	+	173480	0	173480	2	IVNT	Astle-W_Blood-Cell-Traits_EUR_2016
rs10448340	rs10448340	chr9:139320069	chr9:136425617	G	T	Granulocyte count	EFO_0004586	Astle W	27863252	European	2016	0.0295	0.003842	1.608e-14	+	173480	0	173480	2	IVNT	Astle-W_Blood-Cell-Traits_EUR_2016
rs10448340	rs10448340	chr9:139320069	chr9:136425617	G	T	Granulocyte percentage of myeloid white cells	EFO_0004586	Astle W	27863252	European	2016	0.02157	0.003821	1.658e-08	+	173480	0	173480	2	IVNT	Astle-W_Blood-Cell-Traits_EUR_2016
rs10448340	rs10448340	chr9:139320069	chr9:136425617	G	T	Monocyte percentage of white cells	EFO_0004586	Astle W	27863252	European	2016	-0.01812	0.00381	1.992e-06	-	173480	0	173480	2	IVNT	Astle-W_Blood-Cell-Traits_EUR_2016
rs10448340	rs10448340	chr9:139320069	chr9:136425617	G	T	Myeloid white cell count	EFO_0004586	Astle W	27863252	European	2016	0.02892	0.003852	6.029e-14	+	173480	0	173480	2	IVNT	Astle-W_Blood-Cell-Traits_EUR_2016
rs10448340	rs10448340	chr9:139320069	chr9:136425617	G	T	Neutrophil count	EFO_0004586	Astle W	27863252	European	2016	0.0286	0.003832	8.411e-14	+	173480	0	173480	2	IVNT	Astle-W_Blood-Cell-Traits_EUR_2016
rs10448340	rs10448340	chr9:139320069	chr9:136425617	G	T	Sum basophil neutrophil counts	EFO_0004586	Astle W	27863252	European	2016	0.02845	0.003839	1.27e-13	+	173480	0	173480	2	IVNT	Astle-W_Blood-Cell-Traits_EUR_2016
rs10448340	rs10448340	chr9:139320069	chr9:136425617	G	T	Sum neutrophil eosinophil counts	EFO_0004586	Astle W	27863252	European	2016	0.02963	0.003836	1.121e-14	+	173480	0	173480	2	IVNT	Astle-W_Blood-Cell-Traits_EUR_2016
rs10448340	rs10448340	chr9:139320069	chr9:136425617	G	T	White blood cell count	EFO_0004586	Astle W	27863252	European	2016	0.02801	0.003836	2.823e-13	+	173480	0	173480	2	IVNT	Astle-W_Blood-Cell-Traits_EUR_2016
rs10448340	rs10448340	chr9:139320069	chr9:136425617	G	T	Height	EFO_0004339	GIANT	25282103	European	2014	0.019	0.0032	2.7e-09	+	252846	0	252846	79	Z-score	GIANT_Height_EUR_2014
rs10448340	rs10448340	chr9:139320069	chr9:136425617	G	T	Crohns disease combined control dataset	NCIT_C2965	WTCCC	17554300	European	2007	NA	NA	6.97e-06	NA	4806	-	-	-	-	GRASP
rs10448340	rs10448340	chr9:139320069	chr9:136425617	G	T	Crohns disease	EFO_0000384	IBDGC	23128233	European	2012	NA	NA	1.9e-10	NA	14342	6299	8043	7	log OR	IBDGC_Chrons-Disease_EUR_2012
rs10448340	rs10448340	chr9:139320069	chr9:136425617	G	T	Crohns disease	EFO_0000384	IBDGC	26192919	European	2015	0.1572	0.0244	1.111e-10	+	20883	5956	14927	7	log OR	IBDGC_Chrons-Disease_EUR_2015
rs10448340	rs10448340	chr9:139320069	chr9:136425617	G	T	Inflammatory bowel disease	EFO_0003767	IBDGC	26192919	European	2015	0.1244	0.0179	4.021e-12	+	34652	12882	21770	15	log OR	IBDGC_IBD_EUR_2015
rs10448340	rs10448340	chr9:139320069	chr9:136425617	G	T	Arm fat-free mass left	-	Neale B	UKBB	European	2017	0.007709	0.001652	3.071e-06	+	331159	0	331159	1	IVNT	Neale-B_UKBB_EUR_2017
rs10448340	rs10448340	chr9:139320069	chr9:136425617	G	T	Arm predicted mass left	-	Neale B	UKBB	European	2017	0.007348	0.001646	8.026e-06	+	331146	0	331146	1	IVNT	Neale-B_UKBB_EUR_2017
rs10448340	rs10448340	chr9:139320069	chr9:136425617	G	T	Comparative height size at age 10	-	Neale B	UKBB	European	2017	0.008931	0.001774	4.788e-07	+	332021	0	332021	1	-	Neale-B_UKBB_EUR_2017
rs10448340	rs10448340	chr9:139320069	chr9:136425617	G	T	Height	EFO_0004339	Neale B	UKBB	European	2017	0.01526	0.001846	1.379e-16	+	336474	0	336474	1	IVNT	Neale-B_UKBB_EUR_2017
rs10448340	rs10448340	chr9:139320069	chr9:136425617	G	T	Morning or evening person	EFO_0008328	Neale B	UKBB	European	2017	-0.01239	0.002555	1.225e-06	-	301143	0	301143	1	-	Neale-B_UKBB_EUR_2017
rs10448340	rs10448340	chr9:139320069	chr9:136425617	G	T	Sitting height	EFO_0004339	Neale B	UKBB	European	2017	0.009251	0.002009	4.113e-06	+	336172	0	336172	1	IVNT	Neale-B_UKBB_EUR_2017
rs10448340	rs10448340	chr9:139320069	chr9:136425617	G	T	Trunk fat-free mass	-	Neale B	UKBB	European	2017	0.00821	0.001637	5.291e-07	+	331030	0	331030	1	IVNT	Neale-B_UKBB_EUR_2017
rs10448340	rs10448340	chr9:139320069	chr9:136425617	G	T	Trunk predicted mass	-	Neale B	UKBB	European	2017	0.008064	0.001631	7.713e-07	+	330995	0	330995	1	IVNT	Neale-B_UKBB_EUR_2017
rs10508438	rs10508438	chr10:12244079	chr10:12202080	A	G	Body mass index males	EFO_0004340	Akiyama M	28892062	East Asian	2017	-0.02398	0.004909	1.034e-06	-	90992	0	90992	3	IVNT	Akiyama-M_BMI-M_EAS_2017
rs10508438	rs10508438	chr10:12244079	chr10:12202080	A	G	Lung function ratio of forced expiratory volume in 1 second FEV1 to forced vital capacity FVC FEV1FVC	NCIT_C38084;NCIT_C111359	Hancock DB	20010835	European	2009	NA	NA	5.71e-06	NA	20890	-	-	-	-	GRASP
rs10508438	rs10508438	chr10:12244079	chr10:12202080	A	G	Type 2 diabetes	EFO_0001360	Cho YS	22158537	Mixed	2011	NA	NA	2.07e-08	NA	18817	-	-	-	-	GRASP
rs10508438	rs10508438	chr10:12244079	chr10:12202080	A	G	Forced expiratory volume in 1-second	EFO_0004314	Neale B	UKBB	European	2017	-0.0182	0.002219	2.363e-16	-	307638	0	307638	1	IVNT	Neale-B_UKBB_EUR_2017
rs10508438	rs10508438	chr10:12244079	chr10:12202080	A	G	Forced expiratory volume in 1-second, best measure	EFO_0004314	Neale B	UKBB	European	2017	-0.01877	0.002437	1.359e-14	-	255492	0	255492	1	IVNT	Neale-B_UKBB_EUR_2017
rs10508438	rs10508438	chr10:12244079	chr10:12202080	A	G	Forced expiratory volume in 1-second, predicted percentage	EFO_0004314	Neale B	UKBB	European	2017	-0.02441	0.004537	7.431e-08	-	110423	0	110423	1	IVNT	Neale-B_UKBB_EUR_2017
rs10508438	rs10508438	chr10:12244079	chr10:12202080	A	G	Forced vital capacity	EFO_0004312	Neale B	UKBB	European	2017	-0.009976	0.002104	2.136e-06	-	307638	0	307638	1	IVNT	Neale-B_UKBB_EUR_2017
rs10508438	rs10508438	chr10:12244079	chr10:12202080	A	G	Forced vital capacity, best measure	EFO_0004312	Neale B	UKBB	European	2017	-0.01068	0.002308	3.689e-06	-	255492	0	255492	1	IVNT	Neale-B_UKBB_EUR_2017
rs10508438	rs10508438	chr10:12244079	chr10:12202080	A	G	Illnesses of mother: diabetes	EFO_0000400	Neale B	UKBB	European	2017	0.003853	0.0007765	6.966e-07	+	309953	28875	281078	1	risk diff	Neale-B_UKBB_EUR_2017
rs10508438	rs10508438	chr10:12244079	chr10:12202080	A	G	Peak expiratory flow	EFO_0009718	Neale B	UKBB	European	2017	-0.01536	0.002307	2.781e-11	-	307638	0	307638	1	IVNT	Neale-B_UKBB_EUR_2017
rs10508438	rs10508438	chr10:12244079	chr10:12202080	A	G	Self-reported hypertension	EFO_0000537	Neale B	UKBB	European	2017	0.005154	0.001137	5.866e-06	+	337159	87690	249469	1	risk diff	Neale-B_UKBB_EUR_2017
rs10508438	rs10508438	chr10:12244079	chr10:12202080	A	G	Systolic blood pressure	EFO_0006335	Neale B	UKBB	European	2017	0.01196	0.002626	5.297e-06	+	317754	0	317754	1	IVNT	Neale-B_UKBB_EUR_2017
rs10508438	rs10508438	chr10:12244079	chr10:12202080	A	G	Coronary artery disease	EFO_0000378;EFO_0001645	van der Harst P	29212778	Mixed	2018	0.03564	0.007443	1.7e-06	+	296525	34541	261984	1	log OR	van-der-Harst-P_CAD-UKBB_Mixed_2018
rs10508438	rs10508438	chr10:12244079	chr10:12202080	A	G	Coronary artery disease	EFO_0000378;EFO_0001645	van der Harst P	29212778	Mixed	2018	0.028	0.0055	3.799e-07	+	547261	122733	424528	2	log OR	van-der-Harst-P_CAD_Mixed_2018
rs1776634	rs1776634	chr10:31295827	chr10:31006898	T	G	Forced expiratory volume in 1-second, best measure	EFO_0004314	Neale B	UKBB	European	2017	0.01209	0.002588	2.958e-06	+	255492	0	255492	1	IVNT	Neale-B_UKBB_EUR_2017
rs1776634	rs1776634	chr10:31295827	chr10:31006898	T	G	Forced vital capacity	EFO_0004312	Neale B	UKBB	European	2017	0.01196	0.002232	8.467e-08	+	307638	0	307638	1	IVNT	Neale-B_UKBB_EUR_2017
rs1776634	rs1776634	chr10:31295827	chr10:31006898	T	G	Forced vital capacity, best measure	EFO_0004312	Neale B	UKBB	European	2017	0.01409	0.00245	8.939e-09	+	255492	0	255492	1	IVNT	Neale-B_UKBB_EUR_2017
rs2393729	rs2393729	chr10:63837016	chr10:62077257	T	C	Hearing difficulty or problems	EFO_0004238	Neale B	UKBB	European	2017	-0.005717	0.001103	2.175e-07	-	323978	84839	239139	1	risk diff	Neale-B_UKBB_EUR_2017
rs10761722	rs10761722	chr10:64955047	chr10:63195287	C	G	Granulocyte count	EFO_0004586	Astle W	27863252	European	2016	0.02035	0.004599	9.637e-06	+	173480	0	173480	2	IVNT	Astle-W_Blood-Cell-Traits_EUR_2016
rs10761722	rs10761722	chr10:64955047	chr10:63195287	C	G	Granulocyte percentage of myeloid white cells	EFO_0004586	Astle W	27863252	European	2016	0.02503	0.004576	4.488e-08	+	173480	0	173480	2	IVNT	Astle-W_Blood-Cell-Traits_EUR_2016
rs10761722	rs10761722	chr10:64955047	chr10:63195287	C	G	Mean platelet volume	EFO_0004586	Astle W	27863252	European	2016	0.06042	0.00463	6.354e-39	+	173480	0	173480	2	IVNT	Astle-W_Blood-Cell-Traits_EUR_2016
rs10761722	rs10761722	chr10:64955047	chr10:63195287	C	G	Monocyte percentage of white cells	EFO_0004586	Astle W	27863252	European	2016	-0.02257	0.004564	7.623e-07	-	173480	0	173480	2	IVNT	Astle-W_Blood-Cell-Traits_EUR_2016
rs10761722	rs10761722	chr10:64955047	chr10:63195287	C	G	Neutrophil count	EFO_0004586	Astle W	27863252	European	2016	0.0216	0.004587	2.498e-06	+	173480	0	173480	2	IVNT	Astle-W_Blood-Cell-Traits_EUR_2016
rs10761722	rs10761722	chr10:64955047	chr10:63195287	C	G	Neutrophil percentage of white cells	EFO_0004586	Astle W	27863252	European	2016	0.02144	0.004571	2.726e-06	+	173480	0	173480	2	IVNT	Astle-W_Blood-Cell-Traits_EUR_2016
rs10761722	rs10761722	chr10:64955047	chr10:63195287	C	G	Platelet count	EFO_0004586	Astle W	27863252	European	2016	-0.02612	0.00467	2.24e-08	-	173480	0	173480	2	IVNT	Astle-W_Blood-Cell-Traits_EUR_2016
rs10761722	rs10761722	chr10:64955047	chr10:63195287	C	G	Platelet distribution width	EFO_0004586	Astle W	27863252	European	2016	0.02554	0.004605	2.907e-08	+	173480	0	173480	2	IVNT	Astle-W_Blood-Cell-Traits_EUR_2016
rs10761722	rs10761722	chr10:64955047	chr10:63195287	C	G	Sum basophil neutrophil counts	EFO_0004586	Astle W	27863252	European	2016	0.02096	0.004595	5.098e-06	+	173480	0	173480	2	IVNT	Astle-W_Blood-Cell-Traits_EUR_2016
rs10761722	rs10761722	chr10:64955047	chr10:63195287	C	G	Sum neutrophil eosinophil counts	EFO_0004586	Astle W	27863252	European	2016	0.02095	0.004591	5.024e-06	+	173480	0	173480	2	IVNT	Astle-W_Blood-Cell-Traits_EUR_2016
rs10761722	rs10761722	chr10:64955047	chr10:63195287	C	G	Age completed full time education	EFO_0004784	Neale B	UKBB	European	2017	-0.0149	0.003116	1.744e-06	-	226899	0	226899	1	-	Neale-B_UKBB_EUR_2017
rs10761722	rs10761722	chr10:64955047	chr10:63195287	C	G	Duration of moderate activity	EFO_0008002	Neale B	UKBB	European	2017	0.01615	0.003045	1.134e-07	+	251031	0	251031	1	IVNT	Neale-B_UKBB_EUR_2017
rs10761722	rs10761722	chr10:64955047	chr10:63195287	C	G	Duration of walks	EFO_0008002	Neale B	UKBB	European	2017	0.01592	0.003377	2.428e-06	+	288266	0	288266	1	IVNT	Neale-B_UKBB_EUR_2017
rs10761722	rs10761722	chr10:64955047	chr10:63195287	C	G	Home area population density: Scotland large urban area	-	Neale B	UKBB	European	2017	-0.003108	0.000674	4.004e-06	-	333997	18867	315130	1	risk diff	Neale-B_UKBB_EUR_2017
rs10761722	rs10761722	chr10:64955047	chr10:63195287	C	G	Impedance of arm left	-	Neale B	UKBB	European	2017	-0.01297	0.002209	4.328e-09	-	331292	0	331292	1	IVNT	Neale-B_UKBB_EUR_2017
rs10761722	rs10761722	chr10:64955047	chr10:63195287	C	G	Impedance of arm right	-	Neale B	UKBB	European	2017	-0.01146	0.002199	1.909e-07	-	331279	0	331279	1	IVNT	Neale-B_UKBB_EUR_2017
rs10761722	rs10761722	chr10:64955047	chr10:63195287	C	G	Impedance of whole body	-	Neale B	UKBB	European	2017	-0.01176	0.002385	8.193e-07	-	331284	0	331284	1	IVNT	Neale-B_UKBB_EUR_2017
rs10761722	rs10761722	chr10:64955047	chr10:63195287	C	G	Job involves heavy manual or physical work	EFO_0005241	Neale B	UKBB	European	2017	0.0177	0.003638	1.137e-06	+	190643	0	190643	1	-	Neale-B_UKBB_EUR_2017
rs10761722	rs10761722	chr10:64955047	chr10:63195287	C	G	Number of days or week of moderate physical activity 10+ minutes	EFO_0008002	Neale B	UKBB	European	2017	0.03445	0.007485	4.167e-06	+	321309	0	321309	1	-	Neale-B_UKBB_EUR_2017
rs10761722	rs10761722	chr10:64955047	chr10:63195287	C	G	Pack years adult smoking as proportion of life span exposed to smoking	EFO_0004318	Neale B	UKBB	European	2017	0.02915	0.005616	2.108e-07	+	101726	0	101726	1	IVNT	Neale-B_UKBB_EUR_2017
rs10761722	rs10761722	chr10:64955047	chr10:63195287	C	G	Pack years of smoking preview only	EFO_0004318;EFO_0006526	Neale B	UKBB	European	2017	0.02672	0.005597	1.811e-06	+	101726	0	101726	1	IVNT	Neale-B_UKBB_EUR_2017
rs10761722	rs10761722	chr10:64955047	chr10:63195287	C	G	Qualifications: college or university degree	EFO_0004784	Neale B	UKBB	European	2017	-0.007414	0.001467	4.32e-07	-	334070	106305	227765	1	risk diff	Neale-B_UKBB_EUR_2017
rs10761722	rs10761722	chr10:64955047	chr10:63195287	C	G	Qualifications: none	EFO_0004784	Neale B	UKBB	European	2017	0.006923	0.001189	5.82e-09	+	334070	57567	276503	1	risk diff	Neale-B_UKBB_EUR_2017
rs10997955	rs10997955	chr10:69914664	chr10:68154907	C	T	Body mass index	EFO_0004340	Akiyama M	28892062	East Asian	2017	0.01776	0.00391	5.535e-06	+	173430	0	173430	3	IVNT	Akiyama-M_BMI_EAS_2017
rs10997955	rs10997955	chr10:69914664	chr10:68154907	C	T	Comparative height size at age 10	-	Neale B	UKBB	European	2017	-0.01082	0.001692	1.601e-10	-	332021	0	332021	1	-	Neale-B_UKBB_EUR_2017
rs10997955	rs10997955	chr10:69914664	chr10:68154907	C	T	Forced expiratory volume in 1-second, predicted percentage	EFO_0004314	Neale B	UKBB	European	2017	0.02203	0.004352	4.166e-07	+	110423	0	110423	1	IVNT	Neale-B_UKBB_EUR_2017
rs10997955	rs10997955	chr10:69914664	chr10:68154907	C	T	Height	EFO_0004339	Neale B	UKBB	European	2017	-0.0154	0.001761	2.265e-18	-	336474	0	336474	1	IVNT	Neale-B_UKBB_EUR_2017
rs10997955	rs10997955	chr10:69914664	chr10:68154907	C	T	Leg fat percentage left	-	Neale B	UKBB	European	2017	0.007973	0.001549	2.662e-07	+	331278	0	331278	1	IVNT	Neale-B_UKBB_EUR_2017
rs10997955	rs10997955	chr10:69914664	chr10:68154907	C	T	Leg fat percentage right	-	Neale B	UKBB	European	2017	0.007914	0.001569	4.584e-07	+	331296	0	331296	1	IVNT	Neale-B_UKBB_EUR_2017
rs10997955	rs10997955	chr10:69914664	chr10:68154907	C	T	Sitting height	EFO_0004339	Neale B	UKBB	European	2017	-0.02039	0.001915	1.891e-26	-	336172	0	336172	1	IVNT	Neale-B_UKBB_EUR_2017
rs12413039	rs12413039	chr10:75524759	chr10:73765001	C	G	Nicotine dependence smoking smoking cessation	EFO_0003768	Liu JZ	20418889	European	2010	NA	NA	4.33e-07	NA	41150	-	-	-	-	GRASP
rs12413039	rs12413039	chr10:75524759	chr10:73765001	C	G	Forced expiratory volume in 1-second	EFO_0004314	Neale B	UKBB	European	2017	-0.01603	0.002337	7.004e-12	-	307638	0	307638	1	IVNT	Neale-B_UKBB_EUR_2017
rs12413039	rs12413039	chr10:75524759	chr10:73765001	C	G	Forced expiratory volume in 1-second, best measure	EFO_0004314	Neale B	UKBB	European	2017	-0.01561	0.002569	1.229e-09	-	255492	0	255492	1	IVNT	Neale-B_UKBB_EUR_2017
rs12413039	rs12413039	chr10:75524759	chr10:73765001	C	G	Forced expiratory volume in 1-second, predicted percentage	EFO_0004314	Neale B	UKBB	European	2017	-0.02573	0.004796	8.149e-08	-	110423	0	110423	1	IVNT	Neale-B_UKBB_EUR_2017
rs12413039	rs12413039	chr10:75524759	chr10:73765001	C	G	Forced vital capacity	EFO_0004312	Neale B	UKBB	European	2017	-0.01195	0.002216	6.902e-08	-	307638	0	307638	1	IVNT	Neale-B_UKBB_EUR_2017
rs12413039	rs12413039	chr10:75524759	chr10:73765001	C	G	Forced vital capacity, best measure	EFO_0004312	Neale B	UKBB	European	2017	-0.01159	0.002433	1.893e-06	-	255492	0	255492	1	IVNT	Neale-B_UKBB_EUR_2017
rs2637254	rs2637254	chr10:78312002	chr10:76552244	A	G	Lung function FEV1	EFO_0004314	Wain LV	28166213	European	2017	0.036	0.006604	5e-08	+	-	-	-	-	unit decrease	NHGRI-EBI_GWAS_Catalog
rs2637254	rs2637254	chr10:78312002	chr10:76552244	A	G	Lung function FVC	EFO_0004312	Wain LV	28166213	European	2017	0.034	0.006707	4e-07	+	-	-	-	-	unit decrease	NHGRI-EBI_GWAS_Catalog
rs2637254	rs2637254	chr10:78312002	chr10:76552244	A	G	Forced expiratory volume in 1-second	EFO_0004314	Neale B	UKBB	European	2017	-0.01713	0.002081	1.898e-16	-	307638	0	307638	1	IVNT	Neale-B_UKBB_EUR_2017
rs2637254	rs2637254	chr10:78312002	chr10:76552244	A	G	Forced expiratory volume in 1-second, best measure	EFO_0004314	Neale B	UKBB	European	2017	-0.01804	0.002288	3.122e-15	-	255492	0	255492	1	IVNT	Neale-B_UKBB_EUR_2017
rs2637254	rs2637254	chr10:78312002	chr10:76552244	A	G	Forced expiratory volume in 1-second, predicted percentage	EFO_0004314	Neale B	UKBB	European	2017	-0.02952	0.004259	4.239e-12	-	110423	0	110423	1	IVNT	Neale-B_UKBB_EUR_2017
rs2637254	rs2637254	chr10:78312002	chr10:76552244	A	G	Forced vital capacity	EFO_0004312	Neale B	UKBB	European	2017	-0.01217	0.001973	6.873e-10	-	307638	0	307638	1	IVNT	Neale-B_UKBB_EUR_2017
rs2637254	rs2637254	chr10:78312002	chr10:76552244	A	G	Forced vital capacity, best measure	EFO_0004312	Neale B	UKBB	European	2017	-0.01374	0.002166	2.284e-10	-	255492	0	255492	1	IVNT	Neale-B_UKBB_EUR_2017
rs2637254	rs2637254	chr10:78312002	chr10:76552244	A	G	Hair or balding pattern: pattern 2	EFO_0007822	Neale B	UKBB	European	2017	0.007106	0.001515	2.716e-06	+	154988	35563	119425	1	risk diff	Neale-B_UKBB_EUR_2017
rs2637254	rs2637254	chr10:78312002	chr10:76552244	A	G	Hair or balding pattern: pattern 4	EFO_0007822	Neale B	UKBB	European	2017	0.0122	0.001393	2.036e-18	+	154988	28389	126599	1	risk diff	Neale-B_UKBB_EUR_2017
rs17466747	rs17466747	chr10:94895653	chr10:93135896	A	G	Forced vital capacity	EFO_0004312	Neale B	UKBB	European	2017	-0.0104	0.002087	6.203e-07	-	307638	0	307638	1	IVNT	Neale-B_UKBB_EUR_2017
rs41310284	rs41310284	chr10:102447647	chr10:100687890	A	C	Arm fat mass left	-	Neale B	UKBB	European	2017	-0.03044	0.003963	1.564e-14	-	331164	0	331164	1	IVNT	Neale-B_UKBB_EUR_2017
rs41310284	rs41310284	chr10:102447647	chr10:100687890	A	C	Arm fat mass right	-	Neale B	UKBB	European	2017	-0.02975	0.003962	5.959e-14	-	331226	0	331226	1	IVNT	Neale-B_UKBB_EUR_2017
rs41310284	rs41310284	chr10:102447647	chr10:100687890	A	C	Arm fat percentage left	-	Neale B	UKBB	European	2017	-0.02232	0.003061	3.089e-13	-	331198	0	331198	1	IVNT	Neale-B_UKBB_EUR_2017
rs41310284	rs41310284	chr10:102447647	chr10:100687890	A	C	Arm fat percentage right	-	Neale B	UKBB	European	2017	-0.02105	0.003075	7.642e-12	-	331249	0	331249	1	IVNT	Neale-B_UKBB_EUR_2017
rs41310284	rs41310284	chr10:102447647	chr10:100687890	A	C	Arm fat-free mass left	-	Neale B	UKBB	European	2017	-0.01282	0.002571	6.199e-07	-	331159	0	331159	1	IVNT	Neale-B_UKBB_EUR_2017
rs41310284	rs41310284	chr10:102447647	chr10:100687890	A	C	Arm fat-free mass right	-	Neale B	UKBB	European	2017	-0.01295	0.00252	2.752e-07	-	331221	0	331221	1	IVNT	Neale-B_UKBB_EUR_2017
rs41310284	rs41310284	chr10:102447647	chr10:100687890	A	C	Arm predicted mass left	-	Neale B	UKBB	European	2017	-0.01344	0.002561	1.537e-07	-	331146	0	331146	1	IVNT	Neale-B_UKBB_EUR_2017
rs41310284	rs41310284	chr10:102447647	chr10:100687890	A	C	Arm predicted mass right	-	Neale B	UKBB	European	2017	-0.01329	0.002511	1.203e-07	-	331216	0	331216	1	IVNT	Neale-B_UKBB_EUR_2017
rs41310284	rs41310284	chr10:102447647	chr10:100687890	A	C	Basal metabolic rate	EFO_0007777	Neale B	UKBB	European	2017	-0.01551	0.002681	7.312e-09	-	331307	0	331307	1	IVNT	Neale-B_UKBB_EUR_2017
rs41310284	rs41310284	chr10:102447647	chr10:100687890	A	C	Body fat percentage	EFO_0007800	Neale B	UKBB	European	2017	-0.0195	0.0031	3.197e-10	-	331117	0	331117	1	IVNT	Neale-B_UKBB_EUR_2017
rs41310284	rs41310284	chr10:102447647	chr10:100687890	A	C	Body mass index	EFO_0004340	Neale B	UKBB	European	2017	-0.02889	0.004	5.154e-13	-	336107	0	336107	1	IVNT	Neale-B_UKBB_EUR_2017
rs41310284	rs41310284	chr10:102447647	chr10:100687890	A	C	Comparative body size at age 10	-	Neale B	UKBB	European	2017	-0.01929	0.002768	3.208e-12	-	331693	0	331693	1	-	Neale-B_UKBB_EUR_2017
rs41310284	rs41310284	chr10:102447647	chr10:100687890	A	C	Hip circumference	EFO_0005093	Neale B	UKBB	European	2017	-0.02482	0.004005	5.688e-10	-	336601	0	336601	1	IVNT	Neale-B_UKBB_EUR_2017
rs41310284	rs41310284	chr10:102447647	chr10:100687890	A	C	Impedance of leg left	-	Neale B	UKBB	European	2017	0.0219	0.003687	2.85e-09	+	331296	0	331296	1	IVNT	Neale-B_UKBB_EUR_2017
rs41310284	rs41310284	chr10:102447647	chr10:100687890	A	C	Impedance of leg right	-	Neale B	UKBB	European	2017	0.02153	0.003658	3.96e-09	+	331301	0	331301	1	IVNT	Neale-B_UKBB_EUR_2017
rs41310284	rs41310284	chr10:102447647	chr10:100687890	A	C	Leg fat mass left	-	Neale B	UKBB	European	2017	-0.02082	0.003196	7.366e-11	-	331275	0	331275	1	IVNT	Neale-B_UKBB_EUR_2017
rs41310284	rs41310284	chr10:102447647	chr10:100687890	A	C	Leg fat mass right	-	Neale B	UKBB	European	2017	-0.02125	0.003233	4.887e-11	-	331293	0	331293	1	IVNT	Neale-B_UKBB_EUR_2017
rs41310284	rs41310284	chr10:102447647	chr10:100687890	A	C	Leg fat percentage left	-	Neale B	UKBB	European	2017	-0.01183	0.002528	2.878e-06	-	331278	0	331278	1	IVNT	Neale-B_UKBB_EUR_2017
rs41310284	rs41310284	chr10:102447647	chr10:100687890	A	C	Leg fat percentage right	-	Neale B	UKBB	European	2017	-0.012	0.002561	2.789e-06	-	331296	0	331296	1	IVNT	Neale-B_UKBB_EUR_2017
rs41310284	rs41310284	chr10:102447647	chr10:100687890	A	C	Leg fat-free mass left	-	Neale B	UKBB	European	2017	-0.01761	0.002663	3.741e-11	-	331258	0	331258	1	IVNT	Neale-B_UKBB_EUR_2017
rs41310284	rs41310284	chr10:102447647	chr10:100687890	A	C	Leg fat-free mass right	-	Neale B	UKBB	European	2017	-0.0174	0.002662	6.281e-11	-	331285	0	331285	1	IVNT	Neale-B_UKBB_EUR_2017
rs41310284	rs41310284	chr10:102447647	chr10:100687890	A	C	Leg predicted mass left	-	Neale B	UKBB	European	2017	-0.01733	0.002644	5.655e-11	-	331253	0	331253	1	IVNT	Neale-B_UKBB_EUR_2017
rs41310284	rs41310284	chr10:102447647	chr10:100687890	A	C	Leg predicted mass right	-	Neale B	UKBB	European	2017	-0.01728	0.002644	6.322e-11	-	331285	0	331285	1	IVNT	Neale-B_UKBB_EUR_2017
rs41310284	rs41310284	chr10:102447647	chr10:100687890	A	C	Trunk fat mass	EFO_0005409	Neale B	UKBB	European	2017	-0.03005	0.004071	1.561e-13	-	331093	0	331093	1	IVNT	Neale-B_UKBB_EUR_2017
rs41310284	rs41310284	chr10:102447647	chr10:100687890	A	C	Trunk fat percentage	-	Neale B	UKBB	European	2017	-0.02483	0.003717	2.358e-11	-	331113	0	331113	1	IVNT	Neale-B_UKBB_EUR_2017
rs41310284	rs41310284	chr10:102447647	chr10:100687890	A	C	Waist circumference	EFO_0004342	Neale B	UKBB	European	2017	-0.01944	0.003582	5.75e-08	-	336639	0	336639	1	IVNT	Neale-B_UKBB_EUR_2017
rs41310284	rs41310284	chr10:102447647	chr10:100687890	A	C	Weight	EFO_0004338	Neale B	UKBB	European	2017	-0.02603	0.003533	1.735e-13	-	336227	0	336227	1	IVNT	Neale-B_UKBB_EUR_2017
rs41310284	rs41310284	chr10:102447647	chr10:100687890	A	C	Whole body fat mass	-	Neale B	UKBB	European	2017	-0.02826	0.003945	7.855e-13	-	330762	0	330762	1	IVNT	Neale-B_UKBB_EUR_2017
rs41310284	rs41310284	chr10:102447647	chr10:100687890	A	C	Whole body fat-free mass	-	Neale B	UKBB	European	2017	-0.0128	0.002557	5.604e-07	-	331291	0	331291	1	IVNT	Neale-B_UKBB_EUR_2017
rs41310284	rs41310284	chr10:102447647	chr10:100687890	A	C	Whole body water mass	-	Neale B	UKBB	European	2017	-0.01327	0.002561	2.194e-07	-	331315	0	331315	1	IVNT	Neale-B_UKBB_EUR_2017
rs1954179	rs1954179	chr10:112452132	chr10:110692374	G	A	Pulse rate	EFO_0004326	Neale B	UKBB	European	2017	0.01536	0.002634	5.423e-09	+	317756	0	317756	1	IVNT	Neale-B_UKBB_EUR_2017
rs12571363	rs12571363	chr10:124230612	chr10:122471096	A	C	Age-related macular degeneration	EFO_0001365	Fritsche LG	26691988	European	2015	NA	NA	1.41e-45	-	33976	16144	17832	26	log OR	Fritsche-L_AMD_EUR_2016
rs12571363	rs12571363	chr10:124230612	chr10:122471096	A	C	Age-related macular degeneration	EFO_0001365	Fritsche L	23455636	Mixed	2013	NA	NA	1.28e-11	-	59370	7648	51722	15	log OR	Fritsche-L_AMD_Mixed_2013
rs12571363	rs12571363	chr10:124230612	chr10:122471096	A	C	Neovascularization	EFO_0001365;EFO_0004683;EFO_0008372;EFO_0008336	Fritsche L	23455636	Mixed	2013	NA	NA	1.596e-07	-	54847	4486	50361	15	log OR	Fritsche-L_Neovascularization_Mixed_2013
rs12571363	rs12571363	chr10:124230612	chr10:122471096	A	C	Advanced age related macular degeneration	NCIT_C84391;HP_0007868	Fritsche L	23455636	Mixed	2013	NA	NA	1.28e-11	NA	59494	-	-	-	-	GRASP
rs12571363	rs12571363	chr10:124230612	chr10:122471096	A	C	Advanced age related macular degeneration choroidal neovascularization vs no AMD	NCIT_C84391;HP_0007868	Fritsche L	23455636	Mixed	2013	NA	NA	1.596e-07	NA	59494	-	-	-	-	GRASP
rs12571363	rs12571363	chr10:124230612	chr10:122471096	A	C	Arm fat-free mass left	-	Neale B	UKBB	European	2017	-0.01157	0.002486	3.246e-06	-	331159	0	331159	1	IVNT	Neale-B_UKBB_EUR_2017
rs12571363	rs12571363	chr10:124230612	chr10:122471096	A	C	Arm fat-free mass right	-	Neale B	UKBB	European	2017	-0.01126	0.002437	3.804e-06	-	331221	0	331221	1	IVNT	Neale-B_UKBB_EUR_2017
rs12571363	rs12571363	chr10:124230612	chr10:122471096	A	C	Arm predicted mass left	-	Neale B	UKBB	European	2017	-0.0116	0.002477	2.805e-06	-	331146	0	331146	1	IVNT	Neale-B_UKBB_EUR_2017
rs12571363	rs12571363	chr10:124230612	chr10:122471096	A	C	Basal metabolic rate	EFO_0007777	Neale B	UKBB	European	2017	-0.01383	0.002593	9.553e-08	-	331307	0	331307	1	IVNT	Neale-B_UKBB_EUR_2017
rs12571363	rs12571363	chr10:124230612	chr10:122471096	A	C	Comparative height size at age 10	-	Neale B	UKBB	European	2017	-0.01983	0.00267	1.133e-13	-	332021	0	332021	1	-	Neale-B_UKBB_EUR_2017
rs12571363	rs12571363	chr10:124230612	chr10:122471096	A	C	Forced expiratory volume in 1-second	EFO_0004314	Neale B	UKBB	European	2017	-0.02542	0.003347	3.099e-14	-	307638	0	307638	1	IVNT	Neale-B_UKBB_EUR_2017
rs12571363	rs12571363	chr10:124230612	chr10:122471096	A	C	Forced expiratory volume in 1-second, best measure	EFO_0004314	Neale B	UKBB	European	2017	-0.02412	0.003677	5.361e-11	-	255492	0	255492	1	IVNT	Neale-B_UKBB_EUR_2017
rs12571363	rs12571363	chr10:124230612	chr10:122471096	A	C	Forced vital capacity	EFO_0004312	Neale B	UKBB	European	2017	-0.03227	0.003173	2.755e-24	-	307638	0	307638	1	IVNT	Neale-B_UKBB_EUR_2017
rs12571363	rs12571363	chr10:124230612	chr10:122471096	A	C	Forced vital capacity, best measure	EFO_0004312	Neale B	UKBB	European	2017	-0.03069	0.003481	1.187e-18	-	255492	0	255492	1	IVNT	Neale-B_UKBB_EUR_2017
rs12571363	rs12571363	chr10:124230612	chr10:122471096	A	C	Height	EFO_0004339	Neale B	UKBB	European	2017	-0.02026	0.002779	3.077e-13	-	336474	0	336474	1	IVNT	Neale-B_UKBB_EUR_2017
rs12571363	rs12571363	chr10:124230612	chr10:122471096	A	C	Leg fat-free mass left	-	Neale B	UKBB	European	2017	-0.01276	0.002575	7.188e-07	-	331258	0	331258	1	IVNT	Neale-B_UKBB_EUR_2017
rs12571363	rs12571363	chr10:124230612	chr10:122471096	A	C	Leg fat-free mass right	-	Neale B	UKBB	European	2017	-0.01315	0.002574	3.239e-07	-	331285	0	331285	1	IVNT	Neale-B_UKBB_EUR_2017
rs12571363	rs12571363	chr10:124230612	chr10:122471096	A	C	Leg predicted mass left	-	Neale B	UKBB	European	2017	-0.01321	0.002558	2.389e-07	-	331253	0	331253	1	IVNT	Neale-B_UKBB_EUR_2017
rs12571363	rs12571363	chr10:124230612	chr10:122471096	A	C	Leg predicted mass right	-	Neale B	UKBB	European	2017	-0.01303	0.002557	3.48e-07	-	331285	0	331285	1	IVNT	Neale-B_UKBB_EUR_2017
rs12571363	rs12571363	chr10:124230612	chr10:122471096	A	C	Pain type experienced in last month: headache	EFO_0003843	Neale B	UKBB	European	2017	-0.009118	0.001561	5.161e-09	-	336650	66967	269683	1	risk diff	Neale-B_UKBB_EUR_2017
rs12571363	rs12571363	chr10:124230612	chr10:122471096	A	C	Sitting height	EFO_0004339	Neale B	UKBB	European	2017	-0.01584	0.003023	1.607e-07	-	336172	0	336172	1	IVNT	Neale-B_UKBB_EUR_2017
rs12571363	rs12571363	chr10:124230612	chr10:122471096	A	C	Trunk fat-free mass	-	Neale B	UKBB	European	2017	-0.01359	0.002463	3.443e-08	-	331030	0	331030	1	IVNT	Neale-B_UKBB_EUR_2017
rs12571363	rs12571363	chr10:124230612	chr10:122471096	A	C	Trunk predicted mass	-	Neale B	UKBB	European	2017	-0.01356	0.002455	3.369e-08	-	330995	0	330995	1	IVNT	Neale-B_UKBB_EUR_2017
rs12571363	rs12571363	chr10:124230612	chr10:122471096	A	C	Weight	EFO_0004338	Neale B	UKBB	European	2017	-0.01525	0.003417	8.124e-06	-	336227	0	336227	1	IVNT	Neale-B_UKBB_EUR_2017
rs12571363	rs12571363	chr10:124230612	chr10:122471096	A	C	Whole body fat-free mass	-	Neale B	UKBB	European	2017	-0.01367	0.002473	3.241e-08	-	331291	0	331291	1	IVNT	Neale-B_UKBB_EUR_2017
rs12571363	rs12571363	chr10:124230612	chr10:122471096	A	C	Whole body water mass	-	Neale B	UKBB	European	2017	-0.01337	0.002477	6.794e-08	-	331315	0	331315	1	IVNT	Neale-B_UKBB_EUR_2017
rs7949728	rs7949728	chr11:12728595	chr11:12707048	C	G	Height	EFO_0004339	GIANT	20881960	European	2010	NA	NA	9.695e-08	NA	133804	0	133804	46	Z-score	GIANT_Height_EUR_2010
rs7949728	rs7949728	chr11:12728595	chr11:12707048	C	G	Height	EFO_0004339	GIANT	23754948	European	2013	-0.024	0.004377	4.183e-08	-	133670	0	133670	46	Z-score	GIANT_Height_EUR_2013
rs7949728	rs7949728	chr11:12728595	chr11:12707048	C	G	Height	EFO_0004339	GIANT	25282103	European	2014	-0.024	0.0031	8.1e-15	-	252415	0	252415	79	Z-score	GIANT_Height_EUR_2014
rs7949728	rs7949728	chr11:12728595	chr11:12707048	C	G	Height	EFO_0004339	GIANT	20881960	European	2010	NA	NA	9.695e-08	NA	133653	-	-	-	-	GRASP
rs7949728	rs7949728	chr11:12728595	chr11:12707048	C	G	Basal metabolic rate	EFO_0007777	Neale B	UKBB	European	2017	-0.007719	0.001643	2.63e-06	-	331307	0	331307	1	IVNT	Neale-B_UKBB_EUR_2017
rs7949728	rs7949728	chr11:12728595	chr11:12707048	C	G	Comparative height size at age 10	-	Neale B	UKBB	European	2017	-0.01235	0.001691	2.888e-13	-	332021	0	332021	1	-	Neale-B_UKBB_EUR_2017
rs7949728	rs7949728	chr11:12728595	chr11:12707048	C	G	Forced expiratory volume in 1-second, predicted percentage	EFO_0004314	Neale B	UKBB	European	2017	0.02076	0.00434	1.723e-06	+	110423	0	110423	1	IVNT	Neale-B_UKBB_EUR_2017
rs7949728	rs7949728	chr11:12728595	chr11:12707048	C	G	Hand grip strength left	EFO_0006941	Neale B	UKBB	European	2017	-0.008328	0.001787	3.156e-06	-	335821	0	335821	1	IVNT	Neale-B_UKBB_EUR_2017
rs7949728	rs7949728	chr11:12728595	chr11:12707048	C	G	Hand grip strength right	EFO_0006941	Neale B	UKBB	European	2017	-0.008617	0.00179	1.483e-06	-	335842	0	335842	1	IVNT	Neale-B_UKBB_EUR_2017
rs7949728	rs7949728	chr11:12728595	chr11:12707048	C	G	Height	EFO_0004339	Neale B	UKBB	European	2017	-0.0163	0.001761	2.129e-20	-	336474	0	336474	1	IVNT	Neale-B_UKBB_EUR_2017
rs7949728	rs7949728	chr11:12728595	chr11:12707048	C	G	Leg fat mass left	-	Neale B	UKBB	European	2017	-0.008989	0.001959	4.437e-06	-	331275	0	331275	1	IVNT	Neale-B_UKBB_EUR_2017
rs7949728	rs7949728	chr11:12728595	chr11:12707048	C	G	Leg fat mass right	-	Neale B	UKBB	European	2017	-0.009624	0.001981	1.187e-06	-	331293	0	331293	1	IVNT	Neale-B_UKBB_EUR_2017
rs7949728	rs7949728	chr11:12728595	chr11:12707048	C	G	Trunk fat mass	EFO_0005409	Neale B	UKBB	European	2017	-0.01342	0.002495	7.486e-08	-	331093	0	331093	1	IVNT	Neale-B_UKBB_EUR_2017
rs7949728	rs7949728	chr11:12728595	chr11:12707048	C	G	Trunk fat percentage	-	Neale B	UKBB	European	2017	-0.01052	0.002278	3.823e-06	-	331113	0	331113	1	IVNT	Neale-B_UKBB_EUR_2017
rs7949728	rs7949728	chr11:12728595	chr11:12707048	C	G	Trunk predicted mass	-	Neale B	UKBB	European	2017	-0.006883	0.001556	9.685e-06	-	330995	0	330995	1	IVNT	Neale-B_UKBB_EUR_2017
rs7949728	rs7949728	chr11:12728595	chr11:12707048	C	G	Weight	EFO_0004338	Neale B	UKBB	European	2017	-0.0116	0.002165	8.523e-08	-	336227	0	336227	1	IVNT	Neale-B_UKBB_EUR_2017
rs7949728	rs7949728	chr11:12728595	chr11:12707048	C	G	Whole body fat mass	-	Neale B	UKBB	European	2017	-0.0123	0.002418	3.614e-07	-	330762	0	330762	1	IVNT	Neale-B_UKBB_EUR_2017
rs7949728	rs7949728	chr11:12728595	chr11:12707048	C	G	Years of educational attainment in males	EFO_0004784	SSGAC	27225129	European	2016	0.018	0.004	1.845e-06	+	147474	0	147474	6	years	SSGAC_EduYears-M_EUR_2016
rs7949728	rs7949728	chr11:12728595	chr11:12707048	C	G	Years of educational attainment	EFO_0004784	SSGAC	27225129	European	2016	0.013	0.003	2.367e-07	+	328917	0	328917	64	years	SSGAC_EduYears_EUR_2016
rs6485443	rs6485443	chr11:43696316	chr11:43674766	C	T	Body mass index	EFO_0004340	GIANT	25673413	European	2015	-0.0183	0.0041	8.066e-06	-	233735	0	233735	114	IVNT	GIANT_BMI_EUR_2015
rs6485443	rs6485443	chr11:43696316	chr11:43674766	C	T	Body mass index	EFO_0004340	GIANT	25673413	Mixed	2015	-0.0177	0.0039	5.667e-06	-	235897	0	235897	125	IVNT	GIANT_BMI_Mixed_2015
rs6485443	rs6485443	chr11:43696316	chr11:43674766	C	T	Waist circumference	EFO_0004342	GIANT	25673412	European	2015	-0.02	0.0046	8.3e-06	-	153855	0	153855	101	IVNT	GIANT_WC_EUR_2015
rs6485443	rs6485443	chr11:43696316	chr11:43674766	C	T	Waist circumference	EFO_0004342	GIANT	25673412	Mixed	2015	-0.02	0.0046	8.3e-06	-	153855	0	153855	101	IVNT	GIANT_WC_Mixed_2015
rs6485443	rs6485443	chr11:43696316	chr11:43674766	C	T	Age at menarche	EFO_0004703	Neale B	UKBB	European	2017	0.01181	0.002667	9.457e-06	+	176008	0	176008	1	-	Neale-B_UKBB_EUR_2017
rs6485443	rs6485443	chr11:43696316	chr11:43674766	C	T	Arm fat mass left	-	Neale B	UKBB	European	2017	-0.02449	0.002563	1.222e-21	-	331164	0	331164	1	IVNT	Neale-B_UKBB_EUR_2017
rs6485443	rs6485443	chr11:43696316	chr11:43674766	C	T	Arm fat mass right	-	Neale B	UKBB	European	2017	-0.02436	0.002562	1.92e-21	-	331226	0	331226	1	IVNT	Neale-B_UKBB_EUR_2017
rs6485443	rs6485443	chr11:43696316	chr11:43674766	C	T	Arm fat percentage left	-	Neale B	UKBB	European	2017	-0.01739	0.001979	1.577e-18	-	331198	0	331198	1	IVNT	Neale-B_UKBB_EUR_2017
rs6485443	rs6485443	chr11:43696316	chr11:43674766	C	T	Arm fat percentage right	-	Neale B	UKBB	European	2017	-0.01737	0.001988	2.427e-18	-	331249	0	331249	1	IVNT	Neale-B_UKBB_EUR_2017
rs6485443	rs6485443	chr11:43696316	chr11:43674766	C	T	Arm fat-free mass left	-	Neale B	UKBB	European	2017	-0.0107	0.001662	1.244e-10	-	331159	0	331159	1	IVNT	Neale-B_UKBB_EUR_2017
rs6485443	rs6485443	chr11:43696316	chr11:43674766	C	T	Arm fat-free mass right	-	Neale B	UKBB	European	2017	-0.009433	0.001629	7.072e-09	-	331221	0	331221	1	IVNT	Neale-B_UKBB_EUR_2017
rs6485443	rs6485443	chr11:43696316	chr11:43674766	C	T	Arm predicted mass left	-	Neale B	UKBB	European	2017	-0.01074	0.001656	8.926e-11	-	331146	0	331146	1	IVNT	Neale-B_UKBB_EUR_2017
rs6485443	rs6485443	chr11:43696316	chr11:43674766	C	T	Arm predicted mass right	-	Neale B	UKBB	European	2017	-0.009328	0.001624	9.203e-09	-	331216	0	331216	1	IVNT	Neale-B_UKBB_EUR_2017
rs6485443	rs6485443	chr11:43696316	chr11:43674766	C	T	Basal metabolic rate	EFO_0007777	Neale B	UKBB	European	2017	-0.01156	0.001734	2.617e-11	-	331307	0	331307	1	IVNT	Neale-B_UKBB_EUR_2017
rs6485443	rs6485443	chr11:43696316	chr11:43674766	C	T	Body fat percentage	EFO_0007800	Neale B	UKBB	European	2017	-0.01722	0.002005	8.709e-18	-	331117	0	331117	1	IVNT	Neale-B_UKBB_EUR_2017
rs6485443	rs6485443	chr11:43696316	chr11:43674766	C	T	Body mass index	EFO_0004340	Neale B	UKBB	European	2017	-0.02439	0.002587	4.133e-21	-	336107	0	336107	1	IVNT	Neale-B_UKBB_EUR_2017
rs6485443	rs6485443	chr11:43696316	chr11:43674766	C	T	Forced vital capacity, best measure	EFO_0004312	Neale B	UKBB	European	2017	0.0112	0.00233	1.53e-06	+	255492	0	255492	1	IVNT	Neale-B_UKBB_EUR_2017
rs6485443	rs6485443	chr11:43696316	chr11:43674766	C	T	Hip circumference	EFO_0005093	Neale B	UKBB	European	2017	-0.02187	0.00259	3.062e-17	-	336601	0	336601	1	IVNT	Neale-B_UKBB_EUR_2017
rs6485443	rs6485443	chr11:43696316	chr11:43674766	C	T	Leg fat mass left	-	Neale B	UKBB	European	2017	-0.01869	0.002067	1.507e-19	-	331275	0	331275	1	IVNT	Neale-B_UKBB_EUR_2017
rs6485443	rs6485443	chr11:43696316	chr11:43674766	C	T	Leg fat mass right	-	Neale B	UKBB	European	2017	-0.0189	0.00209	1.569e-19	-	331293	0	331293	1	IVNT	Neale-B_UKBB_EUR_2017
rs6485443	rs6485443	chr11:43696316	chr11:43674766	C	T	Leg fat percentage left	-	Neale B	UKBB	European	2017	-0.01348	0.001635	1.626e-16	-	331278	0	331278	1	IVNT	Neale-B_UKBB_EUR_2017
rs6485443	rs6485443	chr11:43696316	chr11:43674766	C	T	Leg fat percentage right	-	Neale B	UKBB	European	2017	-0.0137	0.001656	1.309e-16	-	331296	0	331296	1	IVNT	Neale-B_UKBB_EUR_2017
rs6485443	rs6485443	chr11:43696316	chr11:43674766	C	T	Leg fat-free mass left	-	Neale B	UKBB	European	2017	-0.01111	0.001722	1.123e-10	-	331258	0	331258	1	IVNT	Neale-B_UKBB_EUR_2017
rs6485443	rs6485443	chr11:43696316	chr11:43674766	C	T	Leg fat-free mass right	-	Neale B	UKBB	European	2017	-0.009941	0.001721	7.674e-09	-	331285	0	331285	1	IVNT	Neale-B_UKBB_EUR_2017
rs6485443	rs6485443	chr11:43696316	chr11:43674766	C	T	Leg predicted mass left	-	Neale B	UKBB	European	2017	-0.01103	0.00171	1.105e-10	-	331253	0	331253	1	IVNT	Neale-B_UKBB_EUR_2017
rs6485443	rs6485443	chr11:43696316	chr11:43674766	C	T	Leg predicted mass right	-	Neale B	UKBB	European	2017	-0.009895	0.00171	7.189e-09	-	331285	0	331285	1	IVNT	Neale-B_UKBB_EUR_2017
rs6485443	rs6485443	chr11:43696316	chr11:43674766	C	T	Trunk fat mass	EFO_0005409	Neale B	UKBB	European	2017	-0.02298	0.002633	2.569e-18	-	331093	0	331093	1	IVNT	Neale-B_UKBB_EUR_2017
rs6485443	rs6485443	chr11:43696316	chr11:43674766	C	T	Trunk fat percentage	-	Neale B	UKBB	European	2017	-0.01924	0.002403	1.189e-15	-	331113	0	331113	1	IVNT	Neale-B_UKBB_EUR_2017
rs6485443	rs6485443	chr11:43696316	chr11:43674766	C	T	Trunk fat-free mass	-	Neale B	UKBB	European	2017	-0.007793	0.001647	2.234e-06	-	331030	0	331030	1	IVNT	Neale-B_UKBB_EUR_2017
rs6485443	rs6485443	chr11:43696316	chr11:43674766	C	T	Trunk predicted mass	-	Neale B	UKBB	European	2017	-0.007875	0.001642	1.616e-06	-	330995	0	330995	1	IVNT	Neale-B_UKBB_EUR_2017
rs6485443	rs6485443	chr11:43696316	chr11:43674766	C	T	Types of physical activity in last 4 weeks: walking for pleasure	EFO_0008002	Neale B	UKBB	European	2017	0.005686	0.001177	1.363e-06	+	335599	241930	93669	1	risk diff	Neale-B_UKBB_EUR_2017
rs6485443	rs6485443	chr11:43696316	chr11:43674766	C	T	Usual walking pace	EFO_0008002	Neale B	UKBB	European	2017	0.007679	0.001598	1.542e-06	+	335349	0	335349	1	-	Neale-B_UKBB_EUR_2017
rs6485443	rs6485443	chr11:43696316	chr11:43674766	C	T	Vascular or heart problems diagnosed by doctor: none of the above	-	Neale B	UKBB	European	2017	0.005365	0.001194	7.06e-06	+	336683	236530	100153	1	risk diff	Neale-B_UKBB_EUR_2017
rs6485443	rs6485443	chr11:43696316	chr11:43674766	C	T	Waist circumference	EFO_0004342	Neale B	UKBB	European	2017	-0.01901	0.002316	2.22e-16	-	336639	0	336639	1	IVNT	Neale-B_UKBB_EUR_2017
rs6485443	rs6485443	chr11:43696316	chr11:43674766	C	T	Weight	EFO_0004338	Neale B	UKBB	European	2017	-0.01996	0.002285	2.399e-18	-	336227	0	336227	1	IVNT	Neale-B_UKBB_EUR_2017
rs6485443	rs6485443	chr11:43696316	chr11:43674766	C	T	Whole body fat mass	-	Neale B	UKBB	European	2017	-0.02362	0.002551	2.102e-20	-	330762	0	330762	1	IVNT	Neale-B_UKBB_EUR_2017
rs6485443	rs6485443	chr11:43696316	chr11:43674766	C	T	Whole body fat-free mass	-	Neale B	UKBB	European	2017	-0.009161	0.001654	3.025e-08	-	331291	0	331291	1	IVNT	Neale-B_UKBB_EUR_2017
rs6485443	rs6485443	chr11:43696316	chr11:43674766	C	T	Whole body water mass	-	Neale B	UKBB	European	2017	-0.009456	0.001656	1.13e-08	-	331315	0	331315	1	IVNT	Neale-B_UKBB_EUR_2017
rs6485443	rs6485443	chr11:43696316	chr11:43674766	C	T	Age at menarche	EFO_0004703;EFO_0007701;EFO_0007702	ReproGen	25231870	European	2014	0.025	0.00536	3.1e-06	+	182416	0	182416	58	years	ReproGen_Age-at-Menarche_EUR_2014
rs6485443	rs6485443	chr11:43696316	chr11:43674766	C	T	Coronary artery disease	EFO_0000378;EFO_0001645	van der Harst P	29212778	Mixed	2018	-0.0327	0.0061	8.147e-08	-	547261	122733	424528	2	log OR	van-der-Harst-P_CAD_Mixed_2018
rs7943381	rs7943381	chr11:45153130	chr11:45131579	A	G	Forced vital capacity, best measure	EFO_0004312	Neale B	UKBB	European	2017	-0.01173	0.002485	2.375e-06	-	255492	0	255492	1	IVNT	Neale-B_UKBB_EUR_2017
rs7943381	rs7943381	chr11:45153130	chr11:45131579	A	G	Systolic blood pressure	EFO_0006335	Neale B	UKBB	European	2017	0.01317	0.002825	3.139e-06	+	317754	0	317754	1	IVNT	Neale-B_UKBB_EUR_2017
rs1801144	rs1801144	chr11:62381808	chr11:62614336	C	G	Neutrophil percentage of white cells	EFO_0004586	Astle W	27863252	European	2016	-0.01646	0.003723	9.806e-06	-	173480	0	173480	2	IVNT	Astle-W_Blood-Cell-Traits_EUR_2016
rs1801144	rs1801144	chr11:62381808	chr11:62614336	C	G	Waist hip ratio adjusted for physical activity	EFO_0007788	GIANT	28448500	European	2017	0.0232	0.0049	2.21e-06	+	116722	0	116722	52	IVNT	GIANT_WHR-adjusted-PA_EUR_2017
rs1801144	rs1801144	chr11:62381808	chr11:62614336	C	G	Waist hip ratio adjusted for physical activity	EFO_0007788	GIANT	28448500	Mixed	2017	0.0221	0.0047	2.86e-06	+	127040	0	127040	55	IVNT	GIANT_WHR-adjusted-PA_Mixed_2017
rs1801144	rs1801144	chr11:62381808	chr11:62614336	C	G	Forced expiratory volume in 1-second	EFO_0004314	Neale B	UKBB	European	2017	0.01213	0.002163	2.017e-08	+	307638	0	307638	1	IVNT	Neale-B_UKBB_EUR_2017
rs1801144	rs1801144	chr11:62381808	chr11:62614336	C	G	Forced expiratory volume in 1-second, best measure	EFO_0004314	Neale B	UKBB	European	2017	0.01469	0.002379	6.655e-10	+	255492	0	255492	1	IVNT	Neale-B_UKBB_EUR_2017
rs1801144	rs1801144	chr11:62381808	chr11:62614336	C	G	Forced expiratory volume in 1-second, predicted percentage	EFO_0004314	Neale B	UKBB	European	2017	0.02764	0.004426	4.256e-10	+	110423	0	110423	1	IVNT	Neale-B_UKBB_EUR_2017
rs1801144	rs1801144	chr11:62381808	chr11:62614336	C	G	Forced vital capacity	EFO_0004312	Neale B	UKBB	European	2017	0.01079	0.002051	1.423e-07	+	307638	0	307638	1	IVNT	Neale-B_UKBB_EUR_2017
rs1801144	rs1801144	chr11:62381808	chr11:62614336	C	G	Forced vital capacity, best measure	EFO_0004312	Neale B	UKBB	European	2017	0.01232	0.002253	4.479e-08	+	255492	0	255492	1	IVNT	Neale-B_UKBB_EUR_2017
rs1801144	rs1801144	chr11:62381808	chr11:62614336	C	G	Impedance of arm left	-	Neale B	UKBB	European	2017	-0.01223	0.001784	7.082e-12	-	331292	0	331292	1	IVNT	Neale-B_UKBB_EUR_2017
rs1801144	rs1801144	chr11:62381808	chr11:62614336	C	G	Impedance of arm right	-	Neale B	UKBB	European	2017	-0.01389	0.001777	5.466e-15	-	331279	0	331279	1	IVNT	Neale-B_UKBB_EUR_2017
rs1801144	rs1801144	chr11:62381808	chr11:62614336	C	G	Impedance of whole body	-	Neale B	UKBB	European	2017	-0.01131	0.001926	4.377e-09	-	331284	0	331284	1	IVNT	Neale-B_UKBB_EUR_2017
rs1801144	rs1801144	chr11:62381808	chr11:62614336	C	G	Pulse rate	EFO_0004326	Neale B	UKBB	European	2017	-0.01296	0.002604	6.495e-07	-	317756	0	317756	1	IVNT	Neale-B_UKBB_EUR_2017
rs1801144	rs1801144	chr11:62381808	chr11:62614336	C	G	Trunk fat percentage	-	Neale B	UKBB	European	2017	-0.01196	0.002322	2.596e-07	-	331113	0	331113	1	IVNT	Neale-B_UKBB_EUR_2017
rs2256154	rs2256154	chr11:67090571	chr11:67323100	C	T	Mean corpuscular hemoglobin	EFO_0004586	Astle W	27863252	European	2016	-0.01844	0.003719	7.169e-07	-	173480	0	173480	2	IVNT	Astle-W_Blood-Cell-Traits_EUR_2016
rs2256154	rs2256154	chr11:67090571	chr11:67323100	C	T	Mean corpuscular volume	EFO_0004586	Astle W	27863252	European	2016	-0.01799	0.003708	1.224e-06	-	173480	0	173480	2	IVNT	Astle-W_Blood-Cell-Traits_EUR_2016
rs2256154	rs2256154	chr11:67090571	chr11:67323100	C	T	Mean corpuscular volume	EFO_0004526	van der Harst P	23222517	Mixed	2012	NA	NA	3.47e-07	NA	71861	-	-	-	-	GRASP
rs2256154	rs2256154	chr11:67090571	chr11:67323100	C	T	Comparative height size at age 10	-	Neale B	UKBB	European	2017	0.01006	0.001742	7.578e-09	+	332021	0	332021	1	-	Neale-B_UKBB_EUR_2017
rs2256154	rs2256154	chr11:67090571	chr11:67323100	C	T	Forced expiratory volume in 1-second	EFO_0004314	Neale B	UKBB	European	2017	0.01258	0.002184	8.527e-09	+	307638	0	307638	1	IVNT	Neale-B_UKBB_EUR_2017
rs2256154	rs2256154	chr11:67090571	chr11:67323100	C	T	Forced expiratory volume in 1-second, best measure	EFO_0004314	Neale B	UKBB	European	2017	0.01225	0.002402	3.427e-07	+	255492	0	255492	1	IVNT	Neale-B_UKBB_EUR_2017
rs2256154	rs2256154	chr11:67090571	chr11:67323100	C	T	Forced vital capacity	EFO_0004312	Neale B	UKBB	European	2017	0.01434	0.002071	4.308e-12	+	307638	0	307638	1	IVNT	Neale-B_UKBB_EUR_2017
rs2256154	rs2256154	chr11:67090571	chr11:67323100	C	T	Forced vital capacity, best measure	EFO_0004312	Neale B	UKBB	European	2017	0.0145	0.002275	1.813e-10	+	255492	0	255492	1	IVNT	Neale-B_UKBB_EUR_2017
rs2256154	rs2256154	chr11:67090571	chr11:67323100	C	T	Height	EFO_0004339	Neale B	UKBB	European	2017	0.01056	0.001812	5.632e-09	+	336474	0	336474	1	IVNT	Neale-B_UKBB_EUR_2017
rs2118022	rs2118022	chr11:89316133	chr11:89582965	T	C	Comparative height size at age 10	-	Neale B	UKBB	European	2017	0.00794	0.001733	4.602e-06	+	332021	0	332021	1	-	Neale-B_UKBB_EUR_2017
rs2118022	rs2118022	chr11:89316133	chr11:89582965	T	C	Forced expiratory volume in 1-second	EFO_0004314	Neale B	UKBB	European	2017	0.01011	0.002174	3.318e-06	+	307638	0	307638	1	IVNT	Neale-B_UKBB_EUR_2017
rs2118022	rs2118022	chr11:89316133	chr11:89582965	T	C	Forced expiratory volume in 1-second, best measure	EFO_0004314	Neale B	UKBB	European	2017	0.01062	0.00239	8.9e-06	+	255492	0	255492	1	IVNT	Neale-B_UKBB_EUR_2017
rs2118022	rs2118022	chr11:89316133	chr11:89582965	T	C	Forced vital capacity	EFO_0004312	Neale B	UKBB	European	2017	0.01144	0.002061	2.838e-08	+	307638	0	307638	1	IVNT	Neale-B_UKBB_EUR_2017
rs2118022	rs2118022	chr11:89316133	chr11:89582965	T	C	Forced vital capacity, best measure	EFO_0004312	Neale B	UKBB	European	2017	0.01345	0.002263	2.807e-09	+	255492	0	255492	1	IVNT	Neale-B_UKBB_EUR_2017
rs4938337	rs4938337	chr11:116970632	chr11:117099916	A	T	Myopia	HP_0000545	Kiefer	23468642	European	2013	NA	NA	6.4e-06	NA	45771	-	-	-	-	GRASP
rs4938337	rs4938337	chr11:116970632	chr11:117099916	A	T	Forced expiratory volume in 1-second	EFO_0004314	Neale B	UKBB	European	2017	-0.01498	0.003118	1.556e-06	-	307638	0	307638	1	IVNT	Neale-B_UKBB_EUR_2017
rs4938337	rs4938337	chr11:116970632	chr11:117099916	A	T	Forced vital capacity	EFO_0004312	Neale B	UKBB	European	2017	-0.01777	0.002956	1.855e-09	-	307638	0	307638	1	IVNT	Neale-B_UKBB_EUR_2017
rs4938337	rs4938337	chr11:116970632	chr11:117099916	A	T	Forced vital capacity, best measure	EFO_0004312	Neale B	UKBB	European	2017	-0.01873	0.003241	7.482e-09	-	255492	0	255492	1	IVNT	Neale-B_UKBB_EUR_2017
rs7946009	rs7946009	chr11:128387422	chr11:128517527	C	T	Lymphocyte count	EFO_0004586	Astle W	27863252	European	2016	0.02179	0.003821	1.174e-08	+	173480	0	173480	2	IVNT	Astle-W_Blood-Cell-Traits_EUR_2016
rs7946009	rs7946009	chr11:128387422	chr11:128517527	C	T	Lymphocyte percentage of white cells	EFO_0004586	Astle W	27863252	European	2016	0.01856	0.00378	9.077e-07	+	173480	0	173480	2	IVNT	Astle-W_Blood-Cell-Traits_EUR_2016
rs4936101	rs4936101	chr11:130305605	chr11:130435710	A	G	Diastolic blood pressure	EFO_0006336	Neale B	UKBB	European	2017	-0.01403	0.002506	2.132e-08	-	317756	0	317756	1	IVNT	Neale-B_UKBB_EUR_2017
rs4936101	rs4936101	chr11:130305605	chr11:130435710	A	G	Systolic blood pressure	EFO_0006335	Neale B	UKBB	European	2017	0.01161	0.002504	3.545e-06	+	317754	0	317754	1	IVNT	Neale-B_UKBB_EUR_2017
rs3924361	rs3924361	chr12:1216632	chr12:1107466	G	A	Forced vital capacity	EFO_0004312	Neale B	UKBB	European	2017	-0.01134	0.001991	1.236e-08	-	307638	0	307638	1	IVNT	Neale-B_UKBB_EUR_2017
rs3924361	rs3924361	chr12:1216632	chr12:1107466	G	A	Forced vital capacity, best measure	EFO_0004312	Neale B	UKBB	European	2017	-0.0128	0.002186	4.784e-09	-	255492	0	255492	1	IVNT	Neale-B_UKBB_EUR_2017
rs56196860	rs56196860	chr12:2908330	chr12:2799164	A	C	Forced expiratory volume in 1-second, predicted percentage	EFO_0004314	Neale B	UKBB	European	2017	-0.05784	0.01223	2.254e-06	-	110423	0	110423	1	IVNT	Neale-B_UKBB_EUR_2017
rs56196860	rs56196860	chr12:2908330	chr12:2799164	A	C	Forced vital capacity, best measure	EFO_0004312	Neale B	UKBB	European	2017	-0.0286	0.006208	4.098e-06	-	255492	0	255492	1	IVNT	Neale-B_UKBB_EUR_2017
rs10492367	rs10492367	chr12:28014970	chr12:27862037	T	G	Femoral neck mineral density	EFO_0007785	GEFOS	26367794	European	2015	-0.04617	0.009565	2.36e-06	-	32735	0	32735	14	Z-score	GEFOS_FNBMD_EUR_2015
rs10492367	rs10492367	chr12:28014970	chr12:27862037	T	G	Hip osteoarthritis	NCIT_C34876	Loughlin	22763110	European	2012	NA	NA	1.61e-08	NA	18419	-	-	-	-	GRASP
rs10492367	rs10492367	chr12:28014970	chr12:27862037	T	G	Osteoarthritis	EFO_0002506	Loughlin	22763110	European	2012	NA	NA	1.48e-08	NA	18419	-	-	-	-	GRASP
rs10492367	rs10492367	chr12:28014970	chr12:27862037	T	G	Osteoarthritis females	EFO_0002506	Loughlin	22763110	European	2012	NA	NA	5.8e-06	NA	18419	-	-	-	-	GRASP
rs10492367	rs10492367	chr12:28014970	chr12:27862037	T	G	Coxarthrosis	EFO_1000786	Neale B	UKBB	European	2017	0.00238	0.0003739	1.947e-10	+	337199	4934	332265	1	risk diff	Neale-B_UKBB_EUR_2017
rs10492367	rs10492367	chr12:28014970	chr12:27862037	T	G	Height	EFO_0004339	Neale B	UKBB	European	2017	-0.01236	0.002205	2.076e-08	-	336474	0	336474	1	IVNT	Neale-B_UKBB_EUR_2017
rs10492367	rs10492367	chr12:28014970	chr12:27862037	T	G	Hip osteoarthritis	EFO_0002506	Loughlin	22763110	European	2012	0.1655	0.03373	9.239e-07	+	14275	3266	11009	1	log OR	arcOGEN_Hip-OA_EUR_2012
rs7977418	rs7977418	chr12:28588242	chr12:28435309	C	T	Forced expiratory volume in 1-second	EFO_0004314	Neale B	UKBB	European	2017	-0.01231	0.002087	3.645e-09	-	307638	0	307638	1	IVNT	Neale-B_UKBB_EUR_2017
rs7977418	rs7977418	chr12:28588242	chr12:28435309	C	T	Forced expiratory volume in 1-second, best measure	EFO_0004314	Neale B	UKBB	European	2017	-0.01363	0.002293	2.765e-09	-	255492	0	255492	1	IVNT	Neale-B_UKBB_EUR_2017
rs7977418	rs7977418	chr12:28588242	chr12:28435309	C	T	Forced expiratory volume in 1-second, predicted percentage	EFO_0004314	Neale B	UKBB	European	2017	-0.02726	0.004263	1.628e-10	-	110423	0	110423	1	IVNT	Neale-B_UKBB_EUR_2017
rs7977418	rs7977418	chr12:28588242	chr12:28435309	C	T	Forced vital capacity	EFO_0004312	Neale B	UKBB	European	2017	-0.0134	0.001979	1.286e-11	-	307638	0	307638	1	IVNT	Neale-B_UKBB_EUR_2017
rs7977418	rs7977418	chr12:28588242	chr12:28435309	C	T	Forced vital capacity, best measure	EFO_0004312	Neale B	UKBB	European	2017	-0.01514	0.002172	3.179e-12	-	255492	0	255492	1	IVNT	Neale-B_UKBB_EUR_2017
rs7977418	rs7977418	chr12:28588242	chr12:28435309	C	T	Height	EFO_0004339	Neale B	UKBB	European	2017	0.01375	0.001732	2.042e-15	+	336474	0	336474	1	IVNT	Neale-B_UKBB_EUR_2017
rs7977418	rs7977418	chr12:28588242	chr12:28435309	C	T	Sitting height	EFO_0004339	Neale B	UKBB	European	2017	0.01759	0.001884	9.776e-21	+	336172	0	336172	1	IVNT	Neale-B_UKBB_EUR_2017
rs11051013	rs11051013	chr12:30807944	chr12:30655010	C	T	Arm fat-free mass right	-	Neale B	UKBB	European	2017	-0.007017	0.001538	5.059e-06	-	331221	0	331221	1	IVNT	Neale-B_UKBB_EUR_2017
rs11051013	rs11051013	chr12:30807944	chr12:30655010	C	T	Arm predicted mass right	-	Neale B	UKBB	European	2017	-0.006784	0.001533	9.571e-06	-	331216	0	331216	1	IVNT	Neale-B_UKBB_EUR_2017
rs11051013	rs11051013	chr12:30807944	chr12:30655010	C	T	Forced expiratory volume in 1-second	EFO_0004314	Neale B	UKBB	European	2017	-0.01419	0.002113	1.884e-11	-	307638	0	307638	1	IVNT	Neale-B_UKBB_EUR_2017
rs11051013	rs11051013	chr12:30807944	chr12:30655010	C	T	Forced expiratory volume in 1-second, best measure	EFO_0004314	Neale B	UKBB	European	2017	-0.01372	0.002321	3.402e-09	-	255492	0	255492	1	IVNT	Neale-B_UKBB_EUR_2017
rs11051013	rs11051013	chr12:30807944	chr12:30655010	C	T	Forced vital capacity	EFO_0004312	Neale B	UKBB	European	2017	-0.0147	0.002004	2.185e-13	-	307638	0	307638	1	IVNT	Neale-B_UKBB_EUR_2017
rs11051013	rs11051013	chr12:30807944	chr12:30655010	C	T	Forced vital capacity, best measure	EFO_0004312	Neale B	UKBB	European	2017	-0.01241	0.002198	1.652e-08	-	255492	0	255492	1	IVNT	Neale-B_UKBB_EUR_2017
rs11051013	rs11051013	chr12:30807944	chr12:30655010	C	T	Leg fat-free mass left	-	Neale B	UKBB	European	2017	-0.007201	0.001625	9.403e-06	-	331258	0	331258	1	IVNT	Neale-B_UKBB_EUR_2017
rs11051013	rs11051013	chr12:30807944	chr12:30655010	C	T	Leg fat-free mass right	-	Neale B	UKBB	European	2017	-0.007248	0.001625	8.159e-06	-	331285	0	331285	1	IVNT	Neale-B_UKBB_EUR_2017
rs11051013	rs11051013	chr12:30807944	chr12:30655010	C	T	Leg predicted mass left	-	Neale B	UKBB	European	2017	-0.007188	0.001614	8.49e-06	-	331253	0	331253	1	IVNT	Neale-B_UKBB_EUR_2017
rs11051013	rs11051013	chr12:30807944	chr12:30655010	C	T	Leg predicted mass right	-	Neale B	UKBB	European	2017	-0.007326	0.001614	5.663e-06	-	331285	0	331285	1	IVNT	Neale-B_UKBB_EUR_2017
rs11051013	rs11051013	chr12:30807944	chr12:30655010	C	T	Whole body fat-free mass	-	Neale B	UKBB	European	2017	-0.007048	0.001561	6.326e-06	-	331291	0	331291	1	IVNT	Neale-B_UKBB_EUR_2017
rs11051013	rs11051013	chr12:30807944	chr12:30655010	C	T	Whole body water mass	-	Neale B	UKBB	European	2017	-0.007092	0.001563	5.71e-06	-	331315	0	331315	1	IVNT	Neale-B_UKBB_EUR_2017
rs1125909	rs1125909	chr12:46786394	chr12:46392611	G	A	Height	EFO_0004339	GIANT	25282103	European	2014	-0.021	0.0031	1.4e-11	-	253177	0	253177	79	Z-score	GIANT_Height_EUR_2014
rs1125909	rs1125909	chr12:46786394	chr12:46392611	G	A	Arm fat-free mass left	-	Neale B	UKBB	European	2017	-0.0141	0.001678	4.226e-17	-	331159	0	331159	1	IVNT	Neale-B_UKBB_EUR_2017
rs1125909	rs1125909	chr12:46786394	chr12:46392611	G	A	Arm fat-free mass right	-	Neale B	UKBB	European	2017	-0.01433	0.001644	2.939e-18	-	331221	0	331221	1	IVNT	Neale-B_UKBB_EUR_2017
rs1125909	rs1125909	chr12:46786394	chr12:46392611	G	A	Arm predicted mass left	-	Neale B	UKBB	European	2017	-0.01447	0.001672	4.768e-18	-	331146	0	331146	1	IVNT	Neale-B_UKBB_EUR_2017
rs1125909	rs1125909	chr12:46786394	chr12:46392611	G	A	Arm predicted mass right	-	Neale B	UKBB	European	2017	-0.01451	0.001639	8.499e-19	-	331216	0	331216	1	IVNT	Neale-B_UKBB_EUR_2017
rs1125909	rs1125909	chr12:46786394	chr12:46392611	G	A	Basal metabolic rate	EFO_0007777	Neale B	UKBB	European	2017	-0.01519	0.00175	3.842e-18	-	331307	0	331307	1	IVNT	Neale-B_UKBB_EUR_2017
rs1125909	rs1125909	chr12:46786394	chr12:46392611	G	A	Comparative height size at age 10	-	Neale B	UKBB	European	2017	-0.008514	0.001801	2.278e-06	-	332021	0	332021	1	-	Neale-B_UKBB_EUR_2017
rs1125909	rs1125909	chr12:46786394	chr12:46392611	G	A	Forced expiratory volume in 1-second	EFO_0004314	Neale B	UKBB	European	2017	-0.01247	0.002259	3.429e-08	-	307638	0	307638	1	IVNT	Neale-B_UKBB_EUR_2017
rs1125909	rs1125909	chr12:46786394	chr12:46392611	G	A	Forced expiratory volume in 1-second, best measure	EFO_0004314	Neale B	UKBB	European	2017	-0.01248	0.002483	5.009e-07	-	255492	0	255492	1	IVNT	Neale-B_UKBB_EUR_2017
rs1125909	rs1125909	chr12:46786394	chr12:46392611	G	A	Forced vital capacity	EFO_0004312	Neale B	UKBB	European	2017	-0.01294	0.002142	1.521e-09	-	307638	0	307638	1	IVNT	Neale-B_UKBB_EUR_2017
rs1125909	rs1125909	chr12:46786394	chr12:46392611	G	A	Forced vital capacity, best measure	EFO_0004312	Neale B	UKBB	European	2017	-0.01302	0.002351	3.052e-08	-	255492	0	255492	1	IVNT	Neale-B_UKBB_EUR_2017
rs1125909	rs1125909	chr12:46786394	chr12:46392611	G	A	Hand grip strength left	EFO_0006941	Neale B	UKBB	European	2017	-0.009985	0.001903	1.545e-07	-	335821	0	335821	1	IVNT	Neale-B_UKBB_EUR_2017
rs1125909	rs1125909	chr12:46786394	chr12:46392611	G	A	Hand grip strength right	EFO_0006941	Neale B	UKBB	European	2017	-0.008795	0.001907	3.972e-06	-	335842	0	335842	1	IVNT	Neale-B_UKBB_EUR_2017
rs1125909	rs1125909	chr12:46786394	chr12:46392611	G	A	Height	EFO_0004339	Neale B	UKBB	European	2017	-0.01439	0.001875	1.653e-14	-	336474	0	336474	1	IVNT	Neale-B_UKBB_EUR_2017
rs1125909	rs1125909	chr12:46786394	chr12:46392611	G	A	Hip circumference	EFO_0005093	Neale B	UKBB	European	2017	-0.01356	0.002613	2.121e-07	-	336601	0	336601	1	IVNT	Neale-B_UKBB_EUR_2017
rs1125909	rs1125909	chr12:46786394	chr12:46392611	G	A	Impedance of arm left	-	Neale B	UKBB	European	2017	0.0129	0.001864	4.5e-12	+	331292	0	331292	1	IVNT	Neale-B_UKBB_EUR_2017
rs1125909	rs1125909	chr12:46786394	chr12:46392611	G	A	Impedance of arm right	-	Neale B	UKBB	European	2017	0.01206	0.001856	8.253e-11	+	331279	0	331279	1	IVNT	Neale-B_UKBB_EUR_2017
rs1125909	rs1125909	chr12:46786394	chr12:46392611	G	A	Impedance of leg left	-	Neale B	UKBB	European	2017	0.01959	0.002406	3.943e-16	+	331296	0	331296	1	IVNT	Neale-B_UKBB_EUR_2017
rs1125909	rs1125909	chr12:46786394	chr12:46392611	G	A	Impedance of leg right	-	Neale B	UKBB	European	2017	0.02049	0.002388	9.371e-18	+	331301	0	331301	1	IVNT	Neale-B_UKBB_EUR_2017
rs1125909	rs1125909	chr12:46786394	chr12:46392611	G	A	Impedance of whole body	-	Neale B	UKBB	European	2017	0.01645	0.002012	3.013e-16	+	331284	0	331284	1	IVNT	Neale-B_UKBB_EUR_2017
rs1125909	rs1125909	chr12:46786394	chr12:46392611	G	A	Leg fat-free mass left	-	Neale B	UKBB	European	2017	-0.01483	0.001738	1.43e-17	-	331258	0	331258	1	IVNT	Neale-B_UKBB_EUR_2017
rs1125909	rs1125909	chr12:46786394	chr12:46392611	G	A	Leg fat-free mass right	-	Neale B	UKBB	European	2017	-0.01576	0.001737	1.159e-19	-	331285	0	331285	1	IVNT	Neale-B_UKBB_EUR_2017
rs1125909	rs1125909	chr12:46786394	chr12:46392611	G	A	Leg predicted mass left	-	Neale B	UKBB	European	2017	-0.01478	0.001726	1.1e-17	-	331253	0	331253	1	IVNT	Neale-B_UKBB_EUR_2017
rs1125909	rs1125909	chr12:46786394	chr12:46392611	G	A	Leg predicted mass right	-	Neale B	UKBB	European	2017	-0.01568	0.001726	1.037e-19	-	331285	0	331285	1	IVNT	Neale-B_UKBB_EUR_2017
rs1125909	rs1125909	chr12:46786394	chr12:46392611	G	A	Sitting height	EFO_0004339	Neale B	UKBB	European	2017	-0.01881	0.00204	2.949e-20	-	336172	0	336172	1	IVNT	Neale-B_UKBB_EUR_2017
rs1125909	rs1125909	chr12:46786394	chr12:46392611	G	A	Trunk fat-free mass	-	Neale B	UKBB	European	2017	-0.01611	0.001662	3.346e-22	-	331030	0	331030	1	IVNT	Neale-B_UKBB_EUR_2017
rs1125909	rs1125909	chr12:46786394	chr12:46392611	G	A	Trunk predicted mass	-	Neale B	UKBB	European	2017	-0.01588	0.001657	9.282e-22	-	330995	0	330995	1	IVNT	Neale-B_UKBB_EUR_2017
rs1125909	rs1125909	chr12:46786394	chr12:46392611	G	A	Weight	EFO_0004338	Neale B	UKBB	European	2017	-0.0138	0.002306	2.159e-09	-	336227	0	336227	1	IVNT	Neale-B_UKBB_EUR_2017
rs1125909	rs1125909	chr12:46786394	chr12:46392611	G	A	Whole body fat-free mass	-	Neale B	UKBB	European	2017	-0.01602	0.001669	8.174e-22	-	331291	0	331291	1	IVNT	Neale-B_UKBB_EUR_2017
rs1125909	rs1125909	chr12:46786394	chr12:46392611	G	A	Whole body water mass	-	Neale B	UKBB	European	2017	-0.01598	0.001671	1.178e-21	-	331315	0	331315	1	IVNT	Neale-B_UKBB_EUR_2017
rs1047912	rs1047912	chr12:51138862	chr12:50745079	C	T	Plateletcrit	EFO_0004586	Astle W	27863252	European	2016	-0.01754	0.003962	9.523e-06	-	173480	0	173480	2	IVNT	Astle-W_Blood-Cell-Traits_EUR_2016
rs1047912	rs1047912	chr12:51138862	chr12:50745079	C	T	Red cell distribution width	EFO_0004586	Astle W	27863252	European	2016	-0.02441	0.003842	2.101e-10	-	173480	0	173480	2	IVNT	Astle-W_Blood-Cell-Traits_EUR_2016
rs1047912	rs1047912	chr12:51138862	chr12:50745079	C	T	Hair or balding pattern: pattern 4	EFO_0007822	Neale B	UKBB	European	2017	-0.008779	0.001515	6.868e-09	-	154988	28389	126599	1	risk diff	Neale-B_UKBB_EUR_2017
rs1047912	rs1047912	chr12:51138862	chr12:50745079	C	T	Impedance of arm left	-	Neale B	UKBB	European	2017	0.008498	0.001865	5.233e-06	+	331292	0	331292	1	IVNT	Neale-B_UKBB_EUR_2017
rs1047912	rs1047912	chr12:51138862	chr12:50745079	C	T	Impedance of arm right	-	Neale B	UKBB	European	2017	0.009759	0.001858	1.491e-07	+	331279	0	331279	1	IVNT	Neale-B_UKBB_EUR_2017
rs1047912	rs1047912	chr12:51138862	chr12:50745079	C	T	Impedance of leg left	-	Neale B	UKBB	European	2017	0.01513	0.002408	3.355e-10	+	331296	0	331296	1	IVNT	Neale-B_UKBB_EUR_2017
rs1047912	rs1047912	chr12:51138862	chr12:50745079	C	T	Impedance of leg right	-	Neale B	UKBB	European	2017	0.01459	0.00239	1.043e-09	+	331301	0	331301	1	IVNT	Neale-B_UKBB_EUR_2017
rs1047912	rs1047912	chr12:51138862	chr12:50745079	C	T	Impedance of whole body	-	Neale B	UKBB	European	2017	0.01267	0.002014	3.146e-10	+	331284	0	331284	1	IVNT	Neale-B_UKBB_EUR_2017
rs1109391	rs1109391	chr12:54387377	chr12:53993593	G	T	Lumbar spine bone mineral density in females	EFO_0008474	GEFOS	22504420	Mixed	2012	NA	NA	8.128e-07	+	21720	0	21720	13	g/cm2	GEFOS_LSBMD-F_Mixed_2012
rs1109391	rs1109391	chr12:54387377	chr12:53993593	G	T	Lumber spine bone mineral density	EFO_0007701	GEFOS	26367794	European	2015	0.04211	0.008901	3.89e-06	+	28498	0	28498	12	Z-score	GEFOS_LSBMD_EUR_2015
rs1109391	rs1109391	chr12:54387377	chr12:53993593	G	T	Lumbar spine bone mineral density	EFO_0007701	GEFOS	22504420	Mixed	2012	NA	NA	2.338e-07	+	31800	0	31800	16	g/cm2	GEFOS_LSBMD_Mixed_2012
rs1109391	rs1109391	chr12:54387377	chr12:53993593	G	T	Forced vital capacity	EFO_0004312	Neale B	UKBB	European	2017	-0.01107	0.001992	2.722e-08	-	307638	0	307638	1	IVNT	Neale-B_UKBB_EUR_2017
rs1109391	rs1109391	chr12:54387377	chr12:53993593	G	T	Impedance of arm left	-	Neale B	UKBB	European	2017	-0.009653	0.001733	2.567e-08	-	331292	0	331292	1	IVNT	Neale-B_UKBB_EUR_2017
rs1109391	rs1109391	chr12:54387377	chr12:53993593	G	T	Impedance of arm right	-	Neale B	UKBB	European	2017	-0.009037	0.001726	1.644e-07	-	331279	0	331279	1	IVNT	Neale-B_UKBB_EUR_2017
rs1109391	rs1109391	chr12:54387377	chr12:53993593	G	T	Impedance of leg left	-	Neale B	UKBB	European	2017	-0.01234	0.002238	3.476e-08	-	331296	0	331296	1	IVNT	Neale-B_UKBB_EUR_2017
rs1109391	rs1109391	chr12:54387377	chr12:53993593	G	T	Impedance of leg right	-	Neale B	UKBB	European	2017	-0.0124	0.002221	2.36e-08	-	331301	0	331301	1	IVNT	Neale-B_UKBB_EUR_2017
rs1109391	rs1109391	chr12:54387377	chr12:53993593	G	T	Impedance of whole body	-	Neale B	UKBB	European	2017	-0.01138	0.001872	1.207e-09	-	331284	0	331284	1	IVNT	Neale-B_UKBB_EUR_2017
rs12825748	rs12825748	chr12:65793153	chr12:65399373	C	G	Forced expiratory volume in 1-second	EFO_0004314	Neale B	UKBB	European	2017	0.01089	0.002258	1.4e-06	+	307638	0	307638	1	IVNT	Neale-B_UKBB_EUR_2017
rs12825748	rs12825748	chr12:65793153	chr12:65399373	C	G	Forced expiratory volume in 1-second, best measure	EFO_0004314	Neale B	UKBB	European	2017	0.0128	0.002482	2.522e-07	+	255492	0	255492	1	IVNT	Neale-B_UKBB_EUR_2017
rs12825748	rs12825748	chr12:65793153	chr12:65399373	C	G	Forced expiratory volume in 1-second, predicted percentage	EFO_0004314	Neale B	UKBB	European	2017	0.0206	0.004625	8.462e-06	+	110423	0	110423	1	IVNT	Neale-B_UKBB_EUR_2017
rs12825748	rs12825748	chr12:65793153	chr12:65399373	C	G	Forced vital capacity, best measure	EFO_0004312	Neale B	UKBB	European	2017	0.01093	0.00235	3.316e-06	+	255492	0	255492	1	IVNT	Neale-B_UKBB_EUR_2017
rs12825748	rs12825748	chr12:65793153	chr12:65399373	C	G	Heel bone mineral density	EFO_0009270	Neale B	UKBB	European	2017	0.01583	0.00338	2.822e-06	+	194398	0	194398	1	IVNT	Neale-B_UKBB_EUR_2017
rs1383304	rs1383304	chr12:66405304	chr12:66011524	A	G	Forced expiratory volume in 1-second, predicted percentage	EFO_0004314	Neale B	UKBB	European	2017	0.02847	0.006229	4.877e-06	+	110423	0	110423	1	IVNT	Neale-B_UKBB_EUR_2017
rs1383304	rs1383304	chr12:66405304	chr12:66011524	A	G	Haemorrhoids	EFO_0009552	Neale B	UKBB	European	2017	0.002839	0.0005528	2.794e-07	+	337199	8190	329009	1	risk diff	Neale-B_UKBB_EUR_2017
rs2195242	rs2195242	chr12:102808464	chr12:102414686	G	A	Bring up phlegm or sputum/mucus on most days	-	Neale B	UKBB	European	2017	-0.006905	0.001541	7.445e-06	-	83529	6998	76531	1	risk diff	Neale-B_UKBB_EUR_2017
rs2195242	rs2195242	chr12:102808464	chr12:102414686	G	A	Forced expiratory volume in 1-second	EFO_0004314	Neale B	UKBB	European	2017	-0.01159	0.002374	1.056e-06	-	307638	0	307638	1	IVNT	Neale-B_UKBB_EUR_2017
rs2195242	rs2195242	chr12:102808464	chr12:102414686	G	A	Forced expiratory volume in 1-second, best measure	EFO_0004314	Neale B	UKBB	European	2017	-0.01195	0.002609	4.672e-06	-	255492	0	255492	1	IVNT	Neale-B_UKBB_EUR_2017
rs2195242	rs2195242	chr12:102808464	chr12:102414686	G	A	Forced vital capacity	EFO_0004312	Neale B	UKBB	European	2017	-0.01185	0.002251	1.427e-07	-	307638	0	307638	1	IVNT	Neale-B_UKBB_EUR_2017
rs2195242	rs2195242	chr12:102808464	chr12:102414686	G	A	Forced vital capacity, best measure	EFO_0004312	Neale B	UKBB	European	2017	-0.01204	0.00247	1.098e-06	-	255492	0	255492	1	IVNT	Neale-B_UKBB_EUR_2017
rs2195242	rs2195242	chr12:102808464	chr12:102414686	G	A	Impedance of arm left	-	Neale B	UKBB	European	2017	0.009439	0.001958	1.437e-06	+	331292	0	331292	1	IVNT	Neale-B_UKBB_EUR_2017
rs2195242	rs2195242	chr12:102808464	chr12:102414686	G	A	Impedance of arm right	-	Neale B	UKBB	European	2017	0.009977	0.00195	3.115e-07	+	331279	0	331279	1	IVNT	Neale-B_UKBB_EUR_2017
rs2195242	rs2195242	chr12:102808464	chr12:102414686	G	A	Impedance of whole body	-	Neale B	UKBB	European	2017	0.01016	0.002114	1.558e-06	+	331284	0	331284	1	IVNT	Neale-B_UKBB_EUR_2017
rs2195242	rs2195242	chr12:102808464	chr12:102414686	G	A	Peak expiratory flow	EFO_0009718	Neale B	UKBB	European	2017	-0.01653	0.002468	2.088e-11	-	307638	0	307638	1	IVNT	Neale-B_UKBB_EUR_2017
rs1247943	rs1247943	chr12:114673421	chr12:114235616	G	A	Female genital prolapse	EFO_1001837	Neale B	UKBB	European	2017	0.001521	0.0002883	1.31e-07	+	337199	4840	332359	1	risk diff	Neale-B_UKBB_EUR_2017
rs1247943	rs1247943	chr12:114673421	chr12:114235616	G	A	Forced expiratory volume in 1-second	EFO_0004314	Neale B	UKBB	European	2017	-0.0107	0.002083	2.785e-07	-	307638	0	307638	1	IVNT	Neale-B_UKBB_EUR_2017
rs1247943	rs1247943	chr12:114673421	chr12:114235616	G	A	Forced expiratory volume in 1-second, best measure	EFO_0004314	Neale B	UKBB	European	2017	-0.01261	0.002288	3.602e-08	-	255492	0	255492	1	IVNT	Neale-B_UKBB_EUR_2017
rs1247943	rs1247943	chr12:114673421	chr12:114235616	G	A	Forced expiratory volume in 1-second, predicted percentage	EFO_0004314	Neale B	UKBB	European	2017	-0.0211	0.004268	7.661e-07	-	110423	0	110423	1	IVNT	Neale-B_UKBB_EUR_2017
rs1247943	rs1247943	chr12:114673421	chr12:114235616	G	A	Forced vital capacity, best measure	EFO_0004312	Neale B	UKBB	European	2017	-0.01016	0.002167	2.725e-06	-	255492	0	255492	1	IVNT	Neale-B_UKBB_EUR_2017
rs35506	rs35506	chr12:115500691	chr12:115062886	T	A	Lung function FVC	EFO_0004312	Wain LV	28166213	European	2017	-0.027	0.004419	1e-09	-	-	-	-	-	unit increase	NHGRI-EBI_GWAS_Catalog
rs35506	rs35506	chr12:115500691	chr12:115062886	T	A	Forced expiratory volume in 1-second	EFO_0004314	Neale B	UKBB	European	2017	-0.01322	0.002312	1.063e-08	-	307638	0	307638	1	IVNT	Neale-B_UKBB_EUR_2017
rs35506	rs35506	chr12:115500691	chr12:115062886	T	A	Forced expiratory volume in 1-second, best measure	EFO_0004314	Neale B	UKBB	European	2017	-0.0133	0.002541	1.668e-07	-	255492	0	255492	1	IVNT	Neale-B_UKBB_EUR_2017
rs35506	rs35506	chr12:115500691	chr12:115062886	T	A	Forced vital capacity	EFO_0004312	Neale B	UKBB	European	2017	-0.01464	0.002192	2.375e-11	-	307638	0	307638	1	IVNT	Neale-B_UKBB_EUR_2017
rs35506	rs35506	chr12:115500691	chr12:115062886	T	A	Forced vital capacity, best measure	EFO_0004312	Neale B	UKBB	European	2017	-0.01483	0.002406	7.027e-10	-	255492	0	255492	1	IVNT	Neale-B_UKBB_EUR_2017
rs2812208	rs2812208	chr13:50707087	chr13:50132951	C	G	Lymphocyte count	EFO_0004586	Astle W	27863252	European	2016	-0.05993	0.01265	2.172e-06	-	173480	0	173480	2	IVNT	Astle-W_Blood-Cell-Traits_EUR_2016
rs2812208	rs2812208	chr13:50707087	chr13:50132951	C	G	Arm fat-free mass left	-	Neale B	UKBB	European	2017	0.06748	0.00534	1.348e-36	+	331159	0	331159	1	IVNT	Neale-B_UKBB_EUR_2017
rs2812208	rs2812208	chr13:50707087	chr13:50132951	C	G	Arm fat-free mass right	-	Neale B	UKBB	European	2017	0.06703	0.005233	1.493e-37	+	331221	0	331221	1	IVNT	Neale-B_UKBB_EUR_2017
rs2812208	rs2812208	chr13:50707087	chr13:50132951	C	G	Arm predicted mass left	-	Neale B	UKBB	European	2017	0.06527	0.00532	1.334e-34	+	331146	0	331146	1	IVNT	Neale-B_UKBB_EUR_2017
rs2812208	rs2812208	chr13:50707087	chr13:50132951	C	G	Arm predicted mass right	-	Neale B	UKBB	European	2017	0.06488	0.005215	1.573e-35	+	331216	0	331216	1	IVNT	Neale-B_UKBB_EUR_2017
rs2812208	rs2812208	chr13:50707087	chr13:50132951	C	G	Basal metabolic rate	EFO_0007777	Neale B	UKBB	European	2017	0.07485	0.005569	3.614e-41	+	331307	0	331307	1	IVNT	Neale-B_UKBB_EUR_2017
rs2812208	rs2812208	chr13:50707087	chr13:50132951	C	G	Comparative height size at age 10	-	Neale B	UKBB	European	2017	0.06581	0.005729	1.568e-30	+	332021	0	332021	1	-	Neale-B_UKBB_EUR_2017
rs2812208	rs2812208	chr13:50707087	chr13:50132951	C	G	Forced expiratory volume in 1-second	EFO_0004314	Neale B	UKBB	European	2017	0.08297	0.007215	1.344e-30	+	307638	0	307638	1	IVNT	Neale-B_UKBB_EUR_2017
rs2812208	rs2812208	chr13:50707087	chr13:50132951	C	G	Forced expiratory volume in 1-second, best measure	EFO_0004314	Neale B	UKBB	European	2017	0.08904	0.007956	4.599e-29	+	255492	0	255492	1	IVNT	Neale-B_UKBB_EUR_2017
rs2812208	rs2812208	chr13:50707087	chr13:50132951	C	G	Forced expiratory volume in 1-second, predicted	EFO_0004314	Neale B	UKBB	European	2017	0.06129	0.009624	1.91e-10	+	110423	0	110423	1	IVNT	Neale-B_UKBB_EUR_2017
rs2812208	rs2812208	chr13:50707087	chr13:50132951	C	G	Forced vital capacity	EFO_0004312	Neale B	UKBB	European	2017	0.08798	0.006841	7.646e-38	+	307638	0	307638	1	IVNT	Neale-B_UKBB_EUR_2017
rs2812208	rs2812208	chr13:50707087	chr13:50132951	C	G	Forced vital capacity, best measure	EFO_0004312	Neale B	UKBB	European	2017	0.09766	0.007533	2.005e-38	+	255492	0	255492	1	IVNT	Neale-B_UKBB_EUR_2017
rs2812208	rs2812208	chr13:50707087	chr13:50132951	C	G	Hand grip strength right	EFO_0006941	Neale B	UKBB	European	2017	0.03177	0.006068	1.647e-07	+	335842	0	335842	1	IVNT	Neale-B_UKBB_EUR_2017
rs2812208	rs2812208	chr13:50707087	chr13:50132951	C	G	Height	EFO_0004339	Neale B	UKBB	European	2017	0.1205	0.005966	1.017e-90	+	336474	0	336474	1	IVNT	Neale-B_UKBB_EUR_2017
rs2812208	rs2812208	chr13:50707087	chr13:50132951	C	G	Hip circumference	EFO_0005093	Neale B	UKBB	European	2017	0.06922	0.008319	8.767e-17	+	336601	0	336601	1	IVNT	Neale-B_UKBB_EUR_2017
rs2812208	rs2812208	chr13:50707087	chr13:50132951	C	G	Leg fat-free mass left	-	Neale B	UKBB	European	2017	0.07138	0.005531	4.276e-38	+	331258	0	331258	1	IVNT	Neale-B_UKBB_EUR_2017
rs2812208	rs2812208	chr13:50707087	chr13:50132951	C	G	Leg fat-free mass right	-	Neale B	UKBB	European	2017	0.07115	0.005529	6.875e-38	+	331285	0	331285	1	IVNT	Neale-B_UKBB_EUR_2017
rs2812208	rs2812208	chr13:50707087	chr13:50132951	C	G	Leg predicted mass left	-	Neale B	UKBB	European	2017	0.07123	0.005493	1.933e-38	+	331253	0	331253	1	IVNT	Neale-B_UKBB_EUR_2017
rs2812208	rs2812208	chr13:50707087	chr13:50132951	C	G	Leg predicted mass right	-	Neale B	UKBB	European	2017	0.0708	0.005493	5.2e-38	+	331285	0	331285	1	IVNT	Neale-B_UKBB_EUR_2017
rs2812208	rs2812208	chr13:50707087	chr13:50132951	C	G	Peak expiratory flow	EFO_0009718	Neale B	UKBB	European	2017	0.04713	0.0075	3.32e-10	+	307638	0	307638	1	IVNT	Neale-B_UKBB_EUR_2017
rs2812208	rs2812208	chr13:50707087	chr13:50132951	C	G	Sitting height	EFO_0004339	Neale B	UKBB	European	2017	0.09114	0.006493	9.533e-45	+	336172	0	336172	1	IVNT	Neale-B_UKBB_EUR_2017
rs2812208	rs2812208	chr13:50707087	chr13:50132951	C	G	Trunk fat mass	EFO_0005409	Neale B	UKBB	European	2017	0.04232	0.008457	5.608e-07	+	331093	0	331093	1	IVNT	Neale-B_UKBB_EUR_2017
rs2812208	rs2812208	chr13:50707087	chr13:50132951	C	G	Trunk fat-free mass	-	Neale B	UKBB	European	2017	0.07677	0.00529	1.042e-47	+	331030	0	331030	1	IVNT	Neale-B_UKBB_EUR_2017
rs2812208	rs2812208	chr13:50707087	chr13:50132951	C	G	Trunk predicted mass	-	Neale B	UKBB	European	2017	0.0768	0.005273	4.849e-48	+	330995	0	330995	1	IVNT	Neale-B_UKBB_EUR_2017
rs2812208	rs2812208	chr13:50707087	chr13:50132951	C	G	Weight	EFO_0004338	Neale B	UKBB	European	2017	0.07021	0.007339	1.107e-21	+	336227	0	336227	1	IVNT	Neale-B_UKBB_EUR_2017
rs2812208	rs2812208	chr13:50707087	chr13:50132951	C	G	Whole body fat-free mass	-	Neale B	UKBB	European	2017	0.07597	0.005311	2.13e-46	+	331291	0	331291	1	IVNT	Neale-B_UKBB_EUR_2017
rs2812208	rs2812208	chr13:50707087	chr13:50132951	C	G	Whole body water mass	-	Neale B	UKBB	European	2017	0.07584	0.005319	4.142e-46	+	331315	0	331315	1	IVNT	Neale-B_UKBB_EUR_2017
rs803751	rs803751	chr13:71639829	chr13:71065697	C	T	Forced expiratory volume in 1-second	EFO_0004314	Neale B	UKBB	European	2017	0.01348	0.002187	7.28e-10	+	307638	0	307638	1	IVNT	Neale-B_UKBB_EUR_2017
rs803751	rs803751	chr13:71639829	chr13:71065697	C	T	Forced expiratory volume in 1-second, best measure	EFO_0004314	Neale B	UKBB	European	2017	0.01143	0.002404	1.991e-06	+	255492	0	255492	1	IVNT	Neale-B_UKBB_EUR_2017
rs803751	rs803751	chr13:71639829	chr13:71065697	C	T	Forced vital capacity	EFO_0004312	Neale B	UKBB	European	2017	0.01589	0.002074	1.831e-14	+	307638	0	307638	1	IVNT	Neale-B_UKBB_EUR_2017
rs803751	rs803751	chr13:71639829	chr13:71065697	C	T	Forced vital capacity, best measure	EFO_0004312	Neale B	UKBB	European	2017	0.01376	0.002277	1.493e-09	+	255492	0	255492	1	IVNT	Neale-B_UKBB_EUR_2017
rs803751	rs803751	chr13:71639829	chr13:71065697	C	T	Heel bone mineral density right	EFO_0009270	Neale B	UKBB	European	2017	0.02021	0.004348	3.359e-06	+	106251	0	106251	1	IVNT	Neale-B_UKBB_EUR_2017
rs803751	rs803751	chr13:71639829	chr13:71065697	C	T	Treatment with salbutamol 100micrograms spacehaler	EFO_0007056	Neale B	UKBB	European	2017	-0.0009328	0.0002012	3.554e-06	-	337159	2091	335068	1	risk diff	Neale-B_UKBB_EUR_2017
rs4885681	rs4885681	chr13:80467235	chr13:79893100	C	T	Hip circumference	EFO_0005093	Neale B	UKBB	European	2017	0.01431	0.00271	1.302e-07	+	336601	0	336601	1	IVNT	Neale-B_UKBB_EUR_2017
rs6571778	rs6571778	chr14:37538594	chr14:37069389	A	G	Mean corpuscular hemoglobin	EFO_0004586	Astle W	27863252	European	2016	0.01818	0.003709	9.532e-07	+	173480	0	173480	2	IVNT	Astle-W_Blood-Cell-Traits_EUR_2016
rs6571778	rs6571778	chr14:37538594	chr14:37069389	A	G	Mean corpuscular volume	EFO_0004586	Astle W	27863252	European	2016	0.01851	0.003699	5.597e-07	+	173480	0	173480	2	IVNT	Astle-W_Blood-Cell-Traits_EUR_2016
rs6571778	rs6571778	chr14:37538594	chr14:37069389	A	G	Height	EFO_0004339	GIANT	25282103	European	2014	-0.013	0.003	9.5e-06	-	253218	0	253218	79	Z-score	GIANT_Height_EUR_2014
rs6571778	rs6571778	chr14:37538594	chr14:37069389	A	G	Forced expiratory volume in 1-second	EFO_0004314	Neale B	UKBB	European	2017	-0.0124	0.00218	1.307e-08	-	307638	0	307638	1	IVNT	Neale-B_UKBB_EUR_2017
rs6571778	rs6571778	chr14:37538594	chr14:37069389	A	G	Forced expiratory volume in 1-second, best measure	EFO_0004314	Neale B	UKBB	European	2017	-0.01336	0.002396	2.465e-08	-	255492	0	255492	1	IVNT	Neale-B_UKBB_EUR_2017
rs6571778	rs6571778	chr14:37538594	chr14:37069389	A	G	Forced expiratory volume in 1-second, predicted percentage	EFO_0004314	Neale B	UKBB	European	2017	-0.02151	0.004453	1.362e-06	-	110423	0	110423	1	IVNT	Neale-B_UKBB_EUR_2017
rs6571778	rs6571778	chr14:37538594	chr14:37069389	A	G	Forced vital capacity	EFO_0004312	Neale B	UKBB	European	2017	-0.01213	0.002067	4.413e-09	-	307638	0	307638	1	IVNT	Neale-B_UKBB_EUR_2017
rs6571778	rs6571778	chr14:37538594	chr14:37069389	A	G	Forced vital capacity, best measure	EFO_0004312	Neale B	UKBB	European	2017	-0.01344	0.002268	3.161e-09	-	255492	0	255492	1	IVNT	Neale-B_UKBB_EUR_2017
rs6571778	rs6571778	chr14:37538594	chr14:37069389	A	G	Frequency of depressed mood in last 2 weeks	-	Neale B	UKBB	European	2017	-0.007008	0.001569	7.964e-06	-	323267	0	323267	1	-	Neale-B_UKBB_EUR_2017
rs6571778	rs6571778	chr14:37538594	chr14:37069389	A	G	Frequency of tiredness or lethargy in last 2 weeks	-	Neale B	UKBB	European	2017	-0.01024	0.002131	1.545e-06	-	327528	0	327528	1	-	Neale-B_UKBB_EUR_2017
rs6571778	rs6571778	chr14:37538594	chr14:37069389	A	G	Sitting height	EFO_0004339	Neale B	UKBB	European	2017	-0.0103	0.001968	1.662e-07	-	336172	0	336172	1	IVNT	Neale-B_UKBB_EUR_2017
rs2286425	rs2286425	chr14:74815239	chr14:74348536	T	C	Forced expiratory volume in 1-second	EFO_0004314	Neale B	UKBB	European	2017	-0.01302	0.00208	3.872e-10	-	307638	0	307638	1	IVNT	Neale-B_UKBB_EUR_2017
rs2286425	rs2286425	chr14:74815239	chr14:74348536	T	C	Forced expiratory volume in 1-second, best measure	EFO_0004314	Neale B	UKBB	European	2017	-0.01425	0.002287	4.705e-10	-	255492	0	255492	1	IVNT	Neale-B_UKBB_EUR_2017
rs2286425	rs2286425	chr14:74815239	chr14:74348536	T	C	Forced vital capacity	EFO_0004312	Neale B	UKBB	European	2017	-0.01422	0.001973	5.575e-13	-	307638	0	307638	1	IVNT	Neale-B_UKBB_EUR_2017
rs2286425	rs2286425	chr14:74815239	chr14:74348536	T	C	Forced vital capacity, best measure	EFO_0004312	Neale B	UKBB	European	2017	-0.01573	0.002165	3.78e-13	-	255492	0	255492	1	IVNT	Neale-B_UKBB_EUR_2017
rs2286425	rs2286425	chr14:74815239	chr14:74348536	T	C	Sitting height	EFO_0004339	Neale B	UKBB	European	2017	-0.011	0.001879	4.723e-09	-	336172	0	336172	1	IVNT	Neale-B_UKBB_EUR_2017
rs1052939	rs1052939	chr14:74965769	chr14:74499066	G	A	Height	EFO_0004339	Neale B	UKBB	European	2017	-0.01264	0.001965	1.251e-10	-	336474	0	336474	1	IVNT	Neale-B_UKBB_EUR_2017
rs2474032	rs2474032	chr14:92418168	chr14:91951824	C	T	Basal metabolic rate	EFO_0007777	Neale B	UKBB	European	2017	-0.00766	0.001631	2.645e-06	-	331307	0	331307	1	IVNT	Neale-B_UKBB_EUR_2017
rs2474032	rs2474032	chr14:92418168	chr14:91951824	C	T	Comparative height size at age 10	-	Neale B	UKBB	European	2017	-0.01438	0.001679	1.077e-17	-	332021	0	332021	1	-	Neale-B_UKBB_EUR_2017
rs2474032	rs2474032	chr14:92418168	chr14:91951824	C	T	Forced expiratory volume in 1-second, predicted	EFO_0004314	Neale B	UKBB	European	2017	-0.01397	0.002759	4.124e-07	-	110423	0	110423	1	IVNT	Neale-B_UKBB_EUR_2017
rs2474032	rs2474032	chr14:92418168	chr14:91951824	C	T	Height	EFO_0004339	Neale B	UKBB	European	2017	-0.0214	0.001748	1.764e-34	-	336474	0	336474	1	IVNT	Neale-B_UKBB_EUR_2017
rs2474032	rs2474032	chr14:92418168	chr14:91951824	C	T	Impedance of arm left	-	Neale B	UKBB	European	2017	-0.008106	0.001737	3.066e-06	-	331292	0	331292	1	IVNT	Neale-B_UKBB_EUR_2017
rs2474032	rs2474032	chr14:92418168	chr14:91951824	C	T	Leg fat-free mass left	-	Neale B	UKBB	European	2017	-0.007389	0.00162	5.068e-06	-	331258	0	331258	1	IVNT	Neale-B_UKBB_EUR_2017
rs2474032	rs2474032	chr14:92418168	chr14:91951824	C	T	Leg predicted mass left	-	Neale B	UKBB	European	2017	-0.007501	0.001609	3.118e-06	-	331253	0	331253	1	IVNT	Neale-B_UKBB_EUR_2017
rs2474032	rs2474032	chr14:92418168	chr14:91951824	C	T	Sitting height	EFO_0004339	Neale B	UKBB	European	2017	-0.012	0.001901	2.788e-10	-	336172	0	336172	1	IVNT	Neale-B_UKBB_EUR_2017
rs2474032	rs2474032	chr14:92418168	chr14:91951824	C	T	Trunk fat-free mass	-	Neale B	UKBB	European	2017	-0.008495	0.001549	4.185e-08	-	331030	0	331030	1	IVNT	Neale-B_UKBB_EUR_2017
rs2474032	rs2474032	chr14:92418168	chr14:91951824	C	T	Trunk predicted mass	-	Neale B	UKBB	European	2017	-0.008468	0.001544	4.178e-08	-	330995	0	330995	1	IVNT	Neale-B_UKBB_EUR_2017
rs2474032	rs2474032	chr14:92418168	chr14:91951824	C	T	Whole body fat-free mass	-	Neale B	UKBB	European	2017	-0.00768	0.001555	7.905e-07	-	331291	0	331291	1	IVNT	Neale-B_UKBB_EUR_2017
rs2474032	rs2474032	chr14:92418168	chr14:91951824	C	T	Whole body water mass	-	Neale B	UKBB	European	2017	-0.007608	0.001558	1.039e-06	-	331315	0	331315	1	IVNT	Neale-B_UKBB_EUR_2017
rs10498635	rs10498635	chr14:93103309	chr14:92636964	C	T	Eosinophil count	EFO_0004586	Astle W	27863252	European	2016	0.03301	0.004573	5.276e-13	+	173480	0	173480	2	IVNT	Astle-W_Blood-Cell-Traits_EUR_2016
rs10498635	rs10498635	chr14:93103309	chr14:92636964	C	T	Eosinophil percentage of white cells	EFO_0004586	Astle W	27863252	European	2016	0.02242	0.004567	9.19e-07	+	173480	0	173480	2	IVNT	Astle-W_Blood-Cell-Traits_EUR_2016
rs10498635	rs10498635	chr14:93103309	chr14:92636964	C	T	Granulocyte count	EFO_0004586	Astle W	27863252	European	2016	0.03275	0.004603	1.108e-12	+	173480	0	173480	2	IVNT	Astle-W_Blood-Cell-Traits_EUR_2016
rs10498635	rs10498635	chr14:93103309	chr14:92636964	C	T	Lymphocyte percentage of white cells	EFO_0004586	Astle W	27863252	European	2016	-0.02036	0.004564	8.116e-06	-	173480	0	173480	2	IVNT	Astle-W_Blood-Cell-Traits_EUR_2016
rs10498635	rs10498635	chr14:93103309	chr14:92636964	C	T	Mean platelet volume	EFO_0004586	Astle W	27863252	European	2016	0.02058	0.00464	9.151e-06	+	173480	0	173480	2	IVNT	Astle-W_Blood-Cell-Traits_EUR_2016
rs10498635	rs10498635	chr14:93103309	chr14:92636964	C	T	Monocyte count	EFO_0004586	Astle W	27863252	European	2016	0.0331	0.004578	4.823e-13	+	173480	0	173480	2	IVNT	Astle-W_Blood-Cell-Traits_EUR_2016
rs10498635	rs10498635	chr14:93103309	chr14:92636964	C	T	Myeloid white cell count	EFO_0004586	Astle W	27863252	European	2016	0.03537	0.004613	1.748e-14	+	173480	0	173480	2	IVNT	Astle-W_Blood-Cell-Traits_EUR_2016
rs10498635	rs10498635	chr14:93103309	chr14:92636964	C	T	Neutrophil count	EFO_0004586	Astle W	27863252	European	2016	0.03038	0.00459	3.658e-11	+	173480	0	173480	2	IVNT	Astle-W_Blood-Cell-Traits_EUR_2016
rs10498635	rs10498635	chr14:93103309	chr14:92636964	C	T	Platelet distribution width	EFO_0004586	Astle W	27863252	European	2016	-0.02436	0.00461	1.261e-07	-	173480	0	173480	2	IVNT	Astle-W_Blood-Cell-Traits_EUR_2016
rs10498635	rs10498635	chr14:93103309	chr14:92636964	C	T	Plateletcrit	EFO_0004586	Astle W	27863252	European	2016	0.03469	0.00469	1.394e-13	+	173480	0	173480	2	IVNT	Astle-W_Blood-Cell-Traits_EUR_2016
rs10498635	rs10498635	chr14:93103309	chr14:92636964	C	T	Sum basophil neutrophil counts	EFO_0004586	Astle W	27863252	European	2016	0.03052	0.004598	3.221e-11	+	173480	0	173480	2	IVNT	Astle-W_Blood-Cell-Traits_EUR_2016
rs10498635	rs10498635	chr14:93103309	chr14:92636964	C	T	Sum eosinophil basophil counts	EFO_0004586	Astle W	27863252	European	2016	0.03399	0.004577	1.118e-13	+	173480	0	173480	2	IVNT	Astle-W_Blood-Cell-Traits_EUR_2016
rs10498635	rs10498635	chr14:93103309	chr14:92636964	C	T	Sum neutrophil eosinophil counts	EFO_0004586	Astle W	27863252	European	2016	0.03258	0.004595	1.336e-12	+	173480	0	173480	2	IVNT	Astle-W_Blood-Cell-Traits_EUR_2016
rs10498635	rs10498635	chr14:93103309	chr14:92636964	C	T	White blood cell count	EFO_0004586	Astle W	27863252	European	2016	0.034	0.004594	1.366e-13	+	173480	0	173480	2	IVNT	Astle-W_Blood-Cell-Traits_EUR_2016
rs10498635	rs10498635	chr14:93103309	chr14:92636964	C	T	Pagets disease of bone	NCIT_C3292	Albagha OM	20436471	European	2010	NA	NA	9.69e-08	NA	1693	-	-	-	-	GRASP
rs10498635	rs10498635	chr14:93103309	chr14:92636964	C	T	Pagets disease of bone	NCIT_C3292	Albagha OM	21623375	European	2011	NA	NA	2.55e-11	NA	3440	-	-	-	-	GRASP
rs10498635	rs10498635	chr14:93103309	chr14:92636964	C	T	Pagets disease	EFO_0004261	Albagha OM	21623375	European	2011	NA	NA	3e-11	NA	-	-	-	-	-	NHGRI-EBI_GWAS_Catalog
rs10498635	rs10498635	chr14:93103309	chr14:92636964	C	T	Post bronchodilator FEV1FVC ratio	GO_0097366;EFO_0004713	Lutz SM	26634245	Mixed	2015	-0.013	0.002537	3e-07	-	-	-	-	-	unit increase	NHGRI-EBI_GWAS_Catalog
rs10498635	rs10498635	chr14:93103309	chr14:92636964	C	T	Arm fat-free mass left	-	Neale B	UKBB	European	2017	-0.009351	0.001987	2.52e-06	-	331159	0	331159	1	IVNT	Neale-B_UKBB_EUR_2017
rs10498635	rs10498635	chr14:93103309	chr14:92636964	C	T	Arm fat-free mass right	-	Neale B	UKBB	European	2017	-0.0098	0.001947	4.826e-07	-	331221	0	331221	1	IVNT	Neale-B_UKBB_EUR_2017
rs10498635	rs10498635	chr14:93103309	chr14:92636964	C	T	Arm predicted mass left	-	Neale B	UKBB	European	2017	-0.009095	0.001979	4.334e-06	-	331146	0	331146	1	IVNT	Neale-B_UKBB_EUR_2017
rs10498635	rs10498635	chr14:93103309	chr14:92636964	C	T	Arm predicted mass right	-	Neale B	UKBB	European	2017	-0.009773	0.00194	4.737e-07	-	331216	0	331216	1	IVNT	Neale-B_UKBB_EUR_2017
rs10498635	rs10498635	chr14:93103309	chr14:92636964	C	T	Basal metabolic rate	EFO_0007777	Neale B	UKBB	European	2017	-0.0103	0.002072	6.738e-07	-	331307	0	331307	1	IVNT	Neale-B_UKBB_EUR_2017
rs10498635	rs10498635	chr14:93103309	chr14:92636964	C	T	Body fat percentage	EFO_0007800	Neale B	UKBB	European	2017	0.01405	0.002396	4.535e-09	+	331117	0	331117	1	IVNT	Neale-B_UKBB_EUR_2017
rs10498635	rs10498635	chr14:93103309	chr14:92636964	C	T	Forced expiratory volume in 1-second	EFO_0004314	Neale B	UKBB	European	2017	-0.02085	0.002675	6.461e-15	-	307638	0	307638	1	IVNT	Neale-B_UKBB_EUR_2017
rs10498635	rs10498635	chr14:93103309	chr14:92636964	C	T	Forced expiratory volume in 1-second, best measure	EFO_0004314	Neale B	UKBB	European	2017	-0.02092	0.002937	1.045e-12	-	255492	0	255492	1	IVNT	Neale-B_UKBB_EUR_2017
rs10498635	rs10498635	chr14:93103309	chr14:92636964	C	T	Forced expiratory volume in 1-second, predicted percentage	EFO_0004314	Neale B	UKBB	European	2017	-0.02934	0.005467	8.066e-08	-	110423	0	110423	1	IVNT	Neale-B_UKBB_EUR_2017
rs10498635	rs10498635	chr14:93103309	chr14:92636964	C	T	Forced vital capacity	EFO_0004312	Neale B	UKBB	European	2017	-0.02135	0.002536	3.796e-17	-	307638	0	307638	1	IVNT	Neale-B_UKBB_EUR_2017
[truncated: 866 more rows]
