# Supplementary material for: COPD, PRISm and lung function reduction affect the brain cortical structure: a Mendelian randomization study
Source: BMC Pulm Med. 2024 Jul 15;24:341. doi: 10.1186/s12890-024-03150-2 (PMC11251327; doi:10.1186/s12890-024-03150-2)
Supplement: Supplementary file 9 — Supplementary Material 9. [file 12890_2024_3150_MOESM9_ESM.xlsx]

## Sheet: Sheet1
Genotype-Phenotype asspciation of seleccted genetic instruments of FEV1/FVC
snp	rsid	hg19_coordinates	hg38_coordinates	a1	a2	trait	efo	study	pmid	ancestry	year	beta	se	p	direction	n	n_cases	n_controls	n_studies	unit	dataset
rs12034227	rs12034227	chr1:6681275	chr1:6621215	A	C	Arm fat percentage left	-	Neale B	UKBB	European	2017	0.009689	0.001949	6.635e-07	+	331198	0	331198	1	IVNT	Neale-B_UKBB_EUR_2017
rs12034227	rs12034227	chr1:6681275	chr1:6621215	A	C	Arm fat percentage right	-	Neale B	UKBB	European	2017	0.009346	0.001958	1.807e-06	+	331249	0	331249	1	IVNT	Neale-B_UKBB_EUR_2017
rs12034227	rs12034227	chr1:6681275	chr1:6621215	A	C	Body fat percentage	EFO_0007800	Neale B	UKBB	European	2017	0.01122	0.001974	1.317e-08	+	331117	0	331117	1	IVNT	Neale-B_UKBB_EUR_2017
rs12034227	rs12034227	chr1:6681275	chr1:6621215	A	C	Heel bone mineral density	EFO_0009270	Neale B	UKBB	European	2017	0.02032	0.003299	7.35e-10	+	194398	0	194398	1	IVNT	Neale-B_UKBB_EUR_2017
rs12034227	rs12034227	chr1:6681275	chr1:6621215	A	C	Heel bone mineral density left	EFO_0009270	Neale B	UKBB	European	2017	0.02165	0.004404	8.814e-07	+	106254	0	106254	1	IVNT	Neale-B_UKBB_EUR_2017
rs12034227	rs12034227	chr1:6681275	chr1:6621215	A	C	Heel bone mineral density right	EFO_0009270	Neale B	UKBB	European	2017	0.02249	0.004375	2.737e-07	+	106251	0	106251	1	IVNT	Neale-B_UKBB_EUR_2017
rs12034227	rs12034227	chr1:6681275	chr1:6621215	A	C	Leg fat mass left	-	Neale B	UKBB	European	2017	0.01182	0.002035	6.221e-09	+	331275	0	331275	1	IVNT	Neale-B_UKBB_EUR_2017
rs12034227	rs12034227	chr1:6681275	chr1:6621215	A	C	Leg fat mass right	-	Neale B	UKBB	European	2017	0.01247	0.002058	1.36e-09	+	331293	0	331293	1	IVNT	Neale-B_UKBB_EUR_2017
rs12034227	rs12034227	chr1:6681275	chr1:6621215	A	C	Leg fat percentage left	-	Neale B	UKBB	European	2017	0.01156	0.00161	6.952e-13	+	331278	0	331278	1	IVNT	Neale-B_UKBB_EUR_2017
rs12034227	rs12034227	chr1:6681275	chr1:6621215	A	C	Leg fat percentage right	-	Neale B	UKBB	European	2017	0.01236	0.00163	3.476e-14	+	331296	0	331296	1	IVNT	Neale-B_UKBB_EUR_2017
rs12034227	rs12034227	chr1:6681275	chr1:6621215	A	C	Systolic blood pressure	EFO_0006335	Neale B	UKBB	European	2017	0.0121	0.002607	3.485e-06	+	317754	0	317754	1	IVNT	Neale-B_UKBB_EUR_2017
rs12034227	rs12034227	chr1:6681275	chr1:6621215	A	C	Trunk fat mass	EFO_0005409	Neale B	UKBB	European	2017	0.01228	0.002592	2.158e-06	+	331093	0	331093	1	IVNT	Neale-B_UKBB_EUR_2017
rs12034227	rs12034227	chr1:6681275	chr1:6621215	A	C	Trunk fat percentage	-	Neale B	UKBB	European	2017	0.01162	0.002366	9.048e-07	+	331113	0	331113	1	IVNT	Neale-B_UKBB_EUR_2017
rs12034227	rs12034227	chr1:6681275	chr1:6621215	A	C	Whole body fat mass	-	Neale B	UKBB	European	2017	0.01244	0.002512	7.414e-07	+	330762	0	330762	1	IVNT	Neale-B_UKBB_EUR_2017
rs3754512	rs3754512	chr1:17309718	chr1:16983223	T	C	Hematocrit	EFO_0004586	Astle W	27863252	European	2016	0.01586	0.003528	6.936e-06	+	173480	0	173480	2	IVNT	Astle-W_Blood-Cell-Traits_EUR_2016
rs3754512	rs3754512	chr1:17309718	chr1:16983223	T	C	Body mass index	EFO_0004340	Neale B	UKBB	European	2017	-0.0118	0.002405	9.24e-07	-	336107	0	336107	1	IVNT	Neale-B_UKBB_EUR_2017
rs3754512	rs3754512	chr1:17309718	chr1:16983223	T	C	Comparative height size at age 10	-	Neale B	UKBB	European	2017	0.0176	0.00166	2.906e-26	+	332021	0	332021	1	-	Neale-B_UKBB_EUR_2017
rs3754512	rs3754512	chr1:17309718	chr1:16983223	T	C	Forced expiratory volume in 1-second	EFO_0004314	Neale B	UKBB	European	2017	0.01182	0.002083	1.404e-08	+	307638	0	307638	1	IVNT	Neale-B_UKBB_EUR_2017
rs3754512	rs3754512	chr1:17309718	chr1:16983223	T	C	Forced expiratory volume in 1-second, best measure	EFO_0004314	Neale B	UKBB	European	2017	0.01319	0.00229	8.377e-09	+	255492	0	255492	1	IVNT	Neale-B_UKBB_EUR_2017
rs3754512	rs3754512	chr1:17309718	chr1:16983223	T	C	Forced expiratory volume in 1-second, predicted	EFO_0004314	Neale B	UKBB	European	2017	0.01844	0.002729	1.4e-11	+	110423	0	110423	1	IVNT	Neale-B_UKBB_EUR_2017
rs3754512	rs3754512	chr1:17309718	chr1:16983223	T	C	Forced vital capacity	EFO_0004312	Neale B	UKBB	European	2017	0.02354	0.001974	9.352e-33	+	307638	0	307638	1	IVNT	Neale-B_UKBB_EUR_2017
rs3754512	rs3754512	chr1:17309718	chr1:16983223	T	C	Forced vital capacity, best measure	EFO_0004312	Neale B	UKBB	European	2017	0.02657	0.002168	1.545e-34	+	255492	0	255492	1	IVNT	Neale-B_UKBB_EUR_2017
rs3754512	rs3754512	chr1:17309718	chr1:16983223	T	C	Height	EFO_0004339	Neale B	UKBB	European	2017	0.02785	0.001727	1.894e-58	+	336474	0	336474	1	IVNT	Neale-B_UKBB_EUR_2017
rs3754512	rs3754512	chr1:17309718	chr1:16983223	T	C	Impedance of arm left	-	Neale B	UKBB	European	2017	0.009848	0.001717	9.765e-09	+	331292	0	331292	1	IVNT	Neale-B_UKBB_EUR_2017
rs3754512	rs3754512	chr1:17309718	chr1:16983223	T	C	Impedance of arm right	-	Neale B	UKBB	European	2017	0.009812	0.00171	9.567e-09	+	331279	0	331279	1	IVNT	Neale-B_UKBB_EUR_2017
rs3754512	rs3754512	chr1:17309718	chr1:16983223	T	C	Impedance of leg left	-	Neale B	UKBB	European	2017	0.01339	0.002217	1.559e-09	+	331296	0	331296	1	IVNT	Neale-B_UKBB_EUR_2017
rs3754512	rs3754512	chr1:17309718	chr1:16983223	T	C	Impedance of leg right	-	Neale B	UKBB	European	2017	0.01354	0.0022	7.444e-10	+	331301	0	331301	1	IVNT	Neale-B_UKBB_EUR_2017
rs3754512	rs3754512	chr1:17309718	chr1:16983223	T	C	Impedance of whole body	-	Neale B	UKBB	European	2017	0.01169	0.001854	2.923e-10	+	331284	0	331284	1	IVNT	Neale-B_UKBB_EUR_2017
rs3754512	rs3754512	chr1:17309718	chr1:16983223	T	C	Sitting height	EFO_0004339	Neale B	UKBB	European	2017	0.02017	0.001879	7.078e-27	+	336172	0	336172	1	IVNT	Neale-B_UKBB_EUR_2017
rs3754512	rs3754512	chr1:17309718	chr1:16983223	T	C	Trunk fat-free mass	-	Neale B	UKBB	European	2017	0.00759	0.001532	7.226e-07	+	331030	0	331030	1	IVNT	Neale-B_UKBB_EUR_2017
rs3754512	rs3754512	chr1:17309718	chr1:16983223	T	C	Trunk predicted mass	-	Neale B	UKBB	European	2017	0.007452	0.001527	1.056e-06	+	330995	0	330995	1	IVNT	Neale-B_UKBB_EUR_2017
rs3754512	rs3754512	chr1:17309718	chr1:16983223	T	C	Rheumatoid arthritis	EFO_0000685	Okada Y	24390342	Mixed	2014	0.07696	0.01418	2.1e-06	+	80799	19234	61565	22	log OR	Okada-Y_RA_Mixed_2014
rs72651496	rs72651496	chr1:19724874	chr1:19398380	A	G	Peak expiratory flow	EFO_0009718	Neale B	UKBB	European	2017	-0.01393	0.002441	1.159e-08	-	307638	0	307638	1	IVNT	Neale-B_UKBB_EUR_2017
rs111628829	rs111628829	chr1:25226208	chr1:24899717	A	G	Diastolic blood pressure	EFO_0006336	Neale B	UKBB	European	2017	0.02803	0.005982	2.799e-06	+	317756	0	317756	1	IVNT	Neale-B_UKBB_EUR_2017
rs111628829	rs111628829	chr1:25226208	chr1:24899717	A	G	Hair or balding pattern: pattern 3	EFO_0007822	Neale B	UKBB	European	2017	0.01716	0.003856	8.557e-06	+	154988	41584	113404	1	risk diff	Neale-B_UKBB_EUR_2017
rs111628829	rs111628829	chr1:25226208	chr1:24899717	A	G	Hair or balding pattern: pattern 4	EFO_0007822	Neale B	UKBB	European	2017	0.01506	0.003366	7.615e-06	+	154988	28389	126599	1	risk diff	Neale-B_UKBB_EUR_2017
rs111628829	rs111628829	chr1:25226208	chr1:24899717	A	G	Self-reported asthma	EFO_0000270	Neale B	UKBB	European	2017	-0.008482	0.001892	7.397e-06	-	337159	39049	298110	1	risk diff	Neale-B_UKBB_EUR_2017
rs755249	rs755249	chr1:39995074	chr1:39529402	T	C	Mean corpuscular hemoglobin	EFO_0004586	Astle W	27863252	European	2016	-0.02905	0.004177	3.531e-12	-	173480	0	173480	2	IVNT	Astle-W_Blood-Cell-Traits_EUR_2016
rs755249	rs755249	chr1:39995074	chr1:39529402	T	C	Mean corpuscular hemoglobin concentration	EFO_0004586	Astle W	27863252	European	2016	-0.02329	0.004087	1.205e-08	-	173480	0	173480	2	IVNT	Astle-W_Blood-Cell-Traits_EUR_2016
rs755249	rs755249	chr1:39995074	chr1:39529402	T	C	Mean corpuscular volume	EFO_0004586	Astle W	27863252	European	2016	-0.02054	0.004164	8.11e-07	-	173480	0	173480	2	IVNT	Astle-W_Blood-Cell-Traits_EUR_2016
rs755249	rs755249	chr1:39995074	chr1:39529402	T	C	Red cell distribution width	EFO_0004586	Astle W	27863252	European	2016	0.03244	0.004176	7.934e-15	+	173480	0	173480	2	IVNT	Astle-W_Blood-Cell-Traits_EUR_2016
rs755249	rs755249	chr1:39995074	chr1:39529402	T	C	Type II diabetes	EFO_0001360	DIAGRAM	28566273	European	2017	0.064	0.014	7.4e-06	+	159208	26676	132532	18	log OR	DIAGRAM_T2D_EUR_2017
rs755249	rs755249	chr1:39995074	chr1:39529402	T	C	Peripheral arterial disease traffic related air pollution interaction	EFO_0004265;EFO_0007908	Ward-Caviness CK	27082954	Mixed	2016	NA	NA	2e-08	NA	-	-	-	-	-	NHGRI-EBI_GWAS_Catalog
rs755249	rs755249	chr1:39995074	chr1:39529402	T	C	Alcohol intake versus 10 years previously	EFO_0004329	Neale B	UKBB	European	2017	0.01047	0.002184	1.642e-06	+	313248	0	313248	1	-	Neale-B_UKBB_EUR_2017
rs755249	rs755249	chr1:39995074	chr1:39529402	T	C	Arm fat mass left	-	Neale B	UKBB	European	2017	0.01588	0.002818	1.748e-08	+	331164	0	331164	1	IVNT	Neale-B_UKBB_EUR_2017
rs755249	rs755249	chr1:39995074	chr1:39529402	T	C	Arm fat mass right	-	Neale B	UKBB	European	2017	0.01694	0.002817	1.812e-09	+	331226	0	331226	1	IVNT	Neale-B_UKBB_EUR_2017
rs755249	rs755249	chr1:39995074	chr1:39529402	T	C	Arm fat percentage left	-	Neale B	UKBB	European	2017	0.01134	0.002176	1.899e-07	+	331198	0	331198	1	IVNT	Neale-B_UKBB_EUR_2017
rs755249	rs755249	chr1:39995074	chr1:39529402	T	C	Arm fat percentage right	-	Neale B	UKBB	European	2017	0.01191	0.002186	5.161e-08	+	331249	0	331249	1	IVNT	Neale-B_UKBB_EUR_2017
rs755249	rs755249	chr1:39995074	chr1:39529402	T	C	Arm predicted mass left	-	Neale B	UKBB	European	2017	0.008388	0.001821	4.105e-06	+	331146	0	331146	1	IVNT	Neale-B_UKBB_EUR_2017
rs755249	rs755249	chr1:39995074	chr1:39529402	T	C	Arm predicted mass right	-	Neale B	UKBB	European	2017	0.008017	0.001785	7.079e-06	+	331216	0	331216	1	IVNT	Neale-B_UKBB_EUR_2017
rs755249	rs755249	chr1:39995074	chr1:39529402	T	C	Basal metabolic rate	EFO_0007777	Neale B	UKBB	European	2017	0.01321	0.001906	4.169e-12	+	331307	0	331307	1	IVNT	Neale-B_UKBB_EUR_2017
rs755249	rs755249	chr1:39995074	chr1:39529402	T	C	Body mass index	EFO_0004340	Neale B	UKBB	European	2017	0.01506	0.002845	1.185e-07	+	336107	0	336107	1	IVNT	Neale-B_UKBB_EUR_2017
rs755249	rs755249	chr1:39995074	chr1:39529402	T	C	Diabetes diagnosed by doctor	EFO_0000400	Neale B	UKBB	European	2017	0.002955	0.0006165	1.645e-06	+	336473	16183	320290	1	risk diff	Neale-B_UKBB_EUR_2017
rs755249	rs755249	chr1:39995074	chr1:39529402	T	C	Hip circumference	EFO_0005093	Neale B	UKBB	European	2017	0.01592	0.002848	2.273e-08	+	336601	0	336601	1	IVNT	Neale-B_UKBB_EUR_2017
rs755249	rs755249	chr1:39995074	chr1:39529402	T	C	Impedance of leg left	-	Neale B	UKBB	European	2017	-0.02018	0.002621	1.359e-14	-	331296	0	331296	1	IVNT	Neale-B_UKBB_EUR_2017
rs755249	rs755249	chr1:39995074	chr1:39529402	T	C	Impedance of leg right	-	Neale B	UKBB	European	2017	-0.0194	0.002601	8.65e-14	-	331301	0	331301	1	IVNT	Neale-B_UKBB_EUR_2017
rs755249	rs755249	chr1:39995074	chr1:39529402	T	C	Leg fat mass left	-	Neale B	UKBB	European	2017	0.01014	0.002272	8.115e-06	+	331275	0	331275	1	IVNT	Neale-B_UKBB_EUR_2017
rs755249	rs755249	chr1:39995074	chr1:39529402	T	C	Leg fat-free mass left	-	Neale B	UKBB	European	2017	0.01663	0.001893	1.553e-18	+	331258	0	331258	1	IVNT	Neale-B_UKBB_EUR_2017
rs755249	rs755249	chr1:39995074	chr1:39529402	T	C	Leg fat-free mass right	-	Neale B	UKBB	European	2017	0.01683	0.001892	5.992e-19	+	331285	0	331285	1	IVNT	Neale-B_UKBB_EUR_2017
rs755249	rs755249	chr1:39995074	chr1:39529402	T	C	Leg predicted mass left	-	Neale B	UKBB	European	2017	0.01636	0.00188	3.325e-18	+	331253	0	331253	1	IVNT	Neale-B_UKBB_EUR_2017
rs755249	rs755249	chr1:39995074	chr1:39529402	T	C	Leg predicted mass right	-	Neale B	UKBB	European	2017	0.01657	0.00188	1.229e-18	+	331285	0	331285	1	IVNT	Neale-B_UKBB_EUR_2017
rs755249	rs755249	chr1:39995074	chr1:39529402	T	C	Long-standing illness, disability or infirmity	-	Neale B	UKBB	European	2017	0.00619	0.001364	5.695e-06	+	329663	107123	222540	1	risk diff	Neale-B_UKBB_EUR_2017
rs755249	rs755249	chr1:39995074	chr1:39529402	T	C	Overall health rating	-	Neale B	UKBB	European	2017	0.009303	0.002088	8.41e-06	+	336020	0	336020	1	-	Neale-B_UKBB_EUR_2017
rs755249	rs755249	chr1:39995074	chr1:39529402	T	C	Pain type experienced in last month: neck or shoulder pain	EFO_0003843	Neale B	UKBB	European	2017	0.005625	0.001209	3.273e-06	+	336650	76404	260246	1	risk diff	Neale-B_UKBB_EUR_2017
rs755249	rs755249	chr1:39995074	chr1:39529402	T	C	Pain type experienced in last month: none of the above	EFO_0003843	Neale B	UKBB	European	2017	-0.007836	0.001417	3.188e-08	-	336650	136199	200451	1	risk diff	Neale-B_UKBB_EUR_2017
rs755249	rs755249	chr1:39995074	chr1:39529402	T	C	Pulse rate	EFO_0004326	Neale B	UKBB	European	2017	0.01798	0.002962	1.272e-09	+	317756	0	317756	1	IVNT	Neale-B_UKBB_EUR_2017
rs755249	rs755249	chr1:39995074	chr1:39529402	T	C	Sitting height	EFO_0004339	Neale B	UKBB	European	2017	0.01057	0.002223	1.987e-06	+	336172	0	336172	1	IVNT	Neale-B_UKBB_EUR_2017
rs755249	rs755249	chr1:39995074	chr1:39529402	T	C	Trunk fat mass	EFO_0005409	Neale B	UKBB	European	2017	0.01674	0.002895	7.301e-09	+	331093	0	331093	1	IVNT	Neale-B_UKBB_EUR_2017
rs755249	rs755249	chr1:39995074	chr1:39529402	T	C	Trunk fat percentage	-	Neale B	UKBB	European	2017	0.01256	0.002642	1.985e-06	+	331113	0	331113	1	IVNT	Neale-B_UKBB_EUR_2017
rs755249	rs755249	chr1:39995074	chr1:39529402	T	C	Trunk fat-free mass	-	Neale B	UKBB	European	2017	0.009386	0.001811	2.185e-07	+	331030	0	331030	1	IVNT	Neale-B_UKBB_EUR_2017
rs755249	rs755249	chr1:39995074	chr1:39529402	T	C	Trunk predicted mass	-	Neale B	UKBB	European	2017	0.009038	0.001805	5.528e-07	+	330995	0	330995	1	IVNT	Neale-B_UKBB_EUR_2017
rs755249	rs755249	chr1:39995074	chr1:39529402	T	C	Usual walking pace	EFO_0008002	Neale B	UKBB	European	2017	-0.008636	0.001757	8.87e-07	-	335349	0	335349	1	-	Neale-B_UKBB_EUR_2017
rs755249	rs755249	chr1:39995074	chr1:39529402	T	C	Waist circumference	EFO_0004342	Neale B	UKBB	European	2017	0.0167	0.002547	5.445e-11	+	336639	0	336639	1	IVNT	Neale-B_UKBB_EUR_2017
rs755249	rs755249	chr1:39995074	chr1:39529402	T	C	Weight	EFO_0004338	Neale B	UKBB	European	2017	0.01687	0.002513	1.885e-11	+	336227	0	336227	1	IVNT	Neale-B_UKBB_EUR_2017
rs755249	rs755249	chr1:39995074	chr1:39529402	T	C	Whole body fat mass	-	Neale B	UKBB	European	2017	0.01494	0.002805	9.976e-08	+	330762	0	330762	1	IVNT	Neale-B_UKBB_EUR_2017
rs755249	rs755249	chr1:39995074	chr1:39529402	T	C	Whole body fat-free mass	-	Neale B	UKBB	European	2017	0.01214	0.001818	2.437e-11	+	331291	0	331291	1	IVNT	Neale-B_UKBB_EUR_2017
rs755249	rs755249	chr1:39995074	chr1:39529402	T	C	Whole body water mass	-	Neale B	UKBB	European	2017	0.01183	0.001821	8.237e-11	+	331315	0	331315	1	IVNT	Neale-B_UKBB_EUR_2017
rs4353138	rs4353138	chr1:46219803	chr1:45754131	C	T	Granulocyte count	EFO_0004586	Astle W	27863252	European	2016	0.01935	0.003609	8.258e-08	+	173480	0	173480	2	IVNT	Astle-W_Blood-Cell-Traits_EUR_2016
rs4353138	rs4353138	chr1:46219803	chr1:45754131	C	T	Hematocrit	EFO_0004586	Astle W	27863252	European	2016	0.02614	0.003551	1.835e-13	+	173480	0	173480	2	IVNT	Astle-W_Blood-Cell-Traits_EUR_2016
rs4353138	rs4353138	chr1:46219803	chr1:45754131	C	T	Hemoglobin concentration	EFO_0004586	Astle W	27863252	European	2016	0.02538	0.003567	1.117e-12	+	173480	0	173480	2	IVNT	Astle-W_Blood-Cell-Traits_EUR_2016
rs4353138	rs4353138	chr1:46219803	chr1:45754131	C	T	High light scatter reticulocyte count	EFO_0004586	Astle W	27863252	European	2016	0.01769	0.003604	9.242e-07	+	173480	0	173480	2	IVNT	Astle-W_Blood-Cell-Traits_EUR_2016
rs4353138	rs4353138	chr1:46219803	chr1:45754131	C	T	Monocyte count	EFO_0004586	Astle W	27863252	European	2016	0.01613	0.00359	7.043e-06	+	173480	0	173480	2	IVNT	Astle-W_Blood-Cell-Traits_EUR_2016
rs4353138	rs4353138	chr1:46219803	chr1:45754131	C	T	Myeloid white cell count	EFO_0004586	Astle W	27863252	European	2016	0.02054	0.003618	1.37e-08	+	173480	0	173480	2	IVNT	Astle-W_Blood-Cell-Traits_EUR_2016
rs4353138	rs4353138	chr1:46219803	chr1:45754131	C	T	Neutrophil count	EFO_0004586	Astle W	27863252	European	2016	0.01872	0.0036	1.991e-07	+	173480	0	173480	2	IVNT	Astle-W_Blood-Cell-Traits_EUR_2016
rs4353138	rs4353138	chr1:46219803	chr1:45754131	C	T	Plateletcrit	EFO_0004586	Astle W	27863252	European	2016	-0.01764	0.003673	1.564e-06	-	173480	0	173480	2	IVNT	Astle-W_Blood-Cell-Traits_EUR_2016
rs4353138	rs4353138	chr1:46219803	chr1:45754131	C	T	Red blood cell count	EFO_0004586	Astle W	27863252	European	2016	0.03044	0.003576	1.694e-17	+	173480	0	173480	2	IVNT	Astle-W_Blood-Cell-Traits_EUR_2016
rs4353138	rs4353138	chr1:46219803	chr1:45754131	C	T	Reticulocyte count	EFO_0004586	Astle W	27863252	European	2016	0.02054	0.003609	1.274e-08	+	173480	0	173480	2	IVNT	Astle-W_Blood-Cell-Traits_EUR_2016
rs4353138	rs4353138	chr1:46219803	chr1:45754131	C	T	Sum basophil neutrophil counts	EFO_0004586	Astle W	27863252	European	2016	0.01884	0.003606	1.748e-07	+	173480	0	173480	2	IVNT	Astle-W_Blood-Cell-Traits_EUR_2016
rs4353138	rs4353138	chr1:46219803	chr1:45754131	C	T	Sum neutrophil eosinophil counts	EFO_0004586	Astle W	27863252	European	2016	0.01947	0.003603	6.491e-08	+	173480	0	173480	2	IVNT	Astle-W_Blood-Cell-Traits_EUR_2016
rs4353138	rs4353138	chr1:46219803	chr1:45754131	C	T	White blood cell count	EFO_0004586	Astle W	27863252	European	2016	0.02094	0.003604	6.241e-09	+	173480	0	173480	2	IVNT	Astle-W_Blood-Cell-Traits_EUR_2016
rs4353138	rs4353138	chr1:46219803	chr1:45754131	C	T	Height	EFO_0004339	Neale B	UKBB	European	2017	0.009874	0.001739	1.364e-08	+	336474	0	336474	1	IVNT	Neale-B_UKBB_EUR_2017
rs4353138	rs4353138	chr1:46219803	chr1:45754131	C	T	Sitting height	EFO_0004339	Neale B	UKBB	European	2017	0.01489	0.001892	3.468e-15	+	336172	0	336172	1	IVNT	Neale-B_UKBB_EUR_2017
rs28787109	rs28787109	chr1:51218695	chr1:50753023	A	G	Hair or balding pattern: pattern 4	EFO_0007822	Neale B	UKBB	European	2017	-0.0106	0.001419	8.065e-14	-	154988	28389	126599	1	risk diff	Neale-B_UKBB_EUR_2017
rs28787109	rs28787109	chr1:51218695	chr1:50753023	A	G	Pain type experienced in last month: none of the above	EFO_0003843	Neale B	UKBB	European	2017	-0.007885	0.001222	1.113e-10	-	336650	136199	200451	1	risk diff	Neale-B_UKBB_EUR_2017
rs28787109	rs28787109	chr1:51218695	chr1:50753023	A	G	Peak expiratory flow	EFO_0009718	Neale B	UKBB	European	2017	0.01449	0.002209	5.314e-11	+	307638	0	307638	1	IVNT	Neale-B_UKBB_EUR_2017
rs28787109	rs28787109	chr1:51218695	chr1:50753023	A	G	Self-reported breast cancer	EFO_0000305	Neale B	UKBB	European	2017	0.001785	0.0003632	8.938e-07	+	337159	7480	329679	1	risk diff	Neale-B_UKBB_EUR_2017
rs28787109	rs28787109	chr1:51218695	chr1:50753023	A	G	Snoring	EFO_0008341	Neale B	UKBB	European	2017	-0.006447	0.001222	1.329e-07	-	314449	117812	196637	1	risk diff	Neale-B_UKBB_EUR_2017
rs28787109	rs28787109	chr1:51218695	chr1:50753023	A	G	Treatment with didronel 200mg tablet	EFO_0007056	Neale B	UKBB	European	2017	0.0002093	4.657e-05	6.968e-06	+	337159	118	337041	1	risk diff	Neale-B_UKBB_EUR_2017
rs72673442	rs72673442	chr1:60948125	chr1:60482453	C	T	Forced expiratory volume in 1-second	EFO_0004314	Neale B	UKBB	European	2017	-0.02123	0.004798	9.635e-06	-	307638	0	307638	1	IVNT	Neale-B_UKBB_EUR_2017
rs72673442	rs72673442	chr1:60948125	chr1:60482453	C	T	Forced expiratory volume in 1-second, predicted percentage	EFO_0004314	Neale B	UKBB	European	2017	-0.04859	0.009746	6.205e-07	-	110423	0	110423	1	IVNT	Neale-B_UKBB_EUR_2017
rs72673442	rs72673442	chr1:60948125	chr1:60482453	C	T	Treatment with hydroxyzine	EFO_0007056	Neale B	UKBB	European	2017	0.0004838	0.0001015	1.861e-06	+	337159	110	337049	1	risk diff	Neale-B_UKBB_EUR_2017
rs9661687	rs9661687	chr1:78387270	chr1:77921585	C	T	Impedance of leg left	-	Neale B	UKBB	European	2017	0.01472	0.003262	6.422e-06	+	331296	0	331296	1	IVNT	Neale-B_UKBB_EUR_2017
rs9661687	rs9661687	chr1:78387270	chr1:77921585	C	T	Impedance of leg right	-	Neale B	UKBB	European	2017	0.01604	0.003237	7.275e-07	+	331301	0	331301	1	IVNT	Neale-B_UKBB_EUR_2017
rs1192415	rs1192415	chr1:92077097	chr1:91611540	A	G	Disc area	EFO_0006937	Axenovich	22058429	European	2011	NA	NA	9.31e-12	NA	2491	-	-	-	-	GRASP
rs1192415	rs1192415	chr1:92077097	chr1:91611540	A	G	Optic disc area	EFO_0006937	Macgregor S	20395239	European	2010	NA	NA	3.1e-07	NA	2216	-	-	-	-	GRASP
rs1192415	rs1192415	chr1:92077097	chr1:91611540	A	G	Optic disc area	EFO_0006937	Ramdas WD	20548946	European	2010	NA	NA	2.77e-28	NA	7360	-	-	-	-	GRASP
rs1192415	rs1192415	chr1:92077097	chr1:91611540	A	G	Optic disc area	EFO_0004832	Khor CC	21307088	Mixed	2011	-0.0959	0.01151	8e-17	-	-	-	-	-	mm2 increase	NHGRI-EBI_GWAS_Catalog
rs1192415	rs1192415	chr1:92077097	chr1:91611540	A	G	Optic disc parameters	EFO_0004832	Ramdas WD	20548946	European	2010	-0.06	0.005444	3e-28	-	-	-	-	-	mm increase	NHGRI-EBI_GWAS_Catalog
rs1192415	rs1192415	chr1:92077097	chr1:91611540	A	G	Optic nerve measurement disc area	EFO_0004832	Macgregor S	20395239	European	2010	0.245	0.04782	3e-07	+	-	-	-	-	unit decrease	NHGRI-EBI_GWAS_Catalog
rs1192415	rs1192415	chr1:92077097	chr1:91611540	A	G	Hayfever, allergic rhinitis or eczema	EFO_0003956;EFO_0005854;EFO_0000274	Neale B	UKBB	European	2017	0.006485	0.001311	7.562e-07	+	336782	77891	258891	1	risk diff	Neale-B_UKBB_EUR_2017
rs1192415	rs1192415	chr1:92077097	chr1:91611540	A	G	Peak expiratory flow	EFO_0009718	Neale B	UKBB	European	2017	0.01343	0.00276	1.137e-06	+	307638	0	307638	1	IVNT	Neale-B_UKBB_EUR_2017
rs1192415	rs1192415	chr1:92077097	chr1:91611540	A	G	Optic disk	NCIT_C12760	Ramdas WD	20548946	European	2010	NA	NA	3e-28	NA	-	-	-	-	-	dbGaP
rs1192415	rs1192415	chr1:92077097	chr1:91611540	A	G	Optic disk	NCIT_C12760	Khor CC	21307088	Mixed	2011	NA	NA	8e-17	NA	-	-	-	-	-	dbGaP
rs1192415	rs1192415	chr1:92077097	chr1:91611540	A	G	Optic nerve	-	Macgregor S	20395239	European	2010	NA	NA	3e-07	NA	-	-	-	-	-	dbGaP
rs6676141	rs6676141	chr1:92939217	chr1:92473660	C	T	Granulocyte percentage of myeloid white cells	EFO_0004586	Astle W	27863252	European	2016	-0.03958	0.00442	3.415e-19	-	173480	0	173480	2	IVNT	Astle-W_Blood-Cell-Traits_EUR_2016
rs6676141	rs6676141	chr1:92939217	chr1:92473660	C	T	Lymphocyte percentage of white cells	EFO_0004586	Astle W	27863252	European	2016	-0.02648	0.004409	1.9e-09	-	173480	0	173480	2	IVNT	Astle-W_Blood-Cell-Traits_EUR_2016
rs6676141	rs6676141	chr1:92939217	chr1:92473660	C	T	Monocyte count	EFO_0004586	Astle W	27863252	European	2016	0.06024	0.00442	2.706e-42	+	173480	0	173480	2	IVNT	Astle-W_Blood-Cell-Traits_EUR_2016
rs6676141	rs6676141	chr1:92939217	chr1:92473660	C	T	Monocyte percentage of white cells	EFO_0004586	Astle W	27863252	European	2016	0.05594	0.004407	6.554e-37	+	173480	0	173480	2	IVNT	Astle-W_Blood-Cell-Traits_EUR_2016
rs6676141	rs6676141	chr1:92939217	chr1:92473660	C	T	Myeloid white cell count	EFO_0004586	Astle W	27863252	European	2016	0.0218	0.004454	9.885e-07	+	173480	0	173480	2	IVNT	Astle-W_Blood-Cell-Traits_EUR_2016
rs6676141	rs6676141	chr1:92939217	chr1:92473660	C	T	Height	EFO_0004339	GIANT	25282103	European	2014	-0.023	0.004	4.5e-09	-	245498	0	245498	79	Z-score	GIANT_Height_EUR_2014
rs6676141	rs6676141	chr1:92939217	chr1:92473660	C	T	Total cholesterol	EFO_0004574	GLGC	24097068	European	2013	-0.0315	0.0066	2.748e-06	-	94595	0	94595	60	IVNT	GLGC_TC_EUR_2013
rs6676141	rs6676141	chr1:92939217	chr1:92473660	C	T	Total cholesterol	EFO_0004574	GLGC	20686565	Mixed	2010	-0.0294	0.0066	4.529e-06	-	100184	0	100184	46	Z-score	GLGC_TC_Mixed_2010
rs6676141	rs6676141	chr1:92939217	chr1:92473660	C	T	Total cholesterol	NCIT_C61032;NCIT_C105586	GLGC	20686565	Mixed	2010	NA	NA	4.529e-06	NA	100184	-	-	-	-	GRASP
rs6676141	rs6676141	chr1:92939217	chr1:92473660	C	T	Body mass index	EFO_0004340	Neale B	UKBB	European	2017	0.01418	0.002972	1.847e-06	+	336107	0	336107	1	IVNT	Neale-B_UKBB_EUR_2017
rs6676141	rs6676141	chr1:92939217	chr1:92473660	C	T	Comparative height size at age 10	-	Neale B	UKBB	European	2017	-0.01064	0.002052	2.128e-07	-	332021	0	332021	1	-	Neale-B_UKBB_EUR_2017
rs6676141	rs6676141	chr1:92939217	chr1:92473660	C	T	Heel bone mineral density	EFO_0009270	Neale B	UKBB	European	2017	0.01706	0.00385	9.381e-06	+	194398	0	194398	1	IVNT	Neale-B_UKBB_EUR_2017
rs6676141	rs6676141	chr1:92939217	chr1:92473660	C	T	Height	EFO_0004339	Neale B	UKBB	European	2017	-0.01925	0.002135	1.956e-19	-	336474	0	336474	1	IVNT	Neale-B_UKBB_EUR_2017
rs6676141	rs6676141	chr1:92939217	chr1:92473660	C	T	Sitting height	EFO_0004339	Neale B	UKBB	European	2017	-0.01432	0.002322	7.074e-10	-	336172	0	336172	1	IVNT	Neale-B_UKBB_EUR_2017
rs9970286	rs9970286	chr1:111737398	chr1:111194776	A	G	Mean platelet volume	EFO_0004586	Astle W	27863252	European	2016	0.03146	0.003867	4.062e-16	+	173480	0	173480	2	IVNT	Astle-W_Blood-Cell-Traits_EUR_2016
rs9970286	rs9970286	chr1:111737398	chr1:111194776	A	G	Forced expiratory volume in 1-second	EFO_0004314	Neale B	UKBB	European	2017	0.01064	0.002215	1.565e-06	+	307638	0	307638	1	IVNT	Neale-B_UKBB_EUR_2017
rs9970286	rs9970286	chr1:111737398	chr1:111194776	A	G	Forced expiratory volume in 1-second, best measure	EFO_0004314	Neale B	UKBB	European	2017	0.01323	0.002435	5.587e-08	+	255492	0	255492	1	IVNT	Neale-B_UKBB_EUR_2017
rs72692823	rs72692823	chr1:149910775	chr1:149938875	C	T	Comparative height size at age 10	-	Neale B	UKBB	European	2017	-0.01883	0.002353	1.207e-15	-	332021	0	332021	1	-	Neale-B_UKBB_EUR_2017
rs72692823	rs72692823	chr1:149910775	chr1:149938875	C	T	Height	EFO_0004339	Neale B	UKBB	European	2017	-0.02659	0.002448	1.786e-27	-	336474	0	336474	1	IVNT	Neale-B_UKBB_EUR_2017
rs72692823	rs72692823	chr1:149910775	chr1:149938875	C	T	Impedance of arm left	-	Neale B	UKBB	European	2017	-0.02433	0.002434	1.552e-23	-	331292	0	331292	1	IVNT	Neale-B_UKBB_EUR_2017
rs72692823	rs72692823	chr1:149910775	chr1:149938875	C	T	Impedance of arm right	-	Neale B	UKBB	European	2017	-0.02549	0.002423	7.051e-26	-	331279	0	331279	1	IVNT	Neale-B_UKBB_EUR_2017
rs72692823	rs72692823	chr1:149910775	chr1:149938875	C	T	Impedance of leg left	-	Neale B	UKBB	European	2017	-0.01437	0.003142	4.792e-06	-	331296	0	331296	1	IVNT	Neale-B_UKBB_EUR_2017
rs72692823	rs72692823	chr1:149910775	chr1:149938875	C	T	Impedance of leg right	-	Neale B	UKBB	European	2017	-0.01554	0.003118	6.225e-07	-	331301	0	331301	1	IVNT	Neale-B_UKBB_EUR_2017
rs72692823	rs72692823	chr1:149910775	chr1:149938875	C	T	Impedance of whole body	-	Neale B	UKBB	European	2017	-0.02165	0.002628	1.755e-16	-	331284	0	331284	1	IVNT	Neale-B_UKBB_EUR_2017
rs72692823	rs72692823	chr1:149910775	chr1:149938875	C	T	Sitting height	EFO_0004339	Neale B	UKBB	European	2017	-0.01422	0.002664	9.372e-08	-	336172	0	336172	1	IVNT	Neale-B_UKBB_EUR_2017
rs72692823	rs72692823	chr1:149910775	chr1:149938875	C	T	Trunk fat mass	EFO_0005409	Neale B	UKBB	European	2017	-0.01533	0.00347	9.919e-06	-	331093	0	331093	1	IVNT	Neale-B_UKBB_EUR_2017
rs72692823	rs72692823	chr1:149910775	chr1:149938875	C	T	Trunk fat percentage	-	Neale B	UKBB	European	2017	-0.01425	0.003168	6.898e-06	-	331113	0	331113	1	IVNT	Neale-B_UKBB_EUR_2017
rs141942982	rs141942982	chr1:155137395	chr1:155164919	T	G	Arm fat percentage left	-	Neale B	UKBB	European	2017	-0.01382	0.002962	3.073e-06	-	331198	0	331198	1	IVNT	Neale-B_UKBB_EUR_2017
rs141942982	rs141942982	chr1:155137395	chr1:155164919	T	G	Arm fat percentage right	-	Neale B	UKBB	European	2017	-0.01432	0.002975	1.498e-06	-	331249	0	331249	1	IVNT	Neale-B_UKBB_EUR_2017
rs141942982	rs141942982	chr1:155137395	chr1:155164919	T	G	Arm fat-free mass left	-	Neale B	UKBB	European	2017	0.01807	0.002487	3.712e-13	+	331159	0	331159	1	IVNT	Neale-B_UKBB_EUR_2017
rs141942982	rs141942982	chr1:155137395	chr1:155164919	T	G	Arm fat-free mass right	-	Neale B	UKBB	European	2017	0.01851	0.002438	3.19e-14	+	331221	0	331221	1	IVNT	Neale-B_UKBB_EUR_2017
rs141942982	rs141942982	chr1:155137395	chr1:155164919	T	G	Arm predicted mass left	-	Neale B	UKBB	European	2017	0.01888	0.002478	2.577e-14	+	331146	0	331146	1	IVNT	Neale-B_UKBB_EUR_2017
rs141942982	rs141942982	chr1:155137395	chr1:155164919	T	G	Arm predicted mass right	-	Neale B	UKBB	European	2017	0.01858	0.002429	2.016e-14	+	331216	0	331216	1	IVNT	Neale-B_UKBB_EUR_2017
rs141942982	rs141942982	chr1:155137395	chr1:155164919	T	G	Basal metabolic rate	EFO_0007777	Neale B	UKBB	European	2017	0.0144	0.002594	2.849e-08	+	331307	0	331307	1	IVNT	Neale-B_UKBB_EUR_2017
rs141942982	rs141942982	chr1:155137395	chr1:155164919	T	G	Body fat percentage	EFO_0007800	Neale B	UKBB	European	2017	-0.01367	0.003	5.161e-06	-	331117	0	331117	1	IVNT	Neale-B_UKBB_EUR_2017
rs141942982	rs141942982	chr1:155137395	chr1:155164919	T	G	Impedance of arm left	-	Neale B	UKBB	European	2017	-0.02704	0.002763	1.303e-22	-	331292	0	331292	1	IVNT	Neale-B_UKBB_EUR_2017
rs141942982	rs141942982	chr1:155137395	chr1:155164919	T	G	Impedance of arm right	-	Neale B	UKBB	European	2017	-0.02743	0.002751	2.055e-23	-	331279	0	331279	1	IVNT	Neale-B_UKBB_EUR_2017
rs141942982	rs141942982	chr1:155137395	chr1:155164919	T	G	Impedance of leg left	-	Neale B	UKBB	European	2017	-0.01707	0.003567	1.703e-06	-	331296	0	331296	1	IVNT	Neale-B_UKBB_EUR_2017
rs141942982	rs141942982	chr1:155137395	chr1:155164919	T	G	Impedance of whole body	-	Neale B	UKBB	European	2017	-0.02344	0.002983	3.95e-15	-	331284	0	331284	1	IVNT	Neale-B_UKBB_EUR_2017
rs141942982	rs141942982	chr1:155137395	chr1:155164919	T	G	Trunk fat percentage	-	Neale B	UKBB	European	2017	-0.01982	0.003596	3.549e-08	-	331113	0	331113	1	IVNT	Neale-B_UKBB_EUR_2017
rs141942982	rs141942982	chr1:155137395	chr1:155164919	T	G	Trunk fat-free mass	-	Neale B	UKBB	European	2017	0.0193	0.002464	4.766e-15	+	331030	0	331030	1	IVNT	Neale-B_UKBB_EUR_2017
rs141942982	rs141942982	chr1:155137395	chr1:155164919	T	G	Trunk predicted mass	-	Neale B	UKBB	European	2017	0.01927	0.002456	4.314e-15	+	330995	0	330995	1	IVNT	Neale-B_UKBB_EUR_2017
rs141942982	rs141942982	chr1:155137395	chr1:155164919	T	G	Whole body fat-free mass	-	Neale B	UKBB	European	2017	0.01658	0.002474	2.094e-11	+	331291	0	331291	1	IVNT	Neale-B_UKBB_EUR_2017
rs141942982	rs141942982	chr1:155137395	chr1:155164919	T	G	Whole body water mass	-	Neale B	UKBB	European	2017	0.01657	0.002478	2.292e-11	+	331315	0	331315	1	IVNT	Neale-B_UKBB_EUR_2017
rs2021956	rs2021956	chr1:183194619	chr1:183225484	G	A	Sitting height	EFO_0004339	Neale B	UKBB	European	2017	-0.01263	0.002395	1.347e-07	-	336172	0	336172	1	IVNT	Neale-B_UKBB_EUR_2017
rs55966786	rs55966786	chr1:205297880	chr1:205328752	A	G	Mean platelet volume	EFO_0004586	Astle W	27863252	European	2016	0.08344	0.007091	5.817e-32	+	173480	0	173480	2	IVNT	Astle-W_Blood-Cell-Traits_EUR_2016
rs55966786	rs55966786	chr1:205297880	chr1:205328752	A	G	Platelet count	EFO_0004586	Astle W	27863252	European	2016	-0.03722	0.00715	1.932e-07	-	173480	0	173480	2	IVNT	Astle-W_Blood-Cell-Traits_EUR_2016
rs55966786	rs55966786	chr1:205297880	chr1:205328752	A	G	Red cell distribution width	EFO_0004586	Astle W	27863252	European	2016	0.03893	0.006927	1.903e-08	+	173480	0	173480	2	IVNT	Astle-W_Blood-Cell-Traits_EUR_2016
rs55966786	rs55966786	chr1:205297880	chr1:205328752	A	G	Fibroblastic disorders	EFO_0009432	Neale B	UKBB	European	2017	0.001632	0.0003488	2.896e-06	+	337199	1862	335337	1	risk diff	Neale-B_UKBB_EUR_2017
rs7555534	rs7555534	chr1:205908867	chr1:205939739	C	T	Cystic fibrosis related diabetes	NCIT_C2975	Blackman SM	23670970	Unspecified	2013	NA	NA	8.8e-08	NA	3059	-	-	-	-	GRASP
rs7555534	rs7555534	chr1:205908867	chr1:205939739	C	T	Cystic fibrosis related diabetes in patients homozygous for F508del CFTR	GO_0043004	Blackman SM	23670970	Unspecified	2013	NA	NA	1.01e-06	NA	3059	-	-	-	-	GRASP
rs7555534	rs7555534	chr1:205908867	chr1:205939739	C	T	Peak expiratory flow	EFO_0009718	Neale B	UKBB	European	2017	-0.02368	0.002236	3.212e-26	-	307638	0	307638	1	IVNT	Neale-B_UKBB_EUR_2017
rs2802544	rs2802544	chr1:219572573	chr1:219399231	T	C	Hair or balding pattern: pattern 4	EFO_0007822	Neale B	UKBB	European	2017	-0.007781	0.001567	6.866e-07	-	154988	28389	126599	1	risk diff	Neale-B_UKBB_EUR_2017
rs12134534	rs12134534	chr1:219926009	chr1:219752667	C	T	Heel bone mineral density	EFO_0009270	Neale B	UKBB	European	2017	0.01838	0.003172	6.826e-09	+	194398	0	194398	1	IVNT	Neale-B_UKBB_EUR_2017
rs12134534	rs12134534	chr1:219926009	chr1:219752667	C	T	Heel bone mineral density left	EFO_0009270	Neale B	UKBB	European	2017	0.02226	0.004235	1.468e-07	+	106254	0	106254	1	IVNT	Neale-B_UKBB_EUR_2017
rs12134534	rs12134534	chr1:219926009	chr1:219752667	C	T	Heel bone mineral density right	EFO_0009270	Neale B	UKBB	European	2017	0.02157	0.004208	2.948e-07	+	106251	0	106251	1	IVNT	Neale-B_UKBB_EUR_2017
rs1155612	rs1155612	chr1:239897705	chr1:239734405	T	C	Forced expiratory volume in 1-second	EFO_0004314	Neale B	UKBB	European	2017	0.01084	0.00208	1.902e-07	+	307638	0	307638	1	IVNT	Neale-B_UKBB_EUR_2017
rs1155612	rs1155612	chr1:239897705	chr1:239734405	T	C	Forced expiratory volume in 1-second, best measure	EFO_0004314	Neale B	UKBB	European	2017	0.01187	0.002287	2.115e-07	+	255492	0	255492	1	IVNT	Neale-B_UKBB_EUR_2017
rs1155612	rs1155612	chr1:239897705	chr1:239734405	T	C	Forced expiratory volume in 1-second, predicted percentage	EFO_0004314	Neale B	UKBB	European	2017	0.0238	0.004262	2.348e-08	+	110423	0	110423	1	IVNT	Neale-B_UKBB_EUR_2017
rs1155612	rs1155612	chr1:239897705	chr1:239734405	T	C	Peak expiratory flow	EFO_0009718	Neale B	UKBB	European	2017	0.01163	0.002162	7.5e-08	+	307638	0	307638	1	IVNT	Neale-B_UKBB_EUR_2017
rs4854343	rs4854343	chr2:638107	chr2:638107	A	G	Body mass index females	EFO_0004340	Akiyama M	28892062	East Asian	2017	0.04923	0.008794	2.165e-08	+	82438	0	82438	3	IVNT	Akiyama-M_BMI-F_EAS_2017
rs4854343	rs4854343	chr2:638107	chr2:638107	A	G	Body mass index males	EFO_0004340	Akiyama M	28892062	East Asian	2017	0.04836	0.008067	2.033e-09	+	90992	0	90992	3	IVNT	Akiyama-M_BMI-M_EAS_2017
rs4854343	rs4854343	chr2:638107	chr2:638107	A	G	Body mass index	EFO_0004340	Akiyama M	28892062	East Asian	2017	0.0481	0.005944	5.914e-16	+	173430	0	173430	3	IVNT	Akiyama-M_BMI_EAS_2017
rs4854343	rs4854343	chr2:638107	chr2:638107	A	G	Age at menarche	EFO_0004703	Neale B	UKBB	European	2017	-0.02917	0.003275	5.265e-19	-	176008	0	176008	1	-	Neale-B_UKBB_EUR_2017
rs4854343	rs4854343	chr2:638107	chr2:638107	A	G	Arm fat mass left	-	Neale B	UKBB	European	2017	0.04592	0.003147	3.314e-48	+	331164	0	331164	1	IVNT	Neale-B_UKBB_EUR_2017
rs4854343	rs4854343	chr2:638107	chr2:638107	A	G	Arm fat mass right	-	Neale B	UKBB	European	2017	0.04754	0.003146	1.446e-51	+	331226	0	331226	1	IVNT	Neale-B_UKBB_EUR_2017
rs4854343	rs4854343	chr2:638107	chr2:638107	A	G	Arm fat percentage left	-	Neale B	UKBB	European	2017	0.02836	0.002431	1.931e-31	+	331198	0	331198	1	IVNT	Neale-B_UKBB_EUR_2017
rs4854343	rs4854343	chr2:638107	chr2:638107	A	G	Arm fat percentage right	-	Neale B	UKBB	European	2017	0.02915	0.002442	7.824e-33	+	331249	0	331249	1	IVNT	Neale-B_UKBB_EUR_2017
rs4854343	rs4854343	chr2:638107	chr2:638107	A	G	Arm fat-free mass left	-	Neale B	UKBB	European	2017	0.03042	0.002041	3.268e-50	+	331159	0	331159	1	IVNT	Neale-B_UKBB_EUR_2017
rs4854343	rs4854343	chr2:638107	chr2:638107	A	G	Arm fat-free mass right	-	Neale B	UKBB	European	2017	0.03006	0.002001	5.396e-51	+	331221	0	331221	1	IVNT	Neale-B_UKBB_EUR_2017
rs4854343	rs4854343	chr2:638107	chr2:638107	A	G	Arm predicted mass left	-	Neale B	UKBB	European	2017	0.03084	0.002034	6.257e-52	+	331146	0	331146	1	IVNT	Neale-B_UKBB_EUR_2017
rs4854343	rs4854343	chr2:638107	chr2:638107	A	G	Arm predicted mass right	-	Neale B	UKBB	European	2017	0.02911	0.001994	2.927e-48	+	331216	0	331216	1	IVNT	Neale-B_UKBB_EUR_2017
rs4854343	rs4854343	chr2:638107	chr2:638107	A	G	Basal metabolic rate	EFO_0007777	Neale B	UKBB	European	2017	0.03469	0.002129	1.111e-59	+	331307	0	331307	1	IVNT	Neale-B_UKBB_EUR_2017
rs4854343	rs4854343	chr2:638107	chr2:638107	A	G	Body fat percentage	EFO_0007800	Neale B	UKBB	European	2017	0.02532	0.002462	8.291e-25	+	331117	0	331117	1	IVNT	Neale-B_UKBB_EUR_2017
rs4854343	rs4854343	chr2:638107	chr2:638107	A	G	Body mass index	EFO_0004340	Neale B	UKBB	European	2017	0.05082	0.003176	1.318e-57	+	336107	0	336107	1	IVNT	Neale-B_UKBB_EUR_2017
rs4854343	rs4854343	chr2:638107	chr2:638107	A	G	Comparative body size at age 10	-	Neale B	UKBB	European	2017	0.04233	0.002197	1.243e-82	+	331693	0	331693	1	-	Neale-B_UKBB_EUR_2017
rs4854343	rs4854343	chr2:638107	chr2:638107	A	G	Comparative height size at age 10	-	Neale B	UKBB	European	2017	0.02579	0.002192	6.044e-32	+	332021	0	332021	1	-	Neale-B_UKBB_EUR_2017
rs4854343	rs4854343	chr2:638107	chr2:638107	A	G	Diastolic blood pressure	EFO_0006336	Neale B	UKBB	European	2017	0.01601	0.003255	8.678e-07	+	317756	0	317756	1	IVNT	Neale-B_UKBB_EUR_2017
rs4854343	rs4854343	chr2:638107	chr2:638107	A	G	Heel bone mineral density	EFO_0009270	Neale B	UKBB	European	2017	0.01903	0.004117	3.809e-06	+	194398	0	194398	1	IVNT	Neale-B_UKBB_EUR_2017
rs4854343	rs4854343	chr2:638107	chr2:638107	A	G	Hip circumference	EFO_0005093	Neale B	UKBB	European	2017	0.04678	0.00318	5.508e-49	+	336601	0	336601	1	IVNT	Neale-B_UKBB_EUR_2017
rs4854343	rs4854343	chr2:638107	chr2:638107	A	G	Illnesses of siblings: none of the above, group 1	-	Neale B	UKBB	European	2017	-0.007702	0.001716	7.149e-06	-	262734	178376	84358	1	risk diff	Neale-B_UKBB_EUR_2017
rs4854343	rs4854343	chr2:638107	chr2:638107	A	G	Impedance of arm left	-	Neale B	UKBB	European	2017	-0.02788	0.002268	9.653e-35	-	331292	0	331292	1	IVNT	Neale-B_UKBB_EUR_2017
rs4854343	rs4854343	chr2:638107	chr2:638107	A	G	Impedance of arm right	-	Neale B	UKBB	European	2017	-0.02615	0.002258	5.245e-31	-	331279	0	331279	1	IVNT	Neale-B_UKBB_EUR_2017
rs4854343	rs4854343	chr2:638107	chr2:638107	A	G	Impedance of leg left	-	Neale B	UKBB	European	2017	-0.04497	0.002927	3.096e-53	-	331296	0	331296	1	IVNT	Neale-B_UKBB_EUR_2017
rs4854343	rs4854343	chr2:638107	chr2:638107	A	G	Impedance of leg right	-	Neale B	UKBB	European	2017	-0.04374	0.002905	3.163e-51	-	331301	0	331301	1	IVNT	Neale-B_UKBB_EUR_2017
rs4854343	rs4854343	chr2:638107	chr2:638107	A	G	Impedance of whole body	-	Neale B	UKBB	European	2017	-0.03732	0.002448	1.912e-52	-	331284	0	331284	1	IVNT	Neale-B_UKBB_EUR_2017
rs4854343	rs4854343	chr2:638107	chr2:638107	A	G	Leg fat mass left	-	Neale B	UKBB	European	2017	0.03637	0.002538	1.453e-46	+	331275	0	331275	1	IVNT	Neale-B_UKBB_EUR_2017
rs4854343	rs4854343	chr2:638107	chr2:638107	A	G	Leg fat mass right	-	Neale B	UKBB	European	2017	0.03629	0.002567	2.327e-45	+	331293	0	331293	1	IVNT	Neale-B_UKBB_EUR_2017
rs4854343	rs4854343	chr2:638107	chr2:638107	A	G	Leg fat percentage left	-	Neale B	UKBB	European	2017	0.02059	0.002008	1.132e-24	+	331278	0	331278	1	IVNT	Neale-B_UKBB_EUR_2017
rs4854343	rs4854343	chr2:638107	chr2:638107	A	G	Leg fat percentage right	-	Neale B	UKBB	European	2017	0.02044	0.002034	9.152e-24	+	331296	0	331296	1	IVNT	Neale-B_UKBB_EUR_2017
rs4854343	rs4854343	chr2:638107	chr2:638107	A	G	Leg fat-free mass left	-	Neale B	UKBB	European	2017	0.03544	0.002114	4.654e-63	+	331258	0	331258	1	IVNT	Neale-B_UKBB_EUR_2017
rs4854343	rs4854343	chr2:638107	chr2:638107	A	G	Leg fat-free mass right	-	Neale B	UKBB	European	2017	0.03474	0.002113	1.058e-60	+	331285	0	331285	1	IVNT	Neale-B_UKBB_EUR_2017
rs4854343	rs4854343	chr2:638107	chr2:638107	A	G	Leg predicted mass left	-	Neale B	UKBB	European	2017	0.0354	0.0021	9.572e-64	+	331253	0	331253	1	IVNT	Neale-B_UKBB_EUR_2017
rs4854343	rs4854343	chr2:638107	chr2:638107	A	G	Leg predicted mass right	-	Neale B	UKBB	European	2017	0.03438	0.002099	2.909e-60	+	331285	0	331285	1	IVNT	Neale-B_UKBB_EUR_2017
rs4854343	rs4854343	chr2:638107	chr2:638107	A	G	Past tobacco smoking	EFO_0006527	Neale B	UKBB	European	2017	-0.01984	0.004184	2.128e-06	-	310749	0	310749	1	-	Neale-B_UKBB_EUR_2017
rs4854343	rs4854343	chr2:638107	chr2:638107	A	G	Relative age of first facial hair	EFO_0007822	Neale B	UKBB	European	2017	-0.01032	0.002096	8.465e-07	-	151113	0	151113	1	-	Neale-B_UKBB_EUR_2017
rs4854343	rs4854343	chr2:638107	chr2:638107	A	G	Relative age voice broke	EFO_0007888	Neale B	UKBB	European	2017	-0.00714	0.001563	4.937e-06	-	144645	0	144645	1	-	Neale-B_UKBB_EUR_2017
rs4854343	rs4854343	chr2:638107	chr2:638107	A	G	Systolic blood pressure	EFO_0006335	Neale B	UKBB	European	2017	0.01606	0.003253	8.019e-07	+	317754	0	317754	1	IVNT	Neale-B_UKBB_EUR_2017
rs4854343	rs4854343	chr2:638107	chr2:638107	A	G	Trunk fat mass	EFO_0005409	Neale B	UKBB	European	2017	0.04134	0.003233	2.002e-37	+	331093	0	331093	1	IVNT	Neale-B_UKBB_EUR_2017
rs4854343	rs4854343	chr2:638107	chr2:638107	A	G	Trunk fat percentage	-	Neale B	UKBB	European	2017	0.028	0.002952	2.378e-21	+	331113	0	331113	1	IVNT	Neale-B_UKBB_EUR_2017
rs4854343	rs4854343	chr2:638107	chr2:638107	A	G	Trunk fat-free mass	-	Neale B	UKBB	European	2017	0.02857	0.002023	2.629e-45	+	331030	0	331030	1	IVNT	Neale-B_UKBB_EUR_2017
rs4854343	rs4854343	chr2:638107	chr2:638107	A	G	Trunk predicted mass	-	Neale B	UKBB	European	2017	0.02811	0.002016	3.539e-44	+	330995	0	330995	1	IVNT	Neale-B_UKBB_EUR_2017
rs4854343	rs4854343	chr2:638107	chr2:638107	A	G	Waist circumference	EFO_0004342	Neale B	UKBB	European	2017	0.03822	0.002844	3.702e-41	+	336639	0	336639	1	IVNT	Neale-B_UKBB_EUR_2017
rs4854343	rs4854343	chr2:638107	chr2:638107	A	G	Weight	EFO_0004338	Neale B	UKBB	European	2017	0.04667	0.002805	4.125e-62	+	336227	0	336227	1	IVNT	Neale-B_UKBB_EUR_2017
rs4854343	rs4854343	chr2:638107	chr2:638107	A	G	Whole body fat mass	-	Neale B	UKBB	European	2017	0.04331	0.003133	1.875e-43	+	330762	0	330762	1	IVNT	Neale-B_UKBB_EUR_2017
rs4854343	rs4854343	chr2:638107	chr2:638107	A	G	Whole body fat-free mass	-	Neale B	UKBB	European	2017	0.03188	0.00203	1.574e-55	+	331291	0	331291	1	IVNT	Neale-B_UKBB_EUR_2017
rs4854343	rs4854343	chr2:638107	chr2:638107	A	G	Whole body water mass	-	Neale B	UKBB	European	2017	0.03171	0.002033	7.852e-55	+	331315	0	331315	1	IVNT	Neale-B_UKBB_EUR_2017
rs11691805	rs11691805	chr2:9294581	chr2:9154452	A	T	Peak expiratory flow	EFO_0009718	Neale B	UKBB	European	2017	-0.01121	0.002228	4.881e-07	-	307638	0	307638	1	IVNT	Neale-B_UKBB_EUR_2017
rs2544536	rs2544536	chr2:15906854	chr2:15766730	C	T	Forced expiratory volume in 1-second	EFO_0004314	Neale B	UKBB	European	2017	0.01582	0.002083	3.12e-14	+	307638	0	307638	1	IVNT	Neale-B_UKBB_EUR_2017
rs2544536	rs2544536	chr2:15906854	chr2:15766730	C	T	Forced expiratory volume in 1-second, best measure	EFO_0004314	Neale B	UKBB	European	2017	0.01659	0.002291	4.539e-13	+	255492	0	255492	1	IVNT	Neale-B_UKBB_EUR_2017
rs2544536	rs2544536	chr2:15906854	chr2:15766730	C	T	Forced expiratory volume in 1-second, predicted percentage	EFO_0004314	Neale B	UKBB	European	2017	0.02344	0.004266	3.938e-08	+	110423	0	110423	1	IVNT	Neale-B_UKBB_EUR_2017
rs2544536	rs2544536	chr2:15906854	chr2:15766730	C	T	Forced vital capacity	EFO_0004312	Neale B	UKBB	European	2017	0.01021	0.001975	2.325e-07	+	307638	0	307638	1	IVNT	Neale-B_UKBB_EUR_2017
rs2544536	rs2544536	chr2:15906854	chr2:15766730	C	T	Forced vital capacity, best measure	EFO_0004312	Neale B	UKBB	European	2017	0.01069	0.00217	8.32e-07	+	255492	0	255492	1	IVNT	Neale-B_UKBB_EUR_2017
rs2544536	rs2544536	chr2:15906854	chr2:15766730	C	T	Peak expiratory flow	EFO_0009718	Neale B	UKBB	European	2017	0.01108	0.002165	3.064e-07	+	307638	0	307638	1	IVNT	Neale-B_UKBB_EUR_2017
rs55884799	rs55884799	chr2:18287623	chr2:18106357	C	T	Forced expiratory volume in 1-second	EFO_0004314	Neale B	UKBB	European	2017	0.01944	0.002747	1.466e-12	+	307638	0	307638	1	IVNT	Neale-B_UKBB_EUR_2017
rs55884799	rs55884799	chr2:18287623	chr2:18106357	C	T	Forced expiratory volume in 1-second, best measure	EFO_0004314	Neale B	UKBB	European	2017	0.02035	0.003019	1.603e-11	+	255492	0	255492	1	IVNT	Neale-B_UKBB_EUR_2017
rs55884799	rs55884799	chr2:18287623	chr2:18106357	C	T	Forced expiratory volume in 1-second, predicted percentage	EFO_0004314	Neale B	UKBB	European	2017	0.03544	0.005624	2.961e-10	+	110423	0	110423	1	IVNT	Neale-B_UKBB_EUR_2017
rs55884799	rs55884799	chr2:18287623	chr2:18106357	C	T	Peak expiratory flow	EFO_0009718	Neale B	UKBB	European	2017	0.01321	0.002855	3.74e-06	+	307638	0	307638	1	IVNT	Neale-B_UKBB_EUR_2017
rs7565460	rs7565460	chr2:25130073	chr2:24907204	C	T	Body mass index females	EFO_0004340	Akiyama M	28892062	East Asian	2017	-0.026	0.005288	8.802e-07	-	82438	0	82438	3	IVNT	Akiyama-M_BMI-F_EAS_2017
rs7565460	rs7565460	chr2:25130073	chr2:24907204	C	T	Body mass index	EFO_0004340	Akiyama M	28892062	East Asian	2017	-0.0228	0.003584	2.005e-10	-	173430	0	173430	3	IVNT	Akiyama-M_BMI_EAS_2017
rs7565460	rs7565460	chr2:25130073	chr2:24907204	C	T	High light scatter percentage of red cells	EFO_0004586	Astle W	27863252	European	2016	0.02012	0.003594	2.156e-08	+	173480	0	173480	2	IVNT	Astle-W_Blood-Cell-Traits_EUR_2016
rs7565460	rs7565460	chr2:25130073	chr2:24907204	C	T	High light scatter reticulocyte count	EFO_0004586	Astle W	27863252	European	2016	0.0213	0.003594	3.072e-09	+	173480	0	173480	2	IVNT	Astle-W_Blood-Cell-Traits_EUR_2016
rs7565460	rs7565460	chr2:25130073	chr2:24907204	C	T	Reticulocyte count	EFO_0004586	Astle W	27863252	European	2016	0.02054	0.0036	1.155e-08	+	173480	0	173480	2	IVNT	Astle-W_Blood-Cell-Traits_EUR_2016
rs7565460	rs7565460	chr2:25130073	chr2:24907204	C	T	Reticulocyte fraction of red cells	EFO_0004586	Astle W	27863252	European	2016	0.01942	0.003598	6.799e-08	+	173480	0	173480	2	IVNT	Astle-W_Blood-Cell-Traits_EUR_2016
rs7565460	rs7565460	chr2:25130073	chr2:24907204	C	T	Age at menarche	EFO_0004703	Neale B	UKBB	European	2017	0.01315	0.002487	1.233e-07	+	176008	0	176008	1	-	Neale-B_UKBB_EUR_2017
rs7565460	rs7565460	chr2:25130073	chr2:24907204	C	T	Arm fat mass left	-	Neale B	UKBB	European	2017	-0.02702	0.002389	1.172e-29	-	331164	0	331164	1	IVNT	Neale-B_UKBB_EUR_2017
rs7565460	rs7565460	chr2:25130073	chr2:24907204	C	T	Arm fat mass right	-	Neale B	UKBB	European	2017	-0.02697	0.002388	1.455e-29	-	331226	0	331226	1	IVNT	Neale-B_UKBB_EUR_2017
rs7565460	rs7565460	chr2:25130073	chr2:24907204	C	T	Arm fat percentage left	-	Neale B	UKBB	European	2017	-0.02625	0.001845	6.062e-46	-	331198	0	331198	1	IVNT	Neale-B_UKBB_EUR_2017
rs7565460	rs7565460	chr2:25130073	chr2:24907204	C	T	Arm fat percentage right	-	Neale B	UKBB	European	2017	-0.02608	0.001853	5.785e-45	-	331249	0	331249	1	IVNT	Neale-B_UKBB_EUR_2017
rs7565460	rs7565460	chr2:25130073	chr2:24907204	C	T	Body fat percentage	EFO_0007800	Neale B	UKBB	European	2017	-0.02299	0.001869	8.926e-35	-	331117	0	331117	1	IVNT	Neale-B_UKBB_EUR_2017
rs7565460	rs7565460	chr2:25130073	chr2:24907204	C	T	Body mass index	EFO_0004340	Neale B	UKBB	European	2017	-0.03246	0.002411	2.561e-41	-	336107	0	336107	1	IVNT	Neale-B_UKBB_EUR_2017
rs7565460	rs7565460	chr2:25130073	chr2:24907204	C	T	Comparative body size at age 10	-	Neale B	UKBB	European	2017	-0.03454	0.001668	3.211e-95	-	331693	0	331693	1	-	Neale-B_UKBB_EUR_2017
rs7565460	rs7565460	chr2:25130073	chr2:24907204	C	T	Comparative height size at age 10	-	Neale B	UKBB	European	2017	0.01252	0.001664	5.327e-14	+	332021	0	332021	1	-	Neale-B_UKBB_EUR_2017
rs7565460	rs7565460	chr2:25130073	chr2:24907204	C	T	Forced expiratory volume in 1-second	EFO_0004314	Neale B	UKBB	European	2017	0.01483	0.002089	1.244e-12	+	307638	0	307638	1	IVNT	Neale-B_UKBB_EUR_2017
rs7565460	rs7565460	chr2:25130073	chr2:24907204	C	T	Forced expiratory volume in 1-second, best measure	EFO_0004314	Neale B	UKBB	European	2017	0.01319	0.002295	9.205e-09	+	255492	0	255492	1	IVNT	Neale-B_UKBB_EUR_2017
rs7565460	rs7565460	chr2:25130073	chr2:24907204	C	T	Forced expiratory volume in 1-second, predicted	EFO_0004314	Neale B	UKBB	European	2017	0.01295	0.002739	2.279e-06	+	110423	0	110423	1	IVNT	Neale-B_UKBB_EUR_2017
rs7565460	rs7565460	chr2:25130073	chr2:24907204	C	T	Forced vital capacity	EFO_0004312	Neale B	UKBB	European	2017	0.01814	0.001981	5.283e-20	+	307638	0	307638	1	IVNT	Neale-B_UKBB_EUR_2017
rs7565460	rs7565460	chr2:25130073	chr2:24907204	C	T	Forced vital capacity, best measure	EFO_0004312	Neale B	UKBB	European	2017	0.01764	0.002173	4.721e-16	+	255492	0	255492	1	IVNT	Neale-B_UKBB_EUR_2017
rs7565460	rs7565460	chr2:25130073	chr2:24907204	C	T	Hand grip strength left	EFO_0006941	Neale B	UKBB	European	2017	0.01301	0.001758	1.343e-13	+	335821	0	335821	1	IVNT	Neale-B_UKBB_EUR_2017
rs7565460	rs7565460	chr2:25130073	chr2:24907204	C	T	Hand grip strength right	EFO_0006941	Neale B	UKBB	European	2017	0.01221	0.001761	4.19e-12	+	335842	0	335842	1	IVNT	Neale-B_UKBB_EUR_2017
rs7565460	rs7565460	chr2:25130073	chr2:24907204	C	T	Height	EFO_0004339	Neale B	UKBB	European	2017	0.02545	0.001732	7.212e-49	+	336474	0	336474	1	IVNT	Neale-B_UKBB_EUR_2017
rs7565460	rs7565460	chr2:25130073	chr2:24907204	C	T	Hip circumference	EFO_0005093	Neale B	UKBB	European	2017	-0.02107	0.002414	2.556e-18	-	336601	0	336601	1	IVNT	Neale-B_UKBB_EUR_2017
rs7565460	rs7565460	chr2:25130073	chr2:24907204	C	T	Impedance of leg left	-	Neale B	UKBB	European	2017	0.01288	0.002223	6.815e-09	+	331296	0	331296	1	IVNT	Neale-B_UKBB_EUR_2017
rs7565460	rs7565460	chr2:25130073	chr2:24907204	C	T	Impedance of leg right	-	Neale B	UKBB	European	2017	0.0129	0.002206	4.891e-09	+	331301	0	331301	1	IVNT	Neale-B_UKBB_EUR_2017
rs7565460	rs7565460	chr2:25130073	chr2:24907204	C	T	Impedance of whole body	-	Neale B	UKBB	European	2017	0.008976	0.001859	1.376e-06	+	331284	0	331284	1	IVNT	Neale-B_UKBB_EUR_2017
rs7565460	rs7565460	chr2:25130073	chr2:24907204	C	T	Leg fat mass left	-	Neale B	UKBB	European	2017	-0.02133	0.001926	1.708e-28	-	331275	0	331275	1	IVNT	Neale-B_UKBB_EUR_2017
rs7565460	rs7565460	chr2:25130073	chr2:24907204	C	T	Leg fat mass right	-	Neale B	UKBB	European	2017	-0.02163	0.001949	1.247e-28	-	331293	0	331293	1	IVNT	Neale-B_UKBB_EUR_2017
rs7565460	rs7565460	chr2:25130073	chr2:24907204	C	T	Leg fat percentage left	-	Neale B	UKBB	European	2017	-0.01922	0.001524	1.937e-36	-	331278	0	331278	1	IVNT	Neale-B_UKBB_EUR_2017
rs7565460	rs7565460	chr2:25130073	chr2:24907204	C	T	Leg fat percentage right	-	Neale B	UKBB	European	2017	-0.01946	0.001544	1.947e-36	-	331296	0	331296	1	IVNT	Neale-B_UKBB_EUR_2017
rs7565460	rs7565460	chr2:25130073	chr2:24907204	C	T	Sitting height	EFO_0004339	Neale B	UKBB	European	2017	0.02438	0.001884	2.703e-38	+	336172	0	336172	1	IVNT	Neale-B_UKBB_EUR_2017
rs7565460	rs7565460	chr2:25130073	chr2:24907204	C	T	Trunk fat mass	EFO_0005409	Neale B	UKBB	European	2017	-0.02257	0.002454	3.789e-20	-	331093	0	331093	1	IVNT	Neale-B_UKBB_EUR_2017
rs7565460	rs7565460	chr2:25130073	chr2:24907204	C	T	Trunk fat percentage	-	Neale B	UKBB	European	2017	-0.02402	0.00224	8.08e-27	-	331113	0	331113	1	IVNT	Neale-B_UKBB_EUR_2017
rs7565460	rs7565460	chr2:25130073	chr2:24907204	C	T	Waist circumference	EFO_0004342	Neale B	UKBB	European	2017	-0.01891	0.002159	1.99e-18	-	336639	0	336639	1	IVNT	Neale-B_UKBB_EUR_2017
rs7565460	rs7565460	chr2:25130073	chr2:24907204	C	T	Weight	EFO_0004338	Neale B	UKBB	European	2017	-0.01302	0.00213	9.692e-10	-	336227	0	336227	1	IVNT	Neale-B_UKBB_EUR_2017
rs7565460	rs7565460	chr2:25130073	chr2:24907204	C	T	Whole body fat mass	-	Neale B	UKBB	European	2017	-0.02414	0.002378	3.321e-24	-	330762	0	330762	1	IVNT	Neale-B_UKBB_EUR_2017
rs11888819	rs11888819	chr2:36714954	chr2:36487811	A	C	Height	EFO_0004339	GIANT	25282103	European	2014	0.017	0.0033	5.2e-07	+	253196	0	253196	79	Z-score	GIANT_Height_EUR_2014
rs11888819	rs11888819	chr2:36714954	chr2:36487811	A	C	Birth weight of first child	EFO_0004344	Neale B	UKBB	European	2017	0.02257	0.005009	6.609e-06	+	145558	0	145558	1	-	Neale-B_UKBB_EUR_2017
rs11888819	rs11888819	chr2:36714954	chr2:36487811	A	C	Comparative height size at age 10	-	Neale B	UKBB	European	2017	0.01056	0.001867	1.563e-08	+	332021	0	332021	1	-	Neale-B_UKBB_EUR_2017
rs11888819	rs11888819	chr2:36714954	chr2:36487811	A	C	Forced vital capacity	EFO_0004312	Neale B	UKBB	European	2017	0.01186	0.002221	9.221e-08	+	307638	0	307638	1	IVNT	Neale-B_UKBB_EUR_2017
rs11888819	rs11888819	chr2:36714954	chr2:36487811	A	C	Forced vital capacity, best measure	EFO_0004312	Neale B	UKBB	European	2017	0.01368	0.002439	2.063e-08	+	255492	0	255492	1	IVNT	Neale-B_UKBB_EUR_2017
rs11888819	rs11888819	chr2:36714954	chr2:36487811	A	C	Height	EFO_0004339	Neale B	UKBB	European	2017	0.01574	0.001943	5.442e-16	+	336474	0	336474	1	IVNT	Neale-B_UKBB_EUR_2017
rs11888819	rs11888819	chr2:36714954	chr2:36487811	A	C	Sitting height	EFO_0004339	Neale B	UKBB	European	2017	0.01186	0.002114	2.01e-08	+	336172	0	336172	1	IVNT	Neale-B_UKBB_EUR_2017
rs10460533	rs10460533	chr2:42494354	chr2:42267214	A	G	Forced expiratory volume in 1-second	EFO_0004314	Neale B	UKBB	European	2017	0.01029	0.002305	8.096e-06	+	307638	0	307638	1	IVNT	Neale-B_UKBB_EUR_2017
rs10460533	rs10460533	chr2:42494354	chr2:42267214	A	G	Forced expiratory volume in 1-second, best measure	EFO_0004314	Neale B	UKBB	European	2017	0.01122	0.002532	9.305e-06	+	255492	0	255492	1	IVNT	Neale-B_UKBB_EUR_2017
rs77059113	rs77059113	chr2:43672508	chr2:43445369	G	T	Eosinophil percentage of granulocytes	EFO_0004586	Astle W	27863252	European	2016	-0.03722	0.006885	6.43e-08	-	173480	0	173480	2	IVNT	Astle-W_Blood-Cell-Traits_EUR_2016
rs77059113	rs77059113	chr2:43672508	chr2:43445369	G	T	Granulocyte count	EFO_0004586	Astle W	27863252	European	2016	0.04357	0.006912	2.902e-10	+	173480	0	173480	2	IVNT	Astle-W_Blood-Cell-Traits_EUR_2016
rs77059113	rs77059113	chr2:43672508	chr2:43445369	G	T	Granulocyte percentage of myeloid white cells	EFO_0004586	Astle W	27863252	European	2016	0.04469	0.006874	7.945e-11	+	173480	0	173480	2	IVNT	Astle-W_Blood-Cell-Traits_EUR_2016
rs77059113	rs77059113	chr2:43672508	chr2:43445369	G	T	High light scatter reticulocyte count	EFO_0004586	Astle W	27863252	European	2016	-0.0313	0.006899	5.72e-06	-	173480	0	173480	2	IVNT	Astle-W_Blood-Cell-Traits_EUR_2016
rs77059113	rs77059113	chr2:43672508	chr2:43445369	G	T	Immature fraction of reticulocytes	EFO_0004586	Astle W	27863252	European	2016	-0.03856	0.006833	1.665e-08	-	173480	0	173480	2	IVNT	Astle-W_Blood-Cell-Traits_EUR_2016
rs77059113	rs77059113	chr2:43672508	chr2:43445369	G	T	Lymphocyte count	EFO_0004586	Astle W	27863252	European	2016	-0.06608	0.006928	1.469e-21	-	173480	0	173480	2	IVNT	Astle-W_Blood-Cell-Traits_EUR_2016
rs77059113	rs77059113	chr2:43672508	chr2:43445369	G	T	Lymphocyte percentage of white cells	EFO_0004586	Astle W	27863252	European	2016	-0.08406	0.006856	1.466e-34	-	173480	0	173480	2	IVNT	Astle-W_Blood-Cell-Traits_EUR_2016
rs77059113	rs77059113	chr2:43672508	chr2:43445369	G	T	Mean corpuscular hemoglobin	EFO_0004586	Astle W	27863252	European	2016	0.05106	0.006805	6.227e-14	+	173480	0	173480	2	IVNT	Astle-W_Blood-Cell-Traits_EUR_2016
rs77059113	rs77059113	chr2:43672508	chr2:43445369	G	T	Mean corpuscular volume	EFO_0004586	Astle W	27863252	European	2016	0.0532	0.006785	4.491e-15	+	173480	0	173480	2	IVNT	Astle-W_Blood-Cell-Traits_EUR_2016
rs77059113	rs77059113	chr2:43672508	chr2:43445369	G	T	Myeloid white cell count	EFO_0004586	Astle W	27863252	European	2016	0.04067	0.00693	4.39e-09	+	173480	0	173480	2	IVNT	Astle-W_Blood-Cell-Traits_EUR_2016
rs77059113	rs77059113	chr2:43672508	chr2:43445369	G	T	Neutrophil count	EFO_0004586	Astle W	27863252	European	2016	0.04502	0.006895	6.597e-11	+	173480	0	173480	2	IVNT	Astle-W_Blood-Cell-Traits_EUR_2016
rs77059113	rs77059113	chr2:43672508	chr2:43445369	G	T	Neutrophil percentage of granulocytes	EFO_0004586	Astle W	27863252	European	2016	0.03845	0.006886	2.347e-08	+	173480	0	173480	2	IVNT	Astle-W_Blood-Cell-Traits_EUR_2016
rs77059113	rs77059113	chr2:43672508	chr2:43445369	G	T	Neutrophil percentage of white cells	EFO_0004586	Astle W	27863252	European	2016	0.08267	0.00687	2.331e-33	+	173480	0	173480	2	IVNT	Astle-W_Blood-Cell-Traits_EUR_2016
rs77059113	rs77059113	chr2:43672508	chr2:43445369	G	T	Platelet count	EFO_0004586	Astle W	27863252	European	2016	-0.07896	0.007025	2.616e-29	-	173480	0	173480	2	IVNT	Astle-W_Blood-Cell-Traits_EUR_2016
rs77059113	rs77059113	chr2:43672508	chr2:43445369	G	T	Plateletcrit	EFO_0004586	Astle W	27863252	European	2016	-0.08067	0.007048	2.508e-30	-	173480	0	173480	2	IVNT	Astle-W_Blood-Cell-Traits_EUR_2016
rs77059113	rs77059113	chr2:43672508	chr2:43445369	G	T	Sum basophil neutrophil counts	EFO_0004586	Astle W	27863252	European	2016	0.04519	0.006908	6.048e-11	+	173480	0	173480	2	IVNT	Astle-W_Blood-Cell-Traits_EUR_2016
rs77059113	rs77059113	chr2:43672508	chr2:43445369	G	T	Sum neutrophil eosinophil counts	EFO_0004586	Astle W	27863252	European	2016	0.04342	0.006901	3.125e-10	+	173480	0	173480	2	IVNT	Astle-W_Blood-Cell-Traits_EUR_2016
rs77059113	rs77059113	chr2:43672508	chr2:43445369	G	T	Type II diabetes	EFO_0001360	DIAGRAM	26551672	European	2015	-0.1756	0.02717	8e-11	-	84780	27206	57574	23	log OR	DIAGRAM_T2D-METABO_EUR_2015
rs77059113	rs77059113	chr2:43672508	chr2:43445369	G	T	Type II diabetes	EFO_0001360	DIAGRAM	28566273	European	2017	-0.12	0.026	6.5e-06	-	159208	26676	132532	18	log OR	DIAGRAM_T2D_EUR_2017
rs77059113	rs77059113	chr2:43672508	chr2:43445369	G	T	Crohns disease	EFO_0000384	IBDGC	26192919	European	2015	0.2042	0.0419	1.095e-06	+	20883	5956	14927	7	log OR	IBDGC_Chrons-Disease_EUR_2015
rs77059113	rs77059113	chr2:43672508	chr2:43445369	G	T	Inflammatory bowel disease	EFO_0003767	IBDGC	26192919	European	2015	0.1651	0.0314	1.504e-07	+	34652	12882	21770	15	log OR	IBDGC_IBD_EUR_2015
rs77059113	rs77059113	chr2:43672508	chr2:43445369	G	T	Comparative height size at age 10	-	Neale B	UKBB	European	2017	0.01703	0.003164	7.293e-08	+	332021	0	332021	1	-	Neale-B_UKBB_EUR_2017
rs77059113	rs77059113	chr2:43672508	chr2:43445369	G	T	Diabetes diagnosed by doctor	EFO_0000400	Neale B	UKBB	European	2017	-0.005962	0.0009934	1.954e-09	-	336473	16183	320290	1	risk diff	Neale-B_UKBB_EUR_2017
rs77059113	rs77059113	chr2:43672508	chr2:43445369	G	T	Hair or balding pattern: pattern 4	EFO_0007822	Neale B	UKBB	European	2017	0.0122	0.002661	4.511e-06	+	154988	28389	126599	1	risk diff	Neale-B_UKBB_EUR_2017
rs77059113	rs77059113	chr2:43672508	chr2:43445369	G	T	Illnesses of father: diabetes	EFO_0000400	Neale B	UKBB	European	2017	-0.007059	0.001442	9.789e-07	-	293407	28197	265210	1	risk diff	Neale-B_UKBB_EUR_2017
rs77059113	rs77059113	chr2:43672508	chr2:43445369	G	T	Impedance of arm left	-	Neale B	UKBB	European	2017	0.01652	0.003272	4.431e-07	+	331292	0	331292	1	IVNT	Neale-B_UKBB_EUR_2017
rs77059113	rs77059113	chr2:43672508	chr2:43445369	G	T	Impedance of arm right	-	Neale B	UKBB	European	2017	0.01513	0.003258	3.419e-06	+	331279	0	331279	1	IVNT	Neale-B_UKBB_EUR_2017
rs77059113	rs77059113	chr2:43672508	chr2:43445369	G	T	Impedance of leg left	-	Neale B	UKBB	European	2017	0.03002	0.004224	1.194e-12	+	331296	0	331296	1	IVNT	Neale-B_UKBB_EUR_2017
rs77059113	rs77059113	chr2:43672508	chr2:43445369	G	T	Impedance of leg right	-	Neale B	UKBB	European	2017	0.028	0.004192	2.387e-11	+	331301	0	331301	1	IVNT	Neale-B_UKBB_EUR_2017
rs77059113	rs77059113	chr2:43672508	chr2:43445369	G	T	Impedance of whole body	-	Neale B	UKBB	European	2017	0.02406	0.003533	9.855e-12	+	331284	0	331284	1	IVNT	Neale-B_UKBB_EUR_2017
rs77059113	rs77059113	chr2:43672508	chr2:43445369	G	T	Peak expiratory flow	EFO_0009718	Neale B	UKBB	European	2017	0.02798	0.004122	1.148e-11	+	307638	0	307638	1	IVNT	Neale-B_UKBB_EUR_2017
rs77059113	rs77059113	chr2:43672508	chr2:43445369	G	T	Self-reported diabetes	EFO_0000400	Neale B	UKBB	European	2017	-0.004858	0.000901	6.97e-08	-	337159	13243	323916	1	risk diff	Neale-B_UKBB_EUR_2017
rs77059113	rs77059113	chr2:43672508	chr2:43445369	G	T	Self-reported heart attack or myocardial infarction	EFO_0000612	Neale B	UKBB	European	2017	0.003271	0.0006922	2.297e-06	+	337159	7735	329424	1	risk diff	Neale-B_UKBB_EUR_2017
rs77059113	rs77059113	chr2:43672508	chr2:43445369	G	T	Treatment with metformin	EFO_0007056	Neale B	UKBB	European	2017	-0.003928	0.0007233	5.619e-08	-	337159	8392	328767	1	risk diff	Neale-B_UKBB_EUR_2017
rs77059113	rs77059113	chr2:43672508	chr2:43445369	G	T	Vascular or heart problems diagnosed by doctor: heart attack	EFO_0000612	Neale B	UKBB	European	2017	0.003318	0.0006955	1.837e-06	+	336683	7790	328893	1	risk diff	Neale-B_UKBB_EUR_2017
rs7426380	rs7426380	chr2:56095010	chr2:55867875	A	G	Height	EFO_0004339	GIANT	25282103	European	2014	0.021	0.003	2.6e-12	+	245665	0	245665	79	Z-score	GIANT_Height_EUR_2014
rs7426380	rs7426380	chr2:56095010	chr2:55867875	A	G	Intraocular pressure	EFO_0004695	Choquet H	29235454	Mixed	2017	NA	NA	2e-13	NA	-	-	-	-	unit decrease	NHGRI-EBI_GWAS_Catalog
rs7426380	rs7426380	chr2:56095010	chr2:55867875	A	G	Comparative height size at age 10	-	Neale B	UKBB	European	2017	0.01422	0.001664	1.284e-17	+	332021	0	332021	1	-	Neale-B_UKBB_EUR_2017
rs7426380	rs7426380	chr2:56095010	chr2:55867875	A	G	Forced expiratory volume in 1-second	EFO_0004314	Neale B	UKBB	European	2017	0.0158	0.002088	3.809e-14	+	307638	0	307638	1	IVNT	Neale-B_UKBB_EUR_2017
rs7426380	rs7426380	chr2:56095010	chr2:55867875	A	G	Forced expiratory volume in 1-second, best measure	EFO_0004314	Neale B	UKBB	European	2017	0.01494	0.002295	7.464e-11	+	255492	0	255492	1	IVNT	Neale-B_UKBB_EUR_2017
rs7426380	rs7426380	chr2:56095010	chr2:55867875	A	G	Forced vital capacity	EFO_0004312	Neale B	UKBB	European	2017	0.02301	0.00198	3.14e-31	+	307638	0	307638	1	IVNT	Neale-B_UKBB_EUR_2017
rs7426380	rs7426380	chr2:56095010	chr2:55867875	A	G	Forced vital capacity, best measure	EFO_0004312	Neale B	UKBB	European	2017	0.02288	0.002173	6.362e-26	+	255492	0	255492	1	IVNT	Neale-B_UKBB_EUR_2017
rs7426380	rs7426380	chr2:56095010	chr2:55867875	A	G	Height	EFO_0004339	Neale B	UKBB	European	2017	0.01938	0.001732	4.812e-29	+	336474	0	336474	1	IVNT	Neale-B_UKBB_EUR_2017
rs7426380	rs7426380	chr2:56095010	chr2:55867875	A	G	Impedance of arm left	-	Neale B	UKBB	European	2017	0.01214	0.001722	1.751e-12	+	331292	0	331292	1	IVNT	Neale-B_UKBB_EUR_2017
rs7426380	rs7426380	chr2:56095010	chr2:55867875	A	G	Impedance of arm right	-	Neale B	UKBB	European	2017	0.01253	0.001715	2.677e-13	+	331279	0	331279	1	IVNT	Neale-B_UKBB_EUR_2017
rs7426380	rs7426380	chr2:56095010	chr2:55867875	A	G	Impedance of leg left	-	Neale B	UKBB	European	2017	0.0117	0.002223	1.429e-07	+	331296	0	331296	1	IVNT	Neale-B_UKBB_EUR_2017
rs7426380	rs7426380	chr2:56095010	chr2:55867875	A	G	Impedance of leg right	-	Neale B	UKBB	European	2017	0.01263	0.002206	1.041e-08	+	331301	0	331301	1	IVNT	Neale-B_UKBB_EUR_2017
rs7426380	rs7426380	chr2:56095010	chr2:55867875	A	G	Impedance of whole body	-	Neale B	UKBB	European	2017	0.01255	0.001859	1.481e-11	+	331284	0	331284	1	IVNT	Neale-B_UKBB_EUR_2017
rs7426380	rs7426380	chr2:56095010	chr2:55867875	A	G	Inguinal hernia	-	Neale B	UKBB	European	2017	0.003248	0.0003853	3.48e-17	+	337199	8815	328384	1	risk diff	Neale-B_UKBB_EUR_2017
rs7426380	rs7426380	chr2:56095010	chr2:55867875	A	G	Pulse rate	EFO_0004326	Neale B	UKBB	European	2017	0.01141	0.002513	5.622e-06	+	317756	0	317756	1	IVNT	Neale-B_UKBB_EUR_2017
rs7426380	rs7426380	chr2:56095010	chr2:55867875	A	G	Sitting height	EFO_0004339	Neale B	UKBB	European	2017	0.01549	0.001884	2.021e-16	+	336172	0	336172	1	IVNT	Neale-B_UKBB_EUR_2017
rs2302643	rs2302643	chr2:64881229	chr2:64654095	G	A	Granulocyte percentage of myeloid white cells	EFO_0004586	Astle W	27863252	European	2016	-0.01953	0.003618	6.809e-08	-	173480	0	173480	2	IVNT	Astle-W_Blood-Cell-Traits_EUR_2016
rs2302643	rs2302643	chr2:64881229	chr2:64654095	G	A	Mean corpuscular hemoglobin	EFO_0004586	Astle W	27863252	European	2016	0.01672	0.003584	3.097e-06	+	173480	0	173480	2	IVNT	Astle-W_Blood-Cell-Traits_EUR_2016
rs2302643	rs2302643	chr2:64881229	chr2:64654095	G	A	Mean corpuscular volume	EFO_0004586	Astle W	27863252	European	2016	0.01696	0.003573	2.084e-06	+	173480	0	173480	2	IVNT	Astle-W_Blood-Cell-Traits_EUR_2016
rs2302643	rs2302643	chr2:64881229	chr2:64654095	G	A	Monocyte percentage of white cells	EFO_0004586	Astle W	27863252	European	2016	0.01971	0.003608	4.647e-08	+	173480	0	173480	2	IVNT	Astle-W_Blood-Cell-Traits_EUR_2016
rs2302643	rs2302643	chr2:64881229	chr2:64654095	G	A	Red cell distribution width	EFO_0004586	Astle W	27863252	European	2016	-0.02716	0.003588	3.726e-14	-	173480	0	173480	2	IVNT	Astle-W_Blood-Cell-Traits_EUR_2016
rs2302643	rs2302643	chr2:64881229	chr2:64654095	G	A	Heel bone mineral density left	EFO_0009270	Neale B	UKBB	European	2017	0.02396	0.004214	1.307e-08	+	106254	0	106254	1	IVNT	Neale-B_UKBB_EUR_2017
rs2302643	rs2302643	chr2:64881229	chr2:64654095	G	A	Heel bone mineral density right	EFO_0009270	Neale B	UKBB	European	2017	0.02311	0.004188	3.444e-08	+	106251	0	106251	1	IVNT	Neale-B_UKBB_EUR_2017
rs2302643	rs2302643	chr2:64881229	chr2:64654095	G	A	Pulse rate	EFO_0004326	Neale B	UKBB	European	2017	-0.01155	0.002535	5.182e-06	-	317756	0	317756	1	IVNT	Neale-B_UKBB_EUR_2017
rs35195586	rs35195586	chr2:67078619	chr2:66851487	G	T	Forced expiratory volume in 1-second, best measure	EFO_0004314	Neale B	UKBB	European	2017	0.02182	0.004573	1.835e-06	+	255492	0	255492	1	IVNT	Neale-B_UKBB_EUR_2017
rs35195586	rs35195586	chr2:67078619	chr2:66851487	G	T	Forced expiratory volume in 1-second, predicted percentage	EFO_0004314	Neale B	UKBB	European	2017	0.04174	0.008509	9.332e-07	+	110423	0	110423	1	IVNT	Neale-B_UKBB_EUR_2017
rs12470864	rs12470864	chr2:102926362	chr2:102309902	A	G	Eosinophil count	EFO_0004586	Astle W	27863252	European	2016	0.07021	0.003671	1.599e-81	+	173480	0	173480	2	IVNT	Astle-W_Blood-Cell-Traits_EUR_2016
rs12470864	rs12470864	chr2:102926362	chr2:102309902	A	G	Eosinophil percentage of granulocytes	EFO_0004586	Astle W	27863252	European	2016	0.06584	0.003684	1.895e-71	+	173480	0	173480	2	IVNT	Astle-W_Blood-Cell-Traits_EUR_2016
rs12470864	rs12470864	chr2:102926362	chr2:102309902	A	G	Eosinophil percentage of white cells	EFO_0004586	Astle W	27863252	European	2016	0.06724	0.003668	4.588e-75	+	173480	0	173480	2	IVNT	Astle-W_Blood-Cell-Traits_EUR_2016
rs12470864	rs12470864	chr2:102926362	chr2:102309902	A	G	Lymphocyte count	EFO_0004586	Astle W	27863252	European	2016	0.01893	0.003706	3.253e-07	+	173480	0	173480	2	IVNT	Astle-W_Blood-Cell-Traits_EUR_2016
rs12470864	rs12470864	chr2:102926362	chr2:102309902	A	G	Neutrophil percentage of granulocytes	EFO_0004586	Astle W	27863252	European	2016	-0.06128	0.003684	4.013e-62	-	173480	0	173480	2	IVNT	Astle-W_Blood-Cell-Traits_EUR_2016
rs12470864	rs12470864	chr2:102926362	chr2:102309902	A	G	Neutrophil percentage of white cells	EFO_0004586	Astle W	27863252	European	2016	-0.01949	0.003675	1.128e-07	-	173480	0	173480	2	IVNT	Astle-W_Blood-Cell-Traits_EUR_2016
rs12470864	rs12470864	chr2:102926362	chr2:102309902	A	G	Sum eosinophil basophil counts	EFO_0004586	Astle W	27863252	European	2016	0.06643	0.003676	5.34e-73	+	173480	0	173480	2	IVNT	Astle-W_Blood-Cell-Traits_EUR_2016
rs12470864	rs12470864	chr2:102926362	chr2:102309902	A	G	Allergic disease	EFO_0003785	Ferreira M	29083406	European	2017	0.0576	0.0059	1.407e-22	+	360838	180129	180709	13	log OR	Ferreira-M_Allergic-Disease_EUR_2017
rs12470864	rs12470864	chr2:102926362	chr2:102309902	A	G	Crohns disease	EFO_0000384	IBDGC	26192919	European	2015	-0.1207	0.0241	5.472e-07	-	20883	5956	14927	7	log OR	IBDGC_Chrons-Disease_EUR_2015
rs12470864	rs12470864	chr2:102926362	chr2:102309902	A	G	Inflammatory bowel disease	EFO_0003767	IBDGC	26192919	European	2015	-0.0923	0.0177	1.734e-07	-	34652	12882	21770	15	log OR	IBDGC_IBD_EUR_2015
rs12470864	rs12470864	chr2:102926362	chr2:102309902	A	G	Allergic disease asthma hay fever or eczema	EFO_0003785	Ferreira M	29083406	European	2017	NA	NA	4e-26	NA	-	-	-	-	log OR	NHGRI-EBI_GWAS_Catalog
rs12470864	rs12470864	chr2:102926362	chr2:102309902	A	G	Blood protein levels	EFO_0008140	Suhre K	28240269	European	2017	NA	NA	3e-69	NA	-	-	-	-	-	NHGRI-EBI_GWAS_Catalog
rs12470864	rs12470864	chr2:102926362	chr2:102309902	A	G	Asthma	EFO_0000270	Neale B	UKBB	European	2017	0.01048	0.0007993	2.7e-39	+	336782	38791	297991	1	risk diff	Neale-B_UKBB_EUR_2017
rs12470864	rs12470864	chr2:102926362	chr2:102309902	A	G	Doctor diagnosed asthma	EFO_0000270	Neale B	UKBB	European	2017	0.01332	0.001671	1.607e-15	+	83529	10589	72940	1	risk diff	Neale-B_UKBB_EUR_2017
rs12470864	rs12470864	chr2:102926362	chr2:102309902	A	G	Doctor diagnosed hayfever or allergic rhinitis	EFO_0005854	Neale B	UKBB	European	2017	0.01648	0.002103	4.704e-15	+	83529	18934	64595	1	risk diff	Neale-B_UKBB_EUR_2017
rs12470864	rs12470864	chr2:102926362	chr2:102309902	A	G	Hayfever, allergic rhinitis or eczema	EFO_0003956;EFO_0005854;EFO_0000274	Neale B	UKBB	European	2017	0.01142	0.001055	2.464e-27	+	336782	77891	258891	1	risk diff	Neale-B_UKBB_EUR_2017
rs12470864	rs12470864	chr2:102926362	chr2:102309902	A	G	Nasal polyp	EFO_1000391	Neale B	UKBB	European	2017	0.0008393	0.0001739	1.402e-06	+	337199	1637	335562	1	risk diff	Neale-B_UKBB_EUR_2017
rs12470864	rs12470864	chr2:102926362	chr2:102309902	A	G	No blood clot, bronchitis, emphysema, asthma, rhinitis, eczema or allergy diagnosed by doctor	-	Neale B	UKBB	European	2017	-0.01673	0.001169	1.834e-46	-	336782	228530	108252	1	risk diff	Neale-B_UKBB_EUR_2017
rs12470864	rs12470864	chr2:102926362	chr2:102309902	A	G	Reason for glasses or contact lenses: for astigmatism	-	Neale B	UKBB	European	2017	0.001881	0.0004019	2.855e-06	+	335700	8864	326836	1	risk diff	Neale-B_UKBB_EUR_2017
rs12470864	rs12470864	chr2:102926362	chr2:102309902	A	G	Self-reported asthma	EFO_0000270	Neale B	UKBB	European	2017	0.01072	0.0008007	7.835e-41	+	337159	39049	298110	1	risk diff	Neale-B_UKBB_EUR_2017
rs12470864	rs12470864	chr2:102926362	chr2:102309902	A	G	Self-reported hayfever or allergic rhinitis	EFO_0005854	Neale B	UKBB	European	2017	0.004862	0.0005817	6.448e-17	+	337159	19320	317839	1	risk diff	Neale-B_UKBB_EUR_2017
rs12470864	rs12470864	chr2:102926362	chr2:102309902	A	G	Treatment with beclometasone	EFO_0007056	Neale B	UKBB	European	2017	0.001097	0.0002396	4.66e-06	+	337159	3116	334043	1	risk diff	Neale-B_UKBB_EUR_2017
rs12470864	rs12470864	chr2:102926362	chr2:102309902	A	G	Treatment with becotide 50 inhaler	EFO_0007056	Neale B	UKBB	European	2017	0.0009454	0.0001952	1.285e-06	+	337159	2063	335096	1	risk diff	Neale-B_UKBB_EUR_2017
rs12470864	rs12470864	chr2:102926362	chr2:102309902	A	G	Treatment with seretide 50 evohaler	EFO_0007056	Neale B	UKBB	European	2017	0.001457	0.0002698	6.652e-08	+	337159	3961	333198	1	risk diff	Neale-B_UKBB_EUR_2017
rs12470864	rs12470864	chr2:102926362	chr2:102309902	A	G	Treatment with ventolin 100micrograms inhaler	EFO_0007056	Neale B	UKBB	European	2017	0.003282	0.0004187	4.625e-15	+	337159	9712	327447	1	risk diff	Neale-B_UKBB_EUR_2017
rs12470864	rs12470864	chr2:102926362	chr2:102309902	A	G	Wheeze or whistling in the chest in last year	EFO_0009715	Neale B	UKBB	European	2017	0.009527	0.001022	1.144e-20	+	331257	68531	262726	1	risk diff	Neale-B_UKBB_EUR_2017
rs4848578	rs4848578	chr2:120965567	chr2:120207991	C	T	Mean platelet volume	EFO_0004586	Astle W	27863252	European	2016	-0.03036	0.004452	9.224e-12	-	173480	0	173480	2	IVNT	Astle-W_Blood-Cell-Traits_EUR_2016
rs4848578	rs4848578	chr2:120965567	chr2:120207991	C	T	Platelet count	EFO_0004586	Astle W	27863252	European	2016	0.03498	0.00449	6.69e-15	+	173480	0	173480	2	IVNT	Astle-W_Blood-Cell-Traits_EUR_2016
rs4848578	rs4848578	chr2:120965567	chr2:120207991	C	T	Plateletcrit	EFO_0004586	Astle W	27863252	European	2016	0.024	0.004505	9.923e-08	+	173480	0	173480	2	IVNT	Astle-W_Blood-Cell-Traits_EUR_2016
rs6722557	rs6722557	chr2:145755449	chr2:144997882	C	G	Heel bone mineral density	EFO_0009270	Neale B	UKBB	European	2017	0.02021	0.003586	1.754e-08	+	194398	0	194398	1	IVNT	Neale-B_UKBB_EUR_2017
rs10172023	rs10172023	chr2:152476028	chr2:151619514	C	G	Impedance of arm left	-	Neale B	UKBB	European	2017	-0.01236	0.001814	9.479e-12	-	331292	0	331292	1	IVNT	Neale-B_UKBB_EUR_2017
rs10172023	rs10172023	chr2:152476028	chr2:151619514	C	G	Impedance of arm right	-	Neale B	UKBB	European	2017	-0.012	0.001807	3.142e-11	-	331279	0	331279	1	IVNT	Neale-B_UKBB_EUR_2017
rs10172023	rs10172023	chr2:152476028	chr2:151619514	C	G	Impedance of whole body	-	Neale B	UKBB	European	2017	-0.01001	0.001959	3.271e-07	-	331284	0	331284	1	IVNT	Neale-B_UKBB_EUR_2017
rs10172023	rs10172023	chr2:152476028	chr2:151619514	C	G	Vitamin and mineral supplements: none of the above	EFO_0004729	Neale B	UKBB	European	2017	-0.005461	0.00119	4.489e-06	-	335591	231424	104167	1	risk diff	Neale-B_UKBB_EUR_2017
rs72907878	rs72907878	chr2:157083697	chr2:156227185	A	G	Forced expiratory volume in 1-second	EFO_0004314	Neale B	UKBB	European	2017	-0.02225	0.00305	2.971e-13	-	307638	0	307638	1	IVNT	Neale-B_UKBB_EUR_2017
rs72907878	rs72907878	chr2:157083697	chr2:156227185	A	G	Forced expiratory volume in 1-second, best measure	EFO_0004314	Neale B	UKBB	European	2017	-0.02378	0.003349	1.242e-12	-	255492	0	255492	1	IVNT	Neale-B_UKBB_EUR_2017
rs72907878	rs72907878	chr2:157083697	chr2:156227185	A	G	Forced expiratory volume in 1-second, predicted percentage	EFO_0004314	Neale B	UKBB	European	2017	-0.02964	0.006238	2.023e-06	-	110423	0	110423	1	IVNT	Neale-B_UKBB_EUR_2017
rs72907878	rs72907878	chr2:157083697	chr2:156227185	A	G	Forced vital capacity	EFO_0004312	Neale B	UKBB	European	2017	-0.01512	0.002892	1.718e-07	-	307638	0	307638	1	IVNT	Neale-B_UKBB_EUR_2017
rs72907878	rs72907878	chr2:157083697	chr2:156227185	A	G	Forced vital capacity, best measure	EFO_0004312	Neale B	UKBB	European	2017	-0.01635	0.003171	2.538e-07	-	255492	0	255492	1	IVNT	Neale-B_UKBB_EUR_2017
rs72907878	rs72907878	chr2:157083697	chr2:156227185	A	G	Peak expiratory flow	EFO_0009718	Neale B	UKBB	European	2017	-0.01424	0.00317	7.074e-06	-	307638	0	307638	1	IVNT	Neale-B_UKBB_EUR_2017
rs72907878	rs72907878	chr2:157083697	chr2:156227185	A	G	Snoring	EFO_0008341	Neale B	UKBB	European	2017	-0.01206	0.001753	6.039e-12	-	314449	117812	196637	1	risk diff	Neale-B_UKBB_EUR_2017
rs72907878	rs72907878	chr2:157083697	chr2:156227185	A	G	Worry too long after embarrassment	-	Neale B	UKBB	European	2017	-0.008477	0.0018	2.49e-06	-	323766	154615	169151	1	risk diff	Neale-B_UKBB_EUR_2017
rs6433079	rs6433079	chr2:169496652	chr2:168640142	A	C	Forced expiratory volume in 1-second	EFO_0004314	Neale B	UKBB	European	2017	-0.01533	0.002441	3.394e-10	-	307638	0	307638	1	IVNT	Neale-B_UKBB_EUR_2017
rs6433079	rs6433079	chr2:169496652	chr2:168640142	A	C	Forced expiratory volume in 1-second, best measure	EFO_0004314	Neale B	UKBB	European	2017	-0.01552	0.002683	7.317e-09	-	255492	0	255492	1	IVNT	Neale-B_UKBB_EUR_2017
rs6433079	rs6433079	chr2:169496652	chr2:168640142	A	C	Forced expiratory volume in 1-second, predicted percentage	EFO_0004314	Neale B	UKBB	European	2017	-0.02334	0.004986	2.851e-06	-	110423	0	110423	1	IVNT	Neale-B_UKBB_EUR_2017
rs6433079	rs6433079	chr2:169496652	chr2:168640142	A	C	Peak expiratory flow	EFO_0009718	Neale B	UKBB	European	2017	-0.01383	0.002537	5.043e-08	-	307638	0	307638	1	IVNT	Neale-B_UKBB_EUR_2017
rs13030866	rs13030866	chr2:174037397	chr2:173172669	C	T	Age at first live birth	EFO_0009101	Neale B	UKBB	European	2017	0.02071	0.004135	5.521e-07	+	123846	0	123846	1	IVNT	Neale-B_UKBB_EUR_2017
rs13030866	rs13030866	chr2:174037397	chr2:173172669	C	T	Getting up in morning	EFO_0004870	Neale B	UKBB	European	2017	-0.009011	0.001961	4.307e-06	-	336501	0	336501	1	-	Neale-B_UKBB_EUR_2017
rs13030866	rs13030866	chr2:174037397	chr2:173172669	C	T	Qualifications: college or university degree	EFO_0004784	Neale B	UKBB	European	2017	0.006139	0.001197	2.895e-07	+	334070	106305	227765	1	risk diff	Neale-B_UKBB_EUR_2017
rs2084448	rs2084448	chr2:187530520	chr2:186665793	C	T	Sitting height	EFO_0004339	Neale B	UKBB	European	2017	0.01074	0.00206	1.856e-07	+	336172	0	336172	1	IVNT	Neale-B_UKBB_EUR_2017
rs2571445	rs2571445	chr2:218683154	chr2:217818431	G	A	High light scatter percentage of red cells	EFO_0004586	Astle W	27863252	European	2016	0.0314	0.003665	1.058e-17	+	173480	0	173480	2	IVNT	Astle-W_Blood-Cell-Traits_EUR_2016
rs2571445	rs2571445	chr2:218683154	chr2:217818431	G	A	High light scatter reticulocyte count	EFO_0004586	Astle W	27863252	European	2016	0.03205	0.003665	2.24e-18	+	173480	0	173480	2	IVNT	Astle-W_Blood-Cell-Traits_EUR_2016
rs2571445	rs2571445	chr2:218683154	chr2:217818431	G	A	Immature fraction of reticulocytes	EFO_0004586	Astle W	27863252	European	2016	0.04131	0.00363	5.268e-30	+	173480	0	173480	2	IVNT	Astle-W_Blood-Cell-Traits_EUR_2016
rs2571445	rs2571445	chr2:218683154	chr2:217818431	G	A	Lung function forced expiratory volume in 1 second FEV1	NCIT_C38084;NCIT_C112285	Repapi E	20010834	European	2009	NA	NA	1.11e-12	NA	20288	-	-	-	-	GRASP
rs2571445	rs2571445	chr2:218683154	chr2:217818431	G	A	Lung function forced expiratory volume in 1 second FEV1	NCIT_C38084;NCIT_C112285	Soler Artigas M	21946350	European	2011	NA	NA	9.83e-11	NA	48201	-	-	-	-	GRASP
rs2571445	rs2571445	chr2:218683154	chr2:217818431	G	A	Lung function forced expiratory volume in 1 second FEV1 in ever smokers	NCIT_C38084;NCIT_C112285	Repapi E	20010834	European	2009	NA	NA	1.12e-06	NA	20288	-	-	-	-	GRASP
rs2571445	rs2571445	chr2:218683154	chr2:217818431	G	A	Lung function forced expiratory volume in 1 second FEV1 in ever smokers	NCIT_C38084;NCIT_C112285	Hancock DB	23284291	European	2012	NA	NA	7.81e-09	NA	50047	-	-	-	-	GRASP
rs2571445	rs2571445	chr2:218683154	chr2:217818431	G	A	Lung function ratio of forced expiratory volume in 1 second FEV1 to forced vital capacity FVC FEV1FVC	NCIT_C38084;NCIT_C111359	Soler Artigas M	21946350	European	2011	NA	NA	4.46e-06	NA	48201	-	-	-	-	GRASP
rs2571445	rs2571445	chr2:218683154	chr2:217818431	G	A	Coronary artery disease	EFO_0000378;EFO_0001645	Howson JMM	28530674	European	2017	-0.038	0.0082	3.58e-06	-	194254	-	-	-	log OR	Howson-JMM_CHD_EUR_2017
rs2571445	rs2571445	chr2:218683154	chr2:217818431	G	A	Coronary artery disease	EFO_0000378;EFO_0001645	Howson JMM	28530674	Mixed	2017	-0.0476	0.0076	4.55e-10	-	220047	-	-	-	log OR	Howson-JMM_CHD_EUR_2017
rs2571445	rs2571445	chr2:218683154	chr2:217818431	G	A	Coronary artery disease	EFO_0000378	van der Harst P	29212778	Mixed	2018	-0.037	0.00526	2e-12	-	-	-	-	-	unit increase	NHGRI-EBI_GWAS_Catalog
rs2571445	rs2571445	chr2:218683154	chr2:217818431	G	A	Coronary artery disease	EFO_0000378	van der Harst P	29212778	Mixed	2018	-0.041	0.00575	1e-12	-	-	-	-	-	unit increase	NHGRI-EBI_GWAS_Catalog
rs2571445	rs2571445	chr2:218683154	chr2:217818431	G	A	High light scatter reticulocyte count	EFO_0007986	Astle W	27863252	European	2016	0.03205	0.00366	2e-18	+	-	-	-	-	unit increase	NHGRI-EBI_GWAS_Catalog
rs2571445	rs2571445	chr2:218683154	chr2:217818431	G	A	High light scatter reticulocyte percentage of red cells	EFO_0007986	Astle W	27863252	European	2016	0.0314	0.003662	1e-17	+	-	-	-	-	unit increase	NHGRI-EBI_GWAS_Catalog
rs2571445	rs2571445	chr2:218683154	chr2:217818431	G	A	Immature fraction of reticulocytes	EFO_0007986	Astle W	27863252	European	2016	0.04131	0.003628	5e-30	+	-	-	-	-	unit increase	NHGRI-EBI_GWAS_Catalog
rs2571445	rs2571445	chr2:218683154	chr2:217818431	G	A	Lung function FEV1	EFO_0004314	Wain LV	28166213	European	2017	0.043	0.00676	2e-10	+	-	-	-	-	unit increase	NHGRI-EBI_GWAS_Catalog
rs2571445	rs2571445	chr2:218683154	chr2:217818431	G	A	Lung function FEV1FVC	EFO_0004713	Wain LV	28166213	European	2017	0.037	0.006787	5e-08	+	-	-	-	-	unit increase	NHGRI-EBI_GWAS_Catalog
rs2571445	rs2571445	chr2:218683154	chr2:217818431	G	A	Lung function FVC	EFO_0004312	Wain LV	28166213	European	2017	0.033	0.006746	1e-06	+	-	-	-	-	unit increase	NHGRI-EBI_GWAS_Catalog
rs2571445	rs2571445	chr2:218683154	chr2:217818431	G	A	Pulmonary function	EFO_0003892;EFO_0004314	Repapi E	20010834	European	2009	0.07	0.009817	1e-12	+	-	-	-	-	% variance explained	NHGRI-EBI_GWAS_Catalog
rs2571445	rs2571445	chr2:218683154	chr2:217818431	G	A	Pulmonary function interaction	-	Hancock DB	23284291	European	2012	NA	NA	8e-09	NA	-	-	-	-	-	NHGRI-EBI_GWAS_Catalog
rs2571445	rs2571445	chr2:218683154	chr2:217818431	G	A	Diastolic blood pressure	EFO_0006336	Neale B	UKBB	European	2017	-0.01473	0.002515	4.671e-09	-	317756	0	317756	1	IVNT	Neale-B_UKBB_EUR_2017
rs2571445	rs2571445	chr2:218683154	chr2:217818431	G	A	Forced expiratory volume in 1-second	EFO_0004314	Neale B	UKBB	European	2017	0.01475	0.002125	3.944e-12	+	307638	0	307638	1	IVNT	Neale-B_UKBB_EUR_2017
rs2571445	rs2571445	chr2:218683154	chr2:217818431	G	A	Forced expiratory volume in 1-second, best measure	EFO_0004314	Neale B	UKBB	European	2017	0.01477	0.002336	2.606e-10	+	255492	0	255492	1	IVNT	Neale-B_UKBB_EUR_2017
rs2571445	rs2571445	chr2:218683154	chr2:217818431	G	A	Forced expiratory volume in 1-second, predicted percentage	EFO_0004314	Neale B	UKBB	European	2017	0.0284	0.004355	6.995e-11	+	110423	0	110423	1	IVNT	Neale-B_UKBB_EUR_2017
rs2571445	rs2571445	chr2:218683154	chr2:217818431	G	A	Forced vital capacity	EFO_0004312	Neale B	UKBB	European	2017	0.01055	0.002015	1.663e-07	+	307638	0	307638	1	IVNT	Neale-B_UKBB_EUR_2017
rs2571445	rs2571445	chr2:218683154	chr2:217818431	G	A	Forced vital capacity, best measure	EFO_0004312	Neale B	UKBB	European	2017	0.01031	0.002212	3.157e-06	+	255492	0	255492	1	IVNT	Neale-B_UKBB_EUR_2017
rs2571445	rs2571445	chr2:218683154	chr2:217818431	G	A	Pulse rate	EFO_0004326	Neale B	UKBB	European	2017	0.01168	0.002557	4.968e-06	+	317756	0	317756	1	IVNT	Neale-B_UKBB_EUR_2017
rs2571445	rs2571445	chr2:218683154	chr2:217818431	G	A	Systolic blood pressure	EFO_0006335	Neale B	UKBB	European	2017	-0.01342	0.002514	9.288e-08	-	317754	0	317754	1	IVNT	Neale-B_UKBB_EUR_2017
rs2571445	rs2571445	chr2:218683154	chr2:217818431	G	A	Respiratory function tests	EFO_0003892	Repapi E	20010834	European	2009	NA	NA	1e-12	NA	-	-	-	-	-	dbGaP
rs2571445	rs2571445	chr2:218683154	chr2:217818431	G	A	Coronary artery disease	EFO_0000378;EFO_0001645	van der Harst P	29212778	Mixed	2018	-0.037	0.0052	1.555e-12	-	547261	122733	424528	2	log OR	van-der-Harst-P_CAD_Mixed_2018
rs62201738	rs62201738	chr2:229502197	chr2:228637481	A	C	Forced expiratory volume in 1-second	EFO_0004314	Neale B	UKBB	European	2017	-0.01809	0.003843	2.52e-06	-	307638	0	307638	1	IVNT	Neale-B_UKBB_EUR_2017
rs62201738	rs62201738	chr2:229502197	chr2:228637481	A	C	Peak expiratory flow	EFO_0009718	Neale B	UKBB	European	2017	-0.01822	0.003994	5.102e-06	-	307638	0	307638	1	IVNT	Neale-B_UKBB_EUR_2017
rs1050785	rs1050785	chr2:238232752	chr2:237324109	C	A	Forced expiratory volume in 1-second	EFO_0004314	Neale B	UKBB	European	2017	0.009604	0.002167	9.316e-06	+	307638	0	307638	1	IVNT	Neale-B_UKBB_EUR_2017
rs1050785	rs1050785	chr2:238232752	chr2:237324109	C	A	Heel bone mineral density	EFO_0009270	Neale B	UKBB	European	2017	0.01539	0.00324	2.028e-06	+	194398	0	194398	1	IVNT	Neale-B_UKBB_EUR_2017
rs1050785	rs1050785	chr2:238232752	chr2:237324109	C	A	Impedance of arm left	-	Neale B	UKBB	European	2017	0.008503	0.001787	1.947e-06	+	331292	0	331292	1	IVNT	Neale-B_UKBB_EUR_2017
rs1050785	rs1050785	chr2:238232752	chr2:237324109	C	A	Impedance of arm right	-	Neale B	UKBB	European	2017	0.007937	0.001779	8.163e-06	+	331279	0	331279	1	IVNT	Neale-B_UKBB_EUR_2017
rs1050785	rs1050785	chr2:238232752	chr2:237324109	C	A	Impedance of whole body	-	Neale B	UKBB	European	2017	0.009382	0.001929	1.156e-06	+	331284	0	331284	1	IVNT	Neale-B_UKBB_EUR_2017
rs4308141	rs4308141	chr2:239881309	chr2:238959613	C	G	Forced expiratory volume in 1-second	EFO_0004314	Neale B	UKBB	European	2017	-0.01664	0.002614	1.972e-10	-	307638	0	307638	1	IVNT	Neale-B_UKBB_EUR_2017
rs4308141	rs4308141	chr2:239881309	chr2:238959613	C	G	Forced expiratory volume in 1-second, best measure	EFO_0004314	Neale B	UKBB	European	2017	-0.01749	0.002875	1.191e-09	-	255492	0	255492	1	IVNT	Neale-B_UKBB_EUR_2017
rs4308141	rs4308141	chr2:239881309	chr2:238959613	C	G	Forced expiratory volume in 1-second, predicted percentage	EFO_0004314	Neale B	UKBB	European	2017	-0.02817	0.005349	1.391e-07	-	110423	0	110423	1	IVNT	Neale-B_UKBB_EUR_2017
rs3732986	rs3732986	chr3:8586502	chr3:8544816	G	A	Forced vital capacity	EFO_0004312	Neale B	UKBB	European	2017	0.01164	0.001983	4.361e-09	+	307638	0	307638	1	IVNT	Neale-B_UKBB_EUR_2017
rs3732986	rs3732986	chr3:8586502	chr3:8544816	G	A	Forced vital capacity, best measure	EFO_0004312	Neale B	UKBB	European	2017	0.01164	0.002178	9.104e-08	+	255492	0	255492	1	IVNT	Neale-B_UKBB_EUR_2017
rs3732986	rs3732986	chr3:8586502	chr3:8544816	G	A	Height	EFO_0004339	Neale B	UKBB	European	2017	0.008315	0.001736	1.673e-06	+	336474	0	336474	1	IVNT	Neale-B_UKBB_EUR_2017
rs1561073	rs1561073	chr3:11642114	chr3:11600640	A	T	Body mass index	EFO_0004340	Akiyama M	28892062	East Asian	2017	-0.01693	0.003662	3.796e-06	-	173430	0	173430	3	IVNT	Akiyama-M_BMI_EAS_2017
rs1561073	rs1561073	chr3:11642114	chr3:11600640	A	T	Arm fat-free mass left	-	Neale B	UKBB	European	2017	-0.007985	0.001761	5.799e-06	-	331159	0	331159	1	IVNT	Neale-B_UKBB_EUR_2017
rs1561073	rs1561073	chr3:11642114	chr3:11600640	A	T	Arm predicted mass left	-	Neale B	UKBB	European	2017	-0.008519	0.001755	1.206e-06	-	331146	0	331146	1	IVNT	Neale-B_UKBB_EUR_2017
rs1561073	rs1561073	chr3:11642114	chr3:11600640	A	T	Basal metabolic rate	EFO_0007777	Neale B	UKBB	European	2017	-0.008578	0.001837	3.016e-06	-	331307	0	331307	1	IVNT	Neale-B_UKBB_EUR_2017
rs1561073	rs1561073	chr3:11642114	chr3:11600640	A	T	Body mass index	EFO_0004340	Neale B	UKBB	European	2017	-0.01237	0.002741	6.401e-06	-	336107	0	336107	1	IVNT	Neale-B_UKBB_EUR_2017
rs1561073	rs1561073	chr3:11642114	chr3:11600640	A	T	Impedance of arm left	-	Neale B	UKBB	European	2017	0.01017	0.001956	2.007e-07	+	331292	0	331292	1	IVNT	Neale-B_UKBB_EUR_2017
rs1561073	rs1561073	chr3:11642114	chr3:11600640	A	T	Impedance of arm right	-	Neale B	UKBB	European	2017	0.008943	0.001948	4.427e-06	+	331279	0	331279	1	IVNT	Neale-B_UKBB_EUR_2017
rs1561073	rs1561073	chr3:11642114	chr3:11600640	A	T	Impedance of leg left	-	Neale B	UKBB	European	2017	0.0175	0.002526	4.31e-12	+	331296	0	331296	1	IVNT	Neale-B_UKBB_EUR_2017
rs1561073	rs1561073	chr3:11642114	chr3:11600640	A	T	Impedance of leg right	-	Neale B	UKBB	European	2017	0.01703	0.002506	1.08e-11	+	331301	0	331301	1	IVNT	Neale-B_UKBB_EUR_2017
rs1561073	rs1561073	chr3:11642114	chr3:11600640	A	T	Impedance of whole body	-	Neale B	UKBB	European	2017	0.01387	0.002112	5.137e-11	+	331284	0	331284	1	IVNT	Neale-B_UKBB_EUR_2017
rs1561073	rs1561073	chr3:11642114	chr3:11600640	A	T	Leg fat-free mass left	-	Neale B	UKBB	European	2017	-0.009198	0.001824	4.6e-07	-	331258	0	331258	1	IVNT	Neale-B_UKBB_EUR_2017
rs1561073	rs1561073	chr3:11642114	chr3:11600640	A	T	Leg fat-free mass right	-	Neale B	UKBB	European	2017	-0.009169	0.001823	4.955e-07	-	331285	0	331285	1	IVNT	Neale-B_UKBB_EUR_2017
rs1561073	rs1561073	chr3:11642114	chr3:11600640	A	T	Leg predicted mass left	-	Neale B	UKBB	European	2017	-0.009129	0.001812	4.693e-07	-	331253	0	331253	1	IVNT	Neale-B_UKBB_EUR_2017
rs1561073	rs1561073	chr3:11642114	chr3:11600640	A	T	Leg predicted mass right	-	Neale B	UKBB	European	2017	-0.009104	0.001812	5.029e-07	-	331285	0	331285	1	IVNT	Neale-B_UKBB_EUR_2017
rs1561073	rs1561073	chr3:11642114	chr3:11600640	A	T	Trunk fat-free mass	-	Neale B	UKBB	European	2017	-0.007915	0.001745	5.746e-06	-	331030	0	331030	1	IVNT	Neale-B_UKBB_EUR_2017
rs1561073	rs1561073	chr3:11642114	chr3:11600640	A	T	Trunk predicted mass	-	Neale B	UKBB	European	2017	-0.007836	0.001739	6.626e-06	-	330995	0	330995	1	IVNT	Neale-B_UKBB_EUR_2017
rs1561073	rs1561073	chr3:11642114	chr3:11600640	A	T	Whole body fat-free mass	-	Neale B	UKBB	European	2017	-0.008453	0.001752	1.4e-06	-	331291	0	331291	1	IVNT	Neale-B_UKBB_EUR_2017
rs1561073	rs1561073	chr3:11642114	chr3:11600640	A	T	Whole body water mass	-	Neale B	UKBB	European	2017	-0.008669	0.001754	7.773e-07	-	331315	0	331315	1	IVNT	Neale-B_UKBB_EUR_2017
rs9874847	rs9874847	chr3:13919309	chr3:13877812	C	T	Height	EFO_0004339	Neale B	UKBB	European	2017	-0.01212	0.002508	1.344e-06	-	336474	0	336474	1	IVNT	Neale-B_UKBB_EUR_2017
rs1529672	rs1529672	chr3:25520582	chr3:25479091	A	C	Lung function ratio of forced expiratory volume in 1 second FEV1 to forced vital capacity FVC FEV1FVC	NCIT_C38084;NCIT_C111359	Hancock DB	20010835	European	2009	NA	NA	1.42e-06	NA	20890	-	-	-	-	GRASP
rs1529672	rs1529672	chr3:25520582	chr3:25479091	A	C	Lung function ratio of forced expiratory volume in 1 second FEV1 to forced vital capacity FVC FEV1FVC	NCIT_C38084;NCIT_C111359	Soler Artigas M	21946350	European	2011	NA	NA	3.97e-14	NA	48201	-	-	-	-	GRASP
rs1529672	rs1529672	chr3:25520582	chr3:25479091	A	C	Lung function ratio of forced expiratory volume in 1 second FEV1 to forced vital capacity FVC FEV1FVC in ever smokers	NCIT_C38084;NCIT_C111359	Soler Artigas M	21946350	European	2011	NA	NA	1.64e-08	NA	48201	-	-	-	-	GRASP
rs1529672	rs1529672	chr3:25520582	chr3:25479091	A	C	Lung function ratio of forced expiratory volume in 1 second FEV1 to forced vital capacity FVC FEV1FVC smoking pack years	NCIT_C38084;NCIT_C111359	Hancock DB	23284291	European	2012	NA	NA	6.94e-11	NA	50047	-	-	-	-	GRASP
rs1529672	rs1529672	chr3:25520582	chr3:25479091	A	C	Chronic obstructive pulmonary disease	EFO_0000341	Hobbs BD	28166215	Mixed	2017	-0.1044	0.0186	2e-08	-	-	-	-	-	log OR	NHGRI-EBI_GWAS_Catalog
rs1529672	rs1529672	chr3:25520582	chr3:25479091	A	C	Pulmonary function	EFO_0003892;EFO_0004713	Soler Artigas M	21946350	European	2011	-0.048	0.006348	4e-14	-	-	-	-	-	unit decrease	NHGRI-EBI_GWAS_Catalog
rs1529672	rs1529672	chr3:25520582	chr3:25479091	A	C	Pulmonary function interaction	-	Hancock DB	23284291	European	2012	NA	NA	7e-11	NA	-	-	-	-	-	NHGRI-EBI_GWAS_Catalog
rs1529672	rs1529672	chr3:25520582	chr3:25479091	A	C	Heel bone mineral density	EFO_0009270	Neale B	UKBB	European	2017	-0.02201	0.004131	9.945e-08	-	194398	0	194398	1	IVNT	Neale-B_UKBB_EUR_2017
rs1529672	rs1529672	chr3:25520582	chr3:25479091	A	C	Heel bone mineral density left	EFO_0009270	Neale B	UKBB	European	2017	-0.02479	0.005532	7.431e-06	-	106254	0	106254	1	IVNT	Neale-B_UKBB_EUR_2017
rs1529672	rs1529672	chr3:25520582	chr3:25479091	A	C	Heel bone mineral density right	EFO_0009270	Neale B	UKBB	European	2017	-0.02495	0.005498	5.668e-06	-	106251	0	106251	1	IVNT	Neale-B_UKBB_EUR_2017
rs1529672	rs1529672	chr3:25520582	chr3:25479091	A	C	Respiratory function tests	EFO_0003892	Soler Artigas M	21946350	European	2011	NA	NA	4e-14	NA	-	-	-	-	-	dbGaP
rs17666332	rs17666332	chr3:29469675	chr3:29428184	G	T	Forced expiratory volume in 1-second	EFO_0004314	Neale B	UKBB	European	2017	-0.01117	0.002332	1.688e-06	-	307638	0	307638	1	IVNT	Neale-B_UKBB_EUR_2017
rs17666332	rs17666332	chr3:29469675	chr3:29428184	G	T	Forced expiratory volume in 1-second, best measure	EFO_0004314	Neale B	UKBB	European	2017	-0.01422	0.002564	2.922e-08	-	255492	0	255492	1	IVNT	Neale-B_UKBB_EUR_2017
rs17666332	rs17666332	chr3:29469675	chr3:29428184	G	T	Sitting height	EFO_0004339	Neale B	UKBB	European	2017	-0.009601	0.002105	5.092e-06	-	336172	0	336172	1	IVNT	Neale-B_UKBB_EUR_2017
rs6809164	rs6809164	chr3:53712910	chr3:53678883	G	T	Forced expiratory volume in 1-second, predicted percentage	EFO_0004314	Neale B	UKBB	European	2017	-0.02116	0.004781	9.559e-06	-	110423	0	110423	1	IVNT	Neale-B_UKBB_EUR_2017
rs6809164	rs6809164	chr3:53712910	chr3:53678883	G	T	Self-reported hypertension	EFO_0000537	Neale B	UKBB	European	2017	0.006036	0.0012	4.901e-07	+	337159	87690	249469	1	risk diff	Neale-B_UKBB_EUR_2017
rs6809164	rs6809164	chr3:53712910	chr3:53678883	G	T	Treatment with blood pressure medication	EFO_0007056	Neale B	UKBB	European	2017	0.006749	0.001425	2.187e-06	+	180203	31488	148715	1	risk diff	Neale-B_UKBB_EUR_2017
rs6809164	rs6809164	chr3:53712910	chr3:53678883	G	T	Vascular or heart problems diagnosed by doctor: high blood pressure	EFO_0004325	Neale B	UKBB	European	2017	0.005979	0.001216	8.868e-07	+	336683	91033	245650	1	risk diff	Neale-B_UKBB_EUR_2017
rs12715478	rs12715478	chr3:55152319	chr3:55118292	A	G	Forced expiratory volume in 1-second, predicted percentage	EFO_0004314	Neale B	UKBB	European	2017	0.02137	0.004341	8.533e-07	+	110423	0	110423	1	IVNT	Neale-B_UKBB_EUR_2017
rs9850438	rs9850438	chr3:56130392	chr3:56096364	C	T	Mean platelet volume	EFO_0004586	Astle W	27863252	European	2016	0.02727	0.004775	1.12e-08	+	173480	0	173480	2	IVNT	Astle-W_Blood-Cell-Traits_EUR_2016
rs9850438	rs9850438	chr3:56130392	chr3:56096364	C	T	Height	EFO_0004339	Neale B	UKBB	European	2017	0.0107	0.002272	2.508e-06	+	336474	0	336474	1	IVNT	Neale-B_UKBB_EUR_2017
rs9850438	rs9850438	chr3:56130392	chr3:56096364	C	T	Mucinous ovarian cancer	-	Phelan M	28346442	European	2017	0.1878	0.03818	1.237e-06	+	42090	1149	40941	63	log OR	Phelan-M_Mucinous-Ovarian-Cancer_EUR_2017
rs7634731	rs7634731	chr3:57932958	chr3:57947231	A	G	Forced expiratory volume in 1-second	EFO_0004314	Neale B	UKBB	European	2017	-0.01581	0.002365	2.344e-11	-	307638	0	307638	1	IVNT	Neale-B_UKBB_EUR_2017
rs7634731	rs7634731	chr3:57932958	chr3:57947231	A	G	Forced expiratory volume in 1-second, best measure	EFO_0004314	Neale B	UKBB	European	2017	-0.01357	0.0026	1.805e-07	-	255492	0	255492	1	IVNT	Neale-B_UKBB_EUR_2017
rs7634731	rs7634731	chr3:57932958	chr3:57947231	A	G	Forced expiratory volume in 1-second, predicted percentage	EFO_0004314	Neale B	UKBB	European	2017	-0.02641	0.004832	4.63e-08	-	110423	0	110423	1	IVNT	Neale-B_UKBB_EUR_2017
rs2687199	rs2687199	chr3:70924971	chr3:70875820	A	G	Arm fat percentage left	-	Neale B	UKBB	European	2017	-0.009431	0.001974	1.78e-06	-	331198	0	331198	1	IVNT	Neale-B_UKBB_EUR_2017
rs2687199	rs2687199	chr3:70924971	chr3:70875820	A	G	Arm fat percentage right	-	Neale B	UKBB	European	2017	-0.009757	0.001983	8.687e-07	-	331249	0	331249	1	IVNT	Neale-B_UKBB_EUR_2017
rs2687199	rs2687199	chr3:70924971	chr3:70875820	A	G	Body fat percentage	EFO_0007800	Neale B	UKBB	European	2017	-0.01019	0.002	3.508e-07	-	331117	0	331117	1	IVNT	Neale-B_UKBB_EUR_2017
rs2687199	rs2687199	chr3:70924971	chr3:70875820	A	G	Impedance of arm right	-	Neale B	UKBB	European	2017	-0.009039	0.001834	8.307e-07	-	331279	0	331279	1	IVNT	Neale-B_UKBB_EUR_2017
rs2687199	rs2687199	chr3:70924971	chr3:70875820	A	G	Trunk fat mass	EFO_0005409	Neale B	UKBB	European	2017	-0.01409	0.002626	8.124e-08	-	331093	0	331093	1	IVNT	Neale-B_UKBB_EUR_2017
rs2687199	rs2687199	chr3:70924971	chr3:70875820	A	G	Trunk fat percentage	-	Neale B	UKBB	European	2017	-0.01377	0.002397	9.285e-09	-	331113	0	331113	1	IVNT	Neale-B_UKBB_EUR_2017
rs2687199	rs2687199	chr3:70924971	chr3:70875820	A	G	Whole body fat mass	-	Neale B	UKBB	European	2017	-0.01163	0.002545	4.885e-06	-	330762	0	330762	1	IVNT	Neale-B_UKBB_EUR_2017
rs13069228	rs13069228	chr3:73572544	chr3:73523393	C	T	Forced expiratory volume in 1-second, predicted percentage	EFO_0004314	Neale B	UKBB	European	2017	-0.02053	0.004434	3.645e-06	-	110423	0	110423	1	IVNT	Neale-B_UKBB_EUR_2017
rs146612591	rs146612591	chr3:98845870	chr3:99127026	C	G	Treatment with protelos 2g sachets	EFO_0007056	Neale B	UKBB	European	2017	-0.0006202	0.0001349	4.286e-06	-	337159	89	337070	1	risk diff	Neale-B_UKBB_EUR_2017
rs2999089	rs2999089	chr3:127935159	chr3:128216316	G	C	Red cell distribution width	EFO_0004586	Astle W	27863252	European	2016	-0.02469	0.005465	6.223e-06	-	173480	0	173480	2	IVNT	Astle-W_Blood-Cell-Traits_EUR_2016
rs2999089	rs2999089	chr3:127935159	chr3:128216316	G	C	Post bronchodilator FEV1	EFO_0004314;GO_0097366	Lutz SM	26634245	Mixed	2015	NA	NA	2e-07	NA	-	-	-	-	-	NHGRI-EBI_GWAS_Catalog
rs2999089	rs2999089	chr3:127935159	chr3:128216316	G	C	Post bronchodilator FEV1FVC ratio	GO_0097366;EFO_0004713	Lutz SM	26634245	Mixed	2015	-0.013	0.002634	8e-07	-	-	-	-	-	unit increase	NHGRI-EBI_GWAS_Catalog
rs2999089	rs2999089	chr3:127935159	chr3:128216316	G	C	Asthma	EFO_0000270	Neale B	UKBB	European	2017	0.006008	0.001197	5.251e-07	+	336782	38791	297991	1	risk diff	Neale-B_UKBB_EUR_2017
rs2999089	rs2999089	chr3:127935159	chr3:128216316	G	C	Forced expiratory volume in 1-second	EFO_0004314	Neale B	UKBB	European	2017	-0.01461	0.003199	4.966e-06	-	307638	0	307638	1	IVNT	Neale-B_UKBB_EUR_2017
rs2999089	rs2999089	chr3:127935159	chr3:128216316	G	C	Forced expiratory volume in 1-second, best measure	EFO_0004314	Neale B	UKBB	European	2017	-0.01667	0.003518	2.15e-06	-	255492	0	255492	1	IVNT	Neale-B_UKBB_EUR_2017
rs2999089	rs2999089	chr3:127935159	chr3:128216316	G	C	Self-reported asthma	EFO_0000270	Neale B	UKBB	European	2017	0.006285	0.0012	1.62e-07	+	337159	39049	298110	1	risk diff	Neale-B_UKBB_EUR_2017
rs2999089	rs2999089	chr3:127935159	chr3:128216316	G	C	Self-reported hypertension	EFO_0000537	Neale B	UKBB	European	2017	0.007514	0.00164	4.62e-06	+	337159	87690	249469	1	risk diff	Neale-B_UKBB_EUR_2017
rs2999089	rs2999089	chr3:127935159	chr3:128216316	G	C	Vascular or heart problems diagnosed by doctor: high blood pressure	EFO_0004325	Neale B	UKBB	European	2017	0.008228	0.001663	7.462e-07	+	336683	91033	245650	1	risk diff	Neale-B_UKBB_EUR_2017
rs2999089	rs2999089	chr3:127935159	chr3:128216316	G	C	Vascular or heart problems diagnosed by doctor: none of the above	-	Neale B	UKBB	European	2017	-0.007592	0.001707	8.737e-06	-	336683	236530	100153	1	risk diff	Neale-B_UKBB_EUR_2017
rs879394	rs879394	chr3:168709843	chr3:168992055	G	T	Forced expiratory volume in 1-second	EFO_0004314	Neale B	UKBB	European	2017	0.01864	0.002461	3.625e-14	+	307638	0	307638	1	IVNT	Neale-B_UKBB_EUR_2017
rs879394	rs879394	chr3:168709843	chr3:168992055	G	T	Forced expiratory volume in 1-second, best measure	EFO_0004314	Neale B	UKBB	European	2017	0.02081	0.002704	1.401e-14	+	255492	0	255492	1	IVNT	Neale-B_UKBB_EUR_2017
rs879394	rs879394	chr3:168709843	chr3:168992055	G	T	Forced expiratory volume in 1-second, predicted percentage	EFO_0004314	Neale B	UKBB	European	2017	0.03274	0.00503	7.593e-11	+	110423	0	110423	1	IVNT	Neale-B_UKBB_EUR_2017
rs879394	rs879394	chr3:168709843	chr3:168992055	G	T	Forced vital capacity	EFO_0004312	Neale B	UKBB	European	2017	0.01054	0.002333	6.228e-06	+	307638	0	307638	1	IVNT	Neale-B_UKBB_EUR_2017
rs879394	rs879394	chr3:168709843	chr3:168992055	G	T	Forced vital capacity, best measure	EFO_0004312	Neale B	UKBB	European	2017	0.01317	0.002561	2.671e-07	+	255492	0	255492	1	IVNT	Neale-B_UKBB_EUR_2017
rs879394	rs879394	chr3:168709843	chr3:168992055	G	T	Peak expiratory flow	EFO_0009718	Neale B	UKBB	European	2017	0.01589	0.002557	5.207e-10	+	307638	0	307638	1	IVNT	Neale-B_UKBB_EUR_2017
rs11709963	rs11709963	chr3:169265705	chr3:169547917	C	T	Forced expiratory volume in 1-second	EFO_0004314	Neale B	UKBB	European	2017	-0.02221	0.00282	3.405e-15	-	307638	0	307638	1	IVNT	Neale-B_UKBB_EUR_2017
rs11709963	rs11709963	chr3:169265705	chr3:169547917	C	T	Forced expiratory volume in 1-second, best measure	EFO_0004314	Neale B	UKBB	European	2017	-0.02235	0.003097	5.296e-13	-	255492	0	255492	1	IVNT	Neale-B_UKBB_EUR_2017
rs11709963	rs11709963	chr3:169265705	chr3:169547917	C	T	Forced expiratory volume in 1-second, predicted percentage	EFO_0004314	Neale B	UKBB	European	2017	-0.02887	0.005744	5.026e-07	-	110423	0	110423	1	IVNT	Neale-B_UKBB_EUR_2017
rs11709963	rs11709963	chr3:169265705	chr3:169547917	C	T	Forced vital capacity	EFO_0004312	Neale B	UKBB	European	2017	-0.01944	0.002674	3.591e-13	-	307638	0	307638	1	IVNT	Neale-B_UKBB_EUR_2017
rs11709963	rs11709963	chr3:169265705	chr3:169547917	C	T	Forced vital capacity, best measure	EFO_0004312	Neale B	UKBB	European	2017	-0.01939	0.002933	3.797e-11	-	255492	0	255492	1	IVNT	Neale-B_UKBB_EUR_2017
rs12635856	rs12635856	chr3:183337543	chr3:183619755	C	T	Arm fat mass left	-	Neale B	UKBB	European	2017	0.01548	0.003173	1.065e-06	+	331164	0	331164	1	IVNT	Neale-B_UKBB_EUR_2017
rs12635856	rs12635856	chr3:183337543	chr3:183619755	C	T	Arm fat mass right	-	Neale B	UKBB	European	2017	0.01564	0.003172	8.253e-07	+	331226	0	331226	1	IVNT	Neale-B_UKBB_EUR_2017
rs12635856	rs12635856	chr3:183337543	chr3:183619755	C	T	Arm fat percentage left	-	Neale B	UKBB	European	2017	0.01243	0.00245	3.938e-07	+	331198	0	331198	1	IVNT	Neale-B_UKBB_EUR_2017
rs12635856	rs12635856	chr3:183337543	chr3:183619755	C	T	Arm fat percentage right	-	Neale B	UKBB	European	2017	0.01245	0.002462	4.29e-07	+	331249	0	331249	1	IVNT	Neale-B_UKBB_EUR_2017
rs12635856	rs12635856	chr3:183337543	chr3:183619755	C	T	Body fat percentage	EFO_0007800	Neale B	UKBB	European	2017	0.01136	0.002482	4.727e-06	+	331117	0	331117	1	IVNT	Neale-B_UKBB_EUR_2017
rs12635856	rs12635856	chr3:183337543	chr3:183619755	C	T	Hip circumference	EFO_0005093	Neale B	UKBB	European	2017	0.01817	0.003206	1.46e-08	+	336601	0	336601	1	IVNT	Neale-B_UKBB_EUR_2017
rs12635856	rs12635856	chr3:183337543	chr3:183619755	C	T	Leg fat-free mass left	-	Neale B	UKBB	European	2017	0.009718	0.002132	5.141e-06	+	331258	0	331258	1	IVNT	Neale-B_UKBB_EUR_2017
rs12635856	rs12635856	chr3:183337543	chr3:183619755	C	T	Leg predicted mass left	-	Neale B	UKBB	European	2017	0.009711	0.002117	4.502e-06	+	331253	0	331253	1	IVNT	Neale-B_UKBB_EUR_2017
rs12635856	rs12635856	chr3:183337543	chr3:183619755	C	T	Trunk fat mass	EFO_0005409	Neale B	UKBB	European	2017	0.01671	0.003259	2.933e-07	+	331093	0	331093	1	IVNT	Neale-B_UKBB_EUR_2017
rs12635856	rs12635856	chr3:183337543	chr3:183619755	C	T	Trunk fat percentage	-	Neale B	UKBB	European	2017	0.01428	0.002975	1.586e-06	+	331113	0	331113	1	IVNT	Neale-B_UKBB_EUR_2017
rs12635856	rs12635856	chr3:183337543	chr3:183619755	C	T	Weight	EFO_0004338	Neale B	UKBB	European	2017	0.01381	0.002829	1.054e-06	+	336227	0	336227	1	IVNT	Neale-B_UKBB_EUR_2017
rs12635856	rs12635856	chr3:183337543	chr3:183619755	C	T	Whole body fat mass	-	Neale B	UKBB	European	2017	0.0158	0.003159	5.662e-07	+	330762	0	330762	1	IVNT	Neale-B_UKBB_EUR_2017
rs73182224	rs73182224	chr3:186083483	chr3:186365694	A	G	Forced expiratory volume in 1-second	EFO_0004314	Neale B	UKBB	European	2017	-0.0119	0.002529	2.555e-06	-	307638	0	307638	1	IVNT	Neale-B_UKBB_EUR_2017
rs73182224	rs73182224	chr3:186083483	chr3:186365694	A	G	Forced expiratory volume in 1-second, best measure	EFO_0004314	Neale B	UKBB	European	2017	-0.0139	0.002779	5.646e-07	-	255492	0	255492	1	IVNT	Neale-B_UKBB_EUR_2017
rs62289340	rs62289340	chr4:7879027	chr4:7877300	C	T	Arm fat percentage left	-	Neale B	UKBB	European	2017	0.009201	0.001855	7.01e-07	+	331198	0	331198	1	IVNT	Neale-B_UKBB_EUR_2017
rs62289340	rs62289340	chr4:7879027	chr4:7877300	C	T	Arm fat percentage right	-	Neale B	UKBB	European	2017	0.008925	0.001863	1.669e-06	+	331249	0	331249	1	IVNT	Neale-B_UKBB_EUR_2017
rs62289340	rs62289340	chr4:7879027	chr4:7877300	C	T	Eye problems or disorders: glaucoma	EFO_0000516	Neale B	UKBB	European	2017	0.005481	0.0008857	6.097e-10	+	108817	4758	104059	1	risk diff	Neale-B_UKBB_EUR_2017
rs62289340	rs62289340	chr4:7879027	chr4:7877300	C	T	Hand grip strength left	EFO_0006941	Neale B	UKBB	European	2017	-0.008032	0.001767	5.479e-06	-	335821	0	335821	1	IVNT	Neale-B_UKBB_EUR_2017
rs62289340	rs62289340	chr4:7879027	chr4:7877300	C	T	Height	EFO_0004339	Neale B	UKBB	European	2017	-0.01274	0.001741	2.489e-13	-	336474	0	336474	1	IVNT	Neale-B_UKBB_EUR_2017
rs62289340	rs62289340	chr4:7879027	chr4:7877300	C	T	Self-reported glaucoma	EFO_0000516	Neale B	UKBB	European	2017	0.001379	0.0002504	3.639e-08	+	337159	3536	333623	1	risk diff	Neale-B_UKBB_EUR_2017
rs62289340	rs62289340	chr4:7879027	chr4:7877300	C	T	Sitting height	EFO_0004339	Neale B	UKBB	European	2017	-0.01135	0.001894	2.093e-09	-	336172	0	336172	1	IVNT	Neale-B_UKBB_EUR_2017
rs62289340	rs62289340	chr4:7879027	chr4:7877300	C	T	Treatment with xalatan 0.005% eye drops	EFO_0007056	Neale B	UKBB	European	2017	0.0005847	0.0001309	7.891e-06	+	337159	958	336201	1	risk diff	Neale-B_UKBB_EUR_2017
rs1566834	rs1566834	chr4:13173258	chr4:13171634	C	T	Height	EFO_0004339	GIANT	25282103	European	2014	0.019	0.0032	4.8e-09	+	249980	0	249980	79	Z-score	GIANT_Height_EUR_2014
rs1566834	rs1566834	chr4:13173258	chr4:13171634	C	T	Comparative height size at age 10	-	Neale B	UKBB	European	2017	0.009393	0.001752	8.279e-08	+	332021	0	332021	1	-	Neale-B_UKBB_EUR_2017
rs1566834	rs1566834	chr4:13173258	chr4:13171634	C	T	Forced expiratory volume in 1-second, predicted	EFO_0004314	Neale B	UKBB	European	2017	0.01487	0.002875	2.319e-07	+	110423	0	110423	1	IVNT	Neale-B_UKBB_EUR_2017
rs1566834	rs1566834	chr4:13173258	chr4:13171634	C	T	Forced vital capacity	EFO_0004312	Neale B	UKBB	European	2017	0.01092	0.002084	1.625e-07	+	307638	0	307638	1	IVNT	Neale-B_UKBB_EUR_2017
rs1566834	rs1566834	chr4:13173258	chr4:13171634	C	T	Forced vital capacity, best measure	EFO_0004312	Neale B	UKBB	European	2017	0.01373	0.002285	1.897e-09	+	255492	0	255492	1	IVNT	Neale-B_UKBB_EUR_2017
rs1566834	rs1566834	chr4:13173258	chr4:13171634	C	T	Height	EFO_0004339	Neale B	UKBB	European	2017	0.01662	0.001823	7.653e-20	+	336474	0	336474	1	IVNT	Neale-B_UKBB_EUR_2017
rs1566834	rs1566834	chr4:13173258	chr4:13171634	C	T	Sitting height	EFO_0004339	Neale B	UKBB	European	2017	0.01129	0.001983	1.256e-08	+	336172	0	336172	1	IVNT	Neale-B_UKBB_EUR_2017
rs2324154	rs2324154	chr4:24027226	chr4:24025603	C	A	Impedance of leg left	-	Neale B	UKBB	European	2017	0.01309	0.002218	3.527e-09	+	331296	0	331296	1	IVNT	Neale-B_UKBB_EUR_2017
rs2324154	rs2324154	chr4:24027226	chr4:24025603	C	A	Impedance of leg right	-	Neale B	UKBB	European	2017	0.01174	0.002201	9.622e-08	+	331301	0	331301	1	IVNT	Neale-B_UKBB_EUR_2017
rs2324154	rs2324154	chr4:24027226	chr4:24025603	C	A	Impedance of whole body	-	Neale B	UKBB	European	2017	0.009246	0.001855	6.185e-07	+	331284	0	331284	1	IVNT	Neale-B_UKBB_EUR_2017
rs988799	rs988799	chr4:106126413	chr4:105205256	G	C	Lymphocyte count	EFO_0004586	Astle W	27863252	European	2016	0.02533	0.004437	1.127e-08	+	173480	0	173480	2	IVNT	Astle-W_Blood-Cell-Traits_EUR_2016
rs988799	rs988799	chr4:106126413	chr4:105205256	G	C	Lymphocyte percentage of white cells	EFO_0004586	Astle W	27863252	European	2016	0.02983	0.004389	1.077e-11	+	173480	0	173480	2	IVNT	Astle-W_Blood-Cell-Traits_EUR_2016
rs988799	rs988799	chr4:106126413	chr4:105205256	G	C	Neutrophil percentage of white cells	EFO_0004586	Astle W	27863252	European	2016	-0.02676	0.004397	1.156e-09	-	173480	0	173480	2	IVNT	Astle-W_Blood-Cell-Traits_EUR_2016
rs988799	rs988799	chr4:106126413	chr4:105205256	G	C	Birth weight	EFO_0004344	Neale B	UKBB	European	2017	0.02279	0.003919	6.07e-09	+	193063	0	193063	1	IVNT	Neale-B_UKBB_EUR_2017
rs988799	rs988799	chr4:106126413	chr4:105205256	G	C	Birth weight of first child	EFO_0004344	Neale B	UKBB	European	2017	0.03792	0.005497	5.28e-12	+	145558	0	145558	1	-	Neale-B_UKBB_EUR_2017
rs988799	rs988799	chr4:106126413	chr4:105205256	G	C	Fluid intelligence score	-	Neale B	UKBB	European	2017	0.05258	0.0111	2.187e-06	+	108818	0	108818	1	-	Neale-B_UKBB_EUR_2017
rs988799	rs988799	chr4:106126413	chr4:105205256	G	C	Forced expiratory volume in 1-second	EFO_0004314	Neale B	UKBB	European	2017	0.01353	0.002574	1.468e-07	+	307638	0	307638	1	IVNT	Neale-B_UKBB_EUR_2017
rs988799	rs988799	chr4:106126413	chr4:105205256	G	C	Forced expiratory volume in 1-second, best measure	EFO_0004314	Neale B	UKBB	European	2017	0.01566	0.002829	3.11e-08	+	255492	0	255492	1	IVNT	Neale-B_UKBB_EUR_2017
rs988799	rs988799	chr4:106126413	chr4:105205256	G	C	Height	EFO_0004339	Neale B	UKBB	European	2017	0.01875	0.002135	1.599e-18	+	336474	0	336474	1	IVNT	Neale-B_UKBB_EUR_2017
rs988799	rs988799	chr4:106126413	chr4:105205256	G	C	Number of incorrect matches in round	-	Neale B	UKBB	European	2017	-0.01376	0.002934	2.73e-06	-	336881	0	336881	1	IVNT	Neale-B_UKBB_EUR_2017
rs988799	rs988799	chr4:106126413	chr4:105205256	G	C	Qualifications: college or university degree	EFO_0004784	Neale B	UKBB	European	2017	0.006919	0.001409	9.047e-07	+	334070	106305	227765	1	risk diff	Neale-B_UKBB_EUR_2017
rs988799	rs988799	chr4:106126413	chr4:105205256	G	C	Risk taking	-	Neale B	UKBB	European	2017	0.006697	0.001314	3.476e-07	+	325821	82808	243013	1	risk diff	Neale-B_UKBB_EUR_2017
rs988799	rs988799	chr4:106126413	chr4:105205256	G	C	Sitting height	EFO_0004339	Neale B	UKBB	European	2017	0.01673	0.002323	5.899e-13	+	336172	0	336172	1	IVNT	Neale-B_UKBB_EUR_2017
rs988799	rs988799	chr4:106126413	chr4:105205256	G	C	Trunk fat-free mass	-	Neale B	UKBB	European	2017	0.009682	0.001892	3.12e-07	+	331030	0	331030	1	IVNT	Neale-B_UKBB_EUR_2017
rs988799	rs988799	chr4:106126413	chr4:105205256	G	C	Trunk predicted mass	-	Neale B	UKBB	European	2017	0.009846	0.001886	1.793e-07	+	330995	0	330995	1	IVNT	Neale-B_UKBB_EUR_2017
rs34712979	rs34712979	chr4:106819053	chr4:105897896	A	G	Lung function FEV1	EFO_0004314	Wain LV	28166213	European	2017	0.072	0.007575	2e-21	+	-	-	-	-	unit decrease	NHGRI-EBI_GWAS_Catalog
rs34712979	rs34712979	chr4:106819053	chr4:105897896	A	G	Lung function FEV1FVC	EFO_0004713	Wain LV	28166213	European	2017	0.087	0.00746	2e-31	+	-	-	-	-	unit decrease	NHGRI-EBI_GWAS_Catalog
rs34712979	rs34712979	chr4:106819053	chr4:105897896	A	G	Lung function FVC	EFO_0004312	Wain LV	28166213	European	2017	0.044	0.007628	8e-09	+	-	-	-	-	unit decrease	NHGRI-EBI_GWAS_Catalog
rs34712979	rs34712979	chr4:106819053	chr4:105897896	A	G	Asthma	EFO_0000270	Neale B	UKBB	European	2017	0.00407	0.0008881	4.578e-06	+	336782	38791	297991	1	risk diff	Neale-B_UKBB_EUR_2017
rs34712979	rs34712979	chr4:106819053	chr4:105897896	A	G	Forced expiratory volume in 1-second	EFO_0004314	Neale B	UKBB	European	2017	-0.02941	0.002374	3.094e-35	-	307638	0	307638	1	IVNT	Neale-B_UKBB_EUR_2017
rs34712979	rs34712979	chr4:106819053	chr4:105897896	A	G	Forced expiratory volume in 1-second, best measure	EFO_0004314	Neale B	UKBB	European	2017	-0.03349	0.002605	8.052e-38	-	255492	0	255492	1	IVNT	Neale-B_UKBB_EUR_2017
rs34712979	rs34712979	chr4:106819053	chr4:105897896	A	G	Forced expiratory volume in 1-second, predicted percentage	EFO_0004314	Neale B	UKBB	European	2017	-0.05948	0.004843	1.189e-34	-	110423	0	110423	1	IVNT	Neale-B_UKBB_EUR_2017
rs34712979	rs34712979	chr4:106819053	chr4:105897896	A	G	Forced vital capacity	EFO_0004312	Neale B	UKBB	European	2017	-0.01288	0.002251	1.063e-08	-	307638	0	307638	1	IVNT	Neale-B_UKBB_EUR_2017
rs34712979	rs34712979	chr4:106819053	chr4:105897896	A	G	Forced vital capacity, best measure	EFO_0004312	Neale B	UKBB	European	2017	-0.01465	0.002467	2.936e-09	-	255492	0	255492	1	IVNT	Neale-B_UKBB_EUR_2017
rs34712979	rs34712979	chr4:106819053	chr4:105897896	A	G	Peak expiratory flow	EFO_0009718	Neale B	UKBB	European	2017	-0.01739	0.002468	1.851e-12	-	307638	0	307638	1	IVNT	Neale-B_UKBB_EUR_2017
rs62321845	rs62321845	chr4:124819607	chr4:123898452	A	G	Forced expiratory volume in 1-second	EFO_0004314	Neale B	UKBB	European	2017	0.01848	0.00263	2.136e-12	+	307638	0	307638	1	IVNT	Neale-B_UKBB_EUR_2017
rs62321845	rs62321845	chr4:124819607	chr4:123898452	A	G	Forced expiratory volume in 1-second, best measure	EFO_0004314	Neale B	UKBB	European	2017	0.01965	0.00289	1.065e-11	+	255492	0	255492	1	IVNT	Neale-B_UKBB_EUR_2017
rs62321845	rs62321845	chr4:124819607	chr4:123898452	A	G	Forced expiratory volume in 1-second, predicted percentage	EFO_0004314	Neale B	UKBB	European	2017	0.02394	0.005367	8.213e-06	+	110423	0	110423	1	IVNT	Neale-B_UKBB_EUR_2017
rs62321845	rs62321845	chr4:124819607	chr4:123898452	A	G	Forced vital capacity	EFO_0004312	Neale B	UKBB	European	2017	0.01295	0.002494	2.072e-07	+	307638	0	307638	1	IVNT	Neale-B_UKBB_EUR_2017
rs62321845	rs62321845	chr4:124819607	chr4:123898452	A	G	Forced vital capacity, best measure	EFO_0004312	Neale B	UKBB	European	2017	0.01357	0.002737	7.132e-07	+	255492	0	255492	1	IVNT	Neale-B_UKBB_EUR_2017
rs62321845	rs62321845	chr4:124819607	chr4:123898452	A	G	Sitting height	EFO_0004339	Neale B	UKBB	European	2017	0.01694	0.002374	9.478e-13	+	336172	0	336172	1	IVNT	Neale-B_UKBB_EUR_2017
rs995758	rs995758	chr4:145478201	chr4:144557049	C	T	Height	EFO_0004339	GIANT	25282103	European	2014	-0.014	0.003	1.3e-06	-	252230	0	252230	79	Z-score	GIANT_Height_EUR_2014
rs995758	rs995758	chr4:145478201	chr4:144557049	C	T	Lung function predicted ratio of forced expiratory volume in 1 second FEV1 to forced vital capacity FVC FEV1FVC	NCIT_C112376;NCIT_C38084	Wilk JB	19300500	European	2009	NA	NA	2.23e-08	NA	7691	-	-	-	-	GRASP
rs995758	rs995758	chr4:145478201	chr4:144557049	C	T	Post bronchodilator FEV1	EFO_0004314;GO_0097366	Lutz SM	26634245	Mixed	2015	NA	NA	1e-12	NA	-	-	-	-	-	NHGRI-EBI_GWAS_Catalog
rs995758	rs995758	chr4:145478201	chr4:144557049	C	T	Post bronchodilator FEV1FVC ratio	GO_0097366;EFO_0004713	Lutz SM	26634245	Mixed	2015	-0.016	0.001966	4e-16	-	-	-	-	-	unit increase	NHGRI-EBI_GWAS_Catalog
rs995758	rs995758	chr4:145478201	chr4:144557049	C	T	Post bronchodilator FEV1FVC ratio in COPD	GO_0097366;EFO_0000341;EFO_0004713	Lutz SM	26634245	Mixed	2015	NA	NA	4e-06	NA	-	-	-	-	-	NHGRI-EBI_GWAS_Catalog
rs995758	rs995758	chr4:145478201	chr4:144557049	C	T	Arm fat-free mass left	-	Neale B	UKBB	European	2017	-0.007797	0.001579	7.903e-07	-	331159	0	331159	1	IVNT	Neale-B_UKBB_EUR_2017
rs995758	rs995758	chr4:145478201	chr4:144557049	C	T	Arm fat-free mass right	-	Neale B	UKBB	European	2017	-0.007542	0.001548	1.099e-06	-	331221	0	331221	1	IVNT	Neale-B_UKBB_EUR_2017
rs995758	rs995758	chr4:145478201	chr4:144557049	C	T	Arm predicted mass left	-	Neale B	UKBB	European	2017	-0.007907	0.001573	5.008e-07	-	331146	0	331146	1	IVNT	Neale-B_UKBB_EUR_2017
rs995758	rs995758	chr4:145478201	chr4:144557049	C	T	Arm predicted mass right	-	Neale B	UKBB	European	2017	-0.007792	0.001542	4.356e-07	-	331216	0	331216	1	IVNT	Neale-B_UKBB_EUR_2017
rs995758	rs995758	chr4:145478201	chr4:144557049	C	T	Basal metabolic rate	EFO_0007777	Neale B	UKBB	European	2017	-0.008269	0.001647	5.147e-07	-	331307	0	331307	1	IVNT	Neale-B_UKBB_EUR_2017
rs995758	rs995758	chr4:145478201	chr4:144557049	C	T	Forced expiratory volume in 1-second	EFO_0004314	Neale B	UKBB	European	2017	-0.0246	0.002125	5.67e-31	-	307638	0	307638	1	IVNT	Neale-B_UKBB_EUR_2017
rs995758	rs995758	chr4:145478201	chr4:144557049	C	T	Forced expiratory volume in 1-second, best measure	EFO_0004314	Neale B	UKBB	European	2017	-0.02805	0.002337	3.531e-33	-	255492	0	255492	1	IVNT	Neale-B_UKBB_EUR_2017
rs995758	rs995758	chr4:145478201	chr4:144557049	C	T	Forced expiratory volume in 1-second, predicted percentage	EFO_0004314	Neale B	UKBB	European	2017	-0.0365	0.004355	5.356e-17	-	110423	0	110423	1	IVNT	Neale-B_UKBB_EUR_2017
rs995758	rs995758	chr4:145478201	chr4:144557049	C	T	Height	EFO_0004339	Neale B	UKBB	European	2017	-0.01208	0.001765	7.567e-12	-	336474	0	336474	1	IVNT	Neale-B_UKBB_EUR_2017
rs995758	rs995758	chr4:145478201	chr4:144557049	C	T	Illnesses of father: chronic bronchitis or emphysema	EFO_0006505;EFO_0000464	Neale B	UKBB	European	2017	0.004157	0.0008263	4.894e-07	+	294680	33805	260875	1	risk diff	Neale-B_UKBB_EUR_2017
rs995758	rs995758	chr4:145478201	chr4:144557049	C	T	Illnesses of mother: chronic bronchitis or emphysema	EFO_0006505;EFO_0000464	Neale B	UKBB	European	2017	0.00288	0.0005971	1.418e-06	+	309793	18252	291541	1	risk diff	Neale-B_UKBB_EUR_2017
rs995758	rs995758	chr4:145478201	chr4:144557049	C	T	Peak expiratory flow	EFO_0009718	Neale B	UKBB	European	2017	-0.03331	0.002209	2.167e-51	-	307638	0	307638	1	IVNT	Neale-B_UKBB_EUR_2017
rs995758	rs995758	chr4:145478201	chr4:144557049	C	T	Sitting height	EFO_0004339	Neale B	UKBB	European	2017	-0.01442	0.00192	5.863e-14	-	336172	0	336172	1	IVNT	Neale-B_UKBB_EUR_2017
rs995758	rs995758	chr4:145478201	chr4:144557049	C	T	Trunk fat-free mass	-	Neale B	UKBB	European	2017	-0.008782	0.001565	1.985e-08	-	331030	0	331030	1	IVNT	Neale-B_UKBB_EUR_2017
rs995758	rs995758	chr4:145478201	chr4:144557049	C	T	Trunk predicted mass	-	Neale B	UKBB	European	2017	-0.008699	0.001559	2.432e-08	-	330995	0	330995	1	IVNT	Neale-B_UKBB_EUR_2017
rs995758	rs995758	chr4:145478201	chr4:144557049	C	T	Wheeze or whistling in the chest in last year	EFO_0009715	Neale B	UKBB	European	2017	0.004908	0.001018	1.413e-06	+	331257	68531	262726	1	risk diff	Neale-B_UKBB_EUR_2017
rs995758	rs995758	chr4:145478201	chr4:144557049	C	T	Whole body fat-free mass	-	Neale B	UKBB	European	2017	-0.008378	0.001571	9.612e-08	-	331291	0	331291	1	IVNT	Neale-B_UKBB_EUR_2017
rs995758	rs995758	chr4:145478201	chr4:144557049	C	T	Whole body water mass	-	Neale B	UKBB	European	2017	-0.008294	0.001573	1.342e-07	-	331315	0	331315	1	IVNT	Neale-B_UKBB_EUR_2017
rs11738281	rs11738281	chr5:662547	chr5:662432	C	T	Potassium in urine	EFO_0009283	Neale B	UKBB	European	2017	-0.0181	0.003034	2.426e-09	-	326816	0	326816	1	IVNT	Neale-B_UKBB_EUR_2017
rs61603681	rs61603681	chr5:30908355	chr5:30908248	A	T	Financial situation satisfaction	-	Neale B	UKBB	European	2017	0.01884	0.004192	6.954e-06	+	110814	0	110814	1	-	Neale-B_UKBB_EUR_2017
rs12522114	rs12522114	chr5:52187038	chr5:52891207	A	C	Forced expiratory volume in 1-second, predicted percentage	EFO_0004314	Neale B	UKBB	European	2017	-0.02207	0.004849	5.339e-06	-	110423	0	110423	1	IVNT	Neale-B_UKBB_EUR_2017
rs377731	rs377731	chr5:98332239	chr5:98996535	A	G	Eosinophil percentage of granulocytes	EFO_0004586	Astle W	27863252	European	2016	-0.01845	0.003673	5.079e-07	-	173480	0	173480	2	IVNT	Astle-W_Blood-Cell-Traits_EUR_2016
rs377731	rs377731	chr5:98332239	chr5:98996535	A	G	Eosinophil percentage of white cells	EFO_0004586	Astle W	27863252	European	2016	-0.01841	0.003658	4.798e-07	-	173480	0	173480	2	IVNT	Astle-W_Blood-Cell-Traits_EUR_2016
rs377731	rs377731	chr5:98332239	chr5:98996535	A	G	Neutrophil percentage of granulocytes	EFO_0004586	Astle W	27863252	European	2016	0.01715	0.003674	3.031e-06	+	173480	0	173480	2	IVNT	Astle-W_Blood-Cell-Traits_EUR_2016
rs12517895	rs12517895	chr5:120095548	chr5:120759853	C	G	Cough on most days	-	Neale B	UKBB	European	2017	0.007979	0.0017	2.697e-06	+	83529	11424	72105	1	risk diff	Neale-B_UKBB_EUR_2017
rs10062622	rs10062622	chr5:126432600	chr5:127096908	C	G	Leg predicted mass right	-	Neale B	UKBB	European	2017	0.007058	0.001597	9.934e-06	+	331285	0	331285	1	IVNT	Neale-B_UKBB_EUR_2017
rs7713065	rs7713065	chr5:131788334	chr5:132452642	A	C	Eosinophil count	EFO_0004586	Astle W	27863252	European	2016	0.03531	0.003885	1.006e-19	+	173480	0	173480	2	IVNT	Astle-W_Blood-Cell-Traits_EUR_2016
rs7713065	rs7713065	chr5:131788334	chr5:132452642	A	C	Eosinophil percentage of granulocytes	EFO_0004586	Astle W	27863252	European	2016	0.02274	0.003896	5.276e-09	+	173480	0	173480	2	IVNT	Astle-W_Blood-Cell-Traits_EUR_2016
rs7713065	rs7713065	chr5:131788334	chr5:132452642	A	C	Eosinophil percentage of white cells	EFO_0004586	Astle W	27863252	European	2016	0.02812	0.003881	4.3e-13	+	173480	0	173480	2	IVNT	Astle-W_Blood-Cell-Traits_EUR_2016
rs7713065	rs7713065	chr5:131788334	chr5:132452642	A	C	Granulocyte count	EFO_0004586	Astle W	27863252	European	2016	0.02719	0.003909	3.541e-12	+	173480	0	173480	2	IVNT	Astle-W_Blood-Cell-Traits_EUR_2016
rs7713065	rs7713065	chr5:131788334	chr5:132452642	A	C	Lymphocyte percentage of white cells	EFO_0004586	Astle W	27863252	European	2016	-0.02027	0.003877	1.711e-07	-	173480	0	173480	2	IVNT	Astle-W_Blood-Cell-Traits_EUR_2016
rs7713065	rs7713065	chr5:131788334	chr5:132452642	A	C	Mean platelet volume	EFO_0004586	Astle W	27863252	European	2016	-0.02825	0.003937	7.266e-13	-	173480	0	173480	2	IVNT	Astle-W_Blood-Cell-Traits_EUR_2016
rs7713065	rs7713065	chr5:131788334	chr5:132452642	A	C	Monocyte count	EFO_0004586	Astle W	27863252	European	2016	0.01782	0.003891	4.672e-06	+	173480	0	173480	2	IVNT	Astle-W_Blood-Cell-Traits_EUR_2016
rs7713065	rs7713065	chr5:131788334	chr5:132452642	A	C	Myeloid white cell count	EFO_0004586	Astle W	27863252	European	2016	0.02782	0.00392	1.266e-12	+	173480	0	173480	2	IVNT	Astle-W_Blood-Cell-Traits_EUR_2016
rs7713065	rs7713065	chr5:131788334	chr5:132452642	A	C	Neutrophil count	EFO_0004586	Astle W	27863252	European	2016	0.02355	0.003901	1.576e-09	+	173480	0	173480	2	IVNT	Astle-W_Blood-Cell-Traits_EUR_2016
rs7713065	rs7713065	chr5:131788334	chr5:132452642	A	C	Neutrophil percentage of granulocytes	EFO_0004586	Astle W	27863252	European	2016	-0.02282	0.003895	4.681e-09	-	173480	0	173480	2	IVNT	Astle-W_Blood-Cell-Traits_EUR_2016
rs7713065	rs7713065	chr5:131788334	chr5:132452642	A	C	Sum basophil neutrophil counts	EFO_0004586	Astle W	27863252	European	2016	0.02429	0.003907	5.115e-10	+	173480	0	173480	2	IVNT	Astle-W_Blood-Cell-Traits_EUR_2016
rs7713065	rs7713065	chr5:131788334	chr5:132452642	A	C	Sum eosinophil basophil counts	EFO_0004586	Astle W	27863252	European	2016	0.03671	0.003888	3.686e-21	+	173480	0	173480	2	IVNT	Astle-W_Blood-Cell-Traits_EUR_2016
rs7713065	rs7713065	chr5:131788334	chr5:132452642	A	C	Sum neutrophil eosinophil counts	EFO_0004586	Astle W	27863252	European	2016	0.02646	0.003904	1.224e-11	+	173480	0	173480	2	IVNT	Astle-W_Blood-Cell-Traits_EUR_2016
rs7713065	rs7713065	chr5:131788334	chr5:132452642	A	C	White blood cell count	EFO_0004586	Astle W	27863252	European	2016	0.02452	0.003906	3.449e-10	+	173480	0	173480	2	IVNT	Astle-W_Blood-Cell-Traits_EUR_2016
rs7713065	rs7713065	chr5:131788334	chr5:132452642	A	C	Allergic disease	EFO_0003785	Ferreira M	29083406	European	2017	0.0364	0.0063	6.442e-09	+	360838	180129	180709	13	log OR	Ferreira-M_Allergic-Disease_EUR_2017
rs7713065	rs7713065	chr5:131788334	chr5:132452642	A	C	Crohns disease	EFO_0000384	IBDGC	26192919	European	2015	-0.2182	0.0279	5.592e-15	-	20883	5956	14927	7	log OR	IBDGC_Chrons-Disease_EUR_2015
rs7713065	rs7713065	chr5:131788334	chr5:132452642	A	C	Inflammatory bowel disease	EFO_0003767	IBDGC	26192919	European	2015	-0.1326	0.02	3.241e-11	-	34652	12882	21770	15	log OR	IBDGC_IBD_EUR_2015
rs7713065	rs7713065	chr5:131788334	chr5:132452642	A	C	Lung function FEV1FVC	EFO_0004713	Wain LV	28166213	European	2017	-0.029	0.004363	3e-11	-	-	-	-	-	unit increase	NHGRI-EBI_GWAS_Catalog
rs7713065	rs7713065	chr5:131788334	chr5:132452642	A	C	Arm fat-free mass left	-	Neale B	UKBB	European	2017	-0.007842	0.001754	7.808e-06	-	331159	0	331159	1	IVNT	Neale-B_UKBB_EUR_2017
rs7713065	rs7713065	chr5:131788334	chr5:132452642	A	C	Arm predicted mass left	-	Neale B	UKBB	European	2017	-0.007875	0.001748	6.607e-06	-	331146	0	331146	1	IVNT	Neale-B_UKBB_EUR_2017
rs7713065	rs7713065	chr5:131788334	chr5:132452642	A	C	Asthma	EFO_0000270	Neale B	UKBB	European	2017	0.008982	0.0008838	2.924e-24	+	336782	38791	297991	1	risk diff	Neale-B_UKBB_EUR_2017
rs7713065	rs7713065	chr5:131788334	chr5:132452642	A	C	Basal metabolic rate	EFO_0007777	Neale B	UKBB	European	2017	-0.009544	0.00183	1.823e-07	-	331307	0	331307	1	IVNT	Neale-B_UKBB_EUR_2017
rs7713065	rs7713065	chr5:131788334	chr5:132452642	A	C	Comparative height size at age 10	-	Neale B	UKBB	European	2017	-0.01114	0.001884	3.377e-09	-	332021	0	332021	1	-	Neale-B_UKBB_EUR_2017
rs7713065	rs7713065	chr5:131788334	chr5:132452642	A	C	Doctor diagnosed asthma	EFO_0000270	Neale B	UKBB	European	2017	0.009154	0.001856	8.123e-07	+	83529	10589	72940	1	risk diff	Neale-B_UKBB_EUR_2017
rs7713065	rs7713065	chr5:131788334	chr5:132452642	A	C	Forced expiratory volume in 1-second	EFO_0004314	Neale B	UKBB	European	2017	-0.01076	0.002363	5.263e-06	-	307638	0	307638	1	IVNT	Neale-B_UKBB_EUR_2017
rs7713065	rs7713065	chr5:131788334	chr5:132452642	A	C	Forced expiratory volume in 1-second, best measure	EFO_0004314	Neale B	UKBB	European	2017	-0.01332	0.002596	2.863e-07	-	255492	0	255492	1	IVNT	Neale-B_UKBB_EUR_2017
rs7713065	rs7713065	chr5:131788334	chr5:132452642	A	C	Hand grip strength right	EFO_0006941	Neale B	UKBB	European	2017	-0.008928	0.001993	7.484e-06	-	335842	0	335842	1	IVNT	Neale-B_UKBB_EUR_2017
rs7713065	rs7713065	chr5:131788334	chr5:132452642	A	C	Hayfever, allergic rhinitis or eczema	EFO_0003956;EFO_0005854;EFO_0000274	Neale B	UKBB	European	2017	0.00565	0.001166	1.273e-06	+	336782	77891	258891	1	risk diff	Neale-B_UKBB_EUR_2017
rs7713065	rs7713065	chr5:131788334	chr5:132452642	A	C	Height	EFO_0004339	Neale B	UKBB	European	2017	-0.01663	0.00196	2.229e-17	-	336474	0	336474	1	IVNT	Neale-B_UKBB_EUR_2017
rs7713065	rs7713065	chr5:131788334	chr5:132452642	A	C	Leg fat-free mass left	-	Neale B	UKBB	European	2017	-0.01012	0.001817	2.577e-08	-	331258	0	331258	1	IVNT	Neale-B_UKBB_EUR_2017
rs7713065	rs7713065	chr5:131788334	chr5:132452642	A	C	Leg fat-free mass right	-	Neale B	UKBB	European	2017	-0.01007	0.001816	2.915e-08	-	331285	0	331285	1	IVNT	Neale-B_UKBB_EUR_2017
rs7713065	rs7713065	chr5:131788334	chr5:132452642	A	C	Leg predicted mass left	-	Neale B	UKBB	European	2017	-0.01006	0.001804	2.506e-08	-	331253	0	331253	1	IVNT	Neale-B_UKBB_EUR_2017
rs7713065	rs7713065	chr5:131788334	chr5:132452642	A	C	Leg predicted mass right	-	Neale B	UKBB	European	2017	-0.009998	0.001804	3.008e-08	-	331285	0	331285	1	IVNT	Neale-B_UKBB_EUR_2017
rs7713065	rs7713065	chr5:131788334	chr5:132452642	A	C	No blood clot, bronchitis, emphysema, asthma, rhinitis, eczema or allergy diagnosed by doctor	-	Neale B	UKBB	European	2017	-0.009921	0.001292	1.636e-14	-	336782	228530	108252	1	risk diff	Neale-B_UKBB_EUR_2017
rs7713065	rs7713065	chr5:131788334	chr5:132452642	A	C	Self-reported asthma	EFO_0000270	Neale B	UKBB	European	2017	0.009208	0.0008855	2.53e-25	+	337159	39049	298110	1	risk diff	Neale-B_UKBB_EUR_2017
rs7713065	rs7713065	chr5:131788334	chr5:132452642	A	C	Self-reported nasal polyps	EFO_1000391	Neale B	UKBB	European	2017	0.0008265	0.0001835	6.686e-06	+	337159	1489	335670	1	risk diff	Neale-B_UKBB_EUR_2017
rs7713065	rs7713065	chr5:131788334	chr5:132452642	A	C	Sitting height	EFO_0004339	Neale B	UKBB	European	2017	-0.01153	0.002133	6.388e-08	-	336172	0	336172	1	IVNT	Neale-B_UKBB_EUR_2017
rs7713065	rs7713065	chr5:131788334	chr5:132452642	A	C	Treatment with seretide 50 evohaler	EFO_0007056	Neale B	UKBB	European	2017	0.001443	0.0002983	1.315e-06	+	337159	3961	333198	1	risk diff	Neale-B_UKBB_EUR_2017
rs7713065	rs7713065	chr5:131788334	chr5:132452642	A	C	Trunk fat-free mass	-	Neale B	UKBB	European	2017	-0.008744	0.001738	4.877e-07	-	331030	0	331030	1	IVNT	Neale-B_UKBB_EUR_2017
rs7713065	rs7713065	chr5:131788334	chr5:132452642	A	C	Trunk predicted mass	-	Neale B	UKBB	European	2017	-0.008652	0.001732	5.91e-07	-	330995	0	330995	1	IVNT	Neale-B_UKBB_EUR_2017
rs7713065	rs7713065	chr5:131788334	chr5:132452642	A	C	Whole body fat-free mass	-	Neale B	UKBB	European	2017	-0.00928	0.001745	1.046e-07	-	331291	0	331291	1	IVNT	Neale-B_UKBB_EUR_2017
rs7713065	rs7713065	chr5:131788334	chr5:132452642	A	C	Whole body water mass	-	Neale B	UKBB	European	2017	-0.009305	0.001747	1.008e-07	-	331315	0	331315	1	IVNT	Neale-B_UKBB_EUR_2017
rs864354	rs864354	chr5:142634708	chr5:143255143	T	G	Basal metabolic rate	EFO_0007777	Neale B	UKBB	European	2017	-0.008195	0.001628	4.794e-07	-	331307	0	331307	1	IVNT	Neale-B_UKBB_EUR_2017
rs864354	rs864354	chr5:142634708	chr5:143255143	T	G	Comparative height size at age 10	-	Neale B	UKBB	European	2017	-0.00851	0.001676	3.804e-07	-	332021	0	332021	1	-	Neale-B_UKBB_EUR_2017
rs864354	rs864354	chr5:142634708	chr5:143255143	T	G	Height	EFO_0004339	Neale B	UKBB	European	2017	-0.01147	0.001744	4.768e-11	-	336474	0	336474	1	IVNT	Neale-B_UKBB_EUR_2017
rs864354	rs864354	chr5:142634708	chr5:143255143	T	G	Hip circumference	EFO_0005093	Neale B	UKBB	European	2017	-0.01197	0.002431	8.394e-07	-	336601	0	336601	1	IVNT	Neale-B_UKBB_EUR_2017
rs864354	rs864354	chr5:142634708	chr5:143255143	T	G	Leg fat-free mass left	-	Neale B	UKBB	European	2017	-0.007969	0.001616	8.235e-07	-	331258	0	331258	1	IVNT	Neale-B_UKBB_EUR_2017
rs864354	rs864354	chr5:142634708	chr5:143255143	T	G	Leg fat-free mass right	-	Neale B	UKBB	European	2017	-0.007753	0.001616	1.6e-06	-	331285	0	331285	1	IVNT	Neale-B_UKBB_EUR_2017
rs864354	rs864354	chr5:142634708	chr5:143255143	T	G	Leg predicted mass left	-	Neale B	UKBB	European	2017	-0.007859	0.001605	9.827e-07	-	331253	0	331253	1	IVNT	Neale-B_UKBB_EUR_2017
rs864354	rs864354	chr5:142634708	chr5:143255143	T	G	Leg predicted mass right	-	Neale B	UKBB	European	2017	-0.007586	0.001605	2.294e-06	-	331285	0	331285	1	IVNT	Neale-B_UKBB_EUR_2017
rs864354	rs864354	chr5:142634708	chr5:143255143	T	G	Trunk fat mass	EFO_0005409	Neale B	UKBB	European	2017	-0.0123	0.002472	6.525e-07	-	331093	0	331093	1	IVNT	Neale-B_UKBB_EUR_2017
rs864354	rs864354	chr5:142634708	chr5:143255143	T	G	Trunk fat-free mass	-	Neale B	UKBB	European	2017	-0.007077	0.001546	4.724e-06	-	331030	0	331030	1	IVNT	Neale-B_UKBB_EUR_2017
rs864354	rs864354	chr5:142634708	chr5:143255143	T	G	Trunk predicted mass	-	Neale B	UKBB	European	2017	-0.007041	0.001541	4.924e-06	-	330995	0	330995	1	IVNT	Neale-B_UKBB_EUR_2017
rs864354	rs864354	chr5:142634708	chr5:143255143	T	G	Waist circumference	EFO_0004342	Neale B	UKBB	European	2017	-0.01121	0.002174	2.514e-07	-	336639	0	336639	1	IVNT	Neale-B_UKBB_EUR_2017
rs864354	rs864354	chr5:142634708	chr5:143255143	T	G	Weight	EFO_0004338	Neale B	UKBB	European	2017	-0.01105	0.002145	2.592e-07	-	336227	0	336227	1	IVNT	Neale-B_UKBB_EUR_2017
rs864354	rs864354	chr5:142634708	chr5:143255143	T	G	Whole body fat mass	-	Neale B	UKBB	European	2017	-0.01106	0.002395	3.875e-06	-	330762	0	330762	1	IVNT	Neale-B_UKBB_EUR_2017
rs864354	rs864354	chr5:142634708	chr5:143255143	T	G	Whole body fat-free mass	-	Neale B	UKBB	European	2017	-0.007252	0.001552	2.993e-06	-	331291	0	331291	1	IVNT	Neale-B_UKBB_EUR_2017
rs864354	rs864354	chr5:142634708	chr5:143255143	T	G	Whole body water mass	-	Neale B	UKBB	European	2017	-0.007146	0.001555	4.301e-06	-	331315	0	331315	1	IVNT	Neale-B_UKBB_EUR_2017
rs7733410	rs7733410	chr5:147856522	chr5:148476959	A	G	Body fat percentage	EFO_0007800	Neale B	UKBB	European	2017	-0.008286	0.001874	9.763e-06	-	331117	0	331117	1	IVNT	Neale-B_UKBB_EUR_2017
rs7733410	rs7733410	chr5:147856522	chr5:148476959	A	G	Forced expiratory volume in 1-second	EFO_0004314	Neale B	UKBB	European	2017	0.02151	0.002093	8.734e-25	+	307638	0	307638	1	IVNT	Neale-B_UKBB_EUR_2017
rs7733410	rs7733410	chr5:147856522	chr5:148476959	A	G	Forced expiratory volume in 1-second, best measure	EFO_0004314	Neale B	UKBB	European	2017	0.02412	0.0023	9.716e-26	+	255492	0	255492	1	IVNT	Neale-B_UKBB_EUR_2017
rs7733410	rs7733410	chr5:147856522	chr5:148476959	A	G	Forced expiratory volume in 1-second, predicted percentage	EFO_0004314	Neale B	UKBB	European	2017	0.0334	0.004272	5.38e-15	+	110423	0	110423	1	IVNT	Neale-B_UKBB_EUR_2017
rs7733410	rs7733410	chr5:147856522	chr5:148476959	A	G	Hip circumference	EFO_0005093	Neale B	UKBB	European	2017	-0.01149	0.00242	2.037e-06	-	336601	0	336601	1	IVNT	Neale-B_UKBB_EUR_2017
rs7733410	rs7733410	chr5:147856522	chr5:148476959	A	G	Mood swings	EFO_0008475	Neale B	UKBB	European	2017	-0.00553	0.001233	7.256e-06	-	329428	148601	180827	1	risk diff	Neale-B_UKBB_EUR_2017
rs7733410	rs7733410	chr5:147856522	chr5:148476959	A	G	Peak expiratory flow	EFO_0009718	Neale B	UKBB	European	2017	0.0171	0.002175	3.861e-15	+	307638	0	307638	1	IVNT	Neale-B_UKBB_EUR_2017
rs7733410	rs7733410	chr5:147856522	chr5:148476959	A	G	Trunk fat mass	EFO_0005409	Neale B	UKBB	European	2017	-0.01095	0.00246	8.556e-06	-	331093	0	331093	1	IVNT	Neale-B_UKBB_EUR_2017
rs7733410	rs7733410	chr5:147856522	chr5:148476959	A	G	Waist circumference	EFO_0004342	Neale B	UKBB	European	2017	-0.01124	0.002164	2.039e-07	-	336639	0	336639	1	IVNT	Neale-B_UKBB_EUR_2017
rs7733410	rs7733410	chr5:147856522	chr5:148476959	A	G	Whole body fat mass	-	Neale B	UKBB	European	2017	-0.01057	0.002384	9.299e-06	-	330762	0	330762	1	IVNT	Neale-B_UKBB_EUR_2017
rs979455	rs979455	chr5:150594802	chr5:151215241	T	C	Dinner intake adj EER kcal in children	NCIT_C25538	Comuzzie AG	23251661	Hispanic	2012	NA	NA	9.01e-06	NA	815	-	-	-	-	GRASP
rs979455	rs979455	chr5:150594802	chr5:151215241	T	C	Obesity related traits	EFO_0004502	Comuzzie AG	23251661	Hispanic	2012	-0.04	0.009009	9e-06	-	-	-	-	-	kcal increase	NHGRI-EBI_GWAS_Catalog
rs979455	rs979455	chr5:150594802	chr5:151215241	T	C	Forced expiratory volume in 1-second, predicted percentage	EFO_0004314	Neale B	UKBB	European	2017	0.02111	0.004545	3.424e-06	+	110423	0	110423	1	IVNT	Neale-B_UKBB_EUR_2017
rs13361953	rs13361953	chr5:156926442	chr5:157499434	C	T	Forced expiratory volume in 1-second	EFO_0004314	Neale B	UKBB	European	2017	-0.01703	0.002205	1.129e-14	-	307638	0	307638	1	IVNT	Neale-B_UKBB_EUR_2017
rs13361953	rs13361953	chr5:156926442	chr5:157499434	C	T	Forced expiratory volume in 1-second, best measure	EFO_0004314	Neale B	UKBB	European	2017	-0.01762	0.002421	3.342e-13	-	255492	0	255492	1	IVNT	Neale-B_UKBB_EUR_2017
rs13361953	rs13361953	chr5:156926442	chr5:157499434	C	T	Forced expiratory volume in 1-second, predicted percentage	EFO_0004314	Neale B	UKBB	European	2017	-0.02225	0.004496	7.486e-07	-	110423	0	110423	1	IVNT	Neale-B_UKBB_EUR_2017
rs13361953	rs13361953	chr5:156926442	chr5:157499434	C	T	Peak expiratory flow	EFO_0009718	Neale B	UKBB	European	2017	-0.01683	0.002291	2.034e-13	-	307638	0	307638	1	IVNT	Neale-B_UKBB_EUR_2017
rs62394997	rs62394997	chr5:178698421	chr5:179271420	A	G	Reason for reducing amount of alcohol drunk: health precaution	EFO_0004329	Neale B	UKBB	European	2017	0.01768	0.003988	9.289e-06	+	124798	40728	84070	1	risk diff	Neale-B_UKBB_EUR_2017
rs79898473	rs79898473	chr5:179598771	chr5:180171771	C	T	Forced expiratory volume in 1-second, best measure	EFO_0004314	Neale B	UKBB	European	2017	0.01155	0.002438	2.175e-06	+	255492	0	255492	1	IVNT	Neale-B_UKBB_EUR_2017
rs79898473	rs79898473	chr5:179598771	chr5:180171771	C	T	Peak expiratory flow	EFO_0009718	Neale B	UKBB	European	2017	0.01096	0.002305	1.987e-06	+	307638	0	307638	1	IVNT	Neale-B_UKBB_EUR_2017
rs1294417	rs1294417	chr6:6741932	chr6:6741699	C	T	Hip circumference	EFO_0005093	Neale B	UKBB	European	2017	-0.01436	0.002419	2.92e-09	-	336601	0	336601	1	IVNT	Neale-B_UKBB_EUR_2017
rs1294417	rs1294417	chr6:6741932	chr6:6741699	C	T	Inguinal hernia	-	Neale B	UKBB	European	2017	-0.001799	0.000386	3.164e-06	-	337199	8815	328384	1	risk diff	Neale-B_UKBB_EUR_2017
rs2842895	rs2842895	chr6:7106316	chr6:7106083	C	G	Plateletcrit	EFO_0004586	Astle W	27863252	European	2016	0.0166	0.003673	6.195e-06	+	173480	0	173480	2	IVNT	Astle-W_Blood-Cell-Traits_EUR_2016
rs2842895	rs2842895	chr6:7106316	chr6:7106083	C	G	Serum urate	NCIT_C64814	GUGC	23263486	European	2012	NA	NA	8.66e-17	NA	69374	-	-	-	-	GRASP
rs2842895	rs2842895	chr6:7106316	chr6:7106083	C	G	Visceral adipose tissue	-	Fox CS	22589738	European	2012	NA	NA	4.32e-06	NA	10557	-	-	-	-	GRASP
rs2842895	rs2842895	chr6:7106316	chr6:7106083	C	G	Serum urate	EFO_0004531	GUGC	23263486	European	2012	-0.049	0.0056	8.663e-17	-	109165	0	109165	48	mg/dl	GUGC_Urate_EUR_2012
rs2842895	rs2842895	chr6:7106316	chr6:7106083	C	G	Visceral adipose tissue adjusted for BMI	EFO_0004765;EFO_0004340	Fox CS	22589738	European	2012	NA	NA	4e-06	NA	-	-	-	-	-	NHGRI-EBI_GWAS_Catalog
rs2842895	rs2842895	chr6:7106316	chr6:7106083	C	G	Visceral adipose tissue adjusted for BMI	EFO_0004765;EFO_0004340	Chu AY	27918534	Mixed	2016	NA	NA	2e-06	NA	-	-	-	-	-	NHGRI-EBI_GWAS_Catalog
rs2842895	rs2842895	chr6:7106316	chr6:7106083	C	G	Visceral adipose tissue adjusted for BMI	EFO_0004765;EFO_0004340	Chu AY	27918534	Mixed	2016	5.8	0.9971	6e-09	+	-	-	-	-	Z-score increase	NHGRI-EBI_GWAS_Catalog
rs2842895	rs2842895	chr6:7106316	chr6:7106083	C	G	Visceral adipose tissue adjusted for BMI	EFO_0004765;EFO_0004340	Chu AY	27918534	Mixed	2016	5.72	0.9981	1e-08	+	-	-	-	-	Z-score increase	NHGRI-EBI_GWAS_Catalog
rs2842895	rs2842895	chr6:7106316	chr6:7106083	C	G	Visceral adipose tissuesubcutaneous adipose tissue ratio adjusted for BMI	EFO_0004340;EFO_0004767	Chu AY	27918534	Mixed	2016	NA	NA	9e-06	NA	-	-	-	-	-	NHGRI-EBI_GWAS_Catalog
rs2842895	rs2842895	chr6:7106316	chr6:7106083	C	G	Hair or balding pattern: pattern 2	EFO_0007822	Neale B	UKBB	European	2017	-0.006935	0.001522	5.242e-06	-	154988	35563	119425	1	risk diff	Neale-B_UKBB_EUR_2017
rs2842895	rs2842895	chr6:7106316	chr6:7106083	C	G	Hair or balding pattern: pattern 3	EFO_0007822	Neale B	UKBB	European	2017	0.008374	0.001604	1.794e-07	+	154988	41584	113404	1	risk diff	Neale-B_UKBB_EUR_2017
rs2842895	rs2842895	chr6:7106316	chr6:7106083	C	G	Hair or balding pattern: pattern 4	EFO_0007822	Neale B	UKBB	European	2017	-0.007411	0.0014	1.212e-07	-	154988	28389	126599	1	risk diff	Neale-B_UKBB_EUR_2017
rs2842895	rs2842895	chr6:7106316	chr6:7106083	C	G	Peak expiratory flow	EFO_0009718	Neale B	UKBB	European	2017	0.01037	0.002175	1.837e-06	+	307638	0	307638	1	IVNT	Neale-B_UKBB_EUR_2017
rs9295562	rs9295562	chr6:22713651	chr6:22713422	C	T	Height	EFO_0004339	Neale B	UKBB	European	2017	0.008755	0.001877	3.102e-06	+	336474	0	336474	1	IVNT	Neale-B_UKBB_EUR_2017
rs9295562	rs9295562	chr6:22713651	chr6:22713422	C	T	Bone density	EFO_0003923	Kiel DP	17903296	European	2007	NA	NA	8.821e-06	NA	-	-	-	-	-	dbGaP
rs3177747	rs3177747	chr6:31321657	chr6:31353880	G	A	Lymphocyte count	EFO_0004586	Astle W	27863252	European	2016	0.08191	0.012	8.858e-12	+	173480	0	173480	2	IVNT	Astle-W_Blood-Cell-Traits_EUR_2016
rs3177747	rs3177747	chr6:31321657	chr6:31353880	G	A	White blood cell count	EFO_0004586	Astle W	27863252	European	2016	0.07037	0.01195	3.949e-09	+	173480	0	173480	2	IVNT	Astle-W_Blood-Cell-Traits_EUR_2016
rs3177747	rs3177747	chr6:31321657	chr6:31353880	G	A	Self-reported malabsorption or coeliac disease	EFO_0001060	Neale B	UKBB	European	2017	0.002455	0.0005396	5.394e-06	+	337159	1452	335707	1	risk diff	Neale-B_UKBB_EUR_2017
rs3177747	rs3177747	chr6:31321657	chr6:31353880	G	A	Rheumatoid arthritis	EFO_0000685	Okada Y	24390342	East Asian	2014	-0.3577	0.03574	2.3e-24	-	22515	4873	17642	4	log OR	Okada-Y_RA_EAS_2014
rs3177747	rs3177747	chr6:31321657	chr6:31353880	G	A	Rheumatoid arthritis	EFO_0000685	Okada Y	24390342	European	2014	-0.5822	0.04833	2.5e-35	-	58284	14361	43923	18	log OR	Okada-Y_RA_EUR_2014
rs3177747	rs3177747	chr6:31321657	chr6:31353880	G	A	Rheumatoid arthritis	EFO_0000685	Okada Y	24390342	Mixed	2014	-0.4383	0.02792	4.7e-54	-	80799	19234	61565	22	log OR	Okada-Y_RA_Mixed_2014
rs2070600	rs2070600	chr6:32151443	chr6:32183666	T	C	Eosinophil count	EFO_0004586	Astle W	27863252	European	2016	0.04532	0.007268	4.495e-10	+	173480	0	173480	2	IVNT	Astle-W_Blood-Cell-Traits_EUR_2016
rs2070600	rs2070600	chr6:32151443	chr6:32183666	T	C	Granulocyte count	EFO_0004586	Astle W	27863252	European	2016	0.07084	0.007321	3.798e-22	+	173480	0	173480	2	IVNT	Astle-W_Blood-Cell-Traits_EUR_2016
rs2070600	rs2070600	chr6:32151443	chr6:32183666	T	C	Granulocyte percentage of myeloid white cells	EFO_0004586	Astle W	27863252	European	2016	0.04173	0.007287	1.019e-08	+	173480	0	173480	2	IVNT	Astle-W_Blood-Cell-Traits_EUR_2016
rs2070600	rs2070600	chr6:32151443	chr6:32183666	T	C	Hemoglobin concentration	EFO_0004586	Astle W	27863252	European	2016	-0.0345	0.00723	1.828e-06	-	173480	0	173480	2	IVNT	Astle-W_Blood-Cell-Traits_EUR_2016
rs2070600	rs2070600	chr6:32151443	chr6:32183666	T	C	Lymphocyte count	EFO_0004586	Astle W	27863252	European	2016	0.05417	0.007337	1.539e-13	+	173480	0	173480	2	IVNT	Astle-W_Blood-Cell-Traits_EUR_2016
rs2070600	rs2070600	chr6:32151443	chr6:32183666	T	C	Mean corpuscular hemoglobin concentration	EFO_0004586	Astle W	27863252	European	2016	-0.03406	0.007063	1.422e-06	-	173480	0	173480	2	IVNT	Astle-W_Blood-Cell-Traits_EUR_2016
rs2070600	rs2070600	chr6:32151443	chr6:32183666	T	C	Mean platelet volume	EFO_0004586	Astle W	27863252	European	2016	0.03645	0.007386	8.027e-07	+	173480	0	173480	2	IVNT	Astle-W_Blood-Cell-Traits_EUR_2016
rs2070600	rs2070600	chr6:32151443	chr6:32183666	T	C	Monocyte percentage of white cells	EFO_0004586	Astle W	27863252	European	2016	-0.03881	0.007265	9.216e-08	-	173480	0	173480	2	IVNT	Astle-W_Blood-Cell-Traits_EUR_2016
rs2070600	rs2070600	chr6:32151443	chr6:32183666	T	C	Myeloid white cell count	EFO_0004586	Astle W	27863252	European	2016	0.0705	0.007341	7.735e-22	+	173480	0	173480	2	IVNT	Astle-W_Blood-Cell-Traits_EUR_2016
rs2070600	rs2070600	chr6:32151443	chr6:32183666	T	C	Neutrophil count	EFO_0004586	Astle W	27863252	European	2016	0.06845	0.007298	6.694e-21	+	173480	0	173480	2	IVNT	Astle-W_Blood-Cell-Traits_EUR_2016
rs2070600	rs2070600	chr6:32151443	chr6:32183666	T	C	Sum basophil neutrophil counts	EFO_0004586	Astle W	27863252	European	2016	0.06877	0.007313	5.277e-21	+	173480	0	173480	2	IVNT	Astle-W_Blood-Cell-Traits_EUR_2016
rs2070600	rs2070600	chr6:32151443	chr6:32183666	T	C	Sum eosinophil basophil counts	EFO_0004586	Astle W	27863252	European	2016	0.0449	0.007279	6.922e-10	+	173480	0	173480	2	IVNT	Astle-W_Blood-Cell-Traits_EUR_2016
rs2070600	rs2070600	chr6:32151443	chr6:32183666	T	C	Sum neutrophil eosinophil counts	EFO_0004586	Astle W	27863252	European	2016	0.07052	0.007307	4.834e-22	+	173480	0	173480	2	IVNT	Astle-W_Blood-Cell-Traits_EUR_2016
rs2070600	rs2070600	chr6:32151443	chr6:32183666	T	C	White blood cell count	EFO_0004586	Astle W	27863252	European	2016	0.07977	0.007305	9.255e-28	+	173480	0	173480	2	IVNT	Astle-W_Blood-Cell-Traits_EUR_2016
rs2070600	rs2070600	chr6:32151443	chr6:32183666	T	C	Allergic disease	EFO_0003785	Ferreira M	29083406	European	2017	0.064	0.013	8.153e-07	+	360838	180129	180709	13	log OR	Ferreira-M_Allergic-Disease_EUR_2017
rs2070600	rs2070600	chr6:32151443	chr6:32183666	T	C	Alopecia areata	EFO_0004192	Petukhova L	20596022	European	2010	NA	NA	1.15e-10	NA	4332	-	-	-	-	GRASP
rs2070600	rs2070600	chr6:32151443	chr6:32183666	T	C	Lung function ratio of forced expiratory volume in 1 second FEV1 to forced vital capacity FVC FEV1FVC	NCIT_C38084;NCIT_C111359	Repapi E	20010834	European	2009	NA	NA	3.07e-15	NA	20288	-	-	-	-	GRASP
rs2070600	rs2070600	chr6:32151443	chr6:32183666	T	C	Lung function ratio of forced expiratory volume in 1 second FEV1 to forced vital capacity FVC FEV1FVC	NCIT_C38084;NCIT_C111359	Hancock DB	20010835	European	2009	NA	NA	3.15e-14	NA	20890	-	-	-	-	GRASP
rs2070600	rs2070600	chr6:32151443	chr6:32183666	T	C	Lung function ratio of forced expiratory volume in 1 second FEV1 to forced vital capacity FVC FEV1FVC	NCIT_C38084;NCIT_C111359	Soler Artigas M	21946350	European	2011	NA	NA	9.07e-15	NA	48201	-	-	-	-	GRASP
rs2070600	rs2070600	chr6:32151443	chr6:32183666	T	C	Lung function ratio of forced expiratory volume in 1 second FEV1 to forced vital capacity FVC FEV1FVC smoking pack years	NCIT_C38084;NCIT_C111359	Hancock DB	23284291	European	2012	NA	NA	1.47e-21	NA	50047	-	-	-	-	GRASP
rs2070600	rs2070600	chr6:32151443	chr6:32183666	T	C	Rheumatoid arthritis	EFO_0000685	Plenge RM	17804836	European	2007	NA	NA	1.2e-29	NA	3324	-	-	-	-	GRASP
rs2070600	rs2070600	chr6:32151443	chr6:32183666	T	C	Rheumatoid arthritis	EFO_0000685	Stahl E	20453842	European	2010	NA	NA	1.773e-130	NA	25708	-	-	-	-	GRASP
rs2070600	rs2070600	chr6:32151443	chr6:32183666	T	C	Rheumatoid arthritis ACPA positive	EFO_0000685	Padyukov L	21156761	European	2010	NA	NA	7.62e-37	NA	2226	-	-	-	-	GRASP
rs2070600	rs2070600	chr6:32151443	chr6:32183666	T	C	Primary sclerosing cholangitis	EFO_0004268	Ji S	27992413	European	2017	-0.4775	0.087	1.063e-08	-	14890	2871	12019	3	log OR	Ji-S_PSC_EUR_2017
rs2070600	rs2070600	chr6:32151443	chr6:32183666	T	C	Chronic obstructive pulmonary disease	EFO_0000341	Hobbs BD	28166215	Mixed	2017	-0.2151	0.03475	6e-10	-	-	-	-	-	log OR	NHGRI-EBI_GWAS_Catalog
rs2070600	rs2070600	chr6:32151443	chr6:32183666	T	C	Emphysema imaging phenotypes	EFO_0007626	Cho MH	26030696	Mixed	2015	0.14	0.02394	5e-09	+	-	-	-	-	unit decrease	NHGRI-EBI_GWAS_Catalog
rs2070600	rs2070600	chr6:32151443	chr6:32183666	T	C	Lung function FEV1FVC	EFO_0004713	Wain LV	28166213	European	2017	0.14	0.01349	3e-25	+	-	-	-	-	unit increase	NHGRI-EBI_GWAS_Catalog
rs2070600	rs2070600	chr6:32151443	chr6:32183666	T	C	Percentage gas trapping	EFO_0007628	Cho MH	26030696	Mixed	2015	0.23	0.03909	4e-09	+	-	-	-	-	unit decrease	NHGRI-EBI_GWAS_Catalog
rs2070600	rs2070600	chr6:32151443	chr6:32183666	T	C	Pulmonary function	EFO_0003892;EFO_0004314	Repapi E	20010834	European	2009	0.09	0.01141	3e-15	+	-	-	-	-	% variance explained	NHGRI-EBI_GWAS_Catalog
rs2070600	rs2070600	chr6:32151443	chr6:32183666	T	C	Pulmonary function	EFO_0003892;EFO_0004713	Hancock DB	20010835	European	2009	1	0.1316	3e-14	+	-	-	-	-	% increase	NHGRI-EBI_GWAS_Catalog
rs2070600	rs2070600	chr6:32151443	chr6:32183666	T	C	Pulmonary function interaction	-	Hancock DB	23284291	European	2012	NA	NA	1e-21	NA	-	-	-	-	-	NHGRI-EBI_GWAS_Catalog
rs2070600	rs2070600	chr6:32151443	chr6:32183666	T	C	Asthma	EFO_0000270	Neale B	UKBB	European	2017	0.01559	0.001571	3.344e-23	+	336782	38791	297991	1	risk diff	Neale-B_UKBB_EUR_2017
rs2070600	rs2070600	chr6:32151443	chr6:32183666	T	C	Doctor diagnosed asthma	EFO_0000270	Neale B	UKBB	European	2017	0.01623	0.003334	1.12e-06	+	83529	10589	72940	1	risk diff	Neale-B_UKBB_EUR_2017
rs2070600	rs2070600	chr6:32151443	chr6:32183666	T	C	Forced vital capacity	EFO_0004312	Neale B	UKBB	European	2017	-0.02352	0.003984	3.563e-09	-	307638	0	307638	1	IVNT	Neale-B_UKBB_EUR_2017
rs2070600	rs2070600	chr6:32151443	chr6:32183666	T	C	Forced vital capacity, best measure	EFO_0004312	Neale B	UKBB	European	2017	-0.02083	0.004396	2.152e-06	-	255492	0	255492	1	IVNT	Neale-B_UKBB_EUR_2017
rs2070600	rs2070600	chr6:32151443	chr6:32183666	T	C	Hand grip strength left	EFO_0006941	Neale B	UKBB	European	2017	-0.01786	0.003536	4.435e-07	-	335821	0	335821	1	IVNT	Neale-B_UKBB_EUR_2017
rs2070600	rs2070600	chr6:32151443	chr6:32183666	T	C	Hand grip strength right	EFO_0006941	Neale B	UKBB	European	2017	-0.02	0.003544	1.667e-08	-	335842	0	335842	1	IVNT	Neale-B_UKBB_EUR_2017
rs2070600	rs2070600	chr6:32151443	chr6:32183666	T	C	Hayfever, allergic rhinitis or eczema	EFO_0003956;EFO_0005854;EFO_0000274	Neale B	UKBB	European	2017	0.01077	0.002073	2.067e-07	+	336782	77891	258891	1	risk diff	Neale-B_UKBB_EUR_2017
rs2070600	rs2070600	chr6:32151443	chr6:32183666	T	C	Intestinal malabsorption	EFO_0009554	Neale B	UKBB	European	2017	-0.001316	0.0002115	4.878e-10	-	337199	624	336575	1	risk diff	Neale-B_UKBB_EUR_2017
rs2070600	rs2070600	chr6:32151443	chr6:32183666	T	C	No blood clot, bronchitis, emphysema, asthma, rhinitis, eczema or allergy diagnosed by doctor	-	Neale B	UKBB	European	2017	-0.01934	0.002297	3.792e-17	-	336782	228530	108252	1	risk diff	Neale-B_UKBB_EUR_2017
rs2070600	rs2070600	chr6:32151443	chr6:32183666	T	C	Number of self-reported non-cancer illnesses	EFO_0009801	Neale B	UKBB	European	2017	0.01811	0.004051	7.823e-06	+	337159	0	337159	1	-	Neale-B_UKBB_EUR_2017
rs2070600	rs2070600	chr6:32151443	chr6:32183666	T	C	Number of treatments or medications taken	EFO_0007056	Neale B	UKBB	European	2017	0.02503	0.003933	1.968e-10	+	337159	0	337159	1	-	Neale-B_UKBB_EUR_2017
rs2070600	rs2070600	chr6:32151443	chr6:32183666	T	C	Other rheumatoid arthritis	EFO_0000685	Neale B	UKBB	European	2017	0.002822	0.0002626	6.117e-27	+	337199	964	336235	1	risk diff	Neale-B_UKBB_EUR_2017
rs2070600	rs2070600	chr6:32151443	chr6:32183666	T	C	Peak expiratory flow	EFO_0009718	Neale B	UKBB	European	2017	0.03139	0.004367	6.598e-13	+	307638	0	307638	1	IVNT	Neale-B_UKBB_EUR_2017
rs2070600	rs2070600	chr6:32151443	chr6:32183666	T	C	Self-reported asthma	EFO_0000270	Neale B	UKBB	European	2017	0.01631	0.001574	3.631e-25	+	337159	39049	298110	1	risk diff	Neale-B_UKBB_EUR_2017
rs2070600	rs2070600	chr6:32151443	chr6:32183666	T	C	Self-reported hyperthyroidism or thyrotoxicosis	EFO_0004705;EFO_0004283	Neale B	UKBB	European	2017	-0.001977	0.0004256	3.402e-06	-	337159	2547	334612	1	risk diff	Neale-B_UKBB_EUR_2017
rs2070600	rs2070600	chr6:32151443	chr6:32183666	T	C	Self-reported hypothyroidism or myxoedema	EFO_0004705;EFO_1001055	Neale B	UKBB	European	2017	0.01462	0.001047	2.716e-44	+	337159	16376	320783	1	risk diff	Neale-B_UKBB_EUR_2017
rs2070600	rs2070600	chr6:32151443	chr6:32183666	T	C	Self-reported malabsorption or coeliac disease	EFO_0001060	Neale B	UKBB	European	2017	-0.003447	0.0003221	1.028e-26	-	337159	1452	335707	1	risk diff	Neale-B_UKBB_EUR_2017
rs2070600	rs2070600	chr6:32151443	chr6:32183666	T	C	Self-reported rheumatoid arthritis	EFO_0000685	Neale B	UKBB	European	2017	0.006197	0.0005143	2.019e-33	+	337159	3730	333429	1	risk diff	Neale-B_UKBB_EUR_2017
rs2070600	rs2070600	chr6:32151443	chr6:32183666	T	C	Seropositive rheumatoid arthritis	EFO_0000685	Neale B	UKBB	European	2017	0.000744	0.0001201	5.828e-10	+	337199	201	336998	1	risk diff	Neale-B_UKBB_EUR_2017
rs2070600	rs2070600	chr6:32151443	chr6:32183666	T	C	Taking other prescription medications	EFO_0007056	Neale B	UKBB	European	2017	0.01837	0.002456	7.509e-14	+	336330	158113	178217	1	risk diff	Neale-B_UKBB_EUR_2017
rs2070600	rs2070600	chr6:32151443	chr6:32183666	T	C	Treatment with folic acid product	EFO_0007056	Neale B	UKBB	European	2017	0.00279	0.0004448	3.556e-10	+	337159	2779	334380	1	risk diff	Neale-B_UKBB_EUR_2017
rs2070600	rs2070600	chr6:32151443	chr6:32183666	T	C	Treatment with levothyroxine sodium	EFO_0007056	Neale B	UKBB	European	2017	0.01036	0.0009649	6.956e-27	+	337159	13717	323442	1	risk diff	Neale-B_UKBB_EUR_2017
rs2070600	rs2070600	chr6:32151443	chr6:32183666	T	C	Treatment with methotrexate	EFO_0007056	Neale B	UKBB	European	2017	0.003567	0.0003563	1.366e-23	+	337159	1778	335381	1	risk diff	Neale-B_UKBB_EUR_2017
rs2070600	rs2070600	chr6:32151443	chr6:32183666	T	C	Treatment with sulfasalazine	EFO_0007056	Neale B	UKBB	European	2017	0.001276	0.0002155	3.167e-09	+	337159	648	336511	1	risk diff	Neale-B_UKBB_EUR_2017
rs2070600	rs2070600	chr6:32151443	chr6:32183666	T	C	Treatment with thyroxine product	EFO_0007056	Neale B	UKBB	European	2017	0.003033	0.0005258	8.051e-09	+	337159	3917	333242	1	risk diff	Neale-B_UKBB_EUR_2017
rs2070600	rs2070600	chr6:32151443	chr6:32183666	T	C	Treatment with ventolin 100micrograms inhaler	EFO_0007056	Neale B	UKBB	European	2017	0.005206	0.0008229	2.509e-10	+	337159	9712	327447	1	risk diff	Neale-B_UKBB_EUR_2017
rs2070600	rs2070600	chr6:32151443	chr6:32183666	T	C	Vitamin and mineral supplements: folic acid or folate	EFO_0005111	Neale B	UKBB	European	2017	0.003521	0.0006984	4.618e-07	+	335591	6876	328715	1	risk diff	Neale-B_UKBB_EUR_2017
rs2070600	rs2070600	chr6:32151443	chr6:32183666	T	C	Wheeze or whistling in the chest in last year	EFO_0009715	Neale B	UKBB	European	2017	0.01522	0.002009	3.527e-14	+	331257	68531	262726	1	risk diff	Neale-B_UKBB_EUR_2017
rs2070600	rs2070600	chr6:32151443	chr6:32183666	T	C	Rheumatoid arthritis	EFO_0000685	Okada Y	24390342	European	2014	0.8796	0.02755	2.1e-220	+	58284	14361	43923	18	log OR	Okada-Y_RA_EUR_2014
rs2070600	rs2070600	chr6:32151443	chr6:32183666	T	C	Rheumatoid arthritis	EFO_0000685	Okada Y	24390342	Mixed	2014	0.5306	0.02259	3.6e-127	+	80799	19234	61565	22	log OR	Okada-Y_RA_Mixed_2014
rs2070600	rs2070600	chr6:32151443	chr6:32183666	T	C	Rheumatoid arthritis	EFO_0000685	Stahl E	20453842	European	2010	1.128	0.04621	1.773e-130	+	25705	5537	20167	6	log OR	Stahl-E_RA_EUR_2010
rs2070600	rs2070600	chr6:32151443	chr6:32183666	T	C	Respiratory function tests	EFO_0003892	Repapi E	20010834	European	2009	NA	NA	3e-15	NA	-	-	-	-	-	dbGaP
rs2070600	rs2070600	chr6:32151443	chr6:32183666	T	C	Respiratory function tests	EFO_0003892	Hancock DB	20010835	European	2009	NA	NA	3e-14	NA	-	-	-	-	-	dbGaP
rs150088970	rs150088970	chr6:32527850	chr6:32560073	C	G	Neutrophil count	EFO_0004586	Astle W	27863252	European	2016	0.03973	0.008848	7.106e-06	+	173480	0	173480	2	IVNT	Astle-W_Blood-Cell-Traits_EUR_2016
rs150088970	rs150088970	chr6:32527850	chr6:32560073	C	G	Sum basophil neutrophil counts	EFO_0004586	Astle W	27863252	European	2016	0.03954	0.008865	8.193e-06	+	173480	0	173480	2	IVNT	Astle-W_Blood-Cell-Traits_EUR_2016
rs113315602	rs113315602	chr6:32574575	chr6:32606798	A	C	Monocyte percentage of white cells	EFO_0004586	Astle W	27863252	European	2016	-0.1072	0.02323	3.984e-06	-	173480	0	173480	2	IVNT	Astle-W_Blood-Cell-Traits_EUR_2016
rs113315602	rs113315602	chr6:32574575	chr6:32606798	A	C	Arm fat percentage left	-	Neale B	UKBB	European	2017	-0.0157	0.003281	1.702e-06	-	331198	0	331198	1	IVNT	Neale-B_UKBB_EUR_2017
rs113315602	rs113315602	chr6:32574575	chr6:32606798	A	C	Arm fat percentage right	-	Neale B	UKBB	European	2017	-0.01664	0.003296	4.49e-07	-	331249	0	331249	1	IVNT	Neale-B_UKBB_EUR_2017
rs113315602	rs113315602	chr6:32574575	chr6:32606798	A	C	Asthma	EFO_0000270	Neale B	UKBB	European	2017	-0.01629	0.001388	8.476e-32	-	336782	38791	297991	1	risk diff	Neale-B_UKBB_EUR_2017
rs113315602	rs113315602	chr6:32574575	chr6:32606798	A	C	Body fat percentage	EFO_0007800	Neale B	UKBB	European	2017	-0.01607	0.003323	1.316e-06	-	331117	0	331117	1	IVNT	Neale-B_UKBB_EUR_2017
rs113315602	rs113315602	chr6:32574575	chr6:32606798	A	C	Chest pain or discomfort	EFO_0003843	Neale B	UKBB	European	2017	-0.00748	0.001582	2.259e-06	-	334053	51937	282116	1	risk diff	Neale-B_UKBB_EUR_2017
rs113315602	rs113315602	chr6:32574575	chr6:32606798	A	C	Doctor diagnosed asthma	EFO_0000270	Neale B	UKBB	European	2017	-0.01963	0.002925	1.974e-11	-	83529	10589	72940	1	risk diff	Neale-B_UKBB_EUR_2017
rs113315602	rs113315602	chr6:32574575	chr6:32606798	A	C	Forced vital capacity	EFO_0004312	Neale B	UKBB	European	2017	0.01675	0.003522	1.988e-06	+	307638	0	307638	1	IVNT	Neale-B_UKBB_EUR_2017
rs113315602	rs113315602	chr6:32574575	chr6:32606798	A	C	Hand grip strength left	EFO_0006941	Neale B	UKBB	European	2017	0.01697	0.003125	5.624e-08	+	335821	0	335821	1	IVNT	Neale-B_UKBB_EUR_2017
rs113315602	rs113315602	chr6:32574575	chr6:32606798	A	C	Hand grip strength right	EFO_0006941	Neale B	UKBB	European	2017	0.021	0.003132	2.013e-11	+	335842	0	335842	1	IVNT	Neale-B_UKBB_EUR_2017
rs113315602	rs113315602	chr6:32574575	chr6:32606798	A	C	Intestinal malabsorption	EFO_0009554	Neale B	UKBB	European	2017	0.001475	0.0001869	2.954e-15	+	337199	624	336575	1	risk diff	Neale-B_UKBB_EUR_2017
rs113315602	rs113315602	chr6:32574575	chr6:32606798	A	C	Leg fat percentage right	-	Neale B	UKBB	European	2017	-0.01261	0.002745	4.32e-06	-	331296	0	331296	1	IVNT	Neale-B_UKBB_EUR_2017
rs113315602	rs113315602	chr6:32574575	chr6:32606798	A	C	Long-standing illness, disability or infirmity	-	Neale B	UKBB	European	2017	-0.0131	0.002058	1.906e-10	-	329663	107123	222540	1	risk diff	Neale-B_UKBB_EUR_2017
rs113315602	rs113315602	chr6:32574575	chr6:32606798	A	C	Malignant neoplasm of anus and anal canal	EFO_0003835	Neale B	UKBB	European	2017	-0.0003513	6.985e-05	4.921e-07	-	337199	87	337112	1	risk diff	Neale-B_UKBB_EUR_2017
rs113315602	rs113315602	chr6:32574575	chr6:32606798	A	C	Medication for pain relief, constipation, heartburn: none of the above	EFO_0007056	Neale B	UKBB	European	2017	0.01012	0.002171	3.125e-06	+	333581	184936	148645	1	risk diff	Neale-B_UKBB_EUR_2017
rs113315602	rs113315602	chr6:32574575	chr6:32606798	A	C	No blood clot, bronchitis, emphysema, asthma, rhinitis, eczema or allergy diagnosed by doctor	-	Neale B	UKBB	European	2017	0.0148	0.00203	3.099e-13	+	336782	228530	108252	1	risk diff	Neale-B_UKBB_EUR_2017
rs113315602	rs113315602	chr6:32574575	chr6:32606798	A	C	Number of self-reported non-cancer illnesses	EFO_0009801	Neale B	UKBB	European	2017	-0.02183	0.00358	1.083e-09	-	337159	0	337159	1	-	Neale-B_UKBB_EUR_2017
rs113315602	rs113315602	chr6:32574575	chr6:32606798	A	C	Number of treatments or medications taken	EFO_0007056	Neale B	UKBB	European	2017	-0.02845	0.003476	2.749e-16	-	337159	0	337159	1	-	Neale-B_UKBB_EUR_2017
rs113315602	rs113315602	chr6:32574575	chr6:32606798	A	C	Other rheumatoid arthritis	EFO_0000685	Neale B	UKBB	European	2017	-0.003018	0.0002321	1.209e-38	-	337199	964	336235	1	risk diff	Neale-B_UKBB_EUR_2017
rs113315602	rs113315602	chr6:32574575	chr6:32606798	A	C	Overall health rating	-	Neale B	UKBB	European	2017	-0.01434	0.003148	5.273e-06	-	336020	0	336020	1	-	Neale-B_UKBB_EUR_2017
rs113315602	rs113315602	chr6:32574575	chr6:32606798	A	C	Peak expiratory flow	EFO_0009718	Neale B	UKBB	European	2017	-0.02123	0.003861	3.839e-08	-	307638	0	307638	1	IVNT	Neale-B_UKBB_EUR_2017
rs113315602	rs113315602	chr6:32574575	chr6:32606798	A	C	Self-reported asthma	EFO_0000270	Neale B	UKBB	European	2017	-0.01694	0.001391	4.071e-34	-	337159	39049	298110	1	risk diff	Neale-B_UKBB_EUR_2017
rs113315602	rs113315602	chr6:32574575	chr6:32606798	A	C	Self-reported hyperthyroidism or thyrotoxicosis	EFO_0004705;EFO_0004283	Neale B	UKBB	European	2017	0.001824	0.0003762	1.247e-06	+	337159	2547	334612	1	risk diff	Neale-B_UKBB_EUR_2017
rs113315602	rs113315602	chr6:32574575	chr6:32606798	A	C	Self-reported hypothyroidism or myxoedema	EFO_0004705;EFO_1001055	Neale B	UKBB	European	2017	-0.0135	0.0009254	3.571e-48	-	337159	16376	320783	1	risk diff	Neale-B_UKBB_EUR_2017
rs113315602	rs113315602	chr6:32574575	chr6:32606798	A	C	Self-reported malabsorption or coeliac disease	EFO_0001060	Neale B	UKBB	European	2017	0.004142	0.0002847	5.942e-48	+	337159	1452	335707	1	risk diff	Neale-B_UKBB_EUR_2017
rs113315602	rs113315602	chr6:32574575	chr6:32606798	A	C	Self-reported multiple sclerosis	EFO_0003885	Neale B	UKBB	European	2017	0.001374	0.000262	1.56e-07	+	337159	1228	335931	1	risk diff	Neale-B_UKBB_EUR_2017
rs113315602	rs113315602	chr6:32574575	chr6:32606798	A	C	Self-reported rheumatoid arthritis	EFO_0000685	Neale B	UKBB	European	2017	-0.007666	0.0004545	8.468e-64	-	337159	3730	333429	1	risk diff	Neale-B_UKBB_EUR_2017
rs113315602	rs113315602	chr6:32574575	chr6:32606798	A	C	Seropositive rheumatoid arthritis	EFO_0000685	Neale B	UKBB	European	2017	-0.0009621	0.0001061	1.256e-19	-	337199	201	336998	1	risk diff	Neale-B_UKBB_EUR_2017
rs113315602	rs113315602	chr6:32574575	chr6:32606798	A	C	Taking other prescription medications	EFO_0007056	Neale B	UKBB	European	2017	-0.0189	0.002171	3.096e-18	-	336330	158113	178217	1	risk diff	Neale-B_UKBB_EUR_2017
rs113315602	rs113315602	chr6:32574575	chr6:32606798	A	C	Treatment with folic acid product	EFO_0007056	Neale B	UKBB	European	2017	-0.003231	0.0003931	2.061e-16	-	337159	2779	334380	1	risk diff	Neale-B_UKBB_EUR_2017
rs113315602	rs113315602	chr6:32574575	chr6:32606798	A	C	Treatment with hydroxychloroquine	EFO_0007056	Neale B	UKBB	European	2017	-0.0008421	0.0001619	1.979e-07	-	337159	468	336691	1	risk diff	Neale-B_UKBB_EUR_2017
rs113315602	rs113315602	chr6:32574575	chr6:32606798	A	C	Treatment with levothyroxine sodium	EFO_0007056	Neale B	UKBB	European	2017	-0.009068	0.0008529	2.134e-26	-	337159	13717	323442	1	risk diff	Neale-B_UKBB_EUR_2017
rs113315602	rs113315602	chr6:32574575	chr6:32606798	A	C	Treatment with methotrexate	EFO_0007056	Neale B	UKBB	European	2017	-0.00421	0.0003149	9.396e-41	-	337159	1778	335381	1	risk diff	Neale-B_UKBB_EUR_2017
rs113315602	rs113315602	chr6:32574575	chr6:32606798	A	C	Treatment with sulfasalazine	EFO_0007056	Neale B	UKBB	European	2017	-0.001488	0.0001905	5.72e-15	-	337159	648	336511	1	risk diff	Neale-B_UKBB_EUR_2017
rs113315602	rs113315602	chr6:32574575	chr6:32606798	A	C	Treatment with symbicort 100 or 6 turbohaler	EFO_0007056	Neale B	UKBB	European	2017	-0.001574	0.0003413	3.966e-06	-	337159	2089	335070	1	risk diff	Neale-B_UKBB_EUR_2017
rs113315602	rs113315602	chr6:32574575	chr6:32606798	A	C	Treatment with thyroxine product	EFO_0007056	Neale B	UKBB	European	2017	-0.003151	0.0004647	1.198e-11	-	337159	3917	333242	1	risk diff	Neale-B_UKBB_EUR_2017
rs113315602	rs113315602	chr6:32574575	chr6:32606798	A	C	Treatment with ventolin 100micrograms inhaler	EFO_0007056	Neale B	UKBB	European	2017	-0.005264	0.0007274	4.586e-13	-	337159	9712	327447	1	risk diff	Neale-B_UKBB_EUR_2017
rs113315602	rs113315602	chr6:32574575	chr6:32606798	A	C	Trunk fat percentage	-	Neale B	UKBB	European	2017	-0.01888	0.003984	2.14e-06	-	331113	0	331113	1	IVNT	Neale-B_UKBB_EUR_2017
rs113315602	rs113315602	chr6:32574575	chr6:32606798	A	C	Vitamin and mineral supplements: folic acid or folate	EFO_0005111	Neale B	UKBB	European	2017	-0.003616	0.0006173	4.684e-09	-	335591	6876	328715	1	risk diff	Neale-B_UKBB_EUR_2017
rs113315602	rs113315602	chr6:32574575	chr6:32606798	A	C	Vitamin and mineral supplements: none of the above	EFO_0004729	Neale B	UKBB	European	2017	0.0106	0.002008	1.306e-07	+	335591	231424	104167	1	risk diff	Neale-B_UKBB_EUR_2017
rs113315602	rs113315602	chr6:32574575	chr6:32606798	A	C	Waist circumference	EFO_0004342	Neale B	UKBB	European	2017	-0.02235	0.003838	5.805e-09	-	336639	0	336639	1	IVNT	Neale-B_UKBB_EUR_2017
rs113315602	rs113315602	chr6:32574575	chr6:32606798	A	C	Wheeze or whistling in the chest in last year	EFO_0009715	Neale B	UKBB	European	2017	-0.01575	0.001776	7.357e-19	-	331257	68531	262726	1	risk diff	Neale-B_UKBB_EUR_2017
rs281861363	rs281861363	chr6:32633638	chr6:32665861	A	G	Asthma	EFO_0000270	Neale B	UKBB	European	2017	0.01735	0.001433	9.386e-34	+	336782	38791	297991	1	risk diff	Neale-B_UKBB_EUR_2017
rs281861363	rs281861363	chr6:32633638	chr6:32665861	A	G	Doctor diagnosed asthma	EFO_0000270	Neale B	UKBB	European	2017	0.01887	0.003017	4.069e-10	+	83529	10589	72940	1	risk diff	Neale-B_UKBB_EUR_2017
rs281861363	rs281861363	chr6:32633638	chr6:32665861	A	G	Forced vital capacity	EFO_0004312	Neale B	UKBB	European	2017	-0.0174	0.003634	1.688e-06	-	307638	0	307638	1	IVNT	Neale-B_UKBB_EUR_2017
rs281861363	rs281861363	chr6:32633638	chr6:32665861	A	G	Hand grip strength right	EFO_0006941	Neale B	UKBB	European	2017	-0.01822	0.003232	1.721e-08	-	335842	0	335842	1	IVNT	Neale-B_UKBB_EUR_2017
rs281861363	rs281861363	chr6:32633638	chr6:32665861	A	G	Hayfever, allergic rhinitis or eczema	EFO_0003956;EFO_0005854;EFO_0000274	Neale B	UKBB	European	2017	0.00865	0.001891	4.767e-06	+	336782	77891	258891	1	risk diff	Neale-B_UKBB_EUR_2017
rs281861363	rs281861363	chr6:32633638	chr6:32665861	A	G	Intestinal malabsorption	EFO_0009554	Neale B	UKBB	European	2017	-0.001473	0.0001929	2.222e-14	-	337199	624	336575	1	risk diff	Neale-B_UKBB_EUR_2017
rs281861363	rs281861363	chr6:32633638	chr6:32665861	A	G	Malignant neoplasm of anus and anal canal	EFO_0003835	Neale B	UKBB	European	2017	0.0003766	7.208e-05	1.75e-07	+	337199	87	337112	1	risk diff	Neale-B_UKBB_EUR_2017
rs281861363	rs281861363	chr6:32633638	chr6:32665861	A	G	No blood clot, bronchitis, emphysema, asthma, rhinitis, eczema or allergy diagnosed by doctor	-	Neale B	UKBB	European	2017	-0.01816	0.002095	4.353e-18	-	336782	228530	108252	1	risk diff	Neale-B_UKBB_EUR_2017
rs281861363	rs281861363	chr6:32633638	chr6:32665861	A	G	Number of self-reported non-cancer illnesses	EFO_0009801	Neale B	UKBB	European	2017	0.01992	0.003695	7.038e-08	+	337159	0	337159	1	-	Neale-B_UKBB_EUR_2017
rs281861363	rs281861363	chr6:32633638	chr6:32665861	A	G	Number of treatments or medications taken	EFO_0007056	Neale B	UKBB	European	2017	0.02441	0.003587	1.019e-11	+	337159	0	337159	1	-	Neale-B_UKBB_EUR_2017
rs281861363	rs281861363	chr6:32633638	chr6:32665861	A	G	Other rheumatoid arthritis	EFO_0000685	Neale B	UKBB	European	2017	0.002299	0.0002395	8.223e-22	+	337199	964	336235	1	risk diff	Neale-B_UKBB_EUR_2017
rs281861363	rs281861363	chr6:32633638	chr6:32665861	A	G	Peak expiratory flow	EFO_0009718	Neale B	UKBB	European	2017	0.02203	0.003983	3.167e-08	+	307638	0	307638	1	IVNT	Neale-B_UKBB_EUR_2017
rs281861363	rs281861363	chr6:32633638	chr6:32665861	A	G	Self-reported asthma	EFO_0000270	Neale B	UKBB	European	2017	0.01801	0.001435	4.234e-36	+	337159	39049	298110	1	risk diff	Neale-B_UKBB_EUR_2017
rs281861363	rs281861363	chr6:32633638	chr6:32665861	A	G	Self-reported eczema or dermatitis	EFO_0000274	Neale B	UKBB	European	2017	0.00383	0.0007123	7.575e-08	+	337159	8718	328441	1	risk diff	Neale-B_UKBB_EUR_2017
rs281861363	rs281861363	chr6:32633638	chr6:32665861	A	G	Self-reported hyperthyroidism or thyrotoxicosis	EFO_0004705;EFO_0004283	Neale B	UKBB	European	2017	-0.001947	0.0003882	5.298e-07	-	337159	2547	334612	1	risk diff	Neale-B_UKBB_EUR_2017
rs281861363	rs281861363	chr6:32633638	chr6:32665861	A	G	Self-reported hypothyroidism or myxoedema	EFO_0004705;EFO_1001055	Neale B	UKBB	European	2017	0.01407	0.000955	3.913e-49	+	337159	16376	320783	1	risk diff	Neale-B_UKBB_EUR_2017
rs281861363	rs281861363	chr6:32633638	chr6:32665861	A	G	Self-reported malabsorption or coeliac disease	EFO_0001060	Neale B	UKBB	European	2017	-0.004302	0.0002938	1.555e-48	-	337159	1452	335707	1	risk diff	Neale-B_UKBB_EUR_2017
rs281861363	rs281861363	chr6:32633638	chr6:32665861	A	G	Self-reported multiple sclerosis	EFO_0003885	Neale B	UKBB	European	2017	-0.00154	0.0002703	1.213e-08	-	337159	1228	335931	1	risk diff	Neale-B_UKBB_EUR_2017
rs281861363	rs281861363	chr6:32633638	chr6:32665861	A	G	Self-reported rheumatoid arthritis	EFO_0000685	Neale B	UKBB	European	2017	0.006045	0.0004691	5.616e-38	+	337159	3730	333429	1	risk diff	Neale-B_UKBB_EUR_2017
rs281861363	rs281861363	chr6:32633638	chr6:32665861	A	G	Seropositive rheumatoid arthritis	EFO_0000685	Neale B	UKBB	European	2017	0.0007076	0.0001095	1.048e-10	+	337199	201	336998	1	risk diff	Neale-B_UKBB_EUR_2017
rs281861363	rs281861363	chr6:32633638	chr6:32665861	A	G	Started insulin within one year diagnosis of diabetes	EFO_0000400	Neale B	UKBB	European	2017	-0.04388	0.006853	1.567e-10	-	15397	1872	13525	1	risk diff	Neale-B_UKBB_EUR_2017
rs281861363	rs281861363	chr6:32633638	chr6:32665861	A	G	Taking other prescription medications	EFO_0007056	Neale B	UKBB	European	2017	0.0182	0.00224	4.574e-16	+	336330	158113	178217	1	risk diff	Neale-B_UKBB_EUR_2017
rs281861363	rs281861363	chr6:32633638	chr6:32665861	A	G	Treatment with folic acid product	EFO_0007056	Neale B	UKBB	European	2017	0.002436	0.0004057	1.927e-09	+	337159	2779	334380	1	risk diff	Neale-B_UKBB_EUR_2017
rs281861363	rs281861363	chr6:32633638	chr6:32665861	A	G	Treatment with levothyroxine sodium	EFO_0007056	Neale B	UKBB	European	2017	0.009871	0.0008801	3.48e-29	+	337159	13717	323442	1	risk diff	Neale-B_UKBB_EUR_2017
rs281861363	rs281861363	chr6:32633638	chr6:32665861	A	G	Treatment with methotrexate	EFO_0007056	Neale B	UKBB	European	2017	0.003283	0.000325	5.492e-24	+	337159	1778	335381	1	risk diff	Neale-B_UKBB_EUR_2017
rs281861363	rs281861363	chr6:32633638	chr6:32665861	A	G	Treatment with sulfasalazine	EFO_0007056	Neale B	UKBB	European	2017	0.001181	0.0001966	1.904e-09	+	337159	648	336511	1	risk diff	Neale-B_UKBB_EUR_2017
rs281861363	rs281861363	chr6:32633638	chr6:32665861	A	G	Treatment with thyroxine product	EFO_0007056	Neale B	UKBB	European	2017	0.003027	0.0004796	2.77e-10	+	337159	3917	333242	1	risk diff	Neale-B_UKBB_EUR_2017
rs281861363	rs281861363	chr6:32633638	chr6:32665861	A	G	Treatment with ventolin 100micrograms inhaler	EFO_0007056	Neale B	UKBB	European	2017	0.006157	0.0007506	2.357e-16	+	337159	9712	327447	1	risk diff	Neale-B_UKBB_EUR_2017
rs281861363	rs281861363	chr6:32633638	chr6:32665861	A	G	Wheeze or whistling in the chest in last year	EFO_0009715	Neale B	UKBB	European	2017	0.01574	0.001833	8.96e-18	+	331257	68531	262726	1	risk diff	Neale-B_UKBB_EUR_2017
rs12525532	rs12525532	chr6:35004819	chr6:35037042	C	T	Height	EFO_0004339	GIANT	25282103	European	2014	-0.021	0.0031	1.7e-11	-	250400	0	250400	79	Z-score	GIANT_Height_EUR_2014
rs12525532	rs12525532	chr6:35004819	chr6:35037042	C	T	Body mass index	EFO_0004340	MAGIC	22885924	European	2012	NA	NA	8.95e-08	NA	133010	-	-	-	-	GRASP
rs12525532	rs12525532	chr6:35004819	chr6:35037042	C	T	Drug induced liver injury all DILI cases with age of onset less than or equal to the median of 525 years for cases not due to flucloxacillin or amoxicillinclavulanate	NCIT_C61586;NCIT_C61583	Urban TJ	22968431	European	2012	NA	NA	2.09e-07	NA	3784	-	-	-	-	GRASP
rs12525532	rs12525532	chr6:35004819	chr6:35037042	C	T	log Fasting insulin	EFO_0004466	MAGIC	22885924	European	2012	-0.013	0.0025	7.5e-08	-	108557	0	108557	56	pmol/l	MAGIC_FI-METABO_EUR_2012
rs12525532	rs12525532	chr6:35004819	chr6:35037042	C	T	log Fasting insulin adjusted for BMI	EFO_0008037	MAGIC	22885924	European	2012	-0.011	0.0021	8.95e-08	-	108557	0	108557	56	pmol/l	MAGIC_FIadjBMI_EUR_2012
rs12525532	rs12525532	chr6:35004819	chr6:35037042	C	T	Arm fat mass left	-	Neale B	UKBB	European	2017	-0.01466	0.002487	3.735e-09	-	331164	0	331164	1	IVNT	Neale-B_UKBB_EUR_2017
rs12525532	rs12525532	chr6:35004819	chr6:35037042	C	T	Arm fat mass right	-	Neale B	UKBB	European	2017	-0.01425	0.002486	1.005e-08	-	331226	0	331226	1	IVNT	Neale-B_UKBB_EUR_2017
rs12525532	rs12525532	chr6:35004819	chr6:35037042	C	T	Arm fat-free mass left	-	Neale B	UKBB	European	2017	-0.01352	0.001613	5.334e-17	-	331159	0	331159	1	IVNT	Neale-B_UKBB_EUR_2017
rs12525532	rs12525532	chr6:35004819	chr6:35037042	C	T	Arm fat-free mass right	-	Neale B	UKBB	European	2017	-0.01299	0.001581	2.136e-16	-	331221	0	331221	1	IVNT	Neale-B_UKBB_EUR_2017
rs12525532	rs12525532	chr6:35004819	chr6:35037042	C	T	Arm predicted mass left	-	Neale B	UKBB	European	2017	-0.0133	0.001607	1.305e-16	-	331146	0	331146	1	IVNT	Neale-B_UKBB_EUR_2017
rs12525532	rs12525532	chr6:35004819	chr6:35037042	C	T	Arm predicted mass right	-	Neale B	UKBB	European	2017	-0.01309	0.001575	9.775e-17	-	331216	0	331216	1	IVNT	Neale-B_UKBB_EUR_2017
rs12525532	rs12525532	chr6:35004819	chr6:35037042	C	T	Basal metabolic rate	EFO_0007777	Neale B	UKBB	European	2017	-0.01406	0.001682	6.498e-17	-	331307	0	331307	1	IVNT	Neale-B_UKBB_EUR_2017
rs12525532	rs12525532	chr6:35004819	chr6:35037042	C	T	Body fat percentage	EFO_0007800	Neale B	UKBB	European	2017	-0.008874	0.001945	5.074e-06	-	331117	0	331117	1	IVNT	Neale-B_UKBB_EUR_2017
rs12525532	rs12525532	chr6:35004819	chr6:35037042	C	T	Comparative height size at age 10	-	Neale B	UKBB	European	2017	-0.01027	0.001732	3.084e-09	-	332021	0	332021	1	-	Neale-B_UKBB_EUR_2017
rs12525532	rs12525532	chr6:35004819	chr6:35037042	C	T	Forced expiratory volume in 1-second	EFO_0004314	Neale B	UKBB	European	2017	-0.01276	0.002173	4.253e-09	-	307638	0	307638	1	IVNT	Neale-B_UKBB_EUR_2017
rs12525532	rs12525532	chr6:35004819	chr6:35037042	C	T	Forced expiratory volume in 1-second, best measure	EFO_0004314	Neale B	UKBB	European	2017	-0.01368	0.002389	1.02e-08	-	255492	0	255492	1	IVNT	Neale-B_UKBB_EUR_2017
rs12525532	rs12525532	chr6:35004819	chr6:35037042	C	T	Forced vital capacity	EFO_0004312	Neale B	UKBB	European	2017	-0.009185	0.00206	8.277e-06	-	307638	0	307638	1	IVNT	Neale-B_UKBB_EUR_2017
rs12525532	rs12525532	chr6:35004819	chr6:35037042	C	T	Forced vital capacity, best measure	EFO_0004312	Neale B	UKBB	European	2017	-0.0103	0.002262	5.224e-06	-	255492	0	255492	1	IVNT	Neale-B_UKBB_EUR_2017
rs12525532	rs12525532	chr6:35004819	chr6:35037042	C	T	Height	EFO_0004339	Neale B	UKBB	European	2017	-0.01671	0.001802	1.89e-20	-	336474	0	336474	1	IVNT	Neale-B_UKBB_EUR_2017
rs12525532	rs12525532	chr6:35004819	chr6:35037042	C	T	Hip circumference	EFO_0005093	Neale B	UKBB	European	2017	-0.01488	0.002512	3.191e-09	-	336601	0	336601	1	IVNT	Neale-B_UKBB_EUR_2017
rs12525532	rs12525532	chr6:35004819	chr6:35037042	C	T	Leg fat mass left	-	Neale B	UKBB	European	2017	-0.01282	0.002005	1.655e-10	-	331275	0	331275	1	IVNT	Neale-B_UKBB_EUR_2017
rs12525532	rs12525532	chr6:35004819	chr6:35037042	C	T	Leg fat mass right	-	Neale B	UKBB	European	2017	-0.01281	0.002028	2.689e-10	-	331293	0	331293	1	IVNT	Neale-B_UKBB_EUR_2017
rs12525532	rs12525532	chr6:35004819	chr6:35037042	C	T	Leg fat-free mass left	-	Neale B	UKBB	European	2017	-0.01285	0.001671	1.441e-14	-	331258	0	331258	1	IVNT	Neale-B_UKBB_EUR_2017
rs12525532	rs12525532	chr6:35004819	chr6:35037042	C	T	Leg fat-free mass right	-	Neale B	UKBB	European	2017	-0.01264	0.00167	3.752e-14	-	331285	0	331285	1	IVNT	Neale-B_UKBB_EUR_2017
rs12525532	rs12525532	chr6:35004819	chr6:35037042	C	T	Leg predicted mass left	-	Neale B	UKBB	European	2017	-0.01274	0.001659	1.597e-14	-	331253	0	331253	1	IVNT	Neale-B_UKBB_EUR_2017
rs12525532	rs12525532	chr6:35004819	chr6:35037042	C	T	Leg predicted mass right	-	Neale B	UKBB	European	2017	-0.01258	0.001659	3.339e-14	-	331285	0	331285	1	IVNT	Neale-B_UKBB_EUR_2017
rs12525532	rs12525532	chr6:35004819	chr6:35037042	C	T	Sitting height	EFO_0004339	Neale B	UKBB	European	2017	-0.01071	0.001961	4.689e-08	-	336172	0	336172	1	IVNT	Neale-B_UKBB_EUR_2017
rs12525532	rs12525532	chr6:35004819	chr6:35037042	C	T	Trunk fat mass	EFO_0005409	Neale B	UKBB	European	2017	-0.01737	0.002554	1.038e-11	-	331093	0	331093	1	IVNT	Neale-B_UKBB_EUR_2017
rs12525532	rs12525532	chr6:35004819	chr6:35037042	C	T	Trunk fat percentage	-	Neale B	UKBB	European	2017	-0.01119	0.002332	1.594e-06	-	331113	0	331113	1	IVNT	Neale-B_UKBB_EUR_2017
rs12525532	rs12525532	chr6:35004819	chr6:35037042	C	T	Trunk fat-free mass	-	Neale B	UKBB	European	2017	-0.01284	0.001598	9.524e-16	-	331030	0	331030	1	IVNT	Neale-B_UKBB_EUR_2017
rs12525532	rs12525532	chr6:35004819	chr6:35037042	C	T	Trunk predicted mass	-	Neale B	UKBB	European	2017	-0.0128	0.001593	9.341e-16	-	330995	0	330995	1	IVNT	Neale-B_UKBB_EUR_2017
rs12525532	rs12525532	chr6:35004819	chr6:35037042	C	T	Waist circumference	EFO_0004342	Neale B	UKBB	European	2017	-0.0142	0.002247	2.588e-10	-	336639	0	336639	1	IVNT	Neale-B_UKBB_EUR_2017
rs12525532	rs12525532	chr6:35004819	chr6:35037042	C	T	Weight	EFO_0004338	Neale B	UKBB	European	2017	-0.01801	0.002217	4.479e-16	-	336227	0	336227	1	IVNT	Neale-B_UKBB_EUR_2017
rs12525532	rs12525532	chr6:35004819	chr6:35037042	C	T	Whole body fat mass	-	Neale B	UKBB	European	2017	-0.01631	0.002475	4.488e-11	-	330762	0	330762	1	IVNT	Neale-B_UKBB_EUR_2017
rs12525532	rs12525532	chr6:35004819	chr6:35037042	C	T	Whole body fat-free mass	-	Neale B	UKBB	European	2017	-0.01323	0.001604	1.603e-16	-	331291	0	331291	1	IVNT	Neale-B_UKBB_EUR_2017
rs12525532	rs12525532	chr6:35004819	chr6:35037042	C	T	Whole body water mass	-	Neale B	UKBB	European	2017	-0.01325	0.001607	1.613e-16	-	331315	0	331315	1	IVNT	Neale-B_UKBB_EUR_2017
rs17513531	rs17513531	chr6:90951239	chr6:90241520	C	T	Basophil count	EFO_0004586	Astle W	27863252	European	2016	0.01795	0.003668	9.837e-07	+	173480	0	173480	2	IVNT	Astle-W_Blood-Cell-Traits_EUR_2016
rs17513531	rs17513531	chr6:90951239	chr6:90241520	C	T	Eosinophil count	EFO_0004586	Astle W	27863252	European	2016	0.04	0.003738	1e-26	+	173480	0	173480	2	IVNT	Astle-W_Blood-Cell-Traits_EUR_2016
rs17513531	rs17513531	chr6:90951239	chr6:90241520	C	T	Eosinophil percentage of granulocytes	EFO_0004586	Astle W	27863252	European	2016	0.03289	0.00375	1.79e-18	+	173480	0	173480	2	IVNT	Astle-W_Blood-Cell-Traits_EUR_2016
rs17513531	rs17513531	chr6:90951239	chr6:90241520	C	T	Eosinophil percentage of white cells	EFO_0004586	Astle W	27863252	European	2016	0.03367	0.003735	1.954e-19	+	173480	0	173480	2	IVNT	Astle-W_Blood-Cell-Traits_EUR_2016
rs17513531	rs17513531	chr6:90951239	chr6:90241520	C	T	Granulocyte percentage of myeloid white cells	EFO_0004586	Astle W	27863252	European	2016	0.01972	0.003744	1.385e-07	+	173480	0	173480	2	IVNT	Astle-W_Blood-Cell-Traits_EUR_2016
rs17513531	rs17513531	chr6:90951239	chr6:90241520	C	T	Lymphocyte count	EFO_0004586	Astle W	27863252	European	2016	0.02368	0.003772	3.47e-10	+	173480	0	173480	2	IVNT	Astle-W_Blood-Cell-Traits_EUR_2016
rs17513531	rs17513531	chr6:90951239	chr6:90241520	C	T	Mean corpuscular hemoglobin	EFO_0004586	Astle W	27863252	European	2016	-0.01902	0.0037	2.723e-07	-	173480	0	173480	2	IVNT	Astle-W_Blood-Cell-Traits_EUR_2016
rs17513531	rs17513531	chr6:90951239	chr6:90241520	C	T	Mean corpuscular volume	EFO_0004586	Astle W	27863252	European	2016	-0.02143	0.003689	6.294e-09	-	173480	0	173480	2	IVNT	Astle-W_Blood-Cell-Traits_EUR_2016
rs17513531	rs17513531	chr6:90951239	chr6:90241520	C	T	Monocyte percentage of white cells	EFO_0004586	Astle W	27863252	European	2016	-0.02464	0.003734	4.145e-11	-	173480	0	173480	2	IVNT	Astle-W_Blood-Cell-Traits_EUR_2016
rs17513531	rs17513531	chr6:90951239	chr6:90241520	C	T	Neutrophil percentage of granulocytes	EFO_0004586	Astle W	27863252	European	2016	-0.03392	0.003751	1.536e-19	-	173480	0	173480	2	IVNT	Astle-W_Blood-Cell-Traits_EUR_2016
rs17513531	rs17513531	chr6:90951239	chr6:90241520	C	T	Red blood cell count	EFO_0004586	Astle W	27863252	European	2016	0.01676	0.003722	6.716e-06	+	173480	0	173480	2	IVNT	Astle-W_Blood-Cell-Traits_EUR_2016
rs17513531	rs17513531	chr6:90951239	chr6:90241520	C	T	Sum eosinophil basophil counts	EFO_0004586	Astle W	27863252	European	2016	0.04128	0.003742	2.714e-28	+	173480	0	173480	2	IVNT	Astle-W_Blood-Cell-Traits_EUR_2016
rs17513531	rs17513531	chr6:90951239	chr6:90241520	C	T	White blood cell count	EFO_0004586	Astle W	27863252	European	2016	0.0196	0.003757	1.827e-07	+	173480	0	173480	2	IVNT	Astle-W_Blood-Cell-Traits_EUR_2016
rs17513531	rs17513531	chr6:90951239	chr6:90241520	C	T	Allergic disease	EFO_0003785	Ferreira M	29083406	European	2017	0.0415	0.006	4.736e-12	+	360838	180129	180709	13	log OR	Ferreira-M_Allergic-Disease_EUR_2017
rs17513531	rs17513531	chr6:90951239	chr6:90241520	C	T	Crohns disease	EFO_0000384	IBDGC	26192919	European	2015	0.1091	0.0242	6.68e-06	+	20883	5956	14927	7	log OR	IBDGC_Chrons-Disease_EUR_2015
rs17513531	rs17513531	chr6:90951239	chr6:90241520	C	T	Inflammatory bowel disease	EFO_0003767	IBDGC	26192919	European	2015	0.0861	0.0177	1.176e-06	+	34652	12882	21770	15	log OR	IBDGC_IBD_EUR_2015
rs17513531	rs17513531	chr6:90951239	chr6:90241520	C	T	Asthma	EFO_0000270	Neale B	UKBB	European	2017	0.008045	0.0008165	6.657e-23	+	336782	38791	297991	1	risk diff	Neale-B_UKBB_EUR_2017
rs17513531	rs17513531	chr6:90951239	chr6:90241520	C	T	Doctor diagnosed asthma	EFO_0000270	Neale B	UKBB	European	2017	0.009337	0.001711	4.87e-08	+	83529	10589	72940	1	risk diff	Neale-B_UKBB_EUR_2017
rs17513531	rs17513531	chr6:90951239	chr6:90241520	C	T	Hayfever, allergic rhinitis or eczema	EFO_0003956;EFO_0005854;EFO_0000274	Neale B	UKBB	European	2017	0.00733	0.001077	1.021e-11	+	336782	77891	258891	1	risk diff	Neale-B_UKBB_EUR_2017
rs17513531	rs17513531	chr6:90951239	chr6:90241520	C	T	Nasal polyp	EFO_1000391	Neale B	UKBB	European	2017	0.0009934	0.0001777	2.259e-08	+	337199	1637	335562	1	risk diff	Neale-B_UKBB_EUR_2017
rs17513531	rs17513531	chr6:90951239	chr6:90241520	C	T	No blood clot, bronchitis, emphysema, asthma, rhinitis, eczema or allergy diagnosed by doctor	-	Neale B	UKBB	European	2017	-0.009796	0.001194	2.301e-16	-	336782	228530	108252	1	risk diff	Neale-B_UKBB_EUR_2017
rs17513531	rs17513531	chr6:90951239	chr6:90241520	C	T	Other malignant neoplasms of skin	EFO_0004198	Neale B	UKBB	European	2017	0.001364	0.0003037	7.054e-06	+	337199	4826	332373	1	risk diff	Neale-B_UKBB_EUR_2017
rs17513531	rs17513531	chr6:90951239	chr6:90241520	C	T	Self-reported asthma	EFO_0000270	Neale B	UKBB	European	2017	0.008515	0.000818	2.257e-25	+	337159	39049	298110	1	risk diff	Neale-B_UKBB_EUR_2017
rs17513531	rs17513531	chr6:90951239	chr6:90241520	C	T	Self-reported hypothyroidism or myxoedema	EFO_0004705;EFO_1001055	Neale B	UKBB	European	2017	-0.00454	0.0005443	7.4e-17	-	337159	16376	320783	1	risk diff	Neale-B_UKBB_EUR_2017
rs17513531	rs17513531	chr6:90951239	chr6:90241520	C	T	Treatment with levothyroxine sodium	EFO_0007056	Neale B	UKBB	European	2017	-0.00374	0.0005016	8.978e-14	-	337159	13717	323442	1	risk diff	Neale-B_UKBB_EUR_2017
rs17513531	rs17513531	chr6:90951239	chr6:90241520	C	T	Treatment with seretide 50 evohaler	EFO_0007056	Neale B	UKBB	European	2017	0.001254	0.0002756	5.37e-06	+	337159	3961	333198	1	risk diff	Neale-B_UKBB_EUR_2017
rs17513531	rs17513531	chr6:90951239	chr6:90241520	C	T	Treatment with ventolin 100micrograms inhaler	EFO_0007056	Neale B	UKBB	European	2017	0.002209	0.0004277	2.412e-07	+	337159	9712	327447	1	risk diff	Neale-B_UKBB_EUR_2017
rs17513531	rs17513531	chr6:90951239	chr6:90241520	C	T	Wheeze or whistling in the chest in last year	EFO_0009715	Neale B	UKBB	European	2017	0.005302	0.001044	3.826e-07	+	331257	68531	262726	1	risk diff	Neale-B_UKBB_EUR_2017
rs17513531	rs17513531	chr6:90951239	chr6:90241520	C	T	Asthma	EFO_0000270	TAGC	29273806	European	2018	0.09327	0.01332	2.54e-12	+	127669	19954	107715	56	log OR	TAGC_Asthma_EUR_2018
rs17513531	rs17513531	chr6:90951239	chr6:90241520	C	T	Asthma	EFO_0000270	TAGC	29273806	Mixed	2018	0.08776	0.01283	7.88e-12	+	142486	23948	118538	66	log OR	TAGC_Asthma_Mixed_2018
rs2798641	rs2798641	chr6:109268050	chr6:108946847	C	T	Lung function forced expiratory volume in 1 second FEV1	NCIT_C38084;NCIT_C112285	Soler Artigas M	21946350	European	2011	NA	NA	5.39e-07	NA	48201	-	-	-	-	GRASP
rs2798641	rs2798641	chr6:109268050	chr6:108946847	C	T	Lung function forced expiratory volume in 1 second FEV1 smoking pack years	NCIT_C38084;NCIT_C112285	Hancock DB	23284291	European	2012	NA	NA	1.81e-07	NA	50047	-	-	-	-	GRASP
rs2798641	rs2798641	chr6:109268050	chr6:108946847	C	T	Lung function ratio of forced expiratory volume in 1 second FEV1 to forced vital capacity FVC FEV1FVC	NCIT_C38084;NCIT_C111359	Soler Artigas M	21946350	European	2011	NA	NA	8.35e-09	NA	48201	-	-	-	-	GRASP
rs2798641	rs2798641	chr6:109268050	chr6:108946847	C	T	Lung function ratio of forced expiratory volume in 1 second FEV1 to forced vital capacity FVC FEV1FVC in ever smokers	NCIT_C38084;NCIT_C111359	Soler Artigas M	21946350	European	2011	NA	NA	2.97e-06	NA	48201	-	-	-	-	GRASP
rs2798641	rs2798641	chr6:109268050	chr6:108946847	C	T	Pulmonary function	EFO_0003892;EFO_0004713	Soler Artigas M	21946350	European	2011	-0.03	0.006572	5e-06	-	-	-	-	-	unit decrease	NHGRI-EBI_GWAS_Catalog
rs2798641	rs2798641	chr6:109268050	chr6:108946847	C	T	Pulmonary function	EFO_0003892;EFO_0004713	Soler Artigas M	21946350	European	2011	-0.041	0.007108	8e-09	-	-	-	-	-	unit decrease	NHGRI-EBI_GWAS_Catalog
rs2798641	rs2798641	chr6:109268050	chr6:108946847	C	T	Pulmonary function interaction	-	Hancock DB	23284291	European	2012	NA	NA	2e-07	NA	-	-	-	-	-	NHGRI-EBI_GWAS_Catalog
rs2798641	rs2798641	chr6:109268050	chr6:108946847	C	T	Forced expiratory volume in 1-second	EFO_0004314	Neale B	UKBB	European	2017	0.02313	0.002687	7.45e-18	+	307638	0	307638	1	IVNT	Neale-B_UKBB_EUR_2017
rs2798641	rs2798641	chr6:109268050	chr6:108946847	C	T	Forced expiratory volume in 1-second, best measure	EFO_0004314	Neale B	UKBB	European	2017	0.02205	0.002953	8.267e-14	+	255492	0	255492	1	IVNT	Neale-B_UKBB_EUR_2017
rs2798641	rs2798641	chr6:109268050	chr6:108946847	C	T	Forced expiratory volume in 1-second, predicted percentage	EFO_0004314	Neale B	UKBB	European	2017	0.0335	0.005478	9.657e-10	+	110423	0	110423	1	IVNT	Neale-B_UKBB_EUR_2017
rs2798641	rs2798641	chr6:109268050	chr6:108946847	C	T	Peak expiratory flow	EFO_0009718	Neale B	UKBB	European	2017	0.01517	0.002793	5.656e-08	+	307638	0	307638	1	IVNT	Neale-B_UKBB_EUR_2017
rs2798641	rs2798641	chr6:109268050	chr6:108946847	C	T	Respiratory function tests	EFO_0003892	Soler Artigas M	21946350	European	2011	NA	NA	5e-06	NA	-	-	-	-	-	dbGaP
rs2798641	rs2798641	chr6:109268050	chr6:108946847	C	T	Respiratory function tests	EFO_0003892	Soler Artigas M	21946350	European	2011	NA	NA	8e-09	NA	-	-	-	-	-	dbGaP
rs674621	rs674621	chr6:117257018	chr6:116935855	C	T	Eosinophil count	EFO_0004586	Astle W	27863252	European	2016	0.01903	0.003814	6.025e-07	+	173480	0	173480	2	IVNT	Astle-W_Blood-Cell-Traits_EUR_2016
rs674621	rs674621	chr6:117257018	chr6:116935855	C	T	Eosinophil percentage of granulocytes	EFO_0004586	Astle W	27863252	European	2016	0.02124	0.003827	2.842e-08	+	173480	0	173480	2	IVNT	Astle-W_Blood-Cell-Traits_EUR_2016
rs674621	rs674621	chr6:117257018	chr6:116935855	C	T	Eosinophil percentage of white cells	EFO_0004586	Astle W	27863252	European	2016	0.02053	0.003811	7.202e-08	+	173480	0	173480	2	IVNT	Astle-W_Blood-Cell-Traits_EUR_2016
rs674621	rs674621	chr6:117257018	chr6:116935855	C	T	Neutrophil percentage of granulocytes	EFO_0004586	Astle W	27863252	European	2016	-0.02238	0.003827	4.984e-09	-	173480	0	173480	2	IVNT	Astle-W_Blood-Cell-Traits_EUR_2016
rs674621	rs674621	chr6:117257018	chr6:116935855	C	T	Sum eosinophil basophil counts	EFO_0004586	Astle W	27863252	European	2016	0.01923	0.003819	4.774e-07	+	173480	0	173480	2	IVNT	Astle-W_Blood-Cell-Traits_EUR_2016
rs674621	rs674621	chr6:117257018	chr6:116935855	C	T	Forced expiratory volume in 1-second	EFO_0004314	Neale B	UKBB	European	2017	-0.01117	0.002226	5.198e-07	-	307638	0	307638	1	IVNT	Neale-B_UKBB_EUR_2017
rs674621	rs674621	chr6:117257018	chr6:116935855	C	T	Forced expiratory volume in 1-second, best measure	EFO_0004314	Neale B	UKBB	European	2017	-0.01188	0.002447	1.193e-06	-	255492	0	255492	1	IVNT	Neale-B_UKBB_EUR_2017
rs57347370	rs57347370	chr6:121762088	chr6:121440942	G	T	Immature fraction of reticulocytes	EFO_0004586	Astle W	27863252	European	2016	0.01893	0.004141	4.864e-06	+	173480	0	173480	2	IVNT	Astle-W_Blood-Cell-Traits_EUR_2016
rs57347370	rs57347370	chr6:121762088	chr6:121440942	G	T	Asthma	EFO_0000270	Neale B	UKBB	European	2017	0.004995	0.0008959	2.462e-08	+	336782	38791	297991	1	risk diff	Neale-B_UKBB_EUR_2017
rs57347370	rs57347370	chr6:121762088	chr6:121440942	G	T	No blood clot, bronchitis, emphysema, asthma, rhinitis, eczema or allergy diagnosed by doctor	-	Neale B	UKBB	European	2017	-0.005988	0.00131	4.841e-06	-	336782	228530	108252	1	risk diff	Neale-B_UKBB_EUR_2017
rs57347370	rs57347370	chr6:121762088	chr6:121440942	G	T	Pulse rate	EFO_0004326	Neale B	UKBB	European	2017	-0.0269	0.00288	9.812e-21	-	317756	0	317756	1	IVNT	Neale-B_UKBB_EUR_2017
rs57347370	rs57347370	chr6:121762088	chr6:121440942	G	T	Pulse rate	EFO_0004326	Neale B	UKBB	European	2017	-0.02587	0.004878	1.135e-07	-	110153	0	110153	1	IVNT	Neale-B_UKBB_EUR_2017
rs57347370	rs57347370	chr6:121762088	chr6:121440942	G	T	Self-reported asthma	EFO_0000270	Neale B	UKBB	European	2017	0.005107	0.0008976	1.276e-08	+	337159	39049	298110	1	risk diff	Neale-B_UKBB_EUR_2017
rs13199674	rs13199674	chr6:127185489	chr6:126864344	A	G	Hematocrit	EFO_0004586	Astle W	27863252	European	2016	-0.01583	0.003563	8.905e-06	-	173480	0	173480	2	IVNT	Astle-W_Blood-Cell-Traits_EUR_2016
rs13199674	rs13199674	chr6:127185489	chr6:126864344	A	G	Hemoglobin concentration	EFO_0004586	Astle W	27863252	European	2016	-0.01654	0.003579	3.834e-06	-	173480	0	173480	2	IVNT	Astle-W_Blood-Cell-Traits_EUR_2016
rs13199674	rs13199674	chr6:127185489	chr6:126864344	A	G	Diastolic blood pressure	EFO_0006336	Neale B	UKBB	European	2017	0.0215	0.002476	3.924e-18	+	317756	0	317756	1	IVNT	Neale-B_UKBB_EUR_2017
rs13199674	rs13199674	chr6:127185489	chr6:126864344	A	G	Heel bone mineral density	EFO_0009270	Neale B	UKBB	European	2017	-0.0207	0.003134	4.007e-11	-	194398	0	194398	1	IVNT	Neale-B_UKBB_EUR_2017
rs13199674	rs13199674	chr6:127185489	chr6:126864344	A	G	Height	EFO_0004339	Neale B	UKBB	European	2017	0.008601	0.001737	7.401e-07	+	336474	0	336474	1	IVNT	Neale-B_UKBB_EUR_2017
rs13199674	rs13199674	chr6:127185489	chr6:126864344	A	G	Illnesses of mother: high blood pressure	EFO_0004325	Neale B	UKBB	European	2017	0.008662	0.001168	1.188e-13	+	311681	94817	216864	1	risk diff	Neale-B_UKBB_EUR_2017
rs13199674	rs13199674	chr6:127185489	chr6:126864344	A	G	Illnesses of mother: none of the above, group 1	-	Neale B	UKBB	European	2017	-0.006576	0.001258	1.71e-07	-	311264	129391	181873	1	risk diff	Neale-B_UKBB_EUR_2017
rs13199674	rs13199674	chr6:127185489	chr6:126864344	A	G	Illnesses of siblings: high blood pressure	EFO_0004325	Neale B	UKBB	European	2017	0.008771	0.001114	3.397e-15	+	262361	54270	208091	1	risk diff	Neale-B_UKBB_EUR_2017
rs13199674	rs13199674	chr6:127185489	chr6:126864344	A	G	Illnesses of siblings: none of the above, group 1	-	Neale B	UKBB	European	2017	-0.006521	0.001305	5.85e-07	-	262734	178376	84358	1	risk diff	Neale-B_UKBB_EUR_2017
rs13199674	rs13199674	chr6:127185489	chr6:126864344	A	G	Medication for cholesterol, blood pressure or diabetes: blood pressure medication	EFO_0007056	Neale B	UKBB	European	2017	0.01075	0.001567	6.801e-12	+	154702	38548	116154	1	risk diff	Neale-B_UKBB_EUR_2017
rs13199674	rs13199674	chr6:127185489	chr6:126864344	A	G	No treatment with medication for cholesterol, blood pressure, diabetes, or take exogenous hormones	EFO_0007056	Neale B	UKBB	European	2017	-0.009693	0.001552	4.234e-10	-	180203	124239	55964	1	risk diff	Neale-B_UKBB_EUR_2017
rs13199674	rs13199674	chr6:127185489	chr6:126864344	A	G	Self-reported hypertension	EFO_0000537	Neale B	UKBB	European	2017	0.012	0.001073	4.726e-29	+	337159	87690	249469	1	risk diff	Neale-B_UKBB_EUR_2017
rs13199674	rs13199674	chr6:127185489	chr6:126864344	A	G	Systolic blood pressure	EFO_0006335	Neale B	UKBB	European	2017	0.02211	0.002475	4.147e-19	+	317754	0	317754	1	IVNT	Neale-B_UKBB_EUR_2017
rs13199674	rs13199674	chr6:127185489	chr6:126864344	A	G	Treatment with amlodipine	EFO_0007056	Neale B	UKBB	European	2017	0.003285	0.000483	1.044e-11	+	337159	13693	323466	1	risk diff	Neale-B_UKBB_EUR_2017
rs13199674	rs13199674	chr6:127185489	chr6:126864344	A	G	Treatment with atenolol	EFO_0007056	Neale B	UKBB	European	2017	0.002377	0.000475	5.627e-07	+	337159	13184	323975	1	risk diff	Neale-B_UKBB_EUR_2017
rs13199674	rs13199674	chr6:127185489	chr6:126864344	A	G	Treatment with bendroflumethiazide	EFO_0007056	Neale B	UKBB	European	2017	0.004266	0.0005668	5.253e-14	+	337159	19084	318075	1	risk diff	Neale-B_UKBB_EUR_2017
rs13199674	rs13199674	chr6:127185489	chr6:126864344	A	G	Treatment with blood pressure medication	EFO_0007056	Neale B	UKBB	European	2017	0.01146	0.001274	2.266e-19	+	180203	31488	148715	1	risk diff	Neale-B_UKBB_EUR_2017
rs13199674	rs13199674	chr6:127185489	chr6:126864344	A	G	Vascular or heart problems diagnosed by doctor: high blood pressure	EFO_0004325	Neale B	UKBB	European	2017	0.01221	0.001087	3.075e-29	+	336683	91033	245650	1	risk diff	Neale-B_UKBB_EUR_2017
rs13199674	rs13199674	chr6:127185489	chr6:126864344	A	G	Vascular or heart problems diagnosed by doctor: none of the above	-	Neale B	UKBB	European	2017	-0.01198	0.001117	7.942e-27	-	336683	236530	100153	1	risk diff	Neale-B_UKBB_EUR_2017
rs9321207	rs9321207	chr6:130397238	chr6:130076093	A	G	Height	EFO_0004339	GIANT	25282103	European	2014	0.017	0.003	9.5e-09	+	253216	0	253216	79	Z-score	GIANT_Height_EUR_2014
rs9321207	rs9321207	chr6:130397238	chr6:130076093	A	G	Arm fat-free mass left	-	Neale B	UKBB	European	2017	0.01267	0.001566	6e-16	+	331159	0	331159	1	IVNT	Neale-B_UKBB_EUR_2017
rs9321207	rs9321207	chr6:130397238	chr6:130076093	A	G	Arm fat-free mass right	-	Neale B	UKBB	European	2017	0.01219	0.001535	1.978e-15	+	331221	0	331221	1	IVNT	Neale-B_UKBB_EUR_2017
rs9321207	rs9321207	chr6:130397238	chr6:130076093	A	G	Arm predicted mass left	-	Neale B	UKBB	European	2017	0.0124	0.00156	1.872e-15	+	331146	0	331146	1	IVNT	Neale-B_UKBB_EUR_2017
rs9321207	rs9321207	chr6:130397238	chr6:130076093	A	G	Arm predicted mass right	-	Neale B	UKBB	European	2017	0.01198	0.001529	4.771e-15	+	331216	0	331216	1	IVNT	Neale-B_UKBB_EUR_2017
rs9321207	rs9321207	chr6:130397238	chr6:130076093	A	G	Basal metabolic rate	EFO_0007777	Neale B	UKBB	European	2017	0.01351	0.001633	1.319e-16	+	331307	0	331307	1	IVNT	Neale-B_UKBB_EUR_2017
rs9321207	rs9321207	chr6:130397238	chr6:130076093	A	G	Comparative height size at age 10	-	Neale B	UKBB	European	2017	0.01222	0.001681	3.552e-13	+	332021	0	332021	1	-	Neale-B_UKBB_EUR_2017
rs9321207	rs9321207	chr6:130397238	chr6:130076093	A	G	Height	EFO_0004339	Neale B	UKBB	European	2017	0.01485	0.00175	2.093e-17	+	336474	0	336474	1	IVNT	Neale-B_UKBB_EUR_2017
rs9321207	rs9321207	chr6:130397238	chr6:130076093	A	G	Hip circumference	EFO_0005093	Neale B	UKBB	European	2017	0.01463	0.002439	1.999e-09	+	336601	0	336601	1	IVNT	Neale-B_UKBB_EUR_2017
rs9321207	rs9321207	chr6:130397238	chr6:130076093	A	G	Impedance of whole body	-	Neale B	UKBB	European	2017	-0.008878	0.001878	2.279e-06	-	331284	0	331284	1	IVNT	Neale-B_UKBB_EUR_2017
rs9321207	rs9321207	chr6:130397238	chr6:130076093	A	G	Leg fat-free mass left	-	Neale B	UKBB	European	2017	0.01183	0.001622	3.033e-13	+	331258	0	331258	1	IVNT	Neale-B_UKBB_EUR_2017
rs9321207	rs9321207	chr6:130397238	chr6:130076093	A	G	Leg fat-free mass right	-	Neale B	UKBB	European	2017	0.0116	0.001621	8.275e-13	+	331285	0	331285	1	IVNT	Neale-B_UKBB_EUR_2017
rs9321207	rs9321207	chr6:130397238	chr6:130076093	A	G	Leg predicted mass left	-	Neale B	UKBB	European	2017	0.01158	0.001611	6.556e-13	+	331253	0	331253	1	IVNT	Neale-B_UKBB_EUR_2017
rs9321207	rs9321207	chr6:130397238	chr6:130076093	A	G	Leg predicted mass right	-	Neale B	UKBB	European	2017	0.01146	0.001611	1.095e-12	+	331285	0	331285	1	IVNT	Neale-B_UKBB_EUR_2017
rs9321207	rs9321207	chr6:130397238	chr6:130076093	A	G	Sitting height	EFO_0004339	Neale B	UKBB	European	2017	0.0138	0.001904	4.235e-13	+	336172	0	336172	1	IVNT	Neale-B_UKBB_EUR_2017
rs9321207	rs9321207	chr6:130397238	chr6:130076093	A	G	Trunk fat-free mass	-	Neale B	UKBB	European	2017	0.01388	0.001551	3.665e-19	+	331030	0	331030	1	IVNT	Neale-B_UKBB_EUR_2017
rs9321207	rs9321207	chr6:130397238	chr6:130076093	A	G	Trunk predicted mass	-	Neale B	UKBB	European	2017	0.01379	0.001546	4.841e-19	+	330995	0	330995	1	IVNT	Neale-B_UKBB_EUR_2017
rs9321207	rs9321207	chr6:130397238	chr6:130076093	A	G	Weight	EFO_0004338	Neale B	UKBB	European	2017	0.0147	0.002152	8.341e-12	+	336227	0	336227	1	IVNT	Neale-B_UKBB_EUR_2017
rs9321207	rs9321207	chr6:130397238	chr6:130076093	A	G	Whole body fat-free mass	-	Neale B	UKBB	European	2017	0.01317	0.001557	2.813e-17	+	331291	0	331291	1	IVNT	Neale-B_UKBB_EUR_2017
rs9321207	rs9321207	chr6:130397238	chr6:130076093	A	G	Whole body water mass	-	Neale B	UKBB	European	2017	0.01331	0.00156	1.398e-17	+	331315	0	331315	1	IVNT	Neale-B_UKBB_EUR_2017
rs9403133	rs9403133	chr6:140301947	chr6:139980810	A	G	Arm fat-free mass left	-	Neale B	UKBB	European	2017	-0.01484	0.001818	3.203e-16	-	331159	0	331159	1	IVNT	Neale-B_UKBB_EUR_2017
rs9403133	rs9403133	chr6:140301947	chr6:139980810	A	G	Arm fat-free mass right	-	Neale B	UKBB	European	2017	-0.01547	0.001781	3.85e-18	-	331221	0	331221	1	IVNT	Neale-B_UKBB_EUR_2017
rs9403133	rs9403133	chr6:140301947	chr6:139980810	A	G	Arm predicted mass left	-	Neale B	UKBB	European	2017	-0.0148	0.001811	3.076e-16	-	331146	0	331146	1	IVNT	Neale-B_UKBB_EUR_2017
rs9403133	rs9403133	chr6:140301947	chr6:139980810	A	G	Arm predicted mass right	-	Neale B	UKBB	European	2017	-0.01553	0.001775	2.176e-18	-	331216	0	331216	1	IVNT	Neale-B_UKBB_EUR_2017
rs9403133	rs9403133	chr6:140301947	chr6:139980810	A	G	Basal metabolic rate	EFO_0007777	Neale B	UKBB	European	2017	-0.0142	0.001896	6.931e-14	-	331307	0	331307	1	IVNT	Neale-B_UKBB_EUR_2017
rs9403133	rs9403133	chr6:140301947	chr6:139980810	A	G	Forced expiratory volume in 1-second	EFO_0004314	Neale B	UKBB	European	2017	-0.02105	0.002447	7.917e-18	-	307638	0	307638	1	IVNT	Neale-B_UKBB_EUR_2017
rs9403133	rs9403133	chr6:140301947	chr6:139980810	A	G	Forced expiratory volume in 1-second, best measure	EFO_0004314	Neale B	UKBB	European	2017	-0.02281	0.002686	2.021e-17	-	255492	0	255492	1	IVNT	Neale-B_UKBB_EUR_2017
rs9403133	rs9403133	chr6:140301947	chr6:139980810	A	G	Forced expiratory volume in 1-second, predicted percentage	EFO_0004314	Neale B	UKBB	European	2017	-0.02497	0.005	5.913e-07	-	110423	0	110423	1	IVNT	Neale-B_UKBB_EUR_2017
rs9403133	rs9403133	chr6:140301947	chr6:139980810	A	G	Forced vital capacity	EFO_0004312	Neale B	UKBB	European	2017	-0.01428	0.00232	7.599e-10	-	307638	0	307638	1	IVNT	Neale-B_UKBB_EUR_2017
rs9403133	rs9403133	chr6:140301947	chr6:139980810	A	G	Forced vital capacity, best measure	EFO_0004312	Neale B	UKBB	European	2017	-0.01625	0.002543	1.683e-10	-	255492	0	255492	1	IVNT	Neale-B_UKBB_EUR_2017
rs9403133	rs9403133	chr6:140301947	chr6:139980810	A	G	Height	EFO_0004339	Neale B	UKBB	European	2017	-0.01326	0.002031	6.596e-11	-	336474	0	336474	1	IVNT	Neale-B_UKBB_EUR_2017
rs9403133	rs9403133	chr6:140301947	chr6:139980810	A	G	Impedance of arm left	-	Neale B	UKBB	European	2017	0.01421	0.002019	1.946e-12	+	331292	0	331292	1	IVNT	Neale-B_UKBB_EUR_2017
rs9403133	rs9403133	chr6:140301947	chr6:139980810	A	G	Impedance of arm right	-	Neale B	UKBB	European	2017	0.01346	0.002011	2.182e-11	+	331279	0	331279	1	IVNT	Neale-B_UKBB_EUR_2017
rs9403133	rs9403133	chr6:140301947	chr6:139980810	A	G	Impedance of whole body	-	Neale B	UKBB	European	2017	0.01222	0.00218	2.095e-08	+	331284	0	331284	1	IVNT	Neale-B_UKBB_EUR_2017
rs9403133	rs9403133	chr6:140301947	chr6:139980810	A	G	Leg fat-free mass left	-	Neale B	UKBB	European	2017	-0.01172	0.001883	4.75e-10	-	331258	0	331258	1	IVNT	Neale-B_UKBB_EUR_2017
rs9403133	rs9403133	chr6:140301947	chr6:139980810	A	G	Leg fat-free mass right	-	Neale B	UKBB	European	2017	-0.01194	0.001882	2.206e-10	-	331285	0	331285	1	IVNT	Neale-B_UKBB_EUR_2017
rs9403133	rs9403133	chr6:140301947	chr6:139980810	A	G	Leg predicted mass left	-	Neale B	UKBB	European	2017	-0.01154	0.00187	6.86e-10	-	331253	0	331253	1	IVNT	Neale-B_UKBB_EUR_2017
rs9403133	rs9403133	chr6:140301947	chr6:139980810	A	G	Leg predicted mass right	-	Neale B	UKBB	European	2017	-0.0119	0.00187	1.984e-10	-	331285	0	331285	1	IVNT	Neale-B_UKBB_EUR_2017
rs9403133	rs9403133	chr6:140301947	chr6:139980810	A	G	Peak expiratory flow	EFO_0009718	Neale B	UKBB	European	2017	-0.01642	0.002543	1.081e-10	-	307638	0	307638	1	IVNT	Neale-B_UKBB_EUR_2017
rs9403133	rs9403133	chr6:140301947	chr6:139980810	A	G	Sitting height	EFO_0004339	Neale B	UKBB	European	2017	-0.01572	0.00221	1.128e-12	-	336172	0	336172	1	IVNT	Neale-B_UKBB_EUR_2017
rs9403133	rs9403133	chr6:140301947	chr6:139980810	A	G	Trunk fat-free mass	-	Neale B	UKBB	European	2017	-0.01554	0.001801	6.157e-18	-	331030	0	331030	1	IVNT	Neale-B_UKBB_EUR_2017
rs9403133	rs9403133	chr6:140301947	chr6:139980810	A	G	Trunk predicted mass	-	Neale B	UKBB	European	2017	-0.01533	0.001795	1.33e-17	-	330995	0	330995	1	IVNT	Neale-B_UKBB_EUR_2017
rs9403133	rs9403133	chr6:140301947	chr6:139980810	A	G	Weight	EFO_0004338	Neale B	UKBB	European	2017	-0.01288	0.002498	2.495e-07	-	336227	0	336227	1	IVNT	Neale-B_UKBB_EUR_2017
rs9403133	rs9403133	chr6:140301947	chr6:139980810	A	G	Whole body fat-free mass	-	Neale B	UKBB	European	2017	-0.01444	0.001808	1.388e-15	-	331291	0	331291	1	IVNT	Neale-B_UKBB_EUR_2017
rs9403133	rs9403133	chr6:140301947	chr6:139980810	A	G	Whole body water mass	-	Neale B	UKBB	European	2017	-0.01449	0.001811	1.208e-15	-	331315	0	331315	1	IVNT	Neale-B_UKBB_EUR_2017
rs111231071	rs111231071	chr6:142554046	chr6:142232909	C	T	Forced expiratory volume in 1-second, predicted percentage	EFO_0004314	Neale B	UKBB	European	2017	-0.0367	0.008233	8.284e-06	-	110423	0	110423	1	IVNT	Neale-B_UKBB_EUR_2017
rs111231071	rs111231071	chr6:142554046	chr6:142232909	C	T	Qualifications: college or university degree	EFO_0004784	Neale B	UKBB	European	2017	-0.00986	0.002207	7.908e-06	-	334070	106305	227765	1	risk diff	Neale-B_UKBB_EUR_2017
rs7753012	rs7753012	chr6:142745883	chr6:142424746	G	T	Birthlength	EFO_0006784	EGGC	25281659	European	2014	-0.0459	0.0094	8.969e-07	-	28327	0	28327	22	SDS	EGGC_Birthlength_EUR_2014
rs7753012	rs7753012	chr6:142745883	chr6:142424746	G	T	Height in females	EFO_0004339	GIANT	23754948	European	2013	-0.049	0.0063	1.06e-14	-	73122	0	73122	46	Z-score	GIANT_Height-F_EUR_2013
rs7753012	rs7753012	chr6:142745883	chr6:142424746	G	T	Height in males	EFO_0004339	GIANT	23754948	European	2013	-0.038	0.0067	1.13e-08	-	60548	0	60548	46	Z-score	GIANT_Height-M_EUR_2013
rs7753012	rs7753012	chr6:142745883	chr6:142424746	G	T	Height tails	EFO_0004339	GIANT	23563607	European	2013	-0.18	0.029	9.5e-10	-	15011	7495	7516	51	log OR	GIANT_Height-Tails_EUR_2013
rs7753012	rs7753012	chr6:142745883	chr6:142424746	G	T	Height	EFO_0004339	GIANT	20881960	European	2010	NA	NA	2.965e-18	NA	133831	0	133831	46	Z-score	GIANT_Height_EUR_2010
rs7753012	rs7753012	chr6:142745883	chr6:142424746	G	T	Height	EFO_0004339	GIANT	23754948	European	2013	-0.04384	0.00459	1.279e-21	-	133671	0	133671	46	Z-score	GIANT_Height_EUR_2013
rs7753012	rs7753012	chr6:142745883	chr6:142424746	G	T	Height	EFO_0004339	GIANT	25282103	European	2014	-0.05	0.0032	2.4e-54	-	252938	0	252938	79	Z-score	GIANT_Height_EUR_2014
rs7753012	rs7753012	chr6:142745883	chr6:142424746	G	T	Hip circumference adjusted for BMI	EFO_0005093	GIANT	25673412	Mixed	2015	-0.041	0.0039	3.1e-26	-	225351	0	225351	109	IVNT	GIANT_HipadjBMI_Mixed_2015
rs7753012	rs7753012	chr6:142745883	chr6:142424746	G	T	Waist circumference adjusted for BMI	EFO_0004342	GIANT	25673412	Mixed	2015	-0.022	0.0036	5.6e-10	-	245589	0	245589	109	IVNT	GIANT_WCadjBMI_Mixed_2015
rs7753012	rs7753012	chr6:142745883	chr6:142424746	G	T	Waist circumference in physically active indivdiuals	EFO_0004342	GIANT	28448500	European	2017	-0.0245	0.0046	1.3e-07	-	127626	0	127626	55	IVNT	GIANT_Waist-Active_EUR_2017
rs7753012	rs7753012	chr6:142745883	chr6:142424746	G	T	Waist circumference in physically active indivdiuals	EFO_0004342	GIANT	28448500	Mixed	2017	-0.024	0.0044	6.74e-08	-	139559	0	139559	58	IVNT	GIANT_Waist-Active_Mixed_2017
rs7753012	rs7753012	chr6:142745883	chr6:142424746	G	T	Waist circumference in physically inactive females	EFO_0004342	GIANT	28448500	Mixed	2017	-0.0542	0.0122	8.94e-06	-	18628	0	18628	51	IVNT	GIANT_Waist-Inactive-F_Mixed_2017
rs7753012	rs7753012	chr6:142745883	chr6:142424746	G	T	Waist circumference in physically inactive indivdiuals	EFO_0004342	GIANT	28448500	European	2017	-0.0419	0.0085	7.91e-07	-	36744	0	36744	55	IVNT	GIANT_Waist-Inactive_EUR_2017
rs7753012	rs7753012	chr6:142745883	chr6:142424746	G	T	Waist circumference in physically inactive indivdiuals	EFO_0004342	GIANT	28448500	Mixed	2017	-0.0397	0.0077	2.88e-07	-	44751	0	44751	58	IVNT	GIANT_Waist-Inactive_Mixed_2017
rs7753012	rs7753012	chr6:142745883	chr6:142424746	G	T	Waist circumference in male non-smokers	EFO_0004342	GIANT	28443625	Mixed	2017	-0.0299	0.0064	2.518e-06	-	67033	0	67033	68	IVNT	GIANT_Waist-Non-smokers-M_Mixed_2017
rs7753012	rs7753012	chr6:142745883	chr6:142424746	G	T	Waist circumference in non-smokers	EFO_0004342	GIANT	28443625	European	2017	-0.0274	0.0048	1.029e-08	-	124358	0	124358	68	IVNT	GIANT_Waist-Non-smokers_EUR_2017
rs7753012	rs7753012	chr6:142745883	chr6:142424746	G	T	Waist circumference in non-smokers	EFO_0004342	GIANT	28443625	Mixed	2017	-0.0253	0.0045	2.022e-08	-	143753	0	143753	74	IVNT	GIANT_Waist-Non-smokers_Mixed_2017
rs7753012	rs7753012	chr6:142745883	chr6:142424746	G	T	Waist circumference adjusted for physical activity in females	EFO_0007789	GIANT	28448500	Mixed	2017	-0.0313	0.0058	6.33e-08	-	81610	0	81610	51	IVNT	GIANT_Waist-adjusted-PA-F_Mixed_2017
rs7753012	rs7753012	chr6:142745883	chr6:142424746	G	T	Waist circumeference adjusted for physical activity in males	EFO_0007789	GIANT	28448500	Mixed	2017	-0.0323	0.0058	2.22e-08	-	78566	0	78566	50	IVNT	GIANT_Waist-adjusted-PA-M_Mixed_2017
rs7753012	rs7753012	chr6:142745883	chr6:142424746	G	T	Waist circumference adjusted for physical activity	EFO_0007789	GIANT	28448500	European	2017	-0.0275	0.004	1.1e-11	-	164519	0	164519	55	IVNT	GIANT_Waist-adjusted-PA_EUR_2017
rs7753012	rs7753012	chr6:142745883	chr6:142424746	G	T	Waist circumference adjusted for physical activity	EFO_0007789	GIANT	28448500	Mixed	2017	-0.0271	0.0038	1.25e-12	-	184477	0	184477	58	IVNT	GIANT_Waist-adjusted-PA_Mixed_2017
rs7753012	rs7753012	chr6:142745883	chr6:142424746	G	T	Waist cirumference adjusted for smoking in males	EFO_0007789	GIANT	28443625	Mixed	2017	-0.0323	0.0055	3.486e-09	-	87571	0	87571	68	IVNT	GIANT_Waist-adjusted-Smoking-M_Mixed_2017
rs7753012	rs7753012	chr6:142745883	chr6:142424746	G	T	Waist circumference adjusted for smoking	EFO_0007789;EFO_0004318	GIANT	28443625	European	2017	-0.0275	0.0043	1.139e-10	-	161413	0	161413	68	IVNT	GIANT_Waist-adjusted-Smoking_EUR_2017
rs7753012	rs7753012	chr6:142745883	chr6:142424746	G	T	Waist circumference adjusted for smoking	EFO_0007789;EFO_0004318	GIANT	28443625	Mixed	2017	-0.0254	0.0041	3.934e-10	-	183505	0	183505	74	IVNT	GIANT_Waist-adjusted-Smoking_Mixed_2017
rs7753012	rs7753012	chr6:142745883	chr6:142424746	G	T	Height	EFO_0004339	GIANT	20881960	European	2010	NA	NA	2.965e-18	NA	133653	-	-	-	-	GRASP
rs7753012	rs7753012	chr6:142745883	chr6:142424746	G	T	Lung function ratio of forced expiratory volume in 1 second FEV1 to forced vital capacity FVC FEV1FVC	NCIT_C38084;NCIT_C111359	Hancock DB	20010835	European	2009	NA	NA	4.61e-09	NA	20890	-	-	-	-	GRASP
rs7753012	rs7753012	chr6:142745883	chr6:142424746	G	T	Height	EFO_0004339	Nagy R	28270201	European	2017	0.005454	0.0007301	8e-14	+	-	-	-	-	m decrease	NHGRI-EBI_GWAS_Catalog
rs7753012	rs7753012	chr6:142745883	chr6:142424746	G	T	Lung function FEV1	EFO_0004314	Wain LV	28166213	European	2017	0.046	0.007231	2e-10	+	-	-	-	-	unit increase	NHGRI-EBI_GWAS_Catalog
rs7753012	rs7753012	chr6:142745883	chr6:142424746	G	T	Lung function FEV1FVC	EFO_0004713	Wain LV	28166213	European	2017	0.084	0.007203	2e-31	+	-	-	-	-	unit increase	NHGRI-EBI_GWAS_Catalog
rs7753012	rs7753012	chr6:142745883	chr6:142424746	G	T	Arm fat-free mass left	-	Neale B	UKBB	European	2017	-0.01487	0.001683	1.033e-18	-	331159	0	331159	1	IVNT	Neale-B_UKBB_EUR_2017
rs7753012	rs7753012	chr6:142745883	chr6:142424746	G	T	Arm fat-free mass right	-	Neale B	UKBB	European	2017	-0.01414	0.00165	1.056e-17	-	331221	0	331221	1	IVNT	Neale-B_UKBB_EUR_2017
rs7753012	rs7753012	chr6:142745883	chr6:142424746	G	T	Arm predicted mass left	-	Neale B	UKBB	European	2017	-0.01482	0.001677	9.873e-19	-	331146	0	331146	1	IVNT	Neale-B_UKBB_EUR_2017
rs7753012	rs7753012	chr6:142745883	chr6:142424746	G	T	Arm predicted mass right	-	Neale B	UKBB	European	2017	-0.01396	0.001644	1.988e-17	-	331216	0	331216	1	IVNT	Neale-B_UKBB_EUR_2017
rs7753012	rs7753012	chr6:142745883	chr6:142424746	G	T	Basal metabolic rate	EFO_0007777	Neale B	UKBB	European	2017	-0.01695	0.001755	4.749e-22	-	331307	0	331307	1	IVNT	Neale-B_UKBB_EUR_2017
rs7753012	rs7753012	chr6:142745883	chr6:142424746	G	T	Birth weight	EFO_0004344	Neale B	UKBB	European	2017	-0.02151	0.003448	4.405e-10	-	193063	0	193063	1	IVNT	Neale-B_UKBB_EUR_2017
rs7753012	rs7753012	chr6:142745883	chr6:142424746	G	T	Comparative height size at age 10	-	Neale B	UKBB	European	2017	-0.0275	0.001807	2.825e-52	-	332021	0	332021	1	-	Neale-B_UKBB_EUR_2017
rs7753012	rs7753012	chr6:142745883	chr6:142424746	G	T	Forced expiratory volume in 1-second, predicted	EFO_0004314	Neale B	UKBB	European	2017	-0.02554	0.002974	9.129e-18	-	110423	0	110423	1	IVNT	Neale-B_UKBB_EUR_2017
rs7753012	rs7753012	chr6:142745883	chr6:142424746	G	T	Forced expiratory volume in 1-second, predicted percentage	EFO_0004314	Neale B	UKBB	European	2017	0.0257	0.004646	3.165e-08	+	110423	0	110423	1	IVNT	Neale-B_UKBB_EUR_2017
rs7753012	rs7753012	chr6:142745883	chr6:142424746	G	T	Forced vital capacity	EFO_0004312	Neale B	UKBB	European	2017	-0.0238	0.00215	1.811e-28	-	307638	0	307638	1	IVNT	Neale-B_UKBB_EUR_2017
rs7753012	rs7753012	chr6:142745883	chr6:142424746	G	T	Forced vital capacity, best measure	EFO_0004312	Neale B	UKBB	European	2017	-0.02301	0.002364	2.232e-22	-	255492	0	255492	1	IVNT	Neale-B_UKBB_EUR_2017
rs7753012	rs7753012	chr6:142745883	chr6:142424746	G	T	Height	EFO_0004339	Neale B	UKBB	European	2017	-0.04125	0.001881	1.356e-106	-	336474	0	336474	1	IVNT	Neale-B_UKBB_EUR_2017
rs7753012	rs7753012	chr6:142745883	chr6:142424746	G	T	Hip circumference	EFO_0005093	Neale B	UKBB	European	2017	-0.0205	0.002622	5.395e-15	-	336601	0	336601	1	IVNT	Neale-B_UKBB_EUR_2017
rs7753012	rs7753012	chr6:142745883	chr6:142424746	G	T	Impedance of arm left	-	Neale B	UKBB	European	2017	-0.008591	0.00187	4.344e-06	-	331292	0	331292	1	IVNT	Neale-B_UKBB_EUR_2017
rs7753012	rs7753012	chr6:142745883	chr6:142424746	G	T	Impedance of arm right	-	Neale B	UKBB	European	2017	-0.008797	0.001862	2.307e-06	-	331279	0	331279	1	IVNT	Neale-B_UKBB_EUR_2017
rs7753012	rs7753012	chr6:142745883	chr6:142424746	G	T	Impedance of leg left	-	Neale B	UKBB	European	2017	-0.01073	0.002414	8.819e-06	-	331296	0	331296	1	IVNT	Neale-B_UKBB_EUR_2017
rs7753012	rs7753012	chr6:142745883	chr6:142424746	G	T	Impedance of whole body	-	Neale B	UKBB	European	2017	-0.01026	0.002019	3.773e-07	-	331284	0	331284	1	IVNT	Neale-B_UKBB_EUR_2017
rs7753012	rs7753012	chr6:142745883	chr6:142424746	G	T	Leg fat-free mass left	-	Neale B	UKBB	European	2017	-0.0152	0.001743	2.859e-18	-	331258	0	331258	1	IVNT	Neale-B_UKBB_EUR_2017
rs7753012	rs7753012	chr6:142745883	chr6:142424746	G	T	Leg fat-free mass right	-	Neale B	UKBB	European	2017	-0.01543	0.001743	8.293e-19	-	331285	0	331285	1	IVNT	Neale-B_UKBB_EUR_2017
rs7753012	rs7753012	chr6:142745883	chr6:142424746	G	T	Leg predicted mass left	-	Neale B	UKBB	European	2017	-0.01486	0.001731	9.283e-18	-	331253	0	331253	1	IVNT	Neale-B_UKBB_EUR_2017
rs7753012	rs7753012	chr6:142745883	chr6:142424746	G	T	Leg predicted mass right	-	Neale B	UKBB	European	2017	-0.01532	0.001731	8.746e-19	-	331285	0	331285	1	IVNT	Neale-B_UKBB_EUR_2017
rs7753012	rs7753012	chr6:142745883	chr6:142424746	G	T	Sitting height	EFO_0004339	Neale B	UKBB	European	2017	-0.05228	0.002045	5.204e-144	-	336172	0	336172	1	IVNT	Neale-B_UKBB_EUR_2017
rs7753012	rs7753012	chr6:142745883	chr6:142424746	G	T	Trunk fat mass	EFO_0005409	Neale B	UKBB	European	2017	-0.01697	0.002666	1.933e-10	-	331093	0	331093	1	IVNT	Neale-B_UKBB_EUR_2017
rs7753012	rs7753012	chr6:142745883	chr6:142424746	G	T	Trunk fat-free mass	-	Neale B	UKBB	European	2017	-0.0166	0.001668	2.437e-23	-	331030	0	331030	1	IVNT	Neale-B_UKBB_EUR_2017
rs7753012	rs7753012	chr6:142745883	chr6:142424746	G	T	Trunk predicted mass	-	Neale B	UKBB	European	2017	-0.01663	0.001662	1.472e-23	-	330995	0	330995	1	IVNT	Neale-B_UKBB_EUR_2017
rs7753012	rs7753012	chr6:142745883	chr6:142424746	G	T	Weight	EFO_0004338	Neale B	UKBB	European	2017	-0.01773	0.002314	1.841e-14	-	336227	0	336227	1	IVNT	Neale-B_UKBB_EUR_2017
rs7753012	rs7753012	chr6:142745883	chr6:142424746	G	T	Whole body fat mass	-	Neale B	UKBB	European	2017	-0.01338	0.002583	2.243e-07	-	330762	0	330762	1	IVNT	Neale-B_UKBB_EUR_2017
rs7753012	rs7753012	chr6:142745883	chr6:142424746	G	T	Whole body fat-free mass	-	Neale B	UKBB	European	2017	-0.01624	0.001674	2.996e-22	-	331291	0	331291	1	IVNT	Neale-B_UKBB_EUR_2017
rs7753012	rs7753012	chr6:142745883	chr6:142424746	G	T	Whole body water mass	-	Neale B	UKBB	European	2017	-0.01609	0.001677	8.455e-22	-	331315	0	331315	1	IVNT	Neale-B_UKBB_EUR_2017
rs2533889	rs2533889	chr7:2900309	chr7:2860675	G	C	Platelet count	EFO_0004586	Astle W	27863252	European	2016	-0.02996	0.004055	1.47e-13	-	173480	0	173480	2	IVNT	Astle-W_Blood-Cell-Traits_EUR_2016
rs2533889	rs2533889	chr7:2900309	chr7:2860675	G	C	Plateletcrit	EFO_0004586	Astle W	27863252	European	2016	-0.0276	0.004068	1.165e-11	-	173480	0	173480	2	IVNT	Astle-W_Blood-Cell-Traits_EUR_2016
rs2533889	rs2533889	chr7:2900309	chr7:2860675	G	C	Ulcerative colitis	EFO_0000729	IBDGC	26192919	European	2015	0.1152	0.0241	1.719e-06	+	27432	6968	20464	8	log OR	IBDGC_Ulcerative-Colitis_EUR_2015
rs2533889	rs2533889	chr7:2900309	chr7:2860675	G	C	Arm fat mass left	-	Neale B	UKBB	European	2017	0.01791	0.002636	1.081e-11	+	331164	0	331164	1	IVNT	Neale-B_UKBB_EUR_2017
rs2533889	rs2533889	chr7:2900309	chr7:2860675	G	C	Arm fat mass right	-	Neale B	UKBB	European	2017	0.01695	0.002635	1.276e-10	+	331226	0	331226	1	IVNT	Neale-B_UKBB_EUR_2017
rs2533889	rs2533889	chr7:2900309	chr7:2860675	G	C	Arm fat-free mass left	-	Neale B	UKBB	European	2017	0.01649	0.00171	5.204e-22	+	331159	0	331159	1	IVNT	Neale-B_UKBB_EUR_2017
rs2533889	rs2533889	chr7:2900309	chr7:2860675	G	C	Arm fat-free mass right	-	Neale B	UKBB	European	2017	0.01739	0.001676	3.074e-25	+	331221	0	331221	1	IVNT	Neale-B_UKBB_EUR_2017
rs2533889	rs2533889	chr7:2900309	chr7:2860675	G	C	Arm predicted mass left	-	Neale B	UKBB	European	2017	0.0168	0.001703	5.973e-23	+	331146	0	331146	1	IVNT	Neale-B_UKBB_EUR_2017
rs2533889	rs2533889	chr7:2900309	chr7:2860675	G	C	Arm predicted mass right	-	Neale B	UKBB	European	2017	0.01769	0.00167	3.281e-26	+	331216	0	331216	1	IVNT	Neale-B_UKBB_EUR_2017
rs2533889	rs2533889	chr7:2900309	chr7:2860675	G	C	Basal metabolic rate	EFO_0007777	Neale B	UKBB	European	2017	0.02146	0.001783	2.366e-33	+	331307	0	331307	1	IVNT	Neale-B_UKBB_EUR_2017
rs2533889	rs2533889	chr7:2900309	chr7:2860675	G	C	Birth weight	EFO_0004344	Neale B	UKBB	European	2017	0.02253	0.003505	1.297e-10	+	193063	0	193063	1	IVNT	Neale-B_UKBB_EUR_2017
rs2533889	rs2533889	chr7:2900309	chr7:2860675	G	C	Body fat percentage	EFO_0007800	Neale B	UKBB	European	2017	0.01041	0.002062	4.432e-07	+	331117	0	331117	1	IVNT	Neale-B_UKBB_EUR_2017
rs2533889	rs2533889	chr7:2900309	chr7:2860675	G	C	Comparative height size at age 10	-	Neale B	UKBB	European	2017	0.02228	0.001836	7.017e-34	+	332021	0	332021	1	-	Neale-B_UKBB_EUR_2017
rs2533889	rs2533889	chr7:2900309	chr7:2860675	G	C	Forced expiratory volume in 1-second, predicted	EFO_0004314	Neale B	UKBB	European	2017	0.02144	0.003025	1.37e-12	+	110423	0	110423	1	IVNT	Neale-B_UKBB_EUR_2017
rs2533889	rs2533889	chr7:2900309	chr7:2860675	G	C	Forced vital capacity	EFO_0004312	Neale B	UKBB	European	2017	0.01437	0.002185	4.785e-11	+	307638	0	307638	1	IVNT	Neale-B_UKBB_EUR_2017
rs2533889	rs2533889	chr7:2900309	chr7:2860675	G	C	Forced vital capacity, best measure	EFO_0004312	Neale B	UKBB	European	2017	0.01522	0.002399	2.247e-10	+	255492	0	255492	1	IVNT	Neale-B_UKBB_EUR_2017
rs2533889	rs2533889	chr7:2900309	chr7:2860675	G	C	Height	EFO_0004339	Neale B	UKBB	European	2017	0.03996	0.00191	3.997e-97	+	336474	0	336474	1	IVNT	Neale-B_UKBB_EUR_2017
rs2533889	rs2533889	chr7:2900309	chr7:2860675	G	C	Hip circumference	EFO_0005093	Neale B	UKBB	European	2017	0.02585	0.002663	2.891e-22	+	336601	0	336601	1	IVNT	Neale-B_UKBB_EUR_2017
rs2533889	rs2533889	chr7:2900309	chr7:2860675	G	C	Impedance of arm left	-	Neale B	UKBB	European	2017	0.008846	0.001899	3.212e-06	+	331292	0	331292	1	IVNT	Neale-B_UKBB_EUR_2017
rs2533889	rs2533889	chr7:2900309	chr7:2860675	G	C	Leg fat mass left	-	Neale B	UKBB	European	2017	0.01121	0.002126	1.331e-07	+	331275	0	331275	1	IVNT	Neale-B_UKBB_EUR_2017
rs2533889	rs2533889	chr7:2900309	chr7:2860675	G	C	Leg fat mass right	-	Neale B	UKBB	European	2017	0.01134	0.00215	1.328e-07	+	331293	0	331293	1	IVNT	Neale-B_UKBB_EUR_2017
rs2533889	rs2533889	chr7:2900309	chr7:2860675	G	C	Leg fat-free mass left	-	Neale B	UKBB	European	2017	0.02206	0.001771	1.258e-35	+	331258	0	331258	1	IVNT	Neale-B_UKBB_EUR_2017
rs2533889	rs2533889	chr7:2900309	chr7:2860675	G	C	Leg fat-free mass right	-	Neale B	UKBB	European	2017	0.02178	0.00177	8.943e-35	+	331285	0	331285	1	IVNT	Neale-B_UKBB_EUR_2017
rs2533889	rs2533889	chr7:2900309	chr7:2860675	G	C	Leg predicted mass left	-	Neale B	UKBB	European	2017	0.02168	0.001759	6.439e-35	+	331253	0	331253	1	IVNT	Neale-B_UKBB_EUR_2017
rs2533889	rs2533889	chr7:2900309	chr7:2860675	G	C	Leg predicted mass right	-	Neale B	UKBB	European	2017	0.02155	0.001759	1.596e-34	+	331285	0	331285	1	IVNT	Neale-B_UKBB_EUR_2017
rs2533889	rs2533889	chr7:2900309	chr7:2860675	G	C	Sitting height	EFO_0004339	Neale B	UKBB	European	2017	0.03567	0.002078	5.323e-66	+	336172	0	336172	1	IVNT	Neale-B_UKBB_EUR_2017
rs2533889	rs2533889	chr7:2900309	chr7:2860675	G	C	Trunk fat mass	EFO_0005409	Neale B	UKBB	European	2017	0.02606	0.002708	6.454e-22	+	331093	0	331093	1	IVNT	Neale-B_UKBB_EUR_2017
rs2533889	rs2533889	chr7:2900309	chr7:2860675	G	C	Trunk fat percentage	-	Neale B	UKBB	European	2017	0.01733	0.002472	2.387e-12	+	331113	0	331113	1	IVNT	Neale-B_UKBB_EUR_2017
rs2533889	rs2533889	chr7:2900309	chr7:2860675	G	C	Trunk fat-free mass	-	Neale B	UKBB	European	2017	0.01931	0.001694	4.274e-30	+	331030	0	331030	1	IVNT	Neale-B_UKBB_EUR_2017
rs2533889	rs2533889	chr7:2900309	chr7:2860675	G	C	Trunk predicted mass	-	Neale B	UKBB	European	2017	0.01911	0.001688	1.045e-29	+	330995	0	330995	1	IVNT	Neale-B_UKBB_EUR_2017
rs2533889	rs2533889	chr7:2900309	chr7:2860675	G	C	Waist circumference	EFO_0004342	Neale B	UKBB	European	2017	0.01447	0.002382	1.241e-09	+	336639	0	336639	1	IVNT	Neale-B_UKBB_EUR_2017
rs2533889	rs2533889	chr7:2900309	chr7:2860675	G	C	Weight	EFO_0004338	Neale B	UKBB	European	2017	0.026	0.00235	1.856e-28	+	336227	0	336227	1	IVNT	Neale-B_UKBB_EUR_2017
rs2533889	rs2533889	chr7:2900309	chr7:2860675	G	C	Whole body fat mass	-	Neale B	UKBB	European	2017	0.02121	0.002624	6.27e-16	+	330762	0	330762	1	IVNT	Neale-B_UKBB_EUR_2017
rs2533889	rs2533889	chr7:2900309	chr7:2860675	G	C	Whole body fat-free mass	-	Neale B	UKBB	European	2017	0.02042	0.0017	3.308e-33	+	331291	0	331291	1	IVNT	Neale-B_UKBB_EUR_2017
rs2533889	rs2533889	chr7:2900309	chr7:2860675	G	C	Whole body water mass	-	Neale B	UKBB	European	2017	0.0201	0.001703	3.725e-32	+	331315	0	331315	1	IVNT	Neale-B_UKBB_EUR_2017
rs11771259	rs11771259	chr7:7277215	chr7:7237584	C	G	Diastolic blood pressure	EFO_0006336	Neale B	UKBB	European	2017	-0.0185	0.003818	1.263e-06	-	317756	0	317756	1	IVNT	Neale-B_UKBB_EUR_2017
rs11771259	rs11771259	chr7:7277215	chr7:7237584	C	G	Self-reported hypertension	EFO_0000537	Neale B	UKBB	European	2017	-0.01039	0.001654	3.329e-10	-	337159	87690	249469	1	risk diff	Neale-B_UKBB_EUR_2017
rs11771259	rs11771259	chr7:7277215	chr7:7237584	C	G	Treatment with blood pressure medication	EFO_0007056	Neale B	UKBB	European	2017	-0.009372	0.001966	1.858e-06	-	180203	31488	148715	1	risk diff	Neale-B_UKBB_EUR_2017
rs11771259	rs11771259	chr7:7277215	chr7:7237584	C	G	Vascular or heart problems diagnosed by doctor: high blood pressure	EFO_0004325	Neale B	UKBB	European	2017	-0.01043	0.001677	4.956e-10	-	336683	91033	245650	1	risk diff	Neale-B_UKBB_EUR_2017
rs11771259	rs11771259	chr7:7277215	chr7:7237584	C	G	Vascular or heart problems diagnosed by doctor: none of the above	-	Neale B	UKBB	European	2017	0.01109	0.001722	1.21e-10	+	336683	236530	100153	1	risk diff	Neale-B_UKBB_EUR_2017
rs7784940	rs7784940	chr7:14856115	chr7:14816490	G	T	Fasting glucose	EFO_0004465	MAGIC	22885924	European	2012	0.015	0.0027	1.45e-08	+	133010	0	133010	66	mmol/l	MAGIC_FG-METABO_EUR_2012
rs4721457	rs4721457	chr7:15872324	chr7:15832699	C	T	Birth weight	EFO_0004344	Neale B	UKBB	European	2017	0.02003	0.004443	6.534e-06	+	193063	0	193063	1	IVNT	Neale-B_UKBB_EUR_2017
rs3779505	rs3779505	chr7:20405265	chr7:20365642	A	G	High grade glioma	NCIT_C4822	Wrensch M	19578366	European	2009	NA	NA	3e-06	NA	4684	-	-	-	-	GRASP
rs1391805	rs1391805	chr7:26896236	chr7:26856617	A	G	Lymphocyte count	EFO_0004586	Astle W	27863252	European	2016	-0.01928	0.004214	4.744e-06	-	173480	0	173480	2	IVNT	Astle-W_Blood-Cell-Traits_EUR_2016
rs56919232	rs56919232	chr7:68945647	chr7:69480661	C	T	Hair or balding pattern: pattern 4	EFO_0007822	Neale B	UKBB	European	2017	-0.01124	0.00169	2.911e-11	-	154988	28389	126599	1	risk diff	Neale-B_UKBB_EUR_2017
rs113336697	rs113336697	chr7:73420195	chr7:74005865	C	T	Forced expiratory volume in 1-second, best measure	EFO_0004314	Neale B	UKBB	European	2017	-0.01993	0.004011	6.698e-07	-	255492	0	255492	1	IVNT	Neale-B_UKBB_EUR_2017
rs113336697	rs113336697	chr7:73420195	chr7:74005865	C	T	Forced expiratory volume in 1-second, predicted percentage	EFO_0004314	Neale B	UKBB	European	2017	-0.03322	0.007488	9.127e-06	-	110423	0	110423	1	IVNT	Neale-B_UKBB_EUR_2017
rs73158411	rs73158411	chr7:99610127	chr7:100012504	A	G	Mean corpuscular hemoglobin	EFO_0004586	Astle W	27863252	European	2016	0.0181	0.003698	9.856e-07	+	173480	0	173480	2	IVNT	Astle-W_Blood-Cell-Traits_EUR_2016
rs73158411	rs73158411	chr7:99610127	chr7:100012504	A	G	Red cell distribution width	EFO_0004586	Astle W	27863252	European	2016	-0.01723	0.003699	3.199e-06	-	173480	0	173480	2	IVNT	Astle-W_Blood-Cell-Traits_EUR_2016
rs12705390	rs12705390	chr7:106410777	chr7:106770331	A	G	Medication for cholesterol, blood pressure or diabetes: none of the above	EFO_0007056	Neale B	UKBB	European	2017	-0.01065	0.002135	6.062e-07	-	154702	103004	51698	1	risk diff	Neale-B_UKBB_EUR_2017
rs12705390	rs12705390	chr7:106410777	chr7:106770331	A	G	No treatment with medication for cholesterol, blood pressure, diabetes, or take exogenous hormones	EFO_0007056	Neale B	UKBB	European	2017	-0.008962	0.001937	3.711e-06	-	180203	124239	55964	1	risk diff	Neale-B_UKBB_EUR_2017
rs12705390	rs12705390	chr7:106410777	chr7:106770331	A	G	Self-reported hypertension	EFO_0000537	Neale B	UKBB	European	2017	0.009891	0.001339	1.507e-13	+	337159	87690	249469	1	risk diff	Neale-B_UKBB_EUR_2017
rs12705390	rs12705390	chr7:106410777	chr7:106770331	A	G	Systolic blood pressure	EFO_0006335	Neale B	UKBB	European	2017	0.04378	0.00309	1.545e-45	+	317754	0	317754	1	IVNT	Neale-B_UKBB_EUR_2017
rs12705390	rs12705390	chr7:106410777	chr7:106770331	A	G	Treatment with amlodipine	EFO_0007056	Neale B	UKBB	European	2017	0.003187	0.000603	1.262e-07	+	337159	13693	323466	1	risk diff	Neale-B_UKBB_EUR_2017
rs12705390	rs12705390	chr7:106410777	chr7:106770331	A	G	Treatment with atenolol	EFO_0007056	Neale B	UKBB	European	2017	0.002905	0.000593	9.602e-07	+	337159	13184	323975	1	risk diff	Neale-B_UKBB_EUR_2017
rs12705390	rs12705390	chr7:106410777	chr7:106770331	A	G	Treatment with bendroflumethiazide	EFO_0007056	Neale B	UKBB	European	2017	0.003863	0.0007076	4.8e-08	+	337159	19084	318075	1	risk diff	Neale-B_UKBB_EUR_2017
rs12705390	rs12705390	chr7:106410777	chr7:106770331	A	G	Treatment with blood pressure medication	EFO_0007056	Neale B	UKBB	European	2017	0.007969	0.00159	5.353e-07	+	180203	31488	148715	1	risk diff	Neale-B_UKBB_EUR_2017
rs12705390	rs12705390	chr7:106410777	chr7:106770331	A	G	Vascular or heart problems diagnosed by doctor: high blood pressure	EFO_0004325	Neale B	UKBB	European	2017	0.009468	0.001357	3.065e-12	+	336683	91033	245650	1	risk diff	Neale-B_UKBB_EUR_2017
rs12705390	rs12705390	chr7:106410777	chr7:106770331	A	G	Vascular or heart problems diagnosed by doctor: none of the above	-	Neale B	UKBB	European	2017	-0.01023	0.001394	2.162e-13	-	336683	236530	100153	1	risk diff	Neale-B_UKBB_EUR_2017
rs12705390	rs12705390	chr7:106410777	chr7:106770331	A	G	Coronary artery disease	EFO_0000378;EFO_0001645	van der Harst P	29212778	Mixed	2018	0.03	0.0062	1.214e-06	+	547261	122733	424528	2	log OR	van-der-Harst-P_CAD_Mixed_2018
rs193686	rs193686	chr7:116431427	chr7:116791373	C	T	Pulse rate	EFO_0004326	Neale B	UKBB	European	2017	0.01408	0.002689	1.642e-07	+	317756	0	317756	1	IVNT	Neale-B_UKBB_EUR_2017
rs193686	rs193686	chr7:116431427	chr7:116791373	C	T	Qualifications: college or university degree	EFO_0004784	Neale B	UKBB	European	2017	-0.006367	0.001223	1.943e-07	-	334070	106305	227765	1	risk diff	Neale-B_UKBB_EUR_2017
rs193686	rs193686	chr7:116431427	chr7:116791373	C	T	Specific personality disorders	-	Neale B	UKBB	European	2017	0.0002016	4.463e-05	6.255e-06	+	337199	98	337101	1	risk diff	Neale-B_UKBB_EUR_2017
rs12698403	rs12698403	chr7:156127246	chr7:156334552	A	G	Lung function FEV1	EFO_0004314	Wain LV	28166213	European	2017	0.029	0.003897	1e-13	+	-	-	-	-	unit decrease	NHGRI-EBI_GWAS_Catalog
rs12698403	rs12698403	chr7:156127246	chr7:156334552	A	G	Forced expiratory volume in 1-second	EFO_0004314	Neale B	UKBB	European	2017	-0.01738	0.002099	1.223e-16	-	307638	0	307638	1	IVNT	Neale-B_UKBB_EUR_2017
rs12698403	rs12698403	chr7:156127246	chr7:156334552	A	G	Forced expiratory volume in 1-second, best measure	EFO_0004314	Neale B	UKBB	European	2017	-0.01863	0.002306	6.516e-16	-	255492	0	255492	1	IVNT	Neale-B_UKBB_EUR_2017
rs12698403	rs12698403	chr7:156127246	chr7:156334552	A	G	Forced expiratory volume in 1-second, predicted percentage	EFO_0004314	Neale B	UKBB	European	2017	-0.03196	0.004285	8.903e-14	-	110423	0	110423	1	IVNT	Neale-B_UKBB_EUR_2017
rs12698403	rs12698403	chr7:156127246	chr7:156334552	A	G	Forced vital capacity	EFO_0004312	Neale B	UKBB	European	2017	-0.01123	0.00199	1.666e-08	-	307638	0	307638	1	IVNT	Neale-B_UKBB_EUR_2017
rs12698403	rs12698403	chr7:156127246	chr7:156334552	A	G	Forced vital capacity, best measure	EFO_0004312	Neale B	UKBB	European	2017	-0.01153	0.002183	1.29e-07	-	255492	0	255492	1	IVNT	Neale-B_UKBB_EUR_2017
rs12698403	rs12698403	chr7:156127246	chr7:156334552	A	G	Peak expiratory flow	EFO_0009718	Neale B	UKBB	European	2017	-0.01586	0.002181	3.625e-13	-	307638	0	307638	1	IVNT	Neale-B_UKBB_EUR_2017
rs330939	rs330939	chr8:9018590	chr8:9161080	T	G	High light scatter percentage of red cells	EFO_0004586	Astle W	27863252	European	2016	0.03075	0.003804	6.278e-16	+	173480	0	173480	2	IVNT	Astle-W_Blood-Cell-Traits_EUR_2016
rs330939	rs330939	chr8:9018590	chr8:9161080	T	G	High light scatter reticulocyte count	EFO_0004586	Astle W	27863252	European	2016	0.02882	0.003805	3.619e-14	+	173480	0	173480	2	IVNT	Astle-W_Blood-Cell-Traits_EUR_2016
rs330939	rs330939	chr8:9018590	chr8:9161080	T	G	Mean corpuscular hemoglobin	EFO_0004586	Astle W	27863252	European	2016	0.0199	0.003759	1.201e-07	+	173480	0	173480	2	IVNT	Astle-W_Blood-Cell-Traits_EUR_2016
rs330939	rs330939	chr8:9018590	chr8:9161080	T	G	Mean corpuscular volume	EFO_0004586	Astle W	27863252	European	2016	0.02235	0.003748	2.465e-09	+	173480	0	173480	2	IVNT	Astle-W_Blood-Cell-Traits_EUR_2016
rs330939	rs330939	chr8:9018590	chr8:9161080	T	G	Red cell distribution width	EFO_0004586	Astle W	27863252	European	2016	-0.02034	0.003756	6.11e-08	-	173480	0	173480	2	IVNT	Astle-W_Blood-Cell-Traits_EUR_2016
rs330939	rs330939	chr8:9018590	chr8:9161080	T	G	Reticulocyte count	EFO_0004586	Astle W	27863252	European	2016	0.03086	0.00381	5.479e-16	+	173480	0	173480	2	IVNT	Astle-W_Blood-Cell-Traits_EUR_2016
rs330939	rs330939	chr8:9018590	chr8:9161080	T	G	Reticulocyte fraction of red cells	EFO_0004586	Astle W	27863252	European	2016	0.03418	0.003808	2.82e-19	+	173480	0	173480	2	IVNT	Astle-W_Blood-Cell-Traits_EUR_2016
rs330939	rs330939	chr8:9018590	chr8:9161080	T	G	Body mass index	EFO_0004340	Neale B	UKBB	European	2017	-0.01273	0.002505	3.777e-07	-	336107	0	336107	1	IVNT	Neale-B_UKBB_EUR_2017
rs330939	rs330939	chr8:9018590	chr8:9161080	T	G	Comparative body size at age 10	-	Neale B	UKBB	European	2017	-0.008177	0.001733	2.39e-06	-	331693	0	331693	1	-	Neale-B_UKBB_EUR_2017
rs330939	rs330939	chr8:9018590	chr8:9161080	T	G	Diastolic blood pressure	EFO_0006336	Neale B	UKBB	European	2017	-0.0124	0.002565	1.335e-06	-	317756	0	317756	1	IVNT	Neale-B_UKBB_EUR_2017
rs330939	rs330939	chr8:9018590	chr8:9161080	T	G	Fed-up feelings	EFO_0009588	Neale B	UKBB	European	2017	0.005736	0.001258	5.128e-06	+	330549	134124	196425	1	risk diff	Neale-B_UKBB_EUR_2017
rs330939	rs330939	chr8:9018590	chr8:9161080	T	G	Forced expiratory volume in 1-second	EFO_0004314	Neale B	UKBB	European	2017	0.01071	0.002169	8.007e-07	+	307638	0	307638	1	IVNT	Neale-B_UKBB_EUR_2017
rs330939	rs330939	chr8:9018590	chr8:9161080	T	G	Heel bone mineral density	EFO_0009270	Neale B	UKBB	European	2017	-0.02907	0.003245	3.362e-19	-	194398	0	194398	1	IVNT	Neale-B_UKBB_EUR_2017
rs330939	rs330939	chr8:9018590	chr8:9161080	T	G	Heel bone mineral density left	EFO_0009270	Neale B	UKBB	European	2017	-0.03033	0.004329	2.458e-12	-	106254	0	106254	1	IVNT	Neale-B_UKBB_EUR_2017
rs330939	rs330939	chr8:9018590	chr8:9161080	T	G	Heel bone mineral density right	EFO_0009270	Neale B	UKBB	European	2017	-0.02983	0.0043	3.987e-12	-	106251	0	106251	1	IVNT	Neale-B_UKBB_EUR_2017
rs330939	rs330939	chr8:9018590	chr8:9161080	T	G	Height	EFO_0004339	Neale B	UKBB	European	2017	0.00906	0.0018	4.793e-07	+	336474	0	336474	1	IVNT	Neale-B_UKBB_EUR_2017
rs330939	rs330939	chr8:9018590	chr8:9161080	T	G	Impedance of arm right	-	Neale B	UKBB	European	2017	0.00841	0.001781	2.329e-06	+	331279	0	331279	1	IVNT	Neale-B_UKBB_EUR_2017
rs330939	rs330939	chr8:9018590	chr8:9161080	T	G	Impedance of leg right	-	Neale B	UKBB	European	2017	0.01066	0.002291	3.297e-06	+	331301	0	331301	1	IVNT	Neale-B_UKBB_EUR_2017
rs330939	rs330939	chr8:9018590	chr8:9161080	T	G	Irritability	EFO_0009594	Neale B	UKBB	European	2017	0.006869	0.001164	3.568e-09	+	322668	90282	232386	1	risk diff	Neale-B_UKBB_EUR_2017
rs330939	rs330939	chr8:9018590	chr8:9161080	T	G	Miserableness	-	Neale B	UKBB	European	2017	0.007884	0.001255	3.362e-10	+	331856	141755	190101	1	risk diff	Neale-B_UKBB_EUR_2017
rs330939	rs330939	chr8:9018590	chr8:9161080	T	G	Mood swings	EFO_0008475	Neale B	UKBB	European	2017	0.006456	0.001278	4.345e-07	+	329428	148601	180827	1	risk diff	Neale-B_UKBB_EUR_2017
rs330939	rs330939	chr8:9018590	chr8:9161080	T	G	Nervous feelings	-	Neale B	UKBB	European	2017	0.006041	0.001089	2.941e-08	+	328725	77767	250958	1	risk diff	Neale-B_UKBB_EUR_2017
rs330939	rs330939	chr8:9018590	chr8:9161080	T	G	Neuroticism score	EFO_0007660	Neale B	UKBB	European	2017	0.05991	0.009066	3.901e-11	+	274108	0	274108	1	-	Neale-B_UKBB_EUR_2017
rs330939	rs330939	chr8:9018590	chr8:9161080	T	G	Pain type experienced in last month: headache	EFO_0003843	Neale B	UKBB	European	2017	0.004635	0.001011	4.515e-06	+	336650	66967	269683	1	risk diff	Neale-B_UKBB_EUR_2017
rs330939	rs330939	chr8:9018590	chr8:9161080	T	G	Self-reported hypertension	EFO_0000537	Neale B	UKBB	European	2017	-0.004958	0.001111	8.114e-06	-	337159	87690	249469	1	risk diff	Neale-B_UKBB_EUR_2017
rs330939	rs330939	chr8:9018590	chr8:9161080	T	G	Sensitivity or hurt feelings	EFO_0009599	Neale B	UKBB	European	2017	0.006471	0.001256	2.568e-07	+	327832	182340	145492	1	risk diff	Neale-B_UKBB_EUR_2017
rs330939	rs330939	chr8:9018590	chr8:9161080	T	G	Sitting height	EFO_0004339	Neale B	UKBB	European	2017	-0.008796	0.001957	7.005e-06	-	336172	0	336172	1	IVNT	Neale-B_UKBB_EUR_2017
rs330939	rs330939	chr8:9018590	chr8:9161080	T	G	Worrier or anxious feelings	EFO_0009863	Neale B	UKBB	European	2017	0.007967	0.001257	2.361e-10	+	328717	186559	142158	1	risk diff	Neale-B_UKBB_EUR_2017
rs330939	rs330939	chr8:9018590	chr8:9161080	T	G	Neuroticism	EFO_0007660;EFO_0004257	SSGAC	29292387	European	2018	0.011	0.003	7.24e-06	+	168105	0	168105	2	SD	SSGAC_Neuroticism_EUR_2018
rs1441207	rs1441207	chr8:70367191	chr8:69454956	G	C	Forced expiratory volume in 1-second, best measure	EFO_0004314	Neale B	UKBB	European	2017	-0.01196	0.002617	4.881e-06	-	255492	0	255492	1	IVNT	Neale-B_UKBB_EUR_2017
rs659398	rs659398	chr8:103131300	chr8:102119072	T	C	Forced expiratory volume in 1-second	EFO_0004314	Neale B	UKBB	European	2017	-0.01059	0.002358	7.06e-06	-	307638	0	307638	1	IVNT	Neale-B_UKBB_EUR_2017
rs659398	rs659398	chr8:103131300	chr8:102119072	T	C	Forced expiratory volume in 1-second, best measure	EFO_0004314	Neale B	UKBB	European	2017	-0.01197	0.002593	3.888e-06	-	255492	0	255492	1	IVNT	Neale-B_UKBB_EUR_2017
rs4478547	rs4478547	chr8:109389370	chr8:108377141	G	T	Fibroblastic disorders	EFO_0009432	Neale B	UKBB	European	2017	-0.001205	0.0001887	1.698e-10	-	337199	1862	335337	1	risk diff	Neale-B_UKBB_EUR_2017
rs1570203	rs1570203	chr9:4120648	chr9:4120648	G	A	Hematocrit	EFO_0004586	Astle W	27863252	European	2016	0.02111	0.003585	3.891e-09	+	173480	0	173480	2	IVNT	Astle-W_Blood-Cell-Traits_EUR_2016
rs1570203	rs1570203	chr9:4120648	chr9:4120648	G	A	Hemoglobin concentration	EFO_0004586	Astle W	27863252	European	2016	0.02051	0.0036	1.218e-08	+	173480	0	173480	2	IVNT	Astle-W_Blood-Cell-Traits_EUR_2016
rs1570203	rs1570203	chr9:4120648	chr9:4120648	G	A	Red blood cell count	EFO_0004586	Astle W	27863252	European	2016	0.01875	0.003611	2.087e-07	+	173480	0	173480	2	IVNT	Astle-W_Blood-Cell-Traits_EUR_2016
rs1570203	rs1570203	chr9:4120648	chr9:4120648	G	A	Forced expiratory volume in 1-second	EFO_0004314	Neale B	UKBB	European	2017	-0.01171	0.0021	2.472e-08	-	307638	0	307638	1	IVNT	Neale-B_UKBB_EUR_2017
rs1570203	rs1570203	chr9:4120648	chr9:4120648	G	A	Forced expiratory volume in 1-second, best measure	EFO_0004314	Neale B	UKBB	European	2017	-0.01506	0.002309	6.901e-11	-	255492	0	255492	1	IVNT	Neale-B_UKBB_EUR_2017
rs1570203	rs1570203	chr9:4120648	chr9:4120648	G	A	Forced expiratory volume in 1-second, predicted percentage	EFO_0004314	Neale B	UKBB	European	2017	-0.02553	0.004301	2.936e-09	-	110423	0	110423	1	IVNT	Neale-B_UKBB_EUR_2017
rs1570203	rs1570203	chr9:4120648	chr9:4120648	G	A	Neuroticism score	EFO_0007660	Neale B	UKBB	European	2017	-0.03878	0.008772	9.837e-06	-	274108	0	274108	1	-	Neale-B_UKBB_EUR_2017
rs1570203	rs1570203	chr9:4120648	chr9:4120648	G	A	Peak expiratory flow	EFO_0009718	Neale B	UKBB	European	2017	-0.01075	0.002183	8.402e-07	-	307638	0	307638	1	IVNT	Neale-B_UKBB_EUR_2017
rs1570203	rs1570203	chr9:4120648	chr9:4120648	G	A	Sleep duration	EFO_0005271	Neale B	UKBB	European	2017	0.01206	0.001894	1.904e-10	+	335410	0	335410	1	-	Neale-B_UKBB_EUR_2017
rs4247294	rs4247294	chr9:16030960	chr9:16030962	A	G	Arm fat mass left	-	Neale B	UKBB	European	2017	-0.0192	0.002409	1.585e-15	-	331164	0	331164	1	IVNT	Neale-B_UKBB_EUR_2017
rs4247294	rs4247294	chr9:16030960	chr9:16030962	A	G	Arm fat mass right	-	Neale B	UKBB	European	2017	-0.01885	0.002408	5.027e-15	-	331226	0	331226	1	IVNT	Neale-B_UKBB_EUR_2017
rs4247294	rs4247294	chr9:16030960	chr9:16030962	A	G	Arm fat percentage left	-	Neale B	UKBB	European	2017	-0.01765	0.00186	2.396e-21	-	331198	0	331198	1	IVNT	Neale-B_UKBB_EUR_2017
rs4247294	rs4247294	chr9:16030960	chr9:16030962	A	G	Arm fat percentage right	-	Neale B	UKBB	European	2017	-0.01691	0.001869	1.432e-19	-	331249	0	331249	1	IVNT	Neale-B_UKBB_EUR_2017
rs4247294	rs4247294	chr9:16030960	chr9:16030962	A	G	Body fat percentage	EFO_0007800	Neale B	UKBB	European	2017	-0.01827	0.001884	3.149e-22	-	331117	0	331117	1	IVNT	Neale-B_UKBB_EUR_2017
rs4247294	rs4247294	chr9:16030960	chr9:16030962	A	G	Body mass index	EFO_0004340	Neale B	UKBB	European	2017	-0.01781	0.002431	2.403e-13	-	336107	0	336107	1	IVNT	Neale-B_UKBB_EUR_2017
rs4247294	rs4247294	chr9:16030960	chr9:16030962	A	G	Forced expiratory volume in 1-second	EFO_0004314	Neale B	UKBB	European	2017	0.0106	0.002104	4.744e-07	+	307638	0	307638	1	IVNT	Neale-B_UKBB_EUR_2017
rs4247294	rs4247294	chr9:16030960	chr9:16030962	A	G	Forced vital capacity	EFO_0004312	Neale B	UKBB	European	2017	0.01383	0.001995	4.158e-12	+	307638	0	307638	1	IVNT	Neale-B_UKBB_EUR_2017
rs4247294	rs4247294	chr9:16030960	chr9:16030962	A	G	Forced vital capacity, best measure	EFO_0004312	Neale B	UKBB	European	2017	0.01349	0.002189	7.176e-10	+	255492	0	255492	1	IVNT	Neale-B_UKBB_EUR_2017
rs4247294	rs4247294	chr9:16030960	chr9:16030962	A	G	Hip circumference	EFO_0005093	Neale B	UKBB	European	2017	-0.01336	0.002434	3.991e-08	-	336601	0	336601	1	IVNT	Neale-B_UKBB_EUR_2017
rs4247294	rs4247294	chr9:16030960	chr9:16030962	A	G	Leg fat mass left	-	Neale B	UKBB	European	2017	-0.01525	0.001942	4.092e-15	-	331275	0	331275	1	IVNT	Neale-B_UKBB_EUR_2017
rs4247294	rs4247294	chr9:16030960	chr9:16030962	A	G	Leg fat mass right	-	Neale B	UKBB	European	2017	-0.01573	0.001965	1.188e-15	-	331293	0	331293	1	IVNT	Neale-B_UKBB_EUR_2017
rs4247294	rs4247294	chr9:16030960	chr9:16030962	A	G	Leg fat percentage left	-	Neale B	UKBB	European	2017	-0.01426	0.001537	1.708e-20	-	331278	0	331278	1	IVNT	Neale-B_UKBB_EUR_2017
rs4247294	rs4247294	chr9:16030960	chr9:16030962	A	G	Leg fat percentage right	-	Neale B	UKBB	European	2017	-0.0146	0.001556	6.493e-21	-	331296	0	331296	1	IVNT	Neale-B_UKBB_EUR_2017
rs4247294	rs4247294	chr9:16030960	chr9:16030962	A	G	Long-standing illness, disability or infirmity	-	Neale B	UKBB	European	2017	-0.005439	0.001166	3.075e-06	-	329663	107123	222540	1	risk diff	Neale-B_UKBB_EUR_2017
rs4247294	rs4247294	chr9:16030960	chr9:16030962	A	G	Sitting height	EFO_0004339	Neale B	UKBB	European	2017	0.01251	0.0019	4.525e-11	+	336172	0	336172	1	IVNT	Neale-B_UKBB_EUR_2017
rs4247294	rs4247294	chr9:16030960	chr9:16030962	A	G	Trunk fat mass	EFO_0005409	Neale B	UKBB	European	2017	-0.02035	0.002474	1.966e-16	-	331093	0	331093	1	IVNT	Neale-B_UKBB_EUR_2017
rs4247294	rs4247294	chr9:16030960	chr9:16030962	A	G	Trunk fat percentage	-	Neale B	UKBB	European	2017	-0.02108	0.002259	1.021e-20	-	331113	0	331113	1	IVNT	Neale-B_UKBB_EUR_2017
rs4247294	rs4247294	chr9:16030960	chr9:16030962	A	G	Waist circumference	EFO_0004342	Neale B	UKBB	European	2017	-0.01193	0.002177	4.238e-08	-	336639	0	336639	1	IVNT	Neale-B_UKBB_EUR_2017
rs4247294	rs4247294	chr9:16030960	chr9:16030962	A	G	Weight	EFO_0004338	Neale B	UKBB	European	2017	-0.01117	0.002147	1.987e-07	-	336227	0	336227	1	IVNT	Neale-B_UKBB_EUR_2017
rs4247294	rs4247294	chr9:16030960	chr9:16030962	A	G	Whole body fat mass	-	Neale B	UKBB	European	2017	-0.01962	0.002398	2.76e-16	-	330762	0	330762	1	IVNT	Neale-B_UKBB_EUR_2017
rs201191	rs201191	chr9:23585035	chr9:23585037	C	A	Asthma	EFO_0000270	Neale B	UKBB	European	2017	0.003831	0.0007798	8.967e-07	+	336782	38791	297991	1	risk diff	Neale-B_UKBB_EUR_2017
rs201191	rs201191	chr9:23585035	chr9:23585037	C	A	Forced expiratory volume in 1-second	EFO_0004314	Neale B	UKBB	European	2017	-0.01349	0.002084	9.633e-11	-	307638	0	307638	1	IVNT	Neale-B_UKBB_EUR_2017
rs201191	rs201191	chr9:23585035	chr9:23585037	C	A	Forced expiratory volume in 1-second, best measure	EFO_0004314	Neale B	UKBB	European	2017	-0.01405	0.002291	8.655e-10	-	255492	0	255492	1	IVNT	Neale-B_UKBB_EUR_2017
rs201191	rs201191	chr9:23585035	chr9:23585037	C	A	Peak expiratory flow	EFO_0009718	Neale B	UKBB	European	2017	-0.01066	0.002166	8.617e-07	-	307638	0	307638	1	IVNT	Neale-B_UKBB_EUR_2017
rs201191	rs201191	chr9:23585035	chr9:23585037	C	A	Self-reported asthma	EFO_0000270	Neale B	UKBB	European	2017	0.00426	0.0007813	4.98e-08	+	337159	39049	298110	1	risk diff	Neale-B_UKBB_EUR_2017
rs7048006	rs7048006	chr9:84744273	chr9:82129358	C	T	Past tobacco smoking	EFO_0006527	Neale B	UKBB	European	2017	-0.01434	0.003219	8.378e-06	-	310749	0	310749	1	-	Neale-B_UKBB_EUR_2017
rs1593438	rs1593438	chr9:88978867	chr9:86363952	A	C	Arm fat-free mass left	-	Neale B	UKBB	European	2017	-0.007733	0.00163	2.087e-06	-	331159	0	331159	1	IVNT	Neale-B_UKBB_EUR_2017
rs1593438	rs1593438	chr9:88978867	chr9:86363952	A	C	Arm predicted mass left	-	Neale B	UKBB	European	2017	-0.007615	0.001624	2.73e-06	-	331146	0	331146	1	IVNT	Neale-B_UKBB_EUR_2017
rs1593438	rs1593438	chr9:88978867	chr9:86363952	A	C	Basal metabolic rate	EFO_0007777	Neale B	UKBB	European	2017	-0.008452	0.0017	6.603e-07	-	331307	0	331307	1	IVNT	Neale-B_UKBB_EUR_2017
rs1593438	rs1593438	chr9:88978867	chr9:86363952	A	C	Height	EFO_0004339	Neale B	UKBB	European	2017	-0.01057	0.001821	6.496e-09	-	336474	0	336474	1	IVNT	Neale-B_UKBB_EUR_2017
rs1593438	rs1593438	chr9:88978867	chr9:86363952	A	C	Hip circumference	EFO_0005093	Neale B	UKBB	European	2017	-0.01277	0.002538	4.916e-07	-	336601	0	336601	1	IVNT	Neale-B_UKBB_EUR_2017
rs1593438	rs1593438	chr9:88978867	chr9:86363952	A	C	Leg fat-free mass left	-	Neale B	UKBB	European	2017	-0.007484	0.001688	9.257e-06	-	331258	0	331258	1	IVNT	Neale-B_UKBB_EUR_2017
rs1593438	rs1593438	chr9:88978867	chr9:86363952	A	C	Leg fat-free mass right	-	Neale B	UKBB	European	2017	-0.007679	0.001687	5.335e-06	-	331285	0	331285	1	IVNT	Neale-B_UKBB_EUR_2017
rs1593438	rs1593438	chr9:88978867	chr9:86363952	A	C	Leg predicted mass left	-	Neale B	UKBB	European	2017	-0.007442	0.001676	9.037e-06	-	331253	0	331253	1	IVNT	Neale-B_UKBB_EUR_2017
rs1593438	rs1593438	chr9:88978867	chr9:86363952	A	C	Leg predicted mass right	-	Neale B	UKBB	European	2017	-0.007507	0.001676	7.513e-06	-	331285	0	331285	1	IVNT	Neale-B_UKBB_EUR_2017
rs1593438	rs1593438	chr9:88978867	chr9:86363952	A	C	Sitting height	EFO_0004339	Neale B	UKBB	European	2017	-0.01081	0.001981	4.917e-08	-	336172	0	336172	1	IVNT	Neale-B_UKBB_EUR_2017
rs1593438	rs1593438	chr9:88978867	chr9:86363952	A	C	Trunk fat-free mass	-	Neale B	UKBB	European	2017	-0.007609	0.001615	2.45e-06	-	331030	0	331030	1	IVNT	Neale-B_UKBB_EUR_2017
rs1593438	rs1593438	chr9:88978867	chr9:86363952	A	C	Trunk predicted mass	-	Neale B	UKBB	European	2017	-0.007413	0.001609	4.101e-06	-	330995	0	330995	1	IVNT	Neale-B_UKBB_EUR_2017
rs1593438	rs1593438	chr9:88978867	chr9:86363952	A	C	Weight	EFO_0004338	Neale B	UKBB	European	2017	-0.01101	0.002239	8.907e-07	-	336227	0	336227	1	IVNT	Neale-B_UKBB_EUR_2017
rs1593438	rs1593438	chr9:88978867	chr9:86363952	A	C	Whole body fat-free mass	-	Neale B	UKBB	European	2017	-0.00765	0.001621	2.361e-06	-	331291	0	331291	1	IVNT	Neale-B_UKBB_EUR_2017
rs1593438	rs1593438	chr9:88978867	chr9:86363952	A	C	Whole body water mass	-	Neale B	UKBB	European	2017	-0.00779	0.001623	1.597e-06	-	331315	0	331315	1	IVNT	Neale-B_UKBB_EUR_2017
rs16909922	rs16909922	chr9:98265901	chr9:95503619	A	G	Arm fat-free mass left	-	Neale B	UKBB	European	2017	-0.02148	0.002644	4.482e-16	-	331159	0	331159	1	IVNT	Neale-B_UKBB_EUR_2017
rs16909922	rs16909922	chr9:98265901	chr9:95503619	A	G	Arm fat-free mass right	-	Neale B	UKBB	European	2017	-0.02149	0.002591	1.108e-16	-	331221	0	331221	1	IVNT	Neale-B_UKBB_EUR_2017
rs16909922	rs16909922	chr9:98265901	chr9:95503619	A	G	Arm predicted mass left	-	Neale B	UKBB	European	2017	-0.02196	0.002634	7.615e-17	-	331146	0	331146	1	IVNT	Neale-B_UKBB_EUR_2017
rs16909922	rs16909922	chr9:98265901	chr9:95503619	A	G	Arm predicted mass right	-	Neale B	UKBB	European	2017	-0.02169	0.002582	4.449e-17	-	331216	0	331216	1	IVNT	Neale-B_UKBB_EUR_2017
rs16909922	rs16909922	chr9:98265901	chr9:95503619	A	G	Basal metabolic rate	EFO_0007777	Neale B	UKBB	European	2017	-0.02507	0.002757	9.724e-20	-	331307	0	331307	1	IVNT	Neale-B_UKBB_EUR_2017
rs16909922	rs16909922	chr9:98265901	chr9:95503619	A	G	Birth weight	EFO_0004344	Neale B	UKBB	European	2017	-0.04543	0.005399	3.967e-17	-	193063	0	193063	1	IVNT	Neale-B_UKBB_EUR_2017
rs16909922	rs16909922	chr9:98265901	chr9:95503619	A	G	Comparative height size at age 10	-	Neale B	UKBB	European	2017	-0.01838	0.002837	9.349e-11	-	332021	0	332021	1	-	Neale-B_UKBB_EUR_2017
rs16909922	rs16909922	chr9:98265901	chr9:95503619	A	G	Forced expiratory volume in 1-second	EFO_0004314	Neale B	UKBB	European	2017	-0.02342	0.00356	4.758e-11	-	307638	0	307638	1	IVNT	Neale-B_UKBB_EUR_2017
rs16909922	rs16909922	chr9:98265901	chr9:95503619	A	G	Forced expiratory volume in 1-second, best measure	EFO_0004314	Neale B	UKBB	European	2017	-0.01996	0.003906	3.207e-07	-	255492	0	255492	1	IVNT	Neale-B_UKBB_EUR_2017
rs16909922	rs16909922	chr9:98265901	chr9:95503619	A	G	Forced expiratory volume in 1-second, predicted	EFO_0004314	Neale B	UKBB	European	2017	-0.02528	0.004653	5.559e-08	-	110423	0	110423	1	IVNT	Neale-B_UKBB_EUR_2017
rs16909922	rs16909922	chr9:98265901	chr9:95503619	A	G	Forced vital capacity	EFO_0004312	Neale B	UKBB	European	2017	-0.03879	0.003375	1.471e-30	-	307638	0	307638	1	IVNT	Neale-B_UKBB_EUR_2017
rs16909922	rs16909922	chr9:98265901	chr9:95503619	A	G	Forced vital capacity, best measure	EFO_0004312	Neale B	UKBB	European	2017	-0.03762	0.003698	2.687e-24	-	255492	0	255492	1	IVNT	Neale-B_UKBB_EUR_2017
rs16909922	rs16909922	chr9:98265901	chr9:95503619	A	G	Guilty feelings	-	Neale B	UKBB	European	2017	-0.008775	0.001882	3.113e-06	-	328769	92945	235824	1	risk diff	Neale-B_UKBB_EUR_2017
rs16909922	rs16909922	chr9:98265901	chr9:95503619	A	G	Hand grip strength right	EFO_0006941	Neale B	UKBB	European	2017	-0.01522	0.003003	4.035e-07	-	335842	0	335842	1	IVNT	Neale-B_UKBB_EUR_2017
rs16909922	rs16909922	chr9:98265901	chr9:95503619	A	G	Height	EFO_0004339	Neale B	UKBB	European	2017	-0.03316	0.002953	3.002e-29	-	336474	0	336474	1	IVNT	Neale-B_UKBB_EUR_2017
rs16909922	rs16909922	chr9:98265901	chr9:95503619	A	G	Hip circumference	EFO_0005093	Neale B	UKBB	European	2017	-0.02656	0.004117	1.114e-10	-	336601	0	336601	1	IVNT	Neale-B_UKBB_EUR_2017
rs16909922	rs16909922	chr9:98265901	chr9:95503619	A	G	Home area population density: Scotland large urban area	-	Neale B	UKBB	European	2017	-0.004282	0.0008961	1.77e-06	-	333997	18867	315130	1	risk diff	Neale-B_UKBB_EUR_2017
rs16909922	rs16909922	chr9:98265901	chr9:95503619	A	G	Impedance of leg left	-	Neale B	UKBB	European	2017	0.02526	0.003792	2.697e-11	+	331296	0	331296	1	IVNT	Neale-B_UKBB_EUR_2017
rs16909922	rs16909922	chr9:98265901	chr9:95503619	A	G	Impedance of leg right	-	Neale B	UKBB	European	2017	0.02618	0.003762	3.472e-12	+	331301	0	331301	1	IVNT	Neale-B_UKBB_EUR_2017
rs16909922	rs16909922	chr9:98265901	chr9:95503619	A	G	Impedance of whole body	-	Neale B	UKBB	European	2017	0.01806	0.003171	1.236e-08	+	331284	0	331284	1	IVNT	Neale-B_UKBB_EUR_2017
rs16909922	rs16909922	chr9:98265901	chr9:95503619	A	G	Leg fat-free mass left	-	Neale B	UKBB	European	2017	-0.02392	0.002738	2.432e-18	-	331258	0	331258	1	IVNT	Neale-B_UKBB_EUR_2017
rs16909922	rs16909922	chr9:98265901	chr9:95503619	A	G	Leg fat-free mass right	-	Neale B	UKBB	European	2017	-0.02528	0.002737	2.557e-20	-	331285	0	331285	1	IVNT	Neale-B_UKBB_EUR_2017
rs16909922	rs16909922	chr9:98265901	chr9:95503619	A	G	Leg predicted mass left	-	Neale B	UKBB	European	2017	-0.02375	0.00272	2.519e-18	-	331253	0	331253	1	IVNT	Neale-B_UKBB_EUR_2017
rs16909922	rs16909922	chr9:98265901	chr9:95503619	A	G	Leg predicted mass right	-	Neale B	UKBB	European	2017	-0.02499	0.002719	3.881e-20	-	331285	0	331285	1	IVNT	Neale-B_UKBB_EUR_2017
rs16909922	rs16909922	chr9:98265901	chr9:95503619	A	G	Miserableness	-	Neale B	UKBB	European	2017	-0.00922	0.00206	7.627e-06	-	331856	141755	190101	1	risk diff	Neale-B_UKBB_EUR_2017
rs16909922	rs16909922	chr9:98265901	chr9:95503619	A	G	Neuroticism score	EFO_0007660	Neale B	UKBB	European	2017	-0.09187	0.0149	6.968e-10	-	274108	0	274108	1	-	Neale-B_UKBB_EUR_2017
rs16909922	rs16909922	chr9:98265901	chr9:95503619	A	G	Seen doctor for nerves, anxiety, tension or depression	EFO_0009820	Neale B	UKBB	European	2017	-0.008943	0.001961	5.13e-06	-	335108	115328	219780	1	risk diff	Neale-B_UKBB_EUR_2017
rs16909922	rs16909922	chr9:98265901	chr9:95503619	A	G	Sensitivity or hurt feelings	EFO_0009599	Neale B	UKBB	European	2017	-0.01382	0.00206	1.982e-11	-	327832	182340	145492	1	risk diff	Neale-B_UKBB_EUR_2017
rs16909922	rs16909922	chr9:98265901	chr9:95503619	A	G	Sitting height	EFO_0004339	Neale B	UKBB	European	2017	-0.04936	0.003212	2.901e-53	-	336172	0	336172	1	IVNT	Neale-B_UKBB_EUR_2017
rs16909922	rs16909922	chr9:98265901	chr9:95503619	A	G	Suffer from nerves	-	Neale B	UKBB	European	2017	-0.008177	0.00174	2.618e-06	-	325248	69352	255896	1	risk diff	Neale-B_UKBB_EUR_2017
rs16909922	rs16909922	chr9:98265901	chr9:95503619	A	G	Time spent using computer	-	Neale B	UKBB	European	2017	-0.02031	0.003675	3.257e-08	-	261987	0	261987	1	-	Neale-B_UKBB_EUR_2017
rs16909922	rs16909922	chr9:98265901	chr9:95503619	A	G	Trunk fat-free mass	-	Neale B	UKBB	European	2017	-0.02681	0.002619	1.393e-24	-	331030	0	331030	1	IVNT	Neale-B_UKBB_EUR_2017
rs16909922	rs16909922	chr9:98265901	chr9:95503619	A	G	Trunk predicted mass	-	Neale B	UKBB	European	2017	-0.02644	0.002611	4.221e-24	-	330995	0	330995	1	IVNT	Neale-B_UKBB_EUR_2017
rs16909922	rs16909922	chr9:98265901	chr9:95503619	A	G	Weight	EFO_0004338	Neale B	UKBB	European	2017	-0.02029	0.003633	2.315e-08	-	336227	0	336227	1	IVNT	Neale-B_UKBB_EUR_2017
rs16909922	rs16909922	chr9:98265901	chr9:95503619	A	G	Whole body fat-free mass	-	Neale B	UKBB	European	2017	-0.02595	0.00263	5.745e-23	-	331291	0	331291	1	IVNT	Neale-B_UKBB_EUR_2017
rs16909922	rs16909922	chr9:98265901	chr9:95503619	A	G	Whole body water mass	-	Neale B	UKBB	European	2017	-0.02593	0.002633	7.151e-23	-	331315	0	331315	1	IVNT	Neale-B_UKBB_EUR_2017
rs16909922	rs16909922	chr9:98265901	chr9:95503619	A	G	Worrier or anxious feelings	EFO_0009863	Neale B	UKBB	European	2017	-0.01081	0.002063	1.615e-07	-	328717	186559	142158	1	risk diff	Neale-B_UKBB_EUR_2017
rs10983184	rs10983184	chr9:119234058	chr9:116471779	C	T	log eGFR creatinine	EFO_0005208	CKDGen	26831199	European	2016	0.0041	0.00092	6.9e-06	+	133792	0	133792	48	ml/min/1.73m2	CKDGen_eGFRcrea_EUR_2016
rs10983184	rs10983184	chr9:119234058	chr9:116471779	C	T	Forced expiratory volume in 1-second	EFO_0004314	Neale B	UKBB	European	2017	-0.01152	0.002178	1.238e-07	-	307638	0	307638	1	IVNT	Neale-B_UKBB_EUR_2017
rs10983184	rs10983184	chr9:119234058	chr9:116471779	C	T	Forced expiratory volume in 1-second, best measure	EFO_0004314	Neale B	UKBB	European	2017	-0.01473	0.002393	7.415e-10	-	255492	0	255492	1	IVNT	Neale-B_UKBB_EUR_2017
rs10983184	rs10983184	chr9:119234058	chr9:116471779	C	T	Pain type experienced in last month: headache	EFO_0003843	Neale B	UKBB	European	2017	-0.004734	0.001015	3.093e-06	-	336650	66967	269683	1	risk diff	Neale-B_UKBB_EUR_2017
rs10983184	rs10983184	chr9:119234058	chr9:116471779	C	T	Peak expiratory flow	EFO_0009718	Neale B	UKBB	European	2017	-0.01201	0.002264	1.122e-07	-	307638	0	307638	1	IVNT	Neale-B_UKBB_EUR_2017
rs10983184	rs10983184	chr9:119234058	chr9:116471779	C	T	Sitting height	EFO_0004339	Neale B	UKBB	European	2017	-0.01045	0.001966	1.078e-07	-	336172	0	336172	1	IVNT	Neale-B_UKBB_EUR_2017
rs10983184	rs10983184	chr9:119234058	chr9:116471779	C	T	Treatment with sumatriptan	EFO_0007056	Neale B	UKBB	European	2017	-0.0005919	0.0001325	7.902e-06	-	337159	912	336247	1	risk diff	Neale-B_UKBB_EUR_2017
rs10987386	rs10987386	chr9:129416317	chr9:126654038	C	T	Eye problems or disorders: glaucoma	EFO_0000516	Neale B	UKBB	European	2017	-0.006384	0.001135	1.872e-08	-	108817	4758	104059	1	risk diff	Neale-B_UKBB_EUR_2017
rs10987386	rs10987386	chr9:129416317	chr9:126654038	C	T	Pulse rate	EFO_0004326	Neale B	UKBB	European	2017	-0.01717	0.003235	1.112e-07	-	317756	0	317756	1	IVNT	Neale-B_UKBB_EUR_2017
rs10987386	rs10987386	chr9:129416317	chr9:126654038	C	T	Self-reported glaucoma	EFO_0000516	Neale B	UKBB	European	2017	-0.001584	0.0003208	7.924e-07	-	337159	3536	333623	1	risk diff	Neale-B_UKBB_EUR_2017
rs7090277	rs7090277	chr10:12278021	chr10:12236022	A	T	Body mass index males	EFO_0004340	Akiyama M	28892062	East Asian	2017	0.02378	0.004841	9.037e-07	+	90992	0	90992	3	IVNT	Akiyama-M_BMI-M_EAS_2017
rs7090277	rs7090277	chr10:12278021	chr10:12236022	A	T	Body mass index	EFO_0004340	Akiyama M	28892062	East Asian	2017	0.01586	0.003562	8.543e-06	+	173430	0	173430	3	IVNT	Akiyama-M_BMI_EAS_2017
rs7090277	rs7090277	chr10:12278021	chr10:12236022	A	T	Lung function FEV1	EFO_0004314	Wain LV	28166213	European	2017	0.045	0.006611	1e-11	+	-	-	-	-	unit increase	NHGRI-EBI_GWAS_Catalog
rs7090277	rs7090277	chr10:12278021	chr10:12236022	A	T	Lung function FEV1FVC	EFO_0004713	Wain LV	28166213	European	2017	0.054	0.006568	2e-16	+	-	-	-	-	unit increase	NHGRI-EBI_GWAS_Catalog
rs7090277	rs7090277	chr10:12278021	chr10:12236022	A	T	Lung function FVC	EFO_0004312	Wain LV	28166213	European	2017	0.03	0.006572	5e-06	+	-	-	-	-	unit increase	NHGRI-EBI_GWAS_Catalog
rs7090277	rs7090277	chr10:12278021	chr10:12236022	A	T	Forced expiratory volume in 1-second	EFO_0004314	Neale B	UKBB	European	2017	0.02148	0.00208	5.445e-25	+	307638	0	307638	1	IVNT	Neale-B_UKBB_EUR_2017
rs7090277	rs7090277	chr10:12278021	chr10:12236022	A	T	Forced expiratory volume in 1-second, best measure	EFO_0004314	Neale B	UKBB	European	2017	0.02262	0.002286	4.319e-23	+	255492	0	255492	1	IVNT	Neale-B_UKBB_EUR_2017
rs7090277	rs7090277	chr10:12278021	chr10:12236022	A	T	Forced expiratory volume in 1-second, predicted percentage	EFO_0004314	Neale B	UKBB	European	2017	0.02945	0.004253	4.391e-12	+	110423	0	110423	1	IVNT	Neale-B_UKBB_EUR_2017
rs7090277	rs7090277	chr10:12278021	chr10:12236022	A	T	Forced vital capacity	EFO_0004312	Neale B	UKBB	European	2017	0.01107	0.001973	2.038e-08	+	307638	0	307638	1	IVNT	Neale-B_UKBB_EUR_2017
rs7090277	rs7090277	chr10:12278021	chr10:12236022	A	T	Forced vital capacity, best measure	EFO_0004312	Neale B	UKBB	European	2017	0.01181	0.002165	4.947e-08	+	255492	0	255492	1	IVNT	Neale-B_UKBB_EUR_2017
rs7090277	rs7090277	chr10:12278021	chr10:12236022	A	T	Peak expiratory flow	EFO_0009718	Neale B	UKBB	European	2017	0.01761	0.002162	3.85e-16	+	307638	0	307638	1	IVNT	Neale-B_UKBB_EUR_2017
rs7090277	rs7090277	chr10:12278021	chr10:12236022	A	T	Coronary artery disease	EFO_0000378;EFO_0001645	van der Harst P	29212778	Mixed	2018	-0.03801	0.006982	5.2e-08	-	296525	34541	261984	1	log OR	van-der-Harst-P_CAD-UKBB_Mixed_2018
rs7090277	rs7090277	chr10:12278021	chr10:12236022	A	T	Coronary artery disease	EFO_0000378;EFO_0001645	van der Harst P	29212778	Mixed	2018	-0.0343	0.0056	9.601e-10	-	547261	122733	424528	2	log OR	van-der-Harst-P_CAD_Mixed_2018
rs10508468	rs10508468	chr10:13918753	chr10:13876753	C	T	Forced expiratory volume in 1-second	EFO_0004314	Neale B	UKBB	European	2017	-0.00992	0.002148	3.892e-06	-	307638	0	307638	1	IVNT	Neale-B_UKBB_EUR_2017
rs10508468	rs10508468	chr10:13918753	chr10:13876753	C	T	Peak expiratory flow	EFO_0009718	Neale B	UKBB	European	2017	-0.01026	0.002233	4.343e-06	-	307638	0	307638	1	IVNT	Neale-B_UKBB_EUR_2017
rs58095595	rs58095595	chr10:32669119	chr10:32380191	A	G	Platelet distribution width	EFO_0004586	Astle W	27863252	European	2016	-0.02484	0.004611	7.144e-08	-	173480	0	173480	2	IVNT	Astle-W_Blood-Cell-Traits_EUR_2016
rs7896518	rs7896518	chr10:65104500	chr10:63344740	A	G	Basophil percentage of granulocytes	EFO_0004586	Astle W	27863252	European	2016	-0.01971	0.003588	3.933e-08	-	173480	0	173480	2	IVNT	Astle-W_Blood-Cell-Traits_EUR_2016
rs7896518	rs7896518	chr10:65104500	chr10:63344740	A	G	Basophil percentage of white cells	EFO_0004586	Astle W	27863252	European	2016	-0.01606	0.003556	6.334e-06	-	173480	0	173480	2	IVNT	Astle-W_Blood-Cell-Traits_EUR_2016
rs7896518	rs7896518	chr10:65104500	chr10:63344740	A	G	Granulocyte count	EFO_0004586	Astle W	27863252	European	2016	0.03547	0.003676	4.998e-22	+	173480	0	173480	2	IVNT	Astle-W_Blood-Cell-Traits_EUR_2016
rs7896518	rs7896518	chr10:65104500	chr10:63344740	A	G	Granulocyte percentage of myeloid white cells	EFO_0004586	Astle W	27863252	European	2016	0.02484	0.003658	1.13e-11	+	173480	0	173480	2	IVNT	Astle-W_Blood-Cell-Traits_EUR_2016
rs7896518	rs7896518	chr10:65104500	chr10:63344740	A	G	Lymphocyte percentage of white cells	EFO_0004586	Astle W	27863252	European	2016	-0.01735	0.003647	1.969e-06	-	173480	0	173480	2	IVNT	Astle-W_Blood-Cell-Traits_EUR_2016
rs7896518	rs7896518	chr10:65104500	chr10:63344740	A	G	Mean platelet volume	EFO_0004586	Astle W	27863252	European	2016	0.1306	0.003698	2.58e-273	+	173480	0	173480	2	IVNT	Astle-W_Blood-Cell-Traits_EUR_2016
rs7896518	rs7896518	chr10:65104500	chr10:63344740	A	G	Monocyte percentage of white cells	EFO_0004586	Astle W	27863252	European	2016	-0.02028	0.003648	2.711e-08	-	173480	0	173480	2	IVNT	Astle-W_Blood-Cell-Traits_EUR_2016
rs7896518	rs7896518	chr10:65104500	chr10:63344740	A	G	Myeloid white cell count	EFO_0004586	Astle W	27863252	European	2016	0.03459	0.003685	6.152e-21	+	173480	0	173480	2	IVNT	Astle-W_Blood-Cell-Traits_EUR_2016
rs7896518	rs7896518	chr10:65104500	chr10:63344740	A	G	Neutrophil count	EFO_0004586	Astle W	27863252	European	2016	0.03659	0.003667	1.884e-23	+	173480	0	173480	2	IVNT	Astle-W_Blood-Cell-Traits_EUR_2016
rs7896518	rs7896518	chr10:65104500	chr10:63344740	A	G	Neutrophil percentage of white cells	EFO_0004586	Astle W	27863252	European	2016	0.02345	0.003653	1.369e-10	+	173480	0	173480	2	IVNT	Astle-W_Blood-Cell-Traits_EUR_2016
rs7896518	rs7896518	chr10:65104500	chr10:63344740	A	G	Platelet count	EFO_0004586	Astle W	27863252	European	2016	-0.07554	0.003732	4.1e-91	-	173480	0	173480	2	IVNT	Astle-W_Blood-Cell-Traits_EUR_2016
rs7896518	rs7896518	chr10:65104500	chr10:63344740	A	G	Platelet distribution width	EFO_0004586	Astle W	27863252	European	2016	0.05423	0.003678	3.338e-49	+	173480	0	173480	2	IVNT	Astle-W_Blood-Cell-Traits_EUR_2016
rs7896518	rs7896518	chr10:65104500	chr10:63344740	A	G	Plateletcrit	EFO_0004586	Astle W	27863252	European	2016	-0.01879	0.003744	5.156e-07	-	173480	0	173480	2	IVNT	Astle-W_Blood-Cell-Traits_EUR_2016
rs7896518	rs7896518	chr10:65104500	chr10:63344740	A	G	Sum basophil neutrophil counts	EFO_0004586	Astle W	27863252	European	2016	0.03597	0.003673	1.193e-22	+	173480	0	173480	2	IVNT	Astle-W_Blood-Cell-Traits_EUR_2016
rs7896518	rs7896518	chr10:65104500	chr10:63344740	A	G	Sum neutrophil eosinophil counts	EFO_0004586	Astle W	27863252	European	2016	0.03607	0.00367	8.534e-23	+	173480	0	173480	2	IVNT	Astle-W_Blood-Cell-Traits_EUR_2016
rs7896518	rs7896518	chr10:65104500	chr10:63344740	A	G	White blood cell count	EFO_0004586	Astle W	27863252	European	2016	0.03418	0.00367	1.218e-20	+	173480	0	173480	2	IVNT	Astle-W_Blood-Cell-Traits_EUR_2016
rs7896518	rs7896518	chr10:65104500	chr10:63344740	A	G	Linoleic acid 18:2n6	EFO_0005110	Guan W	24823311	European	2014	0.2464	0.0431	1.065e-08	+	8631	0	8631	5	%	CHARGE_Linoleic-acid_EUR_2014
rs7896518	rs7896518	chr10:65104500	chr10:63344740	A	G	High density lipoprotein	EFO_0004612	GLGC	24097068	European	2013	-0.0195	0.0035	4.955e-08	-	182650	0	182650	60	IVNT	GLGC_HDL_EUR_2013
rs7896518	rs7896518	chr10:65104500	chr10:63344740	A	G	High density lipoprotein	EFO_0004612	GLGC	20686565	Mixed	2010	-0.0243	0.005	5.497e-07	-	99900	0	99900	46	Z-score	GLGC_HDL_Mixed_2010
rs7896518	rs7896518	chr10:65104500	chr10:63344740	A	G	Triglycerides	EFO_0004530	GLGC	24097068	European	2013	0.0248	0.0034	2.408e-14	+	173316	0	173316	60	IVNT	GLGC_TG_EUR_2013
rs7896518	rs7896518	chr10:65104500	chr10:63344740	A	G	Triglycerides	EFO_0004530	GLGC	20686565	Mixed	2010	0.0292	0.0049	1.273e-10	+	96598	0	96598	46	Z-score	GLGC_TG_Mixed_2010
rs7896518	rs7896518	chr10:65104500	chr10:63344740	A	G	College completion	NCIT_C67137;NCIT_C61514	SSGAC	23722424	European	2013	NA	NA	5.842e-06	NA	101069	-	-	-	-	GRASP
rs7896518	rs7896518	chr10:65104500	chr10:63344740	A	G	HDL cholesterol	NCIT_C61041;NCIT_C105587	GLGC	20686565	Mixed	2010	NA	NA	5.497e-07	NA	100184	-	-	-	-	GRASP
rs7896518	rs7896518	chr10:65104500	chr10:63344740	A	G	Platelet count	EFO_0004309	Qayyum R	22423221	African	2012	NA	NA	2.26e-12	NA	16388	-	-	-	-	GRASP
rs7896518	rs7896518	chr10:65104500	chr10:63344740	A	G	Triglycerides	-	GLGC	20686565	Mixed	2010	NA	NA	1.273e-10	NA	100184	-	-	-	-	GRASP
rs7896518	rs7896518	chr10:65104500	chr10:63344740	A	G	Cognitive ability	EFO_0008354	Lam M	29186694	European	2017	NA	NA	8e-07	NA	-	-	-	-	Z-score decrease	NHGRI-EBI_GWAS_Catalog
rs7896518	rs7896518	chr10:65104500	chr10:63344740	A	G	Cognitive ability multi trait analysis	EFO_0003925	Lam M	29186694	European	2017	NA	NA	4e-11	NA	-	-	-	-	Z-score decrease	NHGRI-EBI_GWAS_Catalog
rs7896518	rs7896518	chr10:65104500	chr10:63344740	A	G	Mean platelet volume	EFO_0004309	Qayyum R	22423221	African	2012	5.18	0.7364	2e-12	+	-	-	-	-	10^9 L increase	NHGRI-EBI_GWAS_Catalog
rs7896518	rs7896518	chr10:65104500	chr10:63344740	A	G	Myeloid white cell count	EFO_0007988	Astle W	27863252	European	2016	-0.03459	0.003684	6e-21	-	-	-	-	-	unit decrease	NHGRI-EBI_GWAS_Catalog
rs7896518	rs7896518	chr10:65104500	chr10:63344740	A	G	Platelet count	EFO_0004309	Schick UM	26805783	Hispanic	2016	-4.89	0.8906	4e-08	-	-	-	-	-	unit increase	NHGRI-EBI_GWAS_Catalog
rs7896518	rs7896518	chr10:65104500	chr10:63344740	A	G	Sum basophil neutrophil counts	EFO_0004833;EFO_0005090	Astle W	27863252	European	2016	-0.03597	0.003666	1e-22	-	-	-	-	-	unit decrease	NHGRI-EBI_GWAS_Catalog
rs7896518	rs7896518	chr10:65104500	chr10:63344740	A	G	Age at first live birth	EFO_0009101	Neale B	UKBB	European	2017	-0.01808	0.004021	6.91e-06	-	123846	0	123846	1	IVNT	Neale-B_UKBB_EUR_2017
rs7896518	rs7896518	chr10:65104500	chr10:63344740	A	G	Age completed full time education	EFO_0004784	Neale B	UKBB	European	2017	-0.01526	0.002476	7.196e-10	-	226899	0	226899	1	-	Neale-B_UKBB_EUR_2017
rs7896518	rs7896518	chr10:65104500	chr10:63344740	A	G	Alcohol usually taken with meals	EFO_0004329	Neale B	UKBB	European	2017	-0.008306	0.001584	1.579e-07	-	172454	116941	55513	1	risk diff	Neale-B_UKBB_EUR_2017
rs7896518	rs7896518	chr10:65104500	chr10:63344740	A	G	Average weekly beer plus cider intake	EFO_0004329	Neale B	UKBB	European	2017	0.01199	0.002045	4.583e-09	+	241447	0	241447	1	-	Neale-B_UKBB_EUR_2017
rs7896518	rs7896518	chr10:65104500	chr10:63344740	A	G	Average weekly red wine intake	EFO_0004329	Neale B	UKBB	European	2017	-0.01241	0.002461	4.619e-07	-	241008	0	241008	1	IVNT	Neale-B_UKBB_EUR_2017
rs7896518	rs7896518	chr10:65104500	chr10:63344740	A	G	Body mass index	EFO_0004340	Neale B	UKBB	European	2017	0.01442	0.002455	4.3e-09	+	336107	0	336107	1	IVNT	Neale-B_UKBB_EUR_2017
rs7896518	rs7896518	chr10:65104500	chr10:63344740	A	G	Diastolic blood pressure	EFO_0006336	Neale B	UKBB	European	2017	0.01627	0.002514	9.679e-11	+	317756	0	317756	1	IVNT	Neale-B_UKBB_EUR_2017
rs7896518	rs7896518	chr10:65104500	chr10:63344740	A	G	Height	EFO_0004339	Neale B	UKBB	European	2017	-0.01002	0.001763	1.328e-08	-	336474	0	336474	1	IVNT	Neale-B_UKBB_EUR_2017
rs7896518	rs7896518	chr10:65104500	chr10:63344740	A	G	Impedance of arm left	-	Neale B	UKBB	European	2017	-0.01345	0.001752	1.672e-14	-	331292	0	331292	1	IVNT	Neale-B_UKBB_EUR_2017
rs7896518	rs7896518	chr10:65104500	chr10:63344740	A	G	Impedance of arm right	-	Neale B	UKBB	European	2017	-0.01379	0.001745	2.742e-15	-	331279	0	331279	1	IVNT	Neale-B_UKBB_EUR_2017
rs7896518	rs7896518	chr10:65104500	chr10:63344740	A	G	Impedance of whole body	-	Neale B	UKBB	European	2017	-0.01147	0.001892	1.346e-09	-	331284	0	331284	1	IVNT	Neale-B_UKBB_EUR_2017
rs7896518	rs7896518	chr10:65104500	chr10:63344740	A	G	Leg fat percentage left	-	Neale B	UKBB	European	2017	0.00772	0.001552	6.512e-07	+	331278	0	331278	1	IVNT	Neale-B_UKBB_EUR_2017
rs7896518	rs7896518	chr10:65104500	chr10:63344740	A	G	Leg fat percentage right	-	Neale B	UKBB	European	2017	0.007723	0.001571	8.898e-07	+	331296	0	331296	1	IVNT	Neale-B_UKBB_EUR_2017
rs7896518	rs7896518	chr10:65104500	chr10:63344740	A	G	Mineral and other dietary supplements: zinc	EFO_0008111	Neale B	UKBB	European	2017	-0.002554	0.000483	1.243e-07	-	336314	13151	323163	1	risk diff	Neale-B_UKBB_EUR_2017
rs7896518	rs7896518	chr10:65104500	chr10:63344740	A	G	Qualifications: A levels or as levels or equivalent	EFO_0004784	Neale B	UKBB	European	2017	-0.00669	0.001115	1.982e-09	-	334070	91710	242360	1	risk diff	Neale-B_UKBB_EUR_2017
rs7896518	rs7896518	chr10:65104500	chr10:63344740	A	G	Qualifications: college or university degree	EFO_0004784	Neale B	UKBB	European	2017	-0.005717	0.001163	8.939e-07	-	334070	106305	227765	1	risk diff	Neale-B_UKBB_EUR_2017
rs7896518	rs7896518	chr10:65104500	chr10:63344740	A	G	Qualifications: none	EFO_0004784	Neale B	UKBB	European	2017	0.00728	0.0009432	1.181e-14	+	334070	57567	276503	1	risk diff	Neale-B_UKBB_EUR_2017
rs7896518	rs7896518	chr10:65104500	chr10:63344740	A	G	Relative age of first facial hair	EFO_0007822	Neale B	UKBB	European	2017	-0.007497	0.00162	3.712e-06	-	151113	0	151113	1	-	Neale-B_UKBB_EUR_2017
rs7896518	rs7896518	chr10:65104500	chr10:63344740	A	G	Self-reported cholelithiasis or gall stones	EFO_0004799;EFO_0004210	Neale B	UKBB	European	2017	-0.001407	0.0003169	9.05e-06	-	337159	5573	331586	1	risk diff	Neale-B_UKBB_EUR_2017
rs7896518	rs7896518	chr10:65104500	chr10:63344740	A	G	Self-reported hypertension	EFO_0000537	Neale B	UKBB	European	2017	0.00567	0.001089	1.915e-07	+	337159	87690	249469	1	risk diff	Neale-B_UKBB_EUR_2017
rs7896518	rs7896518	chr10:65104500	chr10:63344740	A	G	Sodium in urine	EFO_0009282	Neale B	UKBB	European	2017	0.01203	0.002416	6.371e-07	+	326831	0	326831	1	IVNT	Neale-B_UKBB_EUR_2017
rs7896518	rs7896518	chr10:65104500	chr10:63344740	A	G	Usual walking pace	EFO_0008002	Neale B	UKBB	European	2017	-0.009012	0.001516	2.793e-09	-	335349	0	335349	1	-	Neale-B_UKBB_EUR_2017
rs7896518	rs7896518	chr10:65104500	chr10:63344740	A	G	Vascular or heart problems diagnosed by doctor: high blood pressure	EFO_0004325	Neale B	UKBB	European	2017	0.005708	0.001104	2.329e-07	+	336683	91033	245650	1	risk diff	Neale-B_UKBB_EUR_2017
rs7896518	rs7896518	chr10:65104500	chr10:63344740	A	G	Vascular or heart problems diagnosed by doctor: none of the above	-	Neale B	UKBB	European	2017	-0.005463	0.001134	1.443e-06	-	336683	236530	100153	1	risk diff	Neale-B_UKBB_EUR_2017
rs7896518	rs7896518	chr10:65104500	chr10:63344740	A	G	College completion	EFO_0004784	SSGAC	23722424	European	2013	-0.04395	0.009	5.842e-06	-	95427	22044	73383	42	log OR	SSGAC_College_EUR_2013
rs7896518	rs7896518	chr10:65104500	chr10:63344740	A	G	Years of educational attainment in males	EFO_0004784	SSGAC	27225129	European	2016	-0.021	0.004	8.776e-09	-	147474	0	147474	6	years	SSGAC_EduYears-M_EUR_2016
rs7896518	rs7896518	chr10:65104500	chr10:63344740	A	G	Years of educational attainment	EFO_0004784	SSGAC	27225129	European	2016	-0.014	0.002	2.25e-08	-	328917	0	328917	64	years	SSGAC_EduYears_EUR_2016
rs7896518	rs7896518	chr10:65104500	chr10:63344740	A	G	Intelligence	EFO_0004337	Sniekers S	28530673	European	2017	-0.02441	0.005101	1.714e-06	-	78308	0	78308	13	-	Sniekers-S_Intelligence_EUR_2017
rs7896518	rs7896518	chr10:65104500	chr10:63344740	A	G	Platelet count	EFO_0004309	Qayyum R	22423221	African	2012	NA	NA	2e-12	NA	-	-	-	-	-	dbGaP
rs2579762	rs2579762	chr10:78318879	chr10:76559121	C	A	Forced expiratory volume in 1-second	EFO_0004314	Neale B	UKBB	European	2017	-0.01797	0.002081	5.802e-18	-	307638	0	307638	1	IVNT	Neale-B_UKBB_EUR_2017
rs2579762	rs2579762	chr10:78318879	chr10:76559121	C	A	Forced expiratory volume in 1-second, best measure	EFO_0004314	Neale B	UKBB	European	2017	-0.01877	0.002287	2.27e-16	-	255492	0	255492	1	IVNT	Neale-B_UKBB_EUR_2017
rs2579762	rs2579762	chr10:78318879	chr10:76559121	C	A	Forced expiratory volume in 1-second, predicted percentage	EFO_0004314	Neale B	UKBB	European	2017	-0.0304	0.004259	9.502e-13	-	110423	0	110423	1	IVNT	Neale-B_UKBB_EUR_2017
rs2579762	rs2579762	chr10:78318879	chr10:76559121	C	A	Forced vital capacity	EFO_0004312	Neale B	UKBB	European	2017	-0.01259	0.001973	1.778e-10	-	307638	0	307638	1	IVNT	Neale-B_UKBB_EUR_2017
rs2579762	rs2579762	chr10:78318879	chr10:76559121	C	A	Forced vital capacity, best measure	EFO_0004312	Neale B	UKBB	European	2017	-0.01394	0.002166	1.225e-10	-	255492	0	255492	1	IVNT	Neale-B_UKBB_EUR_2017
rs2579762	rs2579762	chr10:78318879	chr10:76559121	C	A	Hair or balding pattern: pattern 2	EFO_0007822	Neale B	UKBB	European	2017	0.007033	0.001514	3.397e-06	+	154988	35563	119425	1	risk diff	Neale-B_UKBB_EUR_2017
rs2579762	rs2579762	chr10:78318879	chr10:76559121	C	A	Hair or balding pattern: pattern 4	EFO_0007822	Neale B	UKBB	European	2017	0.01334	0.001392	9.499e-22	+	154988	28389	126599	1	risk diff	Neale-B_UKBB_EUR_2017
rs2168721	rs2168721	chr10:82208192	chr10:80448436	A	G	Heel bone mineral density left	EFO_0009270	Neale B	UKBB	European	2017	-0.02047	0.004264	1.581e-06	-	106254	0	106254	1	IVNT	Neale-B_UKBB_EUR_2017
rs1855971	rs1855971	chr10:89824247	chr10:88064490	A	G	Eosinophil count	EFO_0004586	Astle W	27863252	European	2016	-0.02183	0.004792	5.218e-06	-	173480	0	173480	2	IVNT	Astle-W_Blood-Cell-Traits_EUR_2016
rs1855971	rs1855971	chr10:89824247	chr10:88064490	A	G	Eosinophil percentage of white cells	EFO_0004586	Astle W	27863252	European	2016	-0.02232	0.004786	3.097e-06	-	173480	0	173480	2	IVNT	Astle-W_Blood-Cell-Traits_EUR_2016
rs1855971	rs1855971	chr10:89824247	chr10:88064490	A	G	Height	EFO_0004339	Neale B	UKBB	European	2017	-0.01391	0.002322	2.125e-09	-	336474	0	336474	1	IVNT	Neale-B_UKBB_EUR_2017
rs1855971	rs1855971	chr10:89824247	chr10:88064490	A	G	Sitting height	EFO_0004339	Neale B	UKBB	European	2017	-0.01199	0.002526	2.093e-06	-	336172	0	336172	1	IVNT	Neale-B_UKBB_EUR_2017
rs1855971	rs1855971	chr10:89824247	chr10:88064490	A	G	Treatment with hydrocortisone product	EFO_0007056	Neale B	UKBB	European	2017	-0.0003803	8.544e-05	8.536e-06	-	337159	229	336930	1	risk diff	Neale-B_UKBB_EUR_2017
rs1855971	rs1855971	chr10:89824247	chr10:88064490	A	G	Trunk fat-free mass	-	Neale B	UKBB	European	2017	-0.01003	0.002059	1.1e-06	-	331030	0	331030	1	IVNT	Neale-B_UKBB_EUR_2017
rs1855971	rs1855971	chr10:89824247	chr10:88064490	A	G	Trunk predicted mass	-	Neale B	UKBB	European	2017	-0.009953	0.002052	1.23e-06	-	330995	0	330995	1	IVNT	Neale-B_UKBB_EUR_2017
rs11596235	rs11596235	chr10:104391034	chr10:102631277	C	T	Basophil count	EFO_0004586	Astle W	27863252	European	2016	-0.0189	0.003781	5.79e-07	-	173480	0	173480	2	IVNT	Astle-W_Blood-Cell-Traits_EUR_2016
rs11596235	rs11596235	chr10:104391034	chr10:102631277	C	T	Eosinophil count	EFO_0004586	Astle W	27863252	European	2016	-0.01816	0.003852	2.427e-06	-	173480	0	173480	2	IVNT	Astle-W_Blood-Cell-Traits_EUR_2016
rs11596235	rs11596235	chr10:104391034	chr10:102631277	C	T	Myeloid white cell count	EFO_0004586	Astle W	27863252	European	2016	-0.01743	0.003889	7.386e-06	-	173480	0	173480	2	IVNT	Astle-W_Blood-Cell-Traits_EUR_2016
rs11596235	rs11596235	chr10:104391034	chr10:102631277	C	T	Plateletcrit	EFO_0004586	Astle W	27863252	European	2016	-0.01844	0.003953	3.083e-06	-	173480	0	173480	2	IVNT	Astle-W_Blood-Cell-Traits_EUR_2016
rs11596235	rs11596235	chr10:104391034	chr10:102631277	C	T	Reticulocyte count	EFO_0004586	Astle W	27863252	European	2016	-0.01758	0.003879	5.806e-06	-	173480	0	173480	2	IVNT	Astle-W_Blood-Cell-Traits_EUR_2016
rs11596235	rs11596235	chr10:104391034	chr10:102631277	C	T	Sum eosinophil basophil counts	EFO_0004586	Astle W	27863252	European	2016	-0.02119	0.003856	3.913e-08	-	173480	0	173480	2	IVNT	Astle-W_Blood-Cell-Traits_EUR_2016
rs11596235	rs11596235	chr10:104391034	chr10:102631277	C	T	White blood cell count	EFO_0004586	Astle W	27863252	European	2016	-0.0173	0.003872	7.849e-06	-	173480	0	173480	2	IVNT	Astle-W_Blood-Cell-Traits_EUR_2016
rs11596235	rs11596235	chr10:104391034	chr10:102631277	C	T	Waist circumference adjusted for BMI	EFO_0004342	GIANT	25673412	Mixed	2015	-0.02	0.0036	1.5e-08	-	243954	0	243954	109	IVNT	GIANT_WCadjBMI_Mixed_2015
rs11596235	rs11596235	chr10:104391034	chr10:102631277	C	T	Waist circumference adjusted for physical activity	EFO_0007789	GIANT	28448500	European	2017	-0.0183	0.0041	8.54e-06	-	164548	0	164548	55	IVNT	GIANT_Waist-adjusted-PA_EUR_2017
rs11596235	rs11596235	chr10:104391034	chr10:102631277	C	T	Body mass index	EFO_0004340	Neale B	UKBB	European	2017	0.01149	0.002591	9.13e-06	+	336107	0	336107	1	IVNT	Neale-B_UKBB_EUR_2017
rs11596235	rs11596235	chr10:104391034	chr10:102631277	C	T	Height	EFO_0004339	Neale B	UKBB	European	2017	-0.01258	0.001861	1.396e-11	-	336474	0	336474	1	IVNT	Neale-B_UKBB_EUR_2017
rs11596235	rs11596235	chr10:104391034	chr10:102631277	C	T	Sitting height	EFO_0004339	Neale B	UKBB	European	2017	-0.0126	0.002024	4.833e-10	-	336172	0	336172	1	IVNT	Neale-B_UKBB_EUR_2017
rs11596235	rs11596235	chr10:104391034	chr10:102631277	C	T	CD3 on 127+DN T; CD127+ DNT	OBA_VT1000783	Roederer M	25772697	European	2015	0.1097	0.02463	8.437e-06	+	395	0	395	1	-	Roederer-M_Immune-System_EUR_2015
rs10748849	rs10748849	chr10:105530086	chr10:103770328	C	T	Pulse rate	EFO_0004326	Neale B	UKBB	European	2017	-0.01182	0.002568	4.16e-06	-	317756	0	317756	1	IVNT	Neale-B_UKBB_EUR_2017
rs1219514	rs1219514	chr10:123432476	chr10:121672962	G	A	Self-reported chronic or degenerative neurological problem	EFO_0000618	Neale B	UKBB	European	2017	-0.0003693	8.316e-05	8.939e-06	-	337159	114	337045	1	risk diff	Neale-B_UKBB_EUR_2017
rs11200633	rs11200633	chr10:124211596	chr10:122452080	C	T	Age-related macular degeneration	EFO_0001365	Fritsche LG	26691988	European	2015	NA	NA	9.77E-734	-	33976	16144	17832	26	log OR	Fritsche-L_AMD_EUR_2016
rs11200633	rs11200633	chr10:124211596	chr10:122452080	C	T	Arm fat-free mass right	-	Neale B	UKBB	European	2017	-0.00844	0.001847	4.876e-06	-	331221	0	331221	1	IVNT	Neale-B_UKBB_EUR_2017
rs11200633	rs11200633	chr10:124211596	chr10:122452080	C	T	Arm predicted mass right	-	Neale B	UKBB	European	2017	-0.008356	0.00184	5.601e-06	-	331216	0	331216	1	IVNT	Neale-B_UKBB_EUR_2017
rs11200633	rs11200633	chr10:124211596	chr10:122452080	C	T	Basal metabolic rate	EFO_0007777	Neale B	UKBB	European	2017	-0.009709	0.001965	7.795e-07	-	331307	0	331307	1	IVNT	Neale-B_UKBB_EUR_2017
rs11200633	rs11200633	chr10:124211596	chr10:122452080	C	T	Eye problems or disorders: macular degeneration	EFO_0009606	Neale B	UKBB	European	2017	-0.007923	0.0007835	4.992e-24	-	108817	2524	106293	1	risk diff	Neale-B_UKBB_EUR_2017
rs11200633	rs11200633	chr10:124211596	chr10:122452080	C	T	Height	EFO_0004339	Neale B	UKBB	European	2017	-0.01017	0.002106	1.383e-06	-	336474	0	336474	1	IVNT	Neale-B_UKBB_EUR_2017
rs11200633	rs11200633	chr10:124211596	chr10:122452080	C	T	Leg fat-free mass left	-	Neale B	UKBB	European	2017	-0.01017	0.001952	1.875e-07	-	331258	0	331258	1	IVNT	Neale-B_UKBB_EUR_2017
rs11200633	rs11200633	chr10:124211596	chr10:122452080	C	T	Leg fat-free mass right	-	Neale B	UKBB	European	2017	-0.009973	0.001951	3.183e-07	-	331285	0	331285	1	IVNT	Neale-B_UKBB_EUR_2017
rs11200633	rs11200633	chr10:124211596	chr10:122452080	C	T	Leg predicted mass left	-	Neale B	UKBB	European	2017	-0.01013	0.001938	1.714e-07	-	331253	0	331253	1	IVNT	Neale-B_UKBB_EUR_2017
rs11200633	rs11200633	chr10:124211596	chr10:122452080	C	T	Leg predicted mass right	-	Neale B	UKBB	European	2017	-0.009883	0.001938	3.408e-07	-	331285	0	331285	1	IVNT	Neale-B_UKBB_EUR_2017
rs11200633	rs11200633	chr10:124211596	chr10:122452080	C	T	Self-reported macular degeneration	EFO_0009606	Neale B	UKBB	European	2017	-0.0004359	7.038e-05	5.893e-10	-	337159	189	336970	1	risk diff	Neale-B_UKBB_EUR_2017
rs11200633	rs11200633	chr10:124211596	chr10:122452080	C	T	Trunk fat mass	EFO_0005409	Neale B	UKBB	European	2017	-0.01323	0.002984	9.24e-06	-	331093	0	331093	1	IVNT	Neale-B_UKBB_EUR_2017
rs11200633	rs11200633	chr10:124211596	chr10:122452080	C	T	Weight	EFO_0004338	Neale B	UKBB	European	2017	-0.01247	0.002589	1.454e-06	-	336227	0	336227	1	IVNT	Neale-B_UKBB_EUR_2017
rs11200633	rs11200633	chr10:124211596	chr10:122452080	C	T	Whole body fat-free mass	-	Neale B	UKBB	European	2017	-0.008928	0.001874	1.901e-06	-	331291	0	331291	1	IVNT	Neale-B_UKBB_EUR_2017
rs11200633	rs11200633	chr10:124211596	chr10:122452080	C	T	Whole body water mass	-	Neale B	UKBB	European	2017	-0.008985	0.001877	1.694e-06	-	331315	0	331315	1	IVNT	Neale-B_UKBB_EUR_2017
rs10836366	rs10836366	chr11:35308988	chr11:35287441	C	T	Self-reported hypothyroidism or myxoedema	EFO_0004705;EFO_1001055	Neale B	UKBB	European	2017	-0.003864	0.0005992	1.126e-10	-	337159	16376	320783	1	risk diff	Neale-B_UKBB_EUR_2017
rs10836366	rs10836366	chr11:35308988	chr11:35287441	C	T	Treatment with levothyroxine sodium	EFO_0007056	Neale B	UKBB	European	2017	-0.003488	0.0005522	2.67e-10	-	337159	13717	323442	1	risk diff	Neale-B_UKBB_EUR_2017
rs76525968	rs76525968	chr11:57371192	chr11:57603719	G	T	Mean platelet volume	EFO_0004586	Astle W	27863252	European	2016	0.02183	0.004085	9.073e-08	+	173480	0	173480	2	IVNT	Astle-W_Blood-Cell-Traits_EUR_2016
rs76525968	rs76525968	chr11:57371192	chr11:57603719	G	T	Alcohol usually taken with meals	EFO_0004329	Neale B	UKBB	European	2017	0.009199	0.00176	1.725e-07	+	172454	116941	55513	1	risk diff	Neale-B_UKBB_EUR_2017
rs76525968	rs76525968	chr11:57371192	chr11:57603719	G	T	Average weekly red wine intake	EFO_0004329	Neale B	UKBB	European	2017	0.01207	0.002732	9.998e-06	+	241008	0	241008	1	IVNT	Neale-B_UKBB_EUR_2017
rs76525968	rs76525968	chr11:57371192	chr11:57603719	G	T	Pain type experienced in last month: headache	EFO_0003843	Neale B	UKBB	European	2017	-0.005274	0.001098	1.552e-06	-	336650	66967	269683	1	risk diff	Neale-B_UKBB_EUR_2017
rs76525968	rs76525968	chr11:57371192	chr11:57603719	G	T	Pulse rate	EFO_0004326	Neale B	UKBB	European	2017	-0.01288	0.002835	5.576e-06	-	317756	0	317756	1	IVNT	Neale-B_UKBB_EUR_2017
rs76525968	rs76525968	chr11:57371192	chr11:57603719	G	T	Worrier or anxious feelings	EFO_0009863	Neale B	UKBB	European	2017	-0.006131	0.001366	7.176e-06	-	328717	186559	142158	1	risk diff	Neale-B_UKBB_EUR_2017
rs163694	rs163694	chr11:72388934	chr11:72677890	T	C	log Proinsulin	EFO_0004467	MAGIC	21873549	European	2011	0.05	0.0075	3.363e-11	+	10701	0	10701	4	pmol/l	MAGIC_Proinsulin_EUR_2011
rs163694	rs163694	chr11:72388934	chr11:72677890	T	C	Leg fat-free mass left	-	Neale B	UKBB	European	2017	0.00716	0.001609	8.584e-06	+	331258	0	331258	1	IVNT	Neale-B_UKBB_EUR_2017
rs163694	rs163694	chr11:72388934	chr11:72677890	T	C	Leg fat-free mass right	-	Neale B	UKBB	European	2017	0.007158	0.001608	8.549e-06	+	331285	0	331285	1	IVNT	Neale-B_UKBB_EUR_2017
rs163694	rs163694	chr11:72388934	chr11:72677890	T	C	Leg predicted mass left	-	Neale B	UKBB	European	2017	0.007113	0.001598	8.542e-06	+	331253	0	331253	1	IVNT	Neale-B_UKBB_EUR_2017
rs2027761	rs2027761	chr11:73036179	chr11:73325134	T	C	Forced expiratory volume in 1-second	EFO_0004314	Neale B	UKBB	European	2017	0.01884	0.003291	1.048e-08	+	307638	0	307638	1	IVNT	Neale-B_UKBB_EUR_2017
rs2027761	rs2027761	chr11:73036179	chr11:73325134	T	C	Forced expiratory volume in 1-second, best measure	EFO_0004314	Neale B	UKBB	European	2017	0.01698	0.003615	2.65e-06	+	255492	0	255492	1	IVNT	Neale-B_UKBB_EUR_2017
rs2027761	rs2027761	chr11:73036179	chr11:73325134	T	C	Forced expiratory volume in 1-second, predicted percentage	EFO_0004314	Neale B	UKBB	European	2017	0.02976	0.006728	9.711e-06	+	110423	0	110423	1	IVNT	Neale-B_UKBB_EUR_2017
rs2027761	rs2027761	chr11:73036179	chr11:73325134	T	C	Peak expiratory flow	EFO_0009718	Neale B	UKBB	European	2017	0.01659	0.003421	1.233e-06	+	307638	0	307638	1	IVNT	Neale-B_UKBB_EUR_2017
rs11234768	rs11234768	chr11:86448839	chr11:86737797	C	T	Forced expiratory volume in 1-second, predicted percentage	EFO_0004314	Neale B	UKBB	European	2017	-0.03629	0.005856	5.786e-10	-	110423	0	110423	1	IVNT	Neale-B_UKBB_EUR_2017
rs594476	rs594476	chr11:100498196	chr11:100627465	C	G	Lymphocyte count	EFO_0004586	Astle W	27863252	European	2016	-0.02248	0.00402	2.242e-08	-	173480	0	173480	2	IVNT	Astle-W_Blood-Cell-Traits_EUR_2016
rs594476	rs594476	chr11:100498196	chr11:100627465	C	G	Platelet count	EFO_0004586	Astle W	27863252	European	2016	-0.0185	0.004067	5.419e-06	-	173480	0	173480	2	IVNT	Astle-W_Blood-Cell-Traits_EUR_2016
rs594476	rs594476	chr11:100498196	chr11:100627465	C	G	Plateletcrit	EFO_0004586	Astle W	27863252	European	2016	-0.02453	0.004082	1.845e-09	-	173480	0	173480	2	IVNT	Astle-W_Blood-Cell-Traits_EUR_2016
rs594476	rs594476	chr11:100498196	chr11:100627465	C	G	Red cell distribution width	EFO_0004586	Astle W	27863252	European	2016	-0.01937	0.00395	9.416e-07	-	173480	0	173480	2	IVNT	Astle-W_Blood-Cell-Traits_EUR_2016
rs898614	rs898614	chr11:115408679	chr11:115537961	C	T	Comparative body size at age 10	-	Neale B	UKBB	European	2017	-0.007811	0.001744	7.546e-06	-	331693	0	331693	1	-	Neale-B_UKBB_EUR_2017
rs567508	rs567508	chr11:126008910	chr11:126139015	A	G	Lung function FEV1	EFO_0004314	Wain LV	28166213	European	2017	0.034	0.005467	5e-10	+	-	-	-	-	unit increase	NHGRI-EBI_GWAS_Catalog
rs7118465	rs7118465	chr11:131970313	chr11:132100419	C	T	Forced expiratory volume in 1-second	EFO_0004314	Neale B	UKBB	European	2017	0.01034	0.002234	3.675e-06	+	307638	0	307638	1	IVNT	Neale-B_UKBB_EUR_2017
rs7118465	rs7118465	chr11:131970313	chr11:132100419	C	T	Trunk fat percentage	-	Neale B	UKBB	European	2017	0.01089	0.002397	5.583e-06	+	331113	0	331113	1	IVNT	Neale-B_UKBB_EUR_2017
rs7974933	rs7974933	chr12:1513912	chr12:1404746	A	G	Forced vital capacity	EFO_0004312	Neale B	UKBB	European	2017	0.01641	0.002857	9.286e-09	+	307638	0	307638	1	IVNT	Neale-B_UKBB_EUR_2017
rs7974933	rs7974933	chr12:1513912	chr12:1404746	A	G	Forced vital capacity, best measure	EFO_0004312	Neale B	UKBB	European	2017	0.0146	0.003138	3.283e-06	+	255492	0	255492	1	IVNT	Neale-B_UKBB_EUR_2017
rs7974933	rs7974933	chr12:1513912	chr12:1404746	A	G	Height	EFO_0004339	Neale B	UKBB	European	2017	0.01286	0.002501	2.721e-07	+	336474	0	336474	1	IVNT	Neale-B_UKBB_EUR_2017
rs7974933	rs7974933	chr12:1513912	chr12:1404746	A	G	Sitting height	EFO_0004339	Neale B	UKBB	European	2017	0.01415	0.00272	1.957e-07	+	336172	0	336172	1	IVNT	Neale-B_UKBB_EUR_2017
rs7139311	rs7139311	chr12:15266796	chr12:15113862	C	T	Forced expiratory volume in 1-second, best measure	EFO_0004314	Neale B	UKBB	European	2017	-0.01028	0.0023	7.837e-06	-	255492	0	255492	1	IVNT	Neale-B_UKBB_EUR_2017
rs274995	rs274995	chr12:20386656	chr12:20233722	T	C	Forced expiratory volume in 1-second	EFO_0004314	Neale B	UKBB	European	2017	0.01021	0.002116	1.387e-06	+	307638	0	307638	1	IVNT	Neale-B_UKBB_EUR_2017
rs2077177	rs2077177	chr12:54418857	chr12:54025073	T	C	Red cell distribution width	EFO_0004586	Astle W	27863252	European	2016	0.01791	0.003635	8.365e-07	+	173480	0	173480	2	IVNT	Astle-W_Blood-Cell-Traits_EUR_2016
rs2077177	rs2077177	chr12:54418857	chr12:54025073	T	C	Femoral neck mineral density	EFO_0007785	GEFOS	26367794	European	2015	0.04072	0.007753	2.83e-07	+	32735	0	32735	14	Z-score	GEFOS_FNBMD_EUR_2015
rs2077177	rs2077177	chr12:54418857	chr12:54025073	T	C	Lumber spine bone mineral density	EFO_0007701	GEFOS	26367794	European	2015	0.0577	0.008997	3.88e-10	+	28498	0	28498	12	Z-score	GEFOS_LSBMD_EUR_2015
rs2077177	rs2077177	chr12:54418857	chr12:54025073	T	C	Arm fat percentage left	-	Neale B	UKBB	European	2017	-0.008527	0.001881	5.786e-06	-	331198	0	331198	1	IVNT	Neale-B_UKBB_EUR_2017
rs2077177	rs2077177	chr12:54418857	chr12:54025073	T	C	Arm fat percentage right	-	Neale B	UKBB	European	2017	-0.008815	0.001889	3.077e-06	-	331249	0	331249	1	IVNT	Neale-B_UKBB_EUR_2017
rs2077177	rs2077177	chr12:54418857	chr12:54025073	T	C	Body fat percentage	EFO_0007800	Neale B	UKBB	European	2017	-0.01058	0.001905	2.819e-08	-	331117	0	331117	1	IVNT	Neale-B_UKBB_EUR_2017
rs2077177	rs2077177	chr12:54418857	chr12:54025073	T	C	Illnesses of mother: high blood pressure	EFO_0004325	Neale B	UKBB	European	2017	0.005712	0.001188	1.523e-06	+	311681	94817	216864	1	risk diff	Neale-B_UKBB_EUR_2017
rs2077177	rs2077177	chr12:54418857	chr12:54025073	T	C	Impedance of arm left	-	Neale B	UKBB	European	2017	-0.01002	0.001755	1.116e-08	-	331292	0	331292	1	IVNT	Neale-B_UKBB_EUR_2017
rs2077177	rs2077177	chr12:54418857	chr12:54025073	T	C	Impedance of arm right	-	Neale B	UKBB	European	2017	-0.01003	0.001747	9.523e-09	-	331279	0	331279	1	IVNT	Neale-B_UKBB_EUR_2017
rs2077177	rs2077177	chr12:54418857	chr12:54025073	T	C	Impedance of leg left	-	Neale B	UKBB	European	2017	-0.01088	0.002265	1.578e-06	-	331296	0	331296	1	IVNT	Neale-B_UKBB_EUR_2017
rs2077177	rs2077177	chr12:54418857	chr12:54025073	T	C	Impedance of leg right	-	Neale B	UKBB	European	2017	-0.01192	0.002248	1.142e-07	-	331301	0	331301	1	IVNT	Neale-B_UKBB_EUR_2017
rs2077177	rs2077177	chr12:54418857	chr12:54025073	T	C	Impedance of whole body	-	Neale B	UKBB	European	2017	-0.01063	0.001894	2e-08	-	331284	0	331284	1	IVNT	Neale-B_UKBB_EUR_2017
rs2077177	rs2077177	chr12:54418857	chr12:54025073	T	C	Leg fat percentage left	-	Neale B	UKBB	European	2017	-0.00732	0.001554	2.459e-06	-	331278	0	331278	1	IVNT	Neale-B_UKBB_EUR_2017
rs2077177	rs2077177	chr12:54418857	chr12:54025073	T	C	Leg fat percentage right	-	Neale B	UKBB	European	2017	-0.008069	0.001573	2.931e-07	-	331296	0	331296	1	IVNT	Neale-B_UKBB_EUR_2017
rs2077177	rs2077177	chr12:54418857	chr12:54025073	T	C	Self-reported hypertension	EFO_0000537	Neale B	UKBB	European	2017	0.00666	0.00109	9.996e-10	+	337159	87690	249469	1	risk diff	Neale-B_UKBB_EUR_2017
rs2077177	rs2077177	chr12:54418857	chr12:54025073	T	C	Treatment with blood pressure medication	EFO_0007056	Neale B	UKBB	European	2017	0.005765	0.001294	8.458e-06	+	180203	31488	148715	1	risk diff	Neale-B_UKBB_EUR_2017
rs2077177	rs2077177	chr12:54418857	chr12:54025073	T	C	Trunk fat percentage	-	Neale B	UKBB	European	2017	-0.01272	0.002283	2.544e-08	-	331113	0	331113	1	IVNT	Neale-B_UKBB_EUR_2017
rs2077177	rs2077177	chr12:54418857	chr12:54025073	T	C	Vascular or heart problems diagnosed by doctor: high blood pressure	EFO_0004325	Neale B	UKBB	European	2017	0.006555	0.001105	3.004e-09	+	336683	91033	245650	1	risk diff	Neale-B_UKBB_EUR_2017
rs2077177	rs2077177	chr12:54418857	chr12:54025073	T	C	Vascular or heart problems diagnosed by doctor: none of the above	-	Neale B	UKBB	European	2017	-0.006083	0.001135	8.358e-08	-	336683	236530	100153	1	risk diff	Neale-B_UKBB_EUR_2017
rs2077177	rs2077177	chr12:54418857	chr12:54025073	T	C	Waist circumference	EFO_0004342	Neale B	UKBB	European	2017	-0.01511	0.0022	6.593e-12	-	336639	0	336639	1	IVNT	Neale-B_UKBB_EUR_2017
rs11172113	rs11172113	chr12:57527283	chr12:57133500	C	T	Eosinophil count	EFO_0004586	Astle W	27863252	European	2016	0.01897	0.003611	1.494e-07	+	173480	0	173480	2	IVNT	Astle-W_Blood-Cell-Traits_EUR_2016
rs11172113	rs11172113	chr12:57527283	chr12:57133500	C	T	Eosinophil percentage of granulocytes	EFO_0004586	Astle W	27863252	European	2016	0.01929	0.003624	1.029e-07	+	173480	0	173480	2	IVNT	Astle-W_Blood-Cell-Traits_EUR_2016
rs11172113	rs11172113	chr12:57527283	chr12:57133500	C	T	Eosinophil percentage of white cells	EFO_0004586	Astle W	27863252	European	2016	0.01945	0.003608	6.995e-08	+	173480	0	173480	2	IVNT	Astle-W_Blood-Cell-Traits_EUR_2016
rs11172113	rs11172113	chr12:57527283	chr12:57133500	C	T	Neutrophil percentage of granulocytes	EFO_0004586	Astle W	27863252	European	2016	-0.01829	0.003625	4.509e-07	-	173480	0	173480	2	IVNT	Astle-W_Blood-Cell-Traits_EUR_2016
rs11172113	rs11172113	chr12:57527283	chr12:57133500	C	T	Sum eosinophil basophil counts	EFO_0004586	Astle W	27863252	European	2016	0.01772	0.003615	9.489e-07	+	173480	0	173480	2	IVNT	Astle-W_Blood-Cell-Traits_EUR_2016
rs11172113	rs11172113	chr12:57527283	chr12:57133500	C	T	Lung function ratio of forced expiratory volume in 1 second FEV1 to forced vital capacity FVC FEV1FVC	NCIT_C38084;NCIT_C111359	Soler Artigas M	21946350	European	2011	NA	NA	1.24e-08	NA	48201	-	-	-	-	GRASP
rs11172113	rs11172113	chr12:57527283	chr12:57133500	C	T	Lung function ratio of forced expiratory volume in 1 second FEV1 to forced vital capacity FVC FEV1FVC smoking pack years	NCIT_C38084;NCIT_C111359	Hancock DB	23284291	European	2012	NA	NA	8.27e-06	NA	50047	-	-	-	-	GRASP
rs11172113	rs11172113	chr12:57527283	chr12:57133500	C	T	Migraine	EFO_0003821	Chasman DI	21666692	European	2011	NA	NA	4.3e-09	NA	23230	-	-	-	-	GRASP
rs11172113	rs11172113	chr12:57527283	chr12:57133500	C	T	Migraine female	EFO_0003821	Chasman DI	21666692	European	2011	NA	NA	3.65e-06	NA	23230	-	-	-	-	GRASP
rs11172113	rs11172113	chr12:57527283	chr12:57133500	C	T	Migraine without aura	EFO_0005296	Freilinger T	22683712	European	2012	NA	NA	2.97e-08	NA	6906	-	-	-	-	GRASP
rs11172113	rs11172113	chr12:57527283	chr12:57133500	C	T	Cervical artery dissection	EFO_1000059	Debette S	25420145	European	2014	NA	NA	3e-07	NA	-	-	-	-	-	NHGRI-EBI_GWAS_Catalog
rs11172113	rs11172113	chr12:57527283	chr12:57133500	C	T	Coronary artery disease	EFO_0000378	van der Harst P	29212778	Mixed	2018	-0.0257	0.00563	5e-06	-	-	-	-	-	unit decrease	NHGRI-EBI_GWAS_Catalog
rs11172113	rs11172113	chr12:57527283	chr12:57133500	C	T	Coronary artery disease	EFO_0000378	van der Harst P	29212778	Mixed	2018	-0.0349	0.006441	6e-08	-	-	-	-	-	unit decrease	NHGRI-EBI_GWAS_Catalog
rs11172113	rs11172113	chr12:57527283	chr12:57133500	C	T	Headache	-	Meng W	29397368	European	2018	0.0202	0.001403	5e-47	+	-	-	-	-	unit decrease	NHGRI-EBI_GWAS_Catalog
rs11172113	rs11172113	chr12:57527283	chr12:57133500	C	T	Migraine	EFO_0003821	Chasman DI	21666692	European	2011	-0.1044	0.01774	4e-09	-	-	-	-	-	log OR	NHGRI-EBI_GWAS_Catalog
rs11172113	rs11172113	chr12:57527283	chr12:57133500	C	T	Migraine	EFO_0003821	Freilinger T	22683712	European	2012	NA	NA	3e-08	NA	-	-	-	-	-	NHGRI-EBI_GWAS_Catalog
rs11172113	rs11172113	chr12:57527283	chr12:57133500	C	T	Migraine	EFO_0003821	Anttila V	23793025	European	2013	NA	NA	4e-19	NA	-	-	-	-	-	NHGRI-EBI_GWAS_Catalog
rs11172113	rs11172113	chr12:57527283	chr12:57133500	C	T	Migraine	EFO_0003821	Pickrell JK	27182965	European	2016	NA	NA	6e-36	NA	-	-	-	-	-	NHGRI-EBI_GWAS_Catalog
rs11172113	rs11172113	chr12:57527283	chr12:57133500	C	T	Migraine	EFO_0003821	Gormley P	27322543	European	2016	-0.1054	0.007165	6e-49	-	-	-	-	-	log OR	NHGRI-EBI_GWAS_Catalog
rs11172113	rs11172113	chr12:57527283	chr12:57133500	C	T	Migraine clinic based	EFO_0003821	Anttila V	23793025	European	2013	NA	NA	1e-06	NA	-	-	-	-	-	NHGRI-EBI_GWAS_Catalog
rs11172113	rs11172113	chr12:57527283	chr12:57133500	C	T	Migraine without aura	EFO_0005296	Anttila V	23793025	European	2013	NA	NA	1e-10	NA	-	-	-	-	-	NHGRI-EBI_GWAS_Catalog
rs11172113	rs11172113	chr12:57527283	chr12:57133500	C	T	Migraine without aura	EFO_0005296	Gormley P	27322543	European	2016	-0.1625	0.01997	4e-16	-	-	-	-	-	log OR	NHGRI-EBI_GWAS_Catalog
rs11172113	rs11172113	chr12:57527283	chr12:57133500	C	T	Pulmonary function	EFO_0003892;EFO_0004713	Soler Artigas M	21946350	European	2011	-0.032	0.005584	1e-08	-	-	-	-	-	unit decrease	NHGRI-EBI_GWAS_Catalog
rs11172113	rs11172113	chr12:57527283	chr12:57133500	C	T	Pulmonary function interaction	-	Hancock DB	23284291	European	2012	NA	NA	8e-06	NA	-	-	-	-	-	NHGRI-EBI_GWAS_Catalog
rs11172113	rs11172113	chr12:57527283	chr12:57133500	C	T	Alcohol intake frequency	EFO_0004329	Neale B	UKBB	European	2017	-0.01638	0.003607	5.594e-06	-	336965	0	336965	1	-	Neale-B_UKBB_EUR_2017
rs11172113	rs11172113	chr12:57527283	chr12:57133500	C	T	Asthma	EFO_0000270	Neale B	UKBB	European	2017	0.003918	0.0007899	7.041e-07	+	336782	38791	297991	1	risk diff	Neale-B_UKBB_EUR_2017
rs11172113	rs11172113	chr12:57527283	chr12:57133500	C	T	Headaches for 3+ months	EFO_0003843	Neale B	UKBB	European	2017	-0.01871	0.002784	1.816e-11	-	65583	29979	35604	1	risk diff	Neale-B_UKBB_EUR_2017
rs11172113	rs11172113	chr12:57527283	chr12:57133500	C	T	Height	EFO_0004339	Neale B	UKBB	European	2017	-0.01041	0.001752	2.763e-09	-	336474	0	336474	1	IVNT	Neale-B_UKBB_EUR_2017
rs11172113	rs11172113	chr12:57527283	chr12:57133500	C	T	Leg fat percentage left	-	Neale B	UKBB	European	2017	0.007078	0.001541	4.391e-06	+	331278	0	331278	1	IVNT	Neale-B_UKBB_EUR_2017
rs11172113	rs11172113	chr12:57527283	chr12:57133500	C	T	Leg fat percentage right	-	Neale B	UKBB	European	2017	0.007351	0.001561	2.497e-06	+	331296	0	331296	1	IVNT	Neale-B_UKBB_EUR_2017
rs11172113	rs11172113	chr12:57527283	chr12:57133500	C	T	Medication for pain relief, constipation, heartburn: ibuprofen	EFO_0007056	Neale B	UKBB	European	2017	-0.006641	0.0008809	4.779e-14	-	333581	49411	284170	1	risk diff	Neale-B_UKBB_EUR_2017
rs11172113	rs11172113	chr12:57527283	chr12:57133500	C	T	Medication for pain relief, constipation, heartburn: none of the above	EFO_0007056	Neale B	UKBB	European	2017	0.01066	0.001235	5.965e-18	+	333581	184936	148645	1	risk diff	Neale-B_UKBB_EUR_2017
rs11172113	rs11172113	chr12:57527283	chr12:57133500	C	T	Medication for pain relief, constipation, heartburn: paracetamol	EFO_0007056	Neale B	UKBB	European	2017	-0.008932	0.001021	2.127e-18	-	333581	72882	260699	1	risk diff	Neale-B_UKBB_EUR_2017
rs11172113	rs11172113	chr12:57527283	chr12:57133500	C	T	No blood clot, bronchitis, emphysema, asthma, rhinitis, eczema or allergy diagnosed by doctor	-	Neale B	UKBB	European	2017	-0.005659	0.001155	9.56e-07	-	336782	228530	108252	1	risk diff	Neale-B_UKBB_EUR_2017
rs11172113	rs11172113	chr12:57527283	chr12:57133500	C	T	Number of treatments or medications taken	EFO_0007056	Neale B	UKBB	European	2017	-0.009009	0.001977	5.218e-06	-	337159	0	337159	1	-	Neale-B_UKBB_EUR_2017
rs11172113	rs11172113	chr12:57527283	chr12:57133500	C	T	Pain type experienced in last month: headache	EFO_0003843	Neale B	UKBB	European	2017	-0.01311	0.0009836	1.641e-40	-	336650	66967	269683	1	risk diff	Neale-B_UKBB_EUR_2017
rs11172113	rs11172113	chr12:57527283	chr12:57133500	C	T	Pain type experienced in last month: none of the above	EFO_0003843	Neale B	UKBB	European	2017	0.007465	0.001215	7.959e-10	+	336650	136199	200451	1	risk diff	Neale-B_UKBB_EUR_2017
rs11172113	rs11172113	chr12:57527283	chr12:57133500	C	T	Reason for glasses or contact lenses: for short-sightedness	-	Neale B	UKBB	European	2017	-0.003039	0.0006722	6.141e-06	-	335700	26943	308757	1	risk diff	Neale-B_UKBB_EUR_2017
rs11172113	rs11172113	chr12:57527283	chr12:57133500	C	T	Self-reported asthma	EFO_0000270	Neale B	UKBB	European	2017	0.003945	0.0007914	6.198e-07	+	337159	39049	298110	1	risk diff	Neale-B_UKBB_EUR_2017
rs11172113	rs11172113	chr12:57527283	chr12:57133500	C	T	Self-reported migraine	EFO_0005296	Neale B	UKBB	European	2017	-0.004115	0.0004183	7.86e-23	-	337159	10007	327152	1	risk diff	Neale-B_UKBB_EUR_2017
rs11172113	rs11172113	chr12:57527283	chr12:57133500	C	T	Sitting height	EFO_0004339	Neale B	UKBB	European	2017	-0.01292	0.001906	1.186e-11	-	336172	0	336172	1	IVNT	Neale-B_UKBB_EUR_2017
rs11172113	rs11172113	chr12:57527283	chr12:57133500	C	T	Treatment with ibuprofen	EFO_0007056	Neale B	UKBB	European	2017	-0.005313	0.0008145	6.902e-11	-	337159	41952	295207	1	risk diff	Neale-B_UKBB_EUR_2017
rs11172113	rs11172113	chr12:57527283	chr12:57133500	C	T	Treatment with paracetamol	EFO_0007056	Neale B	UKBB	European	2017	-0.007369	0.0009531	1.064e-14	-	337159	62050	275109	1	risk diff	Neale-B_UKBB_EUR_2017
rs11172113	rs11172113	chr12:57527283	chr12:57133500	C	T	Vitamin and mineral supplements: none of the above	EFO_0004729	Neale B	UKBB	European	2017	0.006094	0.001142	9.538e-08	+	335591	231424	104167	1	risk diff	Neale-B_UKBB_EUR_2017
rs11172113	rs11172113	chr12:57527283	chr12:57133500	C	T	Migraine disorders	EFO_0003821	Chasman DI	21666692	European	2011	NA	NA	4e-09	NA	-	-	-	-	-	dbGaP
rs11172113	rs11172113	chr12:57527283	chr12:57133500	C	T	Respiratory function tests	EFO_0003892	Soler Artigas M	21946350	European	2011	NA	NA	1e-08	NA	-	-	-	-	-	dbGaP
rs1245035	rs1245035	chr12:64976049	chr12:64582269	A	C	Granulocyte count	EFO_0004586	Astle W	27863252	European	2016	0.0174	0.003725	2.998e-06	+	173480	0	173480	2	IVNT	Astle-W_Blood-Cell-Traits_EUR_2016
rs1245035	rs1245035	chr12:64976049	chr12:64582269	A	C	Mean platelet volume	EFO_0004586	Astle W	27863252	European	2016	0.04585	0.003737	1.348e-34	+	173480	0	173480	2	IVNT	Astle-W_Blood-Cell-Traits_EUR_2016
rs1245035	rs1245035	chr12:64976049	chr12:64582269	A	C	Myeloid white cell count	EFO_0004586	Astle W	27863252	European	2016	0.01764	0.003734	2.316e-06	+	173480	0	173480	2	IVNT	Astle-W_Blood-Cell-Traits_EUR_2016
rs1245035	rs1245035	chr12:64976049	chr12:64582269	A	C	Neutrophil count	EFO_0004586	Astle W	27863252	European	2016	0.01708	0.003716	4.303e-06	+	173480	0	173480	2	IVNT	Astle-W_Blood-Cell-Traits_EUR_2016
rs1245035	rs1245035	chr12:64976049	chr12:64582269	A	C	Platelet count	EFO_0004586	Astle W	27863252	European	2016	-0.02434	0.003777	1.155e-10	-	173480	0	173480	2	IVNT	Astle-W_Blood-Cell-Traits_EUR_2016
rs1245035	rs1245035	chr12:64976049	chr12:64582269	A	C	Sum basophil neutrophil counts	EFO_0004586	Astle W	27863252	European	2016	0.01732	0.003722	3.272e-06	+	173480	0	173480	2	IVNT	Astle-W_Blood-Cell-Traits_EUR_2016
rs1245035	rs1245035	chr12:64976049	chr12:64582269	A	C	Sum neutrophil eosinophil counts	EFO_0004586	Astle W	27863252	European	2016	0.01726	0.00372	3.492e-06	+	173480	0	173480	2	IVNT	Astle-W_Blood-Cell-Traits_EUR_2016
rs1245035	rs1245035	chr12:64976049	chr12:64582269	A	C	Pulse rate	EFO_0004326	Neale B	UKBB	European	2017	0.02636	0.002596	3.232e-24	+	317756	0	317756	1	IVNT	Neale-B_UKBB_EUR_2017
rs1245035	rs1245035	chr12:64976049	chr12:64582269	A	C	Pulse rate	EFO_0004326	Neale B	UKBB	European	2017	0.02276	0.004389	2.142e-07	+	110153	0	110153	1	IVNT	Neale-B_UKBB_EUR_2017
rs1240293	rs1240293	chr12:70278895	chr12:69885115	A	T	Forced expiratory volume in 1-second	EFO_0004314	Neale B	UKBB	European	2017	0.01166	0.002116	3.576e-08	+	307638	0	307638	1	IVNT	Neale-B_UKBB_EUR_2017
rs1240293	rs1240293	chr12:70278895	chr12:69885115	A	T	Forced expiratory volume in 1-second, best measure	EFO_0004314	Neale B	UKBB	European	2017	0.01128	0.002326	1.227e-06	+	255492	0	255492	1	IVNT	Neale-B_UKBB_EUR_2017
rs1240293	rs1240293	chr12:70278895	chr12:69885115	A	T	Height	EFO_0004339	Neale B	UKBB	European	2017	0.008516	0.001756	1.233e-06	+	336474	0	336474	1	IVNT	Neale-B_UKBB_EUR_2017
rs7307510	rs7307510	chr12:96237570	chr12:95843792	C	T	Lung function ratio of forced expiratory volume in 1 second FEV1 to forced vital capacity FVC FEV1FVC	NCIT_C38084;NCIT_C111359	Hancock DB	20010835	European	2009	NA	NA	4.26e-06	NA	20890	-	-	-	-	GRASP
rs7307510	rs7307510	chr12:96237570	chr12:95843792	C	T	Lung function ratio of forced expiratory volume in 1 second FEV1 to forced vital capacity FVC FEV1FVC	NCIT_C38084;NCIT_C111359	Soler Artigas M	21946350	European	2011	NA	NA	3.49e-08	NA	48201	-	-	-	-	GRASP
rs11067615	rs11067615	chr12:115925719	chr12:115487914	G	T	Diastolic blood pressure	EFO_0006336	Neale B	UKBB	European	2017	0.01552	0.002466	3.097e-10	+	317756	0	317756	1	IVNT	Neale-B_UKBB_EUR_2017
rs11067615	rs11067615	chr12:115925719	chr12:115487914	G	T	Systolic blood pressure	EFO_0006335	Neale B	UKBB	European	2017	0.01401	0.002465	1.315e-08	+	317754	0	317754	1	IVNT	Neale-B_UKBB_EUR_2017
rs9600261	rs9600261	chr13:74899633	chr13:74325496	A	G	Recurrence free survival in breast cancer patients receiving tamoxifen therapy	NCIT_C17751;NCIT_C28234	Kiyotani K	22180457	East Asian	2011	NA	NA	7.59e-09	NA	240	-	-	-	-	GRASP
rs4982712	rs4982712	chr14:23403728	chr14:22934519	A	G	High light scatter percentage of red cells	EFO_0004586	Astle W	27863252	European	2016	-0.01729	0.00367	2.456e-06	-	173480	0	173480	2	IVNT	Astle-W_Blood-Cell-Traits_EUR_2016
rs4982712	rs4982712	chr14:23403728	chr14:22934519	A	G	High light scatter reticulocyte count	EFO_0004586	Astle W	27863252	European	2016	-0.01752	0.00367	1.819e-06	-	173480	0	173480	2	IVNT	Astle-W_Blood-Cell-Traits_EUR_2016
rs4982712	rs4982712	chr14:23403728	chr14:22934519	A	G	Red cell distribution width	EFO_0004586	Astle W	27863252	European	2016	0.0194	0.003621	8.363e-08	+	173480	0	173480	2	IVNT	Astle-W_Blood-Cell-Traits_EUR_2016
rs4982712	rs4982712	chr14:23403728	chr14:22934519	A	G	Reticulocyte count	EFO_0004586	Astle W	27863252	European	2016	-0.01871	0.003676	3.569e-07	-	173480	0	173480	2	IVNT	Astle-W_Blood-Cell-Traits_EUR_2016
rs4982712	rs4982712	chr14:23403728	chr14:22934519	A	G	Reticulocyte fraction of red cells	EFO_0004586	Astle W	27863252	European	2016	-0.01836	0.003674	5.799e-07	-	173480	0	173480	2	IVNT	Astle-W_Blood-Cell-Traits_EUR_2016
rs4982712	rs4982712	chr14:23403728	chr14:22934519	A	G	Qualifications: college or university degree	EFO_0004784	Neale B	UKBB	European	2017	-0.006216	0.001166	9.742e-08	-	334070	106305	227765	1	risk diff	Neale-B_UKBB_EUR_2017
rs4982712	rs4982712	chr14:23403728	chr14:22934519	A	G	Systolic blood pressure	EFO_0006335	Neale B	UKBB	European	2017	0.01304	0.002517	2.206e-07	+	317754	0	317754	1	IVNT	Neale-B_UKBB_EUR_2017
rs4982712	rs4982712	chr14:23403728	chr14:22934519	A	G	Years of educational attainment in females	EFO_0004784	SSGAC	27225129	European	2016	-0.017	0.003	8.729e-07	-	181443	0	181443	62	years	SSGAC_EduYears-F_EUR_2016
rs4982712	rs4982712	chr14:23403728	chr14:22934519	A	G	Years of educational attainment	EFO_0004784	SSGAC	27225129	European	2016	-0.015	0.002	2.316e-09	-	328917	0	328917	64	years	SSGAC_EduYears_EUR_2016
rs35107139	rs35107139	chr14:54419106	chr14:53952388	A	C	Colorectal cancer	EFO_0005842	Al-Tassan NA	25990418	European	2015	NA	NA	2e-06	NA	-	-	-	-	-	NHGRI-EBI_GWAS_Catalog
rs35107139	rs35107139	chr14:54419106	chr14:53952388	A	C	Heel bone mineral density	EFO_0009270	Neale B	UKBB	European	2017	-0.05656	0.003275	8.824e-67	-	194398	0	194398	1	IVNT	Neale-B_UKBB_EUR_2017
rs35107139	rs35107139	chr14:54419106	chr14:53952388	A	C	Heel bone mineral density left	EFO_0009270	Neale B	UKBB	European	2017	-0.05853	0.004377	9.633e-41	-	106254	0	106254	1	IVNT	Neale-B_UKBB_EUR_2017
rs35107139	rs35107139	chr14:54419106	chr14:53952388	A	C	Heel bone mineral density right	EFO_0009270	Neale B	UKBB	European	2017	-0.06057	0.004348	4.592e-44	-	106251	0	106251	1	IVNT	Neale-B_UKBB_EUR_2017
rs35107139	rs35107139	chr14:54419106	chr14:53952388	A	C	Illnesses of father: bowel cancer	EFO_1001951	Neale B	UKBB	European	2017	-0.002839	0.0006389	8.86e-06	-	292883	17428	275455	1	risk diff	Neale-B_UKBB_EUR_2017
rs35107139	rs35107139	chr14:54419106	chr14:53952388	A	C	Peak expiratory flow	EFO_0009718	Neale B	UKBB	European	2017	0.01114	0.002278	9.963e-07	+	307638	0	307638	1	IVNT	Neale-B_UKBB_EUR_2017
rs1756281	rs1756281	chr14:84338431	chr14:83872087	G	A	Forced expiratory volume in 1-second, predicted percentage	EFO_0004314	Neale B	UKBB	European	2017	-0.02138	0.004656	4.412e-06	-	110423	0	110423	1	IVNT	Neale-B_UKBB_EUR_2017
rs1756281	rs1756281	chr14:84338431	chr14:83872087	G	A	Peak expiratory flow	EFO_0009718	Neale B	UKBB	European	2017	-0.01101	0.002364	3.2e-06	-	307638	0	307638	1	IVNT	Neale-B_UKBB_EUR_2017
rs1956028	rs1956028	chr14:93507197	chr14:93040852	T	C	Platelet count	EFO_0004586	Astle W	27863252	European	2016	-0.02468	0.00554	8.436e-06	-	173480	0	173480	2	IVNT	Astle-W_Blood-Cell-Traits_EUR_2016
rs1956028	rs1956028	chr14:93507197	chr14:93040852	T	C	Plateletcrit	EFO_0004586	Astle W	27863252	European	2016	-0.03083	0.005557	2.876e-08	-	173480	0	173480	2	IVNT	Astle-W_Blood-Cell-Traits_EUR_2016
rs1956028	rs1956028	chr14:93507197	chr14:93040852	T	C	Forced expiratory volume in 1-second	EFO_0004314	Neale B	UKBB	European	2017	0.02026	0.003156	1.357e-10	+	307638	0	307638	1	IVNT	Neale-B_UKBB_EUR_2017
rs1956028	rs1956028	chr14:93507197	chr14:93040852	T	C	Forced expiratory volume in 1-second, best measure	EFO_0004314	Neale B	UKBB	European	2017	0.02025	0.003463	4.947e-09	+	255492	0	255492	1	IVNT	Neale-B_UKBB_EUR_2017
rs1956028	rs1956028	chr14:93507197	chr14:93040852	T	C	Height	EFO_0004339	Neale B	UKBB	European	2017	0.01195	0.002619	5.016e-06	+	336474	0	336474	1	IVNT	Neale-B_UKBB_EUR_2017
rs1956028	rs1956028	chr14:93507197	chr14:93040852	T	C	Peak expiratory flow	EFO_0009718	Neale B	UKBB	European	2017	0.01684	0.00328	2.825e-07	+	307638	0	307638	1	IVNT	Neale-B_UKBB_EUR_2017
rs11637595	rs11637595	chr15:40387728	chr15:40095527	C	T	Forced vital capacity	EFO_0004312	Neale B	UKBB	European	2017	0.01136	0.002227	3.369e-07	+	307638	0	307638	1	IVNT	Neale-B_UKBB_EUR_2017
rs11637595	rs11637595	chr15:40387728	chr15:40095527	C	T	Forced vital capacity, best measure	EFO_0004312	Neale B	UKBB	European	2017	0.01268	0.002445	2.143e-07	+	255492	0	255492	1	IVNT	Neale-B_UKBB_EUR_2017
rs11637595	rs11637595	chr15:40387728	chr15:40095527	C	T	Hip circumference	EFO_0005093	Neale B	UKBB	European	2017	0.01369	0.002715	4.603e-07	+	336601	0	336601	1	IVNT	Neale-B_UKBB_EUR_2017
rs2012453	rs2012453	chr15:41840238	chr15:41548040	A	G	Red blood cell count	EFO_0004586	Astle W	27863252	European	2016	0.01827	0.003637	5.04e-07	+	173480	0	173480	2	IVNT	Astle-W_Blood-Cell-Traits_EUR_2016
rs2012453	rs2012453	chr15:41840238	chr15:41548040	A	G	Forced expiratory volume in 1-second, best measure	EFO_0004314	Neale B	UKBB	European	2017	0.01073	0.002339	4.455e-06	+	255492	0	255492	1	IVNT	Neale-B_UKBB_EUR_2017
rs10400826	rs10400826	chr15:51034423	chr15:50742226	A	G	Granulocyte count	EFO_0004586	Astle W	27863252	European	2016	-0.02484	0.004604	6.838e-08	-	173480	0	173480	2	IVNT	Astle-W_Blood-Cell-Traits_EUR_2016
rs10400826	rs10400826	chr15:51034423	chr15:50742226	A	G	Myeloid white cell count	EFO_0004586	Astle W	27863252	European	2016	-0.02575	0.004616	2.431e-08	-	173480	0	173480	2	IVNT	Astle-W_Blood-Cell-Traits_EUR_2016
rs10400826	rs10400826	chr15:51034423	chr15:50742226	A	G	Neutrophil count	EFO_0004586	Astle W	27863252	European	2016	-0.02326	0.004594	4.138e-07	-	173480	0	173480	2	IVNT	Astle-W_Blood-Cell-Traits_EUR_2016
rs10400826	rs10400826	chr15:51034423	chr15:50742226	A	G	Sum basophil neutrophil counts	EFO_0004586	Astle W	27863252	European	2016	-0.023	0.004601	5.796e-07	-	173480	0	173480	2	IVNT	Astle-W_Blood-Cell-Traits_EUR_2016
rs10400826	rs10400826	chr15:51034423	chr15:50742226	A	G	Sum neutrophil eosinophil counts	EFO_0004586	Astle W	27863252	European	2016	-0.02533	0.004597	3.599e-08	-	173480	0	173480	2	IVNT	Astle-W_Blood-Cell-Traits_EUR_2016
rs10400826	rs10400826	chr15:51034423	chr15:50742226	A	G	White blood cell count	EFO_0004586	Astle W	27863252	European	2016	-0.02599	0.004599	1.588e-08	-	173480	0	173480	2	IVNT	Astle-W_Blood-Cell-Traits_EUR_2016
rs2173982	rs2173982	chr15:63361262	chr15:63069063	G	C	Mean platelet volume	EFO_0004586	Astle W	27863252	European	2016	0.0349	0.003872	2.013e-19	+	173480	0	173480	2	IVNT	Astle-W_Blood-Cell-Traits_EUR_2016
rs2173982	rs2173982	chr15:63361262	chr15:63069063	G	C	Platelet count	EFO_0004586	Astle W	27863252	European	2016	-0.02707	0.0039	3.912e-12	-	173480	0	173480	2	IVNT	Astle-W_Blood-Cell-Traits_EUR_2016
rs2173982	rs2173982	chr15:63361262	chr15:63069063	G	C	Platelet distribution width	EFO_0004586	Astle W	27863252	European	2016	0.02712	0.003846	1.785e-12	+	173480	0	173480	2	IVNT	Astle-W_Blood-Cell-Traits_EUR_2016
rs4438257	rs4438257	chr15:63895736	chr15:63603537	G	T	Heel bone mineral density	EFO_0009270	Neale B	UKBB	European	2017	0.0219	0.004606	1.999e-06	+	194398	0	194398	1	IVNT	Neale-B_UKBB_EUR_2017
rs1441358	rs1441358	chr15:71612514	chr15:71320175	G	T	Chronic obstructive pulmonary disease	EFO_0000341	Hobbs BD	28166215	Mixed	2017	0.1222	0.01517	8e-16	+	-	-	-	-	log OR	NHGRI-EBI_GWAS_Catalog
rs1441358	rs1441358	chr15:71612514	chr15:71320175	G	T	Diastolic blood pressure	EFO_0006336	Neale B	UKBB	European	2017	-0.01492	0.002605	1.025e-08	-	317756	0	317756	1	IVNT	Neale-B_UKBB_EUR_2017
rs1441358	rs1441358	chr15:71612514	chr15:71320175	G	T	Forced expiratory volume in 1-second	EFO_0004314	Neale B	UKBB	European	2017	-0.01067	0.002202	1.269e-06	-	307638	0	307638	1	IVNT	Neale-B_UKBB_EUR_2017
rs1441358	rs1441358	chr15:71612514	chr15:71320175	G	T	Forced expiratory volume in 1-second, best measure	EFO_0004314	Neale B	UKBB	European	2017	-0.01339	0.00242	3.138e-08	-	255492	0	255492	1	IVNT	Neale-B_UKBB_EUR_2017
rs1441358	rs1441358	chr15:71612514	chr15:71320175	G	T	Peak expiratory flow	EFO_0009718	Neale B	UKBB	European	2017	-0.01767	0.002289	1.171e-14	-	307638	0	307638	1	IVNT	Neale-B_UKBB_EUR_2017
rs4886509	rs4886509	chr15:77354847	chr15:77062505	A	C	Platelet count	EFO_0004586	Astle W	27863252	European	2016	-0.01775	0.003892	5.112e-06	-	173480	0	173480	2	IVNT	Astle-W_Blood-Cell-Traits_EUR_2016
rs4886509	rs4886509	chr15:77354847	chr15:77062505	A	C	Comparative height size at age 10	-	Neale B	UKBB	European	2017	-0.009473	0.001772	8.937e-08	-	332021	0	332021	1	-	Neale-B_UKBB_EUR_2017
rs4886509	rs4886509	chr15:77354847	chr15:77062505	A	C	Forced vital capacity	EFO_0004312	Neale B	UKBB	European	2017	-0.009798	0.002106	3.287e-06	-	307638	0	307638	1	IVNT	Neale-B_UKBB_EUR_2017
rs4886509	rs4886509	chr15:77354847	chr15:77062505	A	C	Height	EFO_0004339	Neale B	UKBB	European	2017	-0.01183	0.001844	1.423e-10	-	336474	0	336474	1	IVNT	Neale-B_UKBB_EUR_2017
rs4886509	rs4886509	chr15:77354847	chr15:77062505	A	C	Impedance of arm left	-	Neale B	UKBB	European	2017	-0.01441	0.001833	3.763e-15	-	331292	0	331292	1	IVNT	Neale-B_UKBB_EUR_2017
rs4886509	rs4886509	chr15:77354847	chr15:77062505	A	C	Impedance of arm right	-	Neale B	UKBB	European	2017	-0.01284	0.001825	1.954e-12	-	331279	0	331279	1	IVNT	Neale-B_UKBB_EUR_2017
rs4886509	rs4886509	chr15:77354847	chr15:77062505	A	C	Impedance of leg left	-	Neale B	UKBB	European	2017	-0.01725	0.002366	3.134e-13	-	331296	0	331296	1	IVNT	Neale-B_UKBB_EUR_2017
rs4886509	rs4886509	chr15:77354847	chr15:77062505	A	C	Impedance of leg right	-	Neale B	UKBB	European	2017	-0.01666	0.002348	1.313e-12	-	331301	0	331301	1	IVNT	Neale-B_UKBB_EUR_2017
rs4886509	rs4886509	chr15:77354847	chr15:77062505	A	C	Impedance of whole body	-	Neale B	UKBB	European	2017	-0.01603	0.001979	5.536e-16	-	331284	0	331284	1	IVNT	Neale-B_UKBB_EUR_2017
rs56077333	rs56077333	chr15:78899003	chr15:78606661	A	C	Post bronchodilator FEV1	EFO_0004314;GO_0097366	Lutz SM	26634245	Mixed	2015	NA	NA	5e-18	NA	-	-	-	-	-	NHGRI-EBI_GWAS_Catalog
rs56077333	rs56077333	chr15:78899003	chr15:78606661	A	C	Post bronchodilator FEV1FVC ratio	GO_0097366;EFO_0004713	Lutz SM	26634245	Mixed	2015	0.02	0.004419	6e-06	+	-	-	-	-	unit increase	NHGRI-EBI_GWAS_Catalog
rs56077333	rs56077333	chr15:78899003	chr15:78606661	A	C	Post bronchodilator FEV1FVC ratio	GO_0097366;EFO_0004713	Lutz SM	26634245	Mixed	2015	0.018	0.00198	1e-19	+	-	-	-	-	unit decrease	NHGRI-EBI_GWAS_Catalog
rs56077333	rs56077333	chr15:78899003	chr15:78606661	A	C	Post bronchodilator FEV1FVC ratio in COPD	GO_0097366;EFO_0000341;EFO_0004713	Lutz SM	26634245	Mixed	2015	NA	NA	1e-07	NA	-	-	-	-	-	NHGRI-EBI_GWAS_Catalog
rs56077333	rs56077333	chr15:78899003	chr15:78606661	A	C	Difficulty not smoking for 1 day	EFO_0005671	Neale B	UKBB	European	2017	0.09014	0.008962	9.494e-24	+	23332	0	23332	1	-	Neale-B_UKBB_EUR_2017
rs56077333	rs56077333	chr15:78899003	chr15:78606661	A	C	Ever smoked	EFO_0006527	Neale B	UKBB	European	2017	-0.005654	0.001273	8.966e-06	-	336067	202585	133482	1	risk diff	Neale-B_UKBB_EUR_2017
rs56077333	rs56077333	chr15:78899003	chr15:78606661	A	C	Ever stopped smoking for 6+ months	EFO_0005671	Neale B	UKBB	European	2017	-0.01206	0.002616	3.98e-06	-	81538	35064	46474	1	risk diff	Neale-B_UKBB_EUR_2017
rs56077333	rs56077333	chr15:78899003	chr15:78606661	A	C	Father still alive	-	Neale B	UKBB	European	2017	-0.006785	0.001114	1.123e-09	-	328694	76074	252620	1	risk diff	Neale-B_UKBB_EUR_2017
rs56077333	rs56077333	chr15:78899003	chr15:78606661	A	C	Fathers age at death	-	Neale B	UKBB	European	2017	-0.0202	0.003008	1.856e-11	-	248726	0	248726	1	IVNT	Neale-B_UKBB_EUR_2017
rs56077333	rs56077333	chr15:78899003	chr15:78606661	A	C	Forced expiratory volume in 1-second	EFO_0004314	Neale B	UKBB	European	2017	-0.01322	0.002229	2.996e-09	-	307638	0	307638	1	IVNT	Neale-B_UKBB_EUR_2017
rs56077333	rs56077333	chr15:78899003	chr15:78606661	A	C	Forced expiratory volume in 1-second, best measure	EFO_0004314	Neale B	UKBB	European	2017	-0.01549	0.002451	2.611e-10	-	255492	0	255492	1	IVNT	Neale-B_UKBB_EUR_2017
rs56077333	rs56077333	chr15:78899003	chr15:78606661	A	C	Forced expiratory volume in 1-second, predicted percentage	EFO_0004314	Neale B	UKBB	European	2017	-0.0355	0.004547	5.889e-15	-	110423	0	110423	1	IVNT	Neale-B_UKBB_EUR_2017
rs56077333	rs56077333	chr15:78899003	chr15:78606661	A	C	Forced vital capacity	EFO_0004312	Neale B	UKBB	European	2017	-0.009561	0.002114	6.078e-06	-	307638	0	307638	1	IVNT	Neale-B_UKBB_EUR_2017
rs56077333	rs56077333	chr15:78899003	chr15:78606661	A	C	Forced vital capacity, best measure	EFO_0004312	Neale B	UKBB	European	2017	-0.01082	0.002321	3.147e-06	-	255492	0	255492	1	IVNT	Neale-B_UKBB_EUR_2017
rs56077333	rs56077333	chr15:78899003	chr15:78606661	A	C	Illnesses of father: chronic bronchitis or emphysema	EFO_0006505;EFO_0000464	Neale B	UKBB	European	2017	0.005414	0.0008651	3.92e-10	+	294680	33805	260875	1	risk diff	Neale-B_UKBB_EUR_2017
rs56077333	rs56077333	chr15:78899003	chr15:78606661	A	C	Illnesses of father: lung cancer	EFO_0001071	Neale B	UKBB	European	2017	0.005612	0.0007886	1.112e-12	+	294142	27424	266718	1	risk diff	Neale-B_UKBB_EUR_2017
rs56077333	rs56077333	chr15:78899003	chr15:78606661	A	C	Illnesses of mother: chronic bronchitis or emphysema	EFO_0006505;EFO_0000464	Neale B	UKBB	European	2017	0.003759	0.0006254	1.85e-09	+	309793	18252	291541	1	risk diff	Neale-B_UKBB_EUR_2017
rs56077333	rs56077333	chr15:78899003	chr15:78606661	A	C	Illnesses of mother: lung cancer	EFO_0001071	Neale B	UKBB	European	2017	0.003159	0.0005263	1.938e-09	+	309511	12712	296799	1	risk diff	Neale-B_UKBB_EUR_2017
rs56077333	rs56077333	chr15:78899003	chr15:78606661	A	C	Illnesses of siblings: chronic bronchitis or emphysema	EFO_0006505;EFO_0000464	Neale B	UKBB	European	2017	0.002382	0.0004744	5.138e-07	+	260407	7296	253111	1	risk diff	Neale-B_UKBB_EUR_2017
rs56077333	rs56077333	chr15:78899003	chr15:78606661	A	C	Light smokers, at least 100 smokes in lifetime	EFO_0006527	Neale B	UKBB	European	2017	-0.02754	0.002512	5.733e-28	-	90517	41027	49490	1	risk diff	Neale-B_UKBB_EUR_2017
rs56077333	rs56077333	chr15:78899003	chr15:78606661	A	C	Number of cigarettes currently smoked daily	EFO_0005671	Neale B	UKBB	European	2017	0.07741	0.007108	1.484e-27	+	23205	0	23205	1	-	Neale-B_UKBB_EUR_2017
rs56077333	rs56077333	chr15:78899003	chr15:78606661	A	C	Number of cigarettes previously smoked daily	EFO_0005671	Neale B	UKBB	European	2017	0.08493	0.004618	2.179e-75	+	78291	0	78291	1	-	Neale-B_UKBB_EUR_2017
rs56077333	rs56077333	chr15:78899003	chr15:78606661	A	C	Number of unsuccessful stop-smoking attempts	EFO_0005671	Neale B	UKBB	European	2017	0.02188	0.004337	4.532e-07	+	75135	0	75135	1	IVNT	Neale-B_UKBB_EUR_2017
rs56077333	rs56077333	chr15:78899003	chr15:78606661	A	C	Pack years adult smoking as proportion of life span exposed to smoking	EFO_0004318	Neale B	UKBB	European	2017	0.08469	0.00467	2.231e-73	+	101726	0	101726	1	IVNT	Neale-B_UKBB_EUR_2017
rs56077333	rs56077333	chr15:78899003	chr15:78606661	A	C	Pack years of smoking preview only	EFO_0004318;EFO_0006526	Neale B	UKBB	European	2017	0.07786	0.004655	1.042e-62	+	101726	0	101726	1	IVNT	Neale-B_UKBB_EUR_2017
rs56077333	rs56077333	chr15:78899003	chr15:78606661	A	C	Time from waking to first cigarette	EFO_0005671	Neale B	UKBB	European	2017	-0.09319	0.01147	4.651e-16	-	23265	0	23265	1	-	Neale-B_UKBB_EUR_2017
rs56077333	rs56077333	chr15:78899003	chr15:78606661	A	C	Schizophrenia	EFO_0000692	PGC	25056061	Mixed	2014	0.0552	0.0114	1.322e-06	+	82315	35476	46839	49	log OR	PGC_Schizophrenia_Mixed_2014
rs1896797	rs1896797	chr15:84274591	chr15:83605839	G	A	Height in females	EFO_0004339	GIANT	23754948	European	2013	-0.037	0.0057	9.95e-11	-	73043	0	73043	46	Z-score	GIANT_Height-F_EUR_2013
rs1896797	rs1896797	chr15:84274591	chr15:83605839	G	A	Height in males	EFO_0004339	GIANT	23754948	European	2013	-0.028	0.0061	7.74e-06	-	60497	0	60497	46	Z-score	GIANT_Height-M_EUR_2013
rs1896797	rs1896797	chr15:84274591	chr15:83605839	G	A	Height tails	EFO_0004339	GIANT	23563607	European	2013	-0.12	0.025	7e-07	-	16007	8001	8006	51	log OR	GIANT_Height-Tails_EUR_2013
rs1896797	rs1896797	chr15:84274591	chr15:83605839	G	A	Height	EFO_0004339	GIANT	20881960	European	2010	NA	NA	1.647e-12	NA	133700	0	133700	46	Z-score	GIANT_Height_EUR_2010
rs1896797	rs1896797	chr15:84274591	chr15:83605839	G	A	Height	EFO_0004339	GIANT	23754948	European	2013	-0.0328	0.004165	3.359e-15	-	133540	0	133540	46	Z-score	GIANT_Height_EUR_2013
rs1896797	rs1896797	chr15:84274591	chr15:83605839	G	A	Height	EFO_0004339	GIANT	25282103	European	2014	-0.041	0.0029	1.7e-45	-	252655	0	252655	79	Z-score	GIANT_Height_EUR_2014
rs1896797	rs1896797	chr15:84274591	chr15:83605839	G	A	Hip circumference	EFO_0005093	GIANT	25673412	European	2015	-0.017	0.0035	1.3e-06	-	212862	0	212862	101	IVNT	GIANT_Hip_EUR_2015
rs1896797	rs1896797	chr15:84274591	chr15:83605839	G	A	Hip circumference	EFO_0005093	GIANT	25673412	Mixed	2015	-0.016	0.0035	2.6e-06	-	227250	0	227250	101	IVNT	GIANT_Hip_Mixed_2015
rs1896797	rs1896797	chr15:84274591	chr15:83605839	G	A	Hip circumference adjusted for BMI	EFO_0005093	GIANT	25673412	Mixed	2015	-0.032	0.0035	3.6e-20	-	225060	0	225060	109	IVNT	GIANT_HipadjBMI_Mixed_2015
rs1896797	rs1896797	chr15:84274591	chr15:83605839	G	A	Waist circumference	EFO_0004342	GIANT	25673412	European	2015	-0.016	0.0034	2.6e-06	-	231978	0	231978	101	IVNT	GIANT_WC_EUR_2015
rs1896797	rs1896797	chr15:84274591	chr15:83605839	G	A	Waist circumference	EFO_0004342	GIANT	25673412	Mixed	2015	-0.016	0.0033	1.5e-06	-	244318	0	244318	101	IVNT	GIANT_WC_Mixed_2015
rs1896797	rs1896797	chr15:84274591	chr15:83605839	G	A	Waist circumference adjusted for BMI	EFO_0004342	GIANT	25673412	Mixed	2015	-0.03	0.0033	3.3e-19	-	243062	0	243062	109	IVNT	GIANT_WCadjBMI_Mixed_2015
rs1896797	rs1896797	chr15:84274591	chr15:83605839	G	A	Waist circumference in physically active females	EFO_0004342	GIANT	28448500	Mixed	2017	-0.0312	0.006	2.08e-07	-	62874	0	62874	51	IVNT	GIANT_Waist-Active-F_Mixed_2017
rs1896797	rs1896797	chr15:84274591	chr15:83605839	G	A	Waist circumeference in physically active males	HP_0012041;HP_0000033	GIANT	28448500	Mixed	2017	-0.033	0.006	4.33e-08	-	58433	0	58433	50	IVNT	GIANT_Waist-Active-M_Mixed_2017
rs1896797	rs1896797	chr15:84274591	chr15:83605839	G	A	Waist circumference in physically active indivdiuals	EFO_0004342	GIANT	28448500	European	2017	-0.0327	0.0043	2.31e-14	-	127672	0	127672	55	IVNT	GIANT_Waist-Active_EUR_2017
rs1896797	rs1896797	chr15:84274591	chr15:83605839	G	A	Waist circumference in physically active indivdiuals	EFO_0004342	GIANT	28448500	Mixed	2017	-0.0299	0.0042	5.97e-13	-	139582	0	139582	58	IVNT	GIANT_Waist-Active_Mixed_2017
rs1896797	rs1896797	chr15:84274591	chr15:83605839	G	A	Waist circumference in female non-smokers	EFO_0004342	GIANT	28443625	Mixed	2017	-0.0299	0.0056	8.527e-08	-	76735	0	76735	70	IVNT	GIANT_Waist-Non-smokers-F_Mixed_2017
rs1896797	rs1896797	chr15:84274591	chr15:83605839	G	A	Waist circumference in male non-smokers	EFO_0004342	GIANT	28443625	Mixed	2017	-0.0357	0.0058	7.506e-10	-	66545	0	66545	68	IVNT	GIANT_Waist-Non-smokers-M_Mixed_2017
rs1896797	rs1896797	chr15:84274591	chr15:83605839	G	A	Waist circumference in non-smokers	EFO_0004342	GIANT	28443625	European	2017	-0.0357	0.0044	6.301e-16	-	123911	0	123911	68	IVNT	GIANT_Waist-Non-smokers_EUR_2017
rs1896797	rs1896797	chr15:84274591	chr15:83605839	G	A	Waist circumference in non-smokers	EFO_0004342	GIANT	28443625	Mixed	2017	-0.0324	0.0041	4.607e-15	-	143280	0	143280	74	IVNT	GIANT_Waist-Non-smokers_Mixed_2017
rs1896797	rs1896797	chr15:84274591	chr15:83605839	G	A	Waist circumference adjusted for physical activity in females	EFO_0007789	GIANT	28448500	Mixed	2017	-0.0311	0.0053	5.28e-09	-	81619	0	81619	51	IVNT	GIANT_Waist-adjusted-PA-F_Mixed_2017
rs1896797	rs1896797	chr15:84274591	chr15:83605839	G	A	Waist circumeference adjusted for physical activity in males	EFO_0007789	GIANT	28448500	Mixed	2017	-0.0311	0.0053	4.11e-09	-	78598	0	78598	50	IVNT	GIANT_Waist-adjusted-PA-M_Mixed_2017
rs1896797	rs1896797	chr15:84274591	chr15:83605839	G	A	Waist circumference adjusted for physical activity	EFO_0007789	GIANT	28448500	European	2017	-0.0322	0.0037	4.88e-18	-	164578	0	164578	55	IVNT	GIANT_Waist-adjusted-PA_EUR_2017
rs1896797	rs1896797	chr15:84274591	chr15:83605839	G	A	Waist circumference adjusted for physical activity	EFO_0007789	GIANT	28448500	Mixed	2017	-0.0297	0.0035	4.47e-17	-	184505	0	184505	58	IVNT	GIANT_Waist-adjusted-PA_Mixed_2017
rs1896797	rs1896797	chr15:84274591	chr15:83605839	G	A	Waist circumference adjusted for smoking in females	EFO_0007789	GIANT	28443625	Mixed	2017	-0.0304	0.005	9.723e-10	-	94092	0	94092	70	IVNT	GIANT_Waist-adjusted-Smoking-F_Mixed_2017
rs1896797	rs1896797	chr15:84274591	chr15:83605839	G	A	Waist cirumference adjusted for smoking in males	EFO_0007789	GIANT	28443625	Mixed	2017	-0.0279	0.005	2.345e-08	-	87801	0	87801	68	IVNT	GIANT_Waist-adjusted-Smoking-M_Mixed_2017
rs1896797	rs1896797	chr15:84274591	chr15:83605839	G	A	Waist circumference adjusted for smoking	EFO_0007789;EFO_0004318	GIANT	28443625	European	2017	-0.0325	0.0039	7.037e-17	-	159836	0	159836	68	IVNT	GIANT_Waist-adjusted-Smoking_EUR_2017
rs1896797	rs1896797	chr15:84274591	chr15:83605839	G	A	Waist circumference adjusted for smoking	EFO_0007789;EFO_0004318	GIANT	28443625	Mixed	2017	-0.0287	0.0037	7.42e-15	-	181892	0	181892	74	IVNT	GIANT_Waist-adjusted-Smoking_Mixed_2017
rs1896797	rs1896797	chr15:84274591	chr15:83605839	G	A	Height	-	Gudbjartsson DF	18391951	Mixed	2008	NA	NA	1.9e-06	NA	30968	-	-	-	-	GRASP
rs1896797	rs1896797	chr15:84274591	chr15:83605839	G	A	Height	EFO_0004339	GIANT	20881960	European	2010	NA	NA	1.647e-12	NA	133653	-	-	-	-	GRASP
rs1896797	rs1896797	chr15:84274591	chr15:83605839	G	A	Body fat percentage	EFO_0007800	Neale B	UKBB	European	2017	-0.01125	0.001865	1.597e-09	-	331117	0	331117	1	IVNT	Neale-B_UKBB_EUR_2017
rs1896797	rs1896797	chr15:84274591	chr15:83605839	G	A	Comparative body size at age 10	-	Neale B	UKBB	European	2017	0.008218	0.001665	7.978e-07	+	331693	0	331693	1	-	Neale-B_UKBB_EUR_2017
rs1896797	rs1896797	chr15:84274591	chr15:83605839	G	A	Comparative height size at age 10	-	Neale B	UKBB	European	2017	-0.02163	0.00166	8.481e-39	-	332021	0	332021	1	-	Neale-B_UKBB_EUR_2017
rs1896797	rs1896797	chr15:84274591	chr15:83605839	G	A	Forced expiratory volume in 1-second	EFO_0004314	Neale B	UKBB	European	2017	-0.02316	0.002082	9.823e-29	-	307638	0	307638	1	IVNT	Neale-B_UKBB_EUR_2017
rs1896797	rs1896797	chr15:84274591	chr15:83605839	G	A	Forced expiratory volume in 1-second, best measure	EFO_0004314	Neale B	UKBB	European	2017	-0.02455	0.002289	7.824e-27	-	255492	0	255492	1	IVNT	Neale-B_UKBB_EUR_2017
rs1896797	rs1896797	chr15:84274591	chr15:83605839	G	A	Forced expiratory volume in 1-second, predicted	EFO_0004314	Neale B	UKBB	European	2017	-0.01273	0.002727	3.014e-06	-	110423	0	110423	1	IVNT	Neale-B_UKBB_EUR_2017
rs1896797	rs1896797	chr15:84274591	chr15:83605839	G	A	Forced expiratory volume in 1-second, predicted percentage	EFO_0004314	Neale B	UKBB	European	2017	-0.0215	0.004258	4.435e-07	-	110423	0	110423	1	IVNT	Neale-B_UKBB_EUR_2017
rs1896797	rs1896797	chr15:84274591	chr15:83605839	G	A	Forced vital capacity	EFO_0004312	Neale B	UKBB	European	2017	-0.01696	0.001975	8.735e-18	-	307638	0	307638	1	IVNT	Neale-B_UKBB_EUR_2017
rs1896797	rs1896797	chr15:84274591	chr15:83605839	G	A	Forced vital capacity, best measure	EFO_0004312	Neale B	UKBB	European	2017	-0.01787	0.002168	1.665e-16	-	255492	0	255492	1	IVNT	Neale-B_UKBB_EUR_2017
rs1896797	rs1896797	chr15:84274591	chr15:83605839	G	A	Height	EFO_0004339	Neale B	UKBB	European	2017	-0.02794	0.001728	8.215e-59	-	336474	0	336474	1	IVNT	Neale-B_UKBB_EUR_2017
rs1896797	rs1896797	chr15:84274591	chr15:83605839	G	A	Hip circumference	EFO_0005093	Neale B	UKBB	European	2017	-0.0134	0.002409	2.663e-08	-	336601	0	336601	1	IVNT	Neale-B_UKBB_EUR_2017
rs1896797	rs1896797	chr15:84274591	chr15:83605839	G	A	Impedance of arm left	-	Neale B	UKBB	European	2017	-0.01503	0.001718	2.124e-18	-	331292	0	331292	1	IVNT	Neale-B_UKBB_EUR_2017
rs1896797	rs1896797	chr15:84274591	chr15:83605839	G	A	Impedance of arm right	-	Neale B	UKBB	European	2017	-0.01474	0.001711	6.823e-18	-	331279	0	331279	1	IVNT	Neale-B_UKBB_EUR_2017
rs1896797	rs1896797	chr15:84274591	chr15:83605839	G	A	Impedance of leg left	-	Neale B	UKBB	European	2017	-0.02702	0.002218	3.79e-34	-	331296	0	331296	1	IVNT	Neale-B_UKBB_EUR_2017
rs1896797	rs1896797	chr15:84274591	chr15:83605839	G	A	Impedance of leg right	-	Neale B	UKBB	European	2017	-0.02785	0.0022	1.054e-36	-	331301	0	331301	1	IVNT	Neale-B_UKBB_EUR_2017
rs1896797	rs1896797	chr15:84274591	chr15:83605839	G	A	Impedance of whole body	-	Neale B	UKBB	European	2017	-0.02081	0.001855	3.343e-29	-	331284	0	331284	1	IVNT	Neale-B_UKBB_EUR_2017
rs1896797	rs1896797	chr15:84274591	chr15:83605839	G	A	Leg fat mass left	-	Neale B	UKBB	European	2017	-0.009131	0.001923	2.044e-06	-	331275	0	331275	1	IVNT	Neale-B_UKBB_EUR_2017
rs1896797	rs1896797	chr15:84274591	chr15:83605839	G	A	Leg fat mass right	-	Neale B	UKBB	European	2017	-0.00982	0.001945	4.431e-07	-	331293	0	331293	1	IVNT	Neale-B_UKBB_EUR_2017
rs1896797	rs1896797	chr15:84274591	chr15:83605839	G	A	Leg fat percentage right	-	Neale B	UKBB	European	2017	-0.007683	0.001541	6.144e-07	-	331296	0	331296	1	IVNT	Neale-B_UKBB_EUR_2017
rs1896797	rs1896797	chr15:84274591	chr15:83605839	G	A	Sitting height	EFO_0004339	Neale B	UKBB	European	2017	-0.01482	0.00188	3.147e-15	-	336172	0	336172	1	IVNT	Neale-B_UKBB_EUR_2017
rs1896797	rs1896797	chr15:84274591	chr15:83605839	G	A	Trunk fat mass	EFO_0005409	Neale B	UKBB	European	2017	-0.01711	0.002449	2.852e-12	-	331093	0	331093	1	IVNT	Neale-B_UKBB_EUR_2017
rs1896797	rs1896797	chr15:84274591	chr15:83605839	G	A	Trunk fat percentage	-	Neale B	UKBB	European	2017	-0.01532	0.002236	7.292e-12	-	331113	0	331113	1	IVNT	Neale-B_UKBB_EUR_2017
rs1896797	rs1896797	chr15:84274591	chr15:83605839	G	A	Weight	EFO_0004338	Neale B	UKBB	European	2017	-0.01173	0.002125	3.382e-08	-	336227	0	336227	1	IVNT	Neale-B_UKBB_EUR_2017
rs1896797	rs1896797	chr15:84274591	chr15:83605839	G	A	Whole body fat mass	-	Neale B	UKBB	European	2017	-0.01393	0.002373	4.433e-09	-	330762	0	330762	1	IVNT	Neale-B_UKBB_EUR_2017
rs7162245	rs7162245	chr15:84300727	chr15:83631975	A	G	Height	EFO_0004339	Neale B	UKBB	European	2017	-0.009645	0.001809	9.668e-08	-	336474	0	336474	1	IVNT	Neale-B_UKBB_EUR_2017
rs7162245	rs7162245	chr15:84300727	chr15:83631975	A	G	Impedance of leg right	-	Neale B	UKBB	European	2017	-0.01054	0.002303	4.787e-06	-	331301	0	331301	1	IVNT	Neale-B_UKBB_EUR_2017
rs7162245	rs7162245	chr15:84300727	chr15:83631975	A	G	Leg fat mass right	-	Neale B	UKBB	European	2017	-0.00903	0.002035	9.14e-06	-	331293	0	331293	1	IVNT	Neale-B_UKBB_EUR_2017
rs7162245	rs7162245	chr15:84300727	chr15:83631975	A	G	Leg fat percentage left	-	Neale B	UKBB	European	2017	-0.007048	0.001592	9.543e-06	-	331278	0	331278	1	IVNT	Neale-B_UKBB_EUR_2017
rs7162245	rs7162245	chr15:84300727	chr15:83631975	A	G	Leg fat percentage right	-	Neale B	UKBB	European	2017	-0.007829	0.001612	1.199e-06	-	331296	0	331296	1	IVNT	Neale-B_UKBB_EUR_2017
rs7162245	rs7162245	chr15:84300727	chr15:83631975	A	G	Trunk fat mass	EFO_0005409	Neale B	UKBB	European	2017	-0.01146	0.002563	7.766e-06	-	331093	0	331093	1	IVNT	Neale-B_UKBB_EUR_2017
rs8039637	rs8039637	chr15:99686951	chr15:99146746	C	T	Forced expiratory volume in 1-second, best measure	EFO_0004314	Neale B	UKBB	European	2017	0.01609	0.003332	1.384e-06	+	255492	0	255492	1	IVNT	Neale-B_UKBB_EUR_2017
rs75928020	rs75928020	chr16:4283042	chr16:4233041	A	G	Mean corpuscular volume	EFO_0004586	Astle W	27863252	European	2016	-0.01954	0.004275	4.887e-06	-	173480	0	173480	2	IVNT	Astle-W_Blood-Cell-Traits_EUR_2016
rs75928020	rs75928020	chr16:4283042	chr16:4233041	A	G	Body fat percentage	EFO_0007800	Neale B	UKBB	European	2017	0.01038	0.002262	4.481e-06	+	331117	0	331117	1	IVNT	Neale-B_UKBB_EUR_2017
rs75928020	rs75928020	chr16:4283042	chr16:4233041	A	G	Hip circumference	EFO_0005093	Neale B	UKBB	European	2017	0.01853	0.00292	2.228e-10	+	336601	0	336601	1	IVNT	Neale-B_UKBB_EUR_2017
rs75928020	rs75928020	chr16:4283042	chr16:4233041	A	G	Leg fat mass left	-	Neale B	UKBB	European	2017	0.01222	0.002332	1.584e-07	+	331275	0	331275	1	IVNT	Neale-B_UKBB_EUR_2017
rs75928020	rs75928020	chr16:4283042	chr16:4233041	A	G	Leg fat mass right	-	Neale B	UKBB	European	2017	0.01224	0.002358	2.125e-07	+	331293	0	331293	1	IVNT	Neale-B_UKBB_EUR_2017
rs75928020	rs75928020	chr16:4283042	chr16:4233041	A	G	Leg fat percentage left	-	Neale B	UKBB	European	2017	0.009162	0.001845	6.794e-07	+	331278	0	331278	1	IVNT	Neale-B_UKBB_EUR_2017
rs75928020	rs75928020	chr16:4283042	chr16:4233041	A	G	Leg fat percentage right	-	Neale B	UKBB	European	2017	0.009159	0.001868	9.477e-07	+	331296	0	331296	1	IVNT	Neale-B_UKBB_EUR_2017
rs75928020	rs75928020	chr16:4283042	chr16:4233041	A	G	Pulse rate	EFO_0004326	Neale B	UKBB	European	2017	-0.01589	0.003039	1.721e-07	-	317756	0	317756	1	IVNT	Neale-B_UKBB_EUR_2017
rs75928020	rs75928020	chr16:4283042	chr16:4233041	A	G	Relative age voice broke	EFO_0007888	Neale B	UKBB	European	2017	-0.006844	0.001438	1.935e-06	-	144645	0	144645	1	-	Neale-B_UKBB_EUR_2017
rs75928020	rs75928020	chr16:4283042	chr16:4233041	A	G	Sitting height	EFO_0004339	Neale B	UKBB	European	2017	0.01928	0.00228	2.69e-17	+	336172	0	336172	1	IVNT	Neale-B_UKBB_EUR_2017
rs75928020	rs75928020	chr16:4283042	chr16:4233041	A	G	Trunk fat mass	EFO_0005409	Neale B	UKBB	European	2017	0.0153	0.00297	2.599e-07	+	331093	0	331093	1	IVNT	Neale-B_UKBB_EUR_2017
rs75928020	rs75928020	chr16:4283042	chr16:4233041	A	G	Trunk fat percentage	-	Neale B	UKBB	European	2017	0.01231	0.002711	5.592e-06	+	331113	0	331113	1	IVNT	Neale-B_UKBB_EUR_2017
rs75928020	rs75928020	chr16:4283042	chr16:4233041	A	G	Weight	EFO_0004338	Neale B	UKBB	European	2017	0.01217	0.002577	2.31e-06	+	336227	0	336227	1	IVNT	Neale-B_UKBB_EUR_2017
rs75928020	rs75928020	chr16:4283042	chr16:4233041	A	G	Whole body fat mass	-	Neale B	UKBB	European	2017	0.01401	0.002878	1.118e-06	+	330762	0	330762	1	IVNT	Neale-B_UKBB_EUR_2017
rs78442819	rs78442819	chr16:10740982	chr16:10647125	C	G	Lung adenocarcinoma	EFO_0000571	McKay JD	28604730	European	2017	-0.1148	0.02301	6e-07	-	-	-	-	-	log OR	NHGRI-EBI_GWAS_Catalog
rs78442819	rs78442819	chr16:10740982	chr16:10647125	C	G	Pulse wave reflection index	EFO_0009804	Neale B	UKBB	European	2017	0.02775	0.005208	9.898e-08	+	110153	0	110153	1	IVNT	Neale-B_UKBB_EUR_2017
rs12935657	rs12935657	chr16:11219041	chr16:11125184	A	G	Eosinophil count	EFO_0004586	Astle W	27863252	European	2016	-0.05323	0.004151	1.186e-37	-	173480	0	173480	2	IVNT	Astle-W_Blood-Cell-Traits_EUR_2016
rs12935657	rs12935657	chr16:11219041	chr16:11125184	A	G	Eosinophil percentage of granulocytes	EFO_0004586	Astle W	27863252	European	2016	-0.04978	0.004166	6.424e-33	-	173480	0	173480	2	IVNT	Astle-W_Blood-Cell-Traits_EUR_2016
rs12935657	rs12935657	chr16:11219041	chr16:11125184	A	G	Eosinophil percentage of white cells	EFO_0004586	Astle W	27863252	European	2016	-0.05045	0.004147	4.685e-34	-	173480	0	173480	2	IVNT	Astle-W_Blood-Cell-Traits_EUR_2016
rs12935657	rs12935657	chr16:11219041	chr16:11125184	A	G	Lymphocyte count	EFO_0004586	Astle W	27863252	European	2016	-0.02182	0.004191	1.919e-07	-	173480	0	173480	2	IVNT	Astle-W_Blood-Cell-Traits_EUR_2016
rs12935657	rs12935657	chr16:11219041	chr16:11125184	A	G	Neutrophil percentage of granulocytes	EFO_0004586	Astle W	27863252	European	2016	0.04749	0.004165	4.092e-30	+	173480	0	173480	2	IVNT	Astle-W_Blood-Cell-Traits_EUR_2016
rs12935657	rs12935657	chr16:11219041	chr16:11125184	A	G	Neutrophil percentage of white cells	EFO_0004586	Astle W	27863252	European	2016	0.01841	0.004153	9.32e-06	+	173480	0	173480	2	IVNT	Astle-W_Blood-Cell-Traits_EUR_2016
rs12935657	rs12935657	chr16:11219041	chr16:11125184	A	G	Sum eosinophil basophil counts	EFO_0004586	Astle W	27863252	European	2016	-0.05154	0.004155	2.454e-35	-	173480	0	173480	2	IVNT	Astle-W_Blood-Cell-Traits_EUR_2016
rs12935657	rs12935657	chr16:11219041	chr16:11125184	A	G	IgA deficiency	EFO_1001929	Bronson P	27723758	European	2016	-0.2631	0.05166	3.548e-07	-	6487	1635	4852	7	log OR	Bronson-P_IgAD_EUR_2016
rs12935657	rs12935657	chr16:11219041	chr16:11125184	A	G	Allergic disease	EFO_0003785	Ferreira M	29083406	European	2017	-0.0693	0.0067	3.327e-25	-	360838	180129	180709	13	log OR	Ferreira-M_Allergic-Disease_EUR_2017
rs12935657	rs12935657	chr16:11219041	chr16:11125184	A	G	Asthma	EFO_0000270	Myers	23040885	Mixed	2012	NA	NA	5e-06	NA	12958	-	-	-	-	GRASP
rs12935657	rs12935657	chr16:11219041	chr16:11125184	A	G	Asthma	EFO_0000270	Neale B	UKBB	European	2017	-0.00967	0.0009062	1.401e-26	-	336782	38791	297991	1	risk diff	Neale-B_UKBB_EUR_2017
rs12935657	rs12935657	chr16:11219041	chr16:11125184	A	G	Doctor diagnosed asthma	EFO_0000270	Neale B	UKBB	European	2017	-0.009407	0.001895	6.945e-07	-	83529	10589	72940	1	risk diff	Neale-B_UKBB_EUR_2017
rs12935657	rs12935657	chr16:11219041	chr16:11125184	A	G	Doctor diagnosed hayfever or allergic rhinitis	EFO_0005854	Neale B	UKBB	European	2017	-0.0137	0.002385	9.279e-09	-	83529	18934	64595	1	risk diff	Neale-B_UKBB_EUR_2017
rs12935657	rs12935657	chr16:11219041	chr16:11125184	A	G	Hayfever, allergic rhinitis or eczema	EFO_0003956;EFO_0005854;EFO_0000274	Neale B	UKBB	European	2017	-0.01468	0.001196	1.16e-34	-	336782	77891	258891	1	risk diff	Neale-B_UKBB_EUR_2017
rs12935657	rs12935657	chr16:11219041	chr16:11125184	A	G	No blood clot, bronchitis, emphysema, asthma, rhinitis, eczema or allergy diagnosed by doctor	-	Neale B	UKBB	European	2017	0.01787	0.001325	1.803e-41	+	336782	228530	108252	1	risk diff	Neale-B_UKBB_EUR_2017
rs12935657	rs12935657	chr16:11219041	chr16:11125184	A	G	Number of operations	EFO_0009802	Neale B	UKBB	European	2017	-0.01142	0.002217	2.613e-07	-	337159	0	337159	1	-	Neale-B_UKBB_EUR_2017
rs12935657	rs12935657	chr16:11219041	chr16:11125184	A	G	Number of self-reported non-cancer illnesses	EFO_0009801	Neale B	UKBB	European	2017	-0.01241	0.002337	1.101e-07	-	337159	0	337159	1	-	Neale-B_UKBB_EUR_2017
rs12935657	rs12935657	chr16:11219041	chr16:11125184	A	G	Self-reported asthma	EFO_0000270	Neale B	UKBB	European	2017	-0.009646	0.000908	2.344e-26	-	337159	39049	298110	1	risk diff	Neale-B_UKBB_EUR_2017
rs12935657	rs12935657	chr16:11219041	chr16:11125184	A	G	Self-reported eczema or dermatitis	EFO_0000274	Neale B	UKBB	European	2017	-0.002152	0.0004505	1.785e-06	-	337159	8718	328441	1	risk diff	Neale-B_UKBB_EUR_2017
rs12935657	rs12935657	chr16:11219041	chr16:11125184	A	G	Self-reported hayfever or allergic rhinitis	EFO_0005854	Neale B	UKBB	European	2017	-0.004127	0.0006596	3.934e-10	-	337159	19320	317839	1	risk diff	Neale-B_UKBB_EUR_2017
rs12935657	rs12935657	chr16:11219041	chr16:11125184	A	G	Self-reported nasal polyps	EFO_1000391	Neale B	UKBB	European	2017	-0.0008635	0.0001882	4.456e-06	-	337159	1489	335670	1	risk diff	Neale-B_UKBB_EUR_2017
rs12935657	rs12935657	chr16:11219041	chr16:11125184	A	G	Treatment with ventolin 100micrograms inhaler	EFO_0007056	Neale B	UKBB	European	2017	-0.002267	0.0004748	1.798e-06	-	337159	9712	327447	1	risk diff	Neale-B_UKBB_EUR_2017
rs12935657	rs12935657	chr16:11219041	chr16:11125184	A	G	Wheeze or whistling in the chest in last year	EFO_0009715	Neale B	UKBB	European	2017	-0.01016	0.001158	1.803e-18	-	331257	68531	262726	1	risk diff	Neale-B_UKBB_EUR_2017
rs12935657	rs12935657	chr16:11219041	chr16:11125184	A	G	Asthma	EFO_0000270	TAGC	29273806	European	2018	-0.1037	0.01476	2.06e-12	-	127669	19954	107715	56	log OR	TAGC_Asthma_EUR_2018
rs12935657	rs12935657	chr16:11219041	chr16:11125184	A	G	Asthma	EFO_0000270	TAGC	29273806	Mixed	2018	-0.1011	0.01434	1.79e-12	-	142486	23948	118538	66	log OR	TAGC_Asthma_Mixed_2018
rs61764202	rs61764202	chr16:30134679	chr16:30123358	T	C	Eosinophil count	EFO_0004586	Astle W	27863252	European	2016	0.02589	0.003863	2.055e-11	+	173480	0	173480	2	IVNT	Astle-W_Blood-Cell-Traits_EUR_2016
rs61764202	rs61764202	chr16:30134679	chr16:30123358	T	C	Eosinophil percentage of granulocytes	EFO_0004586	Astle W	27863252	European	2016	0.0222	0.003876	1.01e-08	+	173480	0	173480	2	IVNT	Astle-W_Blood-Cell-Traits_EUR_2016
rs61764202	rs61764202	chr16:30134679	chr16:30123358	T	C	Eosinophil percentage of white cells	EFO_0004586	Astle W	27863252	European	2016	0.02231	0.003859	7.416e-09	+	173480	0	173480	2	IVNT	Astle-W_Blood-Cell-Traits_EUR_2016
rs61764202	rs61764202	chr16:30134679	chr16:30123358	T	C	Mean corpuscular hemoglobin	EFO_0004586	Astle W	27863252	European	2016	-0.04163	0.003833	1.759e-27	-	173480	0	173480	2	IVNT	Astle-W_Blood-Cell-Traits_EUR_2016
rs61764202	rs61764202	chr16:30134679	chr16:30123358	T	C	Mean corpuscular volume	EFO_0004586	Astle W	27863252	European	2016	-0.04101	0.003823	7.495e-27	-	173480	0	173480	2	IVNT	Astle-W_Blood-Cell-Traits_EUR_2016
rs61764202	rs61764202	chr16:30134679	chr16:30123358	T	C	Monocyte count	EFO_0004586	Astle W	27863252	European	2016	0.01738	0.003867	6.945e-06	+	173480	0	173480	2	IVNT	Astle-W_Blood-Cell-Traits_EUR_2016
rs61764202	rs61764202	chr16:30134679	chr16:30123358	T	C	Neutrophil percentage of granulocytes	EFO_0004586	Astle W	27863252	European	2016	-0.02075	0.003875	8.631e-08	-	173480	0	173480	2	IVNT	Astle-W_Blood-Cell-Traits_EUR_2016
rs61764202	rs61764202	chr16:30134679	chr16:30123358	T	C	Red blood cell count	EFO_0004586	Astle W	27863252	European	2016	0.03705	0.003852	6.769e-22	+	173480	0	173480	2	IVNT	Astle-W_Blood-Cell-Traits_EUR_2016
rs61764202	rs61764202	chr16:30134679	chr16:30123358	T	C	Reticulocyte count	EFO_0004586	Astle W	27863252	European	2016	0.02001	0.003892	2.726e-07	+	173480	0	173480	2	IVNT	Astle-W_Blood-Cell-Traits_EUR_2016
rs61764202	rs61764202	chr16:30134679	chr16:30123358	T	C	Sum eosinophil basophil counts	EFO_0004586	Astle W	27863252	European	2016	0.02387	0.003867	6.664e-10	+	173480	0	173480	2	IVNT	Astle-W_Blood-Cell-Traits_EUR_2016
rs61764202	rs61764202	chr16:30134679	chr16:30123358	T	C	Age at menarche	EFO_0004703	Neale B	UKBB	European	2017	0.01444	0.002654	5.385e-08	+	176008	0	176008	1	-	Neale-B_UKBB_EUR_2017
rs61764202	rs61764202	chr16:30134679	chr16:30123358	T	C	Arm fat mass left	-	Neale B	UKBB	European	2017	-0.02379	0.002548	1.005e-20	-	331164	0	331164	1	IVNT	Neale-B_UKBB_EUR_2017
rs61764202	rs61764202	chr16:30134679	chr16:30123358	T	C	Arm fat mass right	-	Neale B	UKBB	European	2017	-0.02326	0.002548	6.81e-20	-	331226	0	331226	1	IVNT	Neale-B_UKBB_EUR_2017
rs61764202	rs61764202	chr16:30134679	chr16:30123358	T	C	Arm fat percentage left	-	Neale B	UKBB	European	2017	-0.01498	0.001968	2.774e-14	-	331198	0	331198	1	IVNT	Neale-B_UKBB_EUR_2017
rs61764202	rs61764202	chr16:30134679	chr16:30123358	T	C	Arm fat percentage right	-	Neale B	UKBB	European	2017	-0.01467	0.001977	1.2e-13	-	331249	0	331249	1	IVNT	Neale-B_UKBB_EUR_2017
rs61764202	rs61764202	chr16:30134679	chr16:30123358	T	C	Arm fat-free mass left	-	Neale B	UKBB	European	2017	-0.01424	0.001653	6.989e-18	-	331159	0	331159	1	IVNT	Neale-B_UKBB_EUR_2017
rs61764202	rs61764202	chr16:30134679	chr16:30123358	T	C	Arm fat-free mass right	-	Neale B	UKBB	European	2017	-0.01341	0.00162	1.246e-16	-	331221	0	331221	1	IVNT	Neale-B_UKBB_EUR_2017
rs61764202	rs61764202	chr16:30134679	chr16:30123358	T	C	Arm predicted mass left	-	Neale B	UKBB	European	2017	-0.01427	0.001647	4.546e-18	-	331146	0	331146	1	IVNT	Neale-B_UKBB_EUR_2017
rs61764202	rs61764202	chr16:30134679	chr16:30123358	T	C	Arm predicted mass right	-	Neale B	UKBB	European	2017	-0.01341	0.001614	9.797e-17	-	331216	0	331216	1	IVNT	Neale-B_UKBB_EUR_2017
rs61764202	rs61764202	chr16:30134679	chr16:30123358	T	C	Basal metabolic rate	EFO_0007777	Neale B	UKBB	European	2017	-0.01688	0.001724	1.219e-22	-	331307	0	331307	1	IVNT	Neale-B_UKBB_EUR_2017
rs61764202	rs61764202	chr16:30134679	chr16:30123358	T	C	Body fat percentage	EFO_0007800	Neale B	UKBB	European	2017	-0.01164	0.001994	5.238e-09	-	331117	0	331117	1	IVNT	Neale-B_UKBB_EUR_2017
rs61764202	rs61764202	chr16:30134679	chr16:30123358	T	C	Body mass index	EFO_0004340	Neale B	UKBB	European	2017	-0.0227	0.002572	1.087e-18	-	336107	0	336107	1	IVNT	Neale-B_UKBB_EUR_2017
rs61764202	rs61764202	chr16:30134679	chr16:30123358	T	C	Comparative height size at age 10	-	Neale B	UKBB	European	2017	-0.00965	0.001775	5.439e-08	-	332021	0	332021	1	-	Neale-B_UKBB_EUR_2017
rs61764202	rs61764202	chr16:30134679	chr16:30123358	T	C	Hip circumference	EFO_0005093	Neale B	UKBB	European	2017	-0.02396	0.002575	1.364e-20	-	336601	0	336601	1	IVNT	Neale-B_UKBB_EUR_2017
rs61764202	rs61764202	chr16:30134679	chr16:30123358	T	C	Impedance of arm left	-	Neale B	UKBB	European	2017	0.009968	0.001836	5.697e-08	+	331292	0	331292	1	IVNT	Neale-B_UKBB_EUR_2017
rs61764202	rs61764202	chr16:30134679	chr16:30123358	T	C	Impedance of arm right	-	Neale B	UKBB	European	2017	0.01044	0.001829	1.153e-08	+	331279	0	331279	1	IVNT	Neale-B_UKBB_EUR_2017
rs61764202	rs61764202	chr16:30134679	chr16:30123358	T	C	Impedance of leg left	-	Neale B	UKBB	European	2017	0.01971	0.002371	9.389e-17	+	331296	0	331296	1	IVNT	Neale-B_UKBB_EUR_2017
rs61764202	rs61764202	chr16:30134679	chr16:30123358	T	C	Impedance of leg right	-	Neale B	UKBB	European	2017	0.02087	0.002352	7.185e-19	+	331301	0	331301	1	IVNT	Neale-B_UKBB_EUR_2017
rs61764202	rs61764202	chr16:30134679	chr16:30123358	T	C	Impedance of whole body	-	Neale B	UKBB	European	2017	0.01543	0.001983	7.133e-15	+	331284	0	331284	1	IVNT	Neale-B_UKBB_EUR_2017
rs61764202	rs61764202	chr16:30134679	chr16:30123358	T	C	Leg fat mass left	-	Neale B	UKBB	European	2017	-0.0158	0.002055	1.486e-14	-	331275	0	331275	1	IVNT	Neale-B_UKBB_EUR_2017
rs61764202	rs61764202	chr16:30134679	chr16:30123358	T	C	Leg fat mass right	-	Neale B	UKBB	European	2017	-0.01525	0.002079	2.209e-13	-	331293	0	331293	1	IVNT	Neale-B_UKBB_EUR_2017
rs61764202	rs61764202	chr16:30134679	chr16:30123358	T	C	Leg fat percentage left	-	Neale B	UKBB	European	2017	-0.008223	0.001626	4.251e-07	-	331278	0	331278	1	IVNT	Neale-B_UKBB_EUR_2017
rs61764202	rs61764202	chr16:30134679	chr16:30123358	T	C	Leg fat-free mass left	-	Neale B	UKBB	European	2017	-0.01675	0.001712	1.31e-22	-	331258	0	331258	1	IVNT	Neale-B_UKBB_EUR_2017
rs61764202	rs61764202	chr16:30134679	chr16:30123358	T	C	Leg fat-free mass right	-	Neale B	UKBB	European	2017	-0.01717	0.001711	1.133e-23	-	331285	0	331285	1	IVNT	Neale-B_UKBB_EUR_2017
rs61764202	rs61764202	chr16:30134679	chr16:30123358	T	C	Leg predicted mass left	-	Neale B	UKBB	European	2017	-0.01663	0.0017	1.401e-22	-	331253	0	331253	1	IVNT	Neale-B_UKBB_EUR_2017
rs61764202	rs61764202	chr16:30134679	chr16:30123358	T	C	Leg predicted mass right	-	Neale B	UKBB	European	2017	-0.01689	0.0017	2.911e-23	-	331285	0	331285	1	IVNT	Neale-B_UKBB_EUR_2017
rs61764202	rs61764202	chr16:30134679	chr16:30123358	T	C	Number of incorrect matches in round	-	Neale B	UKBB	European	2017	0.01469	0.002538	7.079e-09	+	336881	0	336881	1	IVNT	Neale-B_UKBB_EUR_2017
rs61764202	rs61764202	chr16:30134679	chr16:30123358	T	C	Time spent driving	-	Neale B	UKBB	European	2017	-0.01063	0.002339	5.517e-06	-	224813	0	224813	1	-	Neale-B_UKBB_EUR_2017
rs61764202	rs61764202	chr16:30134679	chr16:30123358	T	C	Trunk fat mass	EFO_0005409	Neale B	UKBB	European	2017	-0.01978	0.002618	4.189e-14	-	331093	0	331093	1	IVNT	Neale-B_UKBB_EUR_2017
rs61764202	rs61764202	chr16:30134679	chr16:30123358	T	C	Trunk fat percentage	-	Neale B	UKBB	European	2017	-0.01337	0.00239	2.204e-08	-	331113	0	331113	1	IVNT	Neale-B_UKBB_EUR_2017
rs61764202	rs61764202	chr16:30134679	chr16:30123358	T	C	Trunk fat-free mass	-	Neale B	UKBB	European	2017	-0.01334	0.001638	3.723e-16	-	331030	0	331030	1	IVNT	Neale-B_UKBB_EUR_2017
rs61764202	rs61764202	chr16:30134679	chr16:30123358	T	C	Trunk predicted mass	-	Neale B	UKBB	European	2017	-0.01327	0.001632	4.354e-16	-	330995	0	330995	1	IVNT	Neale-B_UKBB_EUR_2017
rs61764202	rs61764202	chr16:30134679	chr16:30123358	T	C	Waist circumference	EFO_0004342	Neale B	UKBB	European	2017	-0.02018	0.002303	1.899e-18	-	336639	0	336639	1	IVNT	Neale-B_UKBB_EUR_2017
rs61764202	rs61764202	chr16:30134679	chr16:30123358	T	C	Weight	EFO_0004338	Neale B	UKBB	European	2017	-0.02248	0.002272	4.505e-23	-	336227	0	336227	1	IVNT	Neale-B_UKBB_EUR_2017
rs61764202	rs61764202	chr16:30134679	chr16:30123358	T	C	Whole body fat mass	-	Neale B	UKBB	European	2017	-0.02017	0.002537	1.861e-15	-	330762	0	330762	1	IVNT	Neale-B_UKBB_EUR_2017
rs61764202	rs61764202	chr16:30134679	chr16:30123358	T	C	Whole body fat-free mass	-	Neale B	UKBB	European	2017	-0.01505	0.001644	5.407e-20	-	331291	0	331291	1	IVNT	Neale-B_UKBB_EUR_2017
rs61764202	rs61764202	chr16:30134679	chr16:30123358	T	C	Whole body water mass	-	Neale B	UKBB	European	2017	-0.0153	0.001647	1.517e-20	-	331315	0	331315	1	IVNT	Neale-B_UKBB_EUR_2017
rs13332450	rs13332450	chr16:67549170	chr16:67515267	C	T	Lymphocyte count	EFO_0004586	Astle W	27863252	European	2016	-0.03395	0.006915	9.138e-07	-	173480	0	173480	2	IVNT	Astle-W_Blood-Cell-Traits_EUR_2016
rs13332450	rs13332450	chr16:67549170	chr16:67515267	C	T	Mean platelet volume	EFO_0004586	Astle W	27863252	European	2016	0.03267	0.00696	2.67e-06	+	173480	0	173480	2	IVNT	Astle-W_Blood-Cell-Traits_EUR_2016
rs13332450	rs13332450	chr16:67549170	chr16:67515267	C	T	Hair or balding pattern: pattern 4	EFO_0007822	Neale B	UKBB	European	2017	-0.01795	0.00263	8.88e-12	-	154988	28389	126599	1	risk diff	Neale-B_UKBB_EUR_2017
rs13332450	rs13332450	chr16:67549170	chr16:67515267	C	T	Impedance of leg right	-	Neale B	UKBB	European	2017	-0.01873	0.004164	6.861e-06	-	331301	0	331301	1	IVNT	Neale-B_UKBB_EUR_2017
rs13332450	rs13332450	chr16:67549170	chr16:67515267	C	T	Self-reported hypothyroidism or myxoedema	EFO_0004705;EFO_1001055	Neale B	UKBB	European	2017	0.004468	0.0009829	5.471e-06	+	337159	16376	320783	1	risk diff	Neale-B_UKBB_EUR_2017
rs12928722	rs12928722	chr16:75452431	chr16:75418533	A	T	Birth weight of first child	EFO_0004344	Neale B	UKBB	European	2017	0.02397	0.004528	1.201e-07	+	145558	0	145558	1	-	Neale-B_UKBB_EUR_2017
rs12928722	rs12928722	chr16:75452431	chr16:75418533	A	T	Comparative height size at age 10	-	Neale B	UKBB	European	2017	-0.007973	0.001689	2.36e-06	-	332021	0	332021	1	-	Neale-B_UKBB_EUR_2017
rs12928722	rs12928722	chr16:75452431	chr16:75418533	A	T	Forced expiratory volume in 1-second, predicted percentage	EFO_0004314	Neale B	UKBB	European	2017	0.0247	0.004342	1.286e-08	+	110423	0	110423	1	IVNT	Neale-B_UKBB_EUR_2017
rs12928722	rs12928722	chr16:75452431	chr16:75418533	A	T	Height	EFO_0004339	Neale B	UKBB	European	2017	-0.009441	0.001758	7.907e-08	-	336474	0	336474	1	IVNT	Neale-B_UKBB_EUR_2017
rs12928722	rs12928722	chr16:75452431	chr16:75418533	A	T	Illnesses of mother: high blood pressure	EFO_0004325	Neale B	UKBB	European	2017	-0.005718	0.001182	1.323e-06	-	311681	94817	216864	1	risk diff	Neale-B_UKBB_EUR_2017
rs12928722	rs12928722	chr16:75452431	chr16:75418533	A	T	Pain type experienced in last month: headache	EFO_0003843	Neale B	UKBB	European	2017	0.00534	0.0009874	6.386e-08	+	336650	66967	269683	1	risk diff	Neale-B_UKBB_EUR_2017
rs12928722	rs12928722	chr16:75452431	chr16:75418533	A	T	Peak expiratory flow	EFO_0009718	Neale B	UKBB	European	2017	0.01178	0.002203	9.046e-08	+	307638	0	307638	1	IVNT	Neale-B_UKBB_EUR_2017
rs12928722	rs12928722	chr16:75452431	chr16:75418533	A	T	Systolic blood pressure	EFO_0006335	Neale B	UKBB	European	2017	-0.01687	0.002506	1.697e-11	-	317754	0	317754	1	IVNT	Neale-B_UKBB_EUR_2017
rs12928722	rs12928722	chr16:75452431	chr16:75418533	A	T	Vascular or heart problems diagnosed by doctor: high blood pressure	EFO_0004325	Neale B	UKBB	European	2017	-0.004879	0.001101	9.296e-06	-	336683	91033	245650	1	risk diff	Neale-B_UKBB_EUR_2017
rs12928722	rs12928722	chr16:75452431	chr16:75418533	A	T	Coronary artery disease	EFO_0000378;EFO_0001645	Nelson CP	28714975	Mixed	2017	-0.03855	0.00846	5.22e-06	-	148715	10801	137914	1	log OR	Nelson-CP_CAD_Mixed_2017
rs12928722	rs12928722	chr16:75452431	chr16:75418533	A	T	Coronary artery disease	EFO_0000378;EFO_0001645	van der Harst P	29212778	Mixed	2018	-0.04832	0.007088	9.2e-12	-	296525	34541	261984	1	log OR	van-der-Harst-P_CAD-UKBB_Mixed_2018
rs12928722	rs12928722	chr16:75452431	chr16:75418533	A	T	Coronary artery disease	EFO_0000378;EFO_0001645	van der Harst P	29212778	Mixed	2018	-0.0461	0.0058	1.482e-15	-	547261	122733	424528	2	log OR	van-der-Harst-P_CAD_Mixed_2018
rs2760751	rs2760751	chr17:2028106	chr17:2124812	G	A	Monocyte count	EFO_0004586	Astle W	27863252	European	2016	-0.01788	0.004038	9.555e-06	-	173480	0	173480	2	IVNT	Astle-W_Blood-Cell-Traits_EUR_2016
rs2760751	rs2760751	chr17:2028106	chr17:2124812	G	A	Platelet count	EFO_0004586	Astle W	27863252	European	2016	-0.03209	0.004124	7.118e-15	-	173480	0	173480	2	IVNT	Astle-W_Blood-Cell-Traits_EUR_2016
rs2760751	rs2760751	chr17:2028106	chr17:2124812	G	A	Plateletcrit	EFO_0004586	Astle W	27863252	European	2016	-0.03925	0.004137	2.373e-21	-	173480	0	173480	2	IVNT	Astle-W_Blood-Cell-Traits_EUR_2016
rs2760751	rs2760751	chr17:2028106	chr17:2124812	G	A	Femoral neck mineral density	EFO_0007785	GEFOS	26367794	European	2015	0.04487	0.008497	2.42e-07	+	32735	0	32735	14	Z-score	GEFOS_FNBMD_EUR_2015
rs2760751	rs2760751	chr17:2028106	chr17:2124812	G	A	Femoral neck bone mineral density	EFO_0007785	GEFOS	22504420	Mixed	2012	NA	NA	2.176e-07	+	32961	0	32961	17	g/cm2	GEFOS_FNBMD_Mixed_2012
rs2760751	rs2760751	chr17:2028106	chr17:2124812	G	A	Aortic root size	EFO_0005037	Vasan RS	19584346	European	2009	NA	NA	2.14e-07	NA	12612	-	-	-	-	GRASP
rs2760751	rs2760751	chr17:2028106	chr17:2124812	G	A	Arm fat-free mass right	-	Neale B	UKBB	European	2017	0.007779	0.001703	4.945e-06	+	331221	0	331221	1	IVNT	Neale-B_UKBB_EUR_2017
rs2760751	rs2760751	chr17:2028106	chr17:2124812	G	A	Hair or balding pattern: pattern 4	EFO_0007822	Neale B	UKBB	European	2017	-0.008042	0.001564	2.74e-07	-	154988	28389	126599	1	risk diff	Neale-B_UKBB_EUR_2017
rs2760751	rs2760751	chr17:2028106	chr17:2124812	G	A	Heel bone mineral density	EFO_0009270	Neale B	UKBB	European	2017	0.0501	0.003506	2.729e-46	+	194398	0	194398	1	IVNT	Neale-B_UKBB_EUR_2017
rs2760751	rs2760751	chr17:2028106	chr17:2124812	G	A	Heel bone mineral density left	EFO_0009270	Neale B	UKBB	European	2017	0.04447	0.004668	1.65e-21	+	106254	0	106254	1	IVNT	Neale-B_UKBB_EUR_2017
rs2760751	rs2760751	chr17:2028106	chr17:2124812	G	A	Heel bone mineral density right	EFO_0009270	Neale B	UKBB	European	2017	0.03876	0.004639	6.614e-17	+	106251	0	106251	1	IVNT	Neale-B_UKBB_EUR_2017
rs2760751	rs2760751	chr17:2028106	chr17:2124812	G	A	Illnesses of father: heart disease	EFO_0003777	Neale B	UKBB	European	2017	0.007333	0.001364	7.686e-08	+	298237	97385	200852	1	risk diff	Neale-B_UKBB_EUR_2017
rs2760751	rs2760751	chr17:2028106	chr17:2124812	G	A	Impedance of arm left	-	Neale B	UKBB	European	2017	-0.009858	0.00193	3.284e-07	-	331292	0	331292	1	IVNT	Neale-B_UKBB_EUR_2017
rs2760751	rs2760751	chr17:2028106	chr17:2124812	G	A	Impedance of arm right	-	Neale B	UKBB	European	2017	-0.01025	0.001922	9.574e-08	-	331279	0	331279	1	IVNT	Neale-B_UKBB_EUR_2017
rs2760751	rs2760751	chr17:2028106	chr17:2124812	G	A	Impedance of whole body	-	Neale B	UKBB	European	2017	-0.0109	0.002084	1.703e-07	-	331284	0	331284	1	IVNT	Neale-B_UKBB_EUR_2017
rs2760751	rs2760751	chr17:2028106	chr17:2124812	G	A	Trunk fat-free mass	-	Neale B	UKBB	European	2017	0.00905	0.001722	1.47e-07	+	331030	0	331030	1	IVNT	Neale-B_UKBB_EUR_2017
rs2760751	rs2760751	chr17:2028106	chr17:2124812	G	A	Trunk predicted mass	-	Neale B	UKBB	European	2017	0.009062	0.001716	1.288e-07	+	330995	0	330995	1	IVNT	Neale-B_UKBB_EUR_2017
rs2760751	rs2760751	chr17:2028106	chr17:2124812	G	A	Whole body fat-free mass	-	Neale B	UKBB	European	2017	0.007933	0.001729	4.443e-06	+	331291	0	331291	1	IVNT	Neale-B_UKBB_EUR_2017
rs2760751	rs2760751	chr17:2028106	chr17:2124812	G	A	Whole body water mass	-	Neale B	UKBB	European	2017	0.007803	0.001731	6.567e-06	+	331315	0	331315	1	IVNT	Neale-B_UKBB_EUR_2017
rs2760751	rs2760751	chr17:2028106	chr17:2124812	G	A	Coronary artery disease	EFO_0000378;EFO_0001645	Nelson CP	28714975	Mixed	2017	0.04106	0.00896	4.71e-06	+	148715	10801	137914	1	log OR	Nelson-CP_CAD_Mixed_2017
rs2760751	rs2760751	chr17:2028106	chr17:2124812	G	A	Coronary artery disease	EFO_0000378;EFO_0001645	van der Harst P	29212778	Mixed	2018	0.04416	0.007816	1.6e-08	+	296525	34541	261984	1	log OR	van-der-Harst-P_CAD-UKBB_Mixed_2018
rs2760751	rs2760751	chr17:2028106	chr17:2124812	G	A	Coronary artery disease	EFO_0000378;EFO_0001645	van der Harst P	29212778	Mixed	2018	0.0436	0.0062	2.636e-12	+	547261	122733	424528	2	log OR	van-der-Harst-P_CAD_Mixed_2018
rs9912501	rs9912501	chr17:3881345	chr17:3978051	C	T	Diastolic blood pressure	EFO_0006336	Neale B	UKBB	European	2017	-0.01518	0.002463	7.16e-10	-	317756	0	317756	1	IVNT	Neale-B_UKBB_EUR_2017
rs12941356	rs12941356	chr17:17716531	chr17:17813217	A	G	Body mass index	EFO_0004340	Akiyama M	28892062	East Asian	2017	-0.03027	0.006827	9.272e-06	-	173430	0	173430	3	IVNT	Akiyama-M_BMI_EAS_2017
rs12941356	rs12941356	chr17:17716531	chr17:17813217	A	G	Lymphocyte count	EFO_0004586	Astle W	27863252	European	2016	0.02567	0.003686	3.338e-12	+	173480	0	173480	2	IVNT	Astle-W_Blood-Cell-Traits_EUR_2016
rs12941356	rs12941356	chr17:17716531	chr17:17813217	A	G	Monocyte count	EFO_0004586	Astle W	27863252	European	2016	0.01733	0.003657	2.134e-06	+	173480	0	173480	2	IVNT	Astle-W_Blood-Cell-Traits_EUR_2016
rs12941356	rs12941356	chr17:17716531	chr17:17813217	A	G	White blood cell count	EFO_0004586	Astle W	27863252	European	2016	0.01691	0.003669	4.044e-06	+	173480	0	173480	2	IVNT	Astle-W_Blood-Cell-Traits_EUR_2016
rs12941356	rs12941356	chr17:17716531	chr17:17813217	A	G	Resting heart rate	EFO_0004351	Eppinga RN	27798624	Mixed	2016	-0.1809	0.03318	5e-08	-	-	-	-	-	unit decrease	NHGRI-EBI_GWAS_Catalog
rs12941356	rs12941356	chr17:17716531	chr17:17813217	A	G	Fluid intelligence score	-	Neale B	UKBB	European	2017	-0.04506	0.009194	9.556e-07	-	108818	0	108818	1	-	Neale-B_UKBB_EUR_2017
rs12941356	rs12941356	chr17:17716531	chr17:17813217	A	G	Hayfever, allergic rhinitis or eczema	EFO_0003956;EFO_0005854;EFO_0000274	Neale B	UKBB	European	2017	0.004867	0.001049	3.518e-06	+	336782	77891	258891	1	risk diff	Neale-B_UKBB_EUR_2017
rs12941356	rs12941356	chr17:17716531	chr17:17813217	A	G	Hip circumference	EFO_0005093	Neale B	UKBB	European	2017	-0.01194	0.002458	1.192e-06	-	336601	0	336601	1	IVNT	Neale-B_UKBB_EUR_2017
rs12941356	rs12941356	chr17:17716531	chr17:17813217	A	G	Impedance of leg left	-	Neale B	UKBB	European	2017	0.01102	0.002264	1.128e-06	+	331296	0	331296	1	IVNT	Neale-B_UKBB_EUR_2017
rs12941356	rs12941356	chr17:17716531	chr17:17813217	A	G	Impedance of leg right	-	Neale B	UKBB	European	2017	0.0104	0.002246	3.655e-06	+	331301	0	331301	1	IVNT	Neale-B_UKBB_EUR_2017
rs12941356	rs12941356	chr17:17716531	chr17:17813217	A	G	Pulse rate	EFO_0004326	Neale B	UKBB	European	2017	0.01693	0.002559	3.744e-11	+	317756	0	317756	1	IVNT	Neale-B_UKBB_EUR_2017
rs12941356	rs12941356	chr17:17716531	chr17:17813217	A	G	Coronary artery disease	EFO_0000378;EFO_0001645	van der Harst P	29212778	Mixed	2018	0.0278	0.0059	3.007e-06	+	547261	122733	424528	2	log OR	van-der-Harst-P_CAD_Mixed_2018
rs2244592	rs2244592	chr17:28072327	chr17:29745309	G	A	Lymphocyte count	EFO_0004586	Astle W	27863252	European	2016	-0.01786	0.003606	7.278e-07	-	173480	0	173480	2	IVNT	Astle-W_Blood-Cell-Traits_EUR_2016
rs2244592	rs2244592	chr17:28072327	chr17:29745309	G	A	Mean platelet volume	EFO_0004586	Astle W	27863252	European	2016	-0.02516	0.003622	3.758e-12	-	173480	0	173480	2	IVNT	Astle-W_Blood-Cell-Traits_EUR_2016
rs2244592	rs2244592	chr17:28072327	chr17:29745309	G	A	Monocyte count	EFO_0004586	Astle W	27863252	European	2016	-0.02875	0.003577	9.11e-16	-	173480	0	173480	2	IVNT	Astle-W_Blood-Cell-Traits_EUR_2016
rs2244592	rs2244592	chr17:28072327	chr17:29745309	G	A	White blood cell count	EFO_0004586	Astle W	27863252	European	2016	-0.02005	0.003589	2.312e-08	-	173480	0	173480	2	IVNT	Astle-W_Blood-Cell-Traits_EUR_2016
rs2244592	rs2244592	chr17:28072327	chr17:29745309	G	A	Arm fat percentage left	-	Neale B	UKBB	European	2017	0.009983	0.001845	6.288e-08	+	331198	0	331198	1	IVNT	Neale-B_UKBB_EUR_2017
rs2244592	rs2244592	chr17:28072327	chr17:29745309	G	A	Arm fat percentage right	-	Neale B	UKBB	European	2017	0.009962	0.001854	7.702e-08	+	331249	0	331249	1	IVNT	Neale-B_UKBB_EUR_2017
rs2244592	rs2244592	chr17:28072327	chr17:29745309	G	A	Body fat percentage	EFO_0007800	Neale B	UKBB	European	2017	0.009856	0.001869	1.336e-07	+	331117	0	331117	1	IVNT	Neale-B_UKBB_EUR_2017
rs2244592	rs2244592	chr17:28072327	chr17:29745309	G	A	Body mass index	EFO_0004340	Neale B	UKBB	European	2017	0.01122	0.002411	3.26e-06	+	336107	0	336107	1	IVNT	Neale-B_UKBB_EUR_2017
rs2244592	rs2244592	chr17:28072327	chr17:29745309	G	A	Forced vital capacity	EFO_0004312	Neale B	UKBB	European	2017	-0.01107	0.001979	2.188e-08	-	307638	0	307638	1	IVNT	Neale-B_UKBB_EUR_2017
rs2244592	rs2244592	chr17:28072327	chr17:29745309	G	A	Forced vital capacity, best measure	EFO_0004312	Neale B	UKBB	European	2017	-0.01129	0.002172	2.009e-07	-	255492	0	255492	1	IVNT	Neale-B_UKBB_EUR_2017
rs2244592	rs2244592	chr17:28072327	chr17:29745309	G	A	Heel bone mineral density	EFO_0009270	Neale B	UKBB	European	2017	-0.01587	0.00312	3.665e-07	-	194398	0	194398	1	IVNT	Neale-B_UKBB_EUR_2017
rs2244592	rs2244592	chr17:28072327	chr17:29745309	G	A	Height	EFO_0004339	Neale B	UKBB	European	2017	-0.009484	0.001732	4.358e-08	-	336474	0	336474	1	IVNT	Neale-B_UKBB_EUR_2017
rs2244592	rs2244592	chr17:28072327	chr17:29745309	G	A	Illnesses of siblings: none of the above, group 1	-	Neale B	UKBB	European	2017	-0.005813	0.001302	8.047e-06	-	262734	178376	84358	1	risk diff	Neale-B_UKBB_EUR_2017
rs2244592	rs2244592	chr17:28072327	chr17:29745309	G	A	Leg fat mass left	-	Neale B	UKBB	European	2017	0.009307	0.001927	1.357e-06	+	331275	0	331275	1	IVNT	Neale-B_UKBB_EUR_2017
rs2244592	rs2244592	chr17:28072327	chr17:29745309	G	A	Leg fat mass right	-	Neale B	UKBB	European	2017	0.01044	0.001949	8.438e-08	+	331293	0	331293	1	IVNT	Neale-B_UKBB_EUR_2017
rs2244592	rs2244592	chr17:28072327	chr17:29745309	G	A	Leg fat percentage left	-	Neale B	UKBB	European	2017	0.00843	0.001524	3.189e-08	+	331278	0	331278	1	IVNT	Neale-B_UKBB_EUR_2017
rs2244592	rs2244592	chr17:28072327	chr17:29745309	G	A	Leg fat percentage right	-	Neale B	UKBB	European	2017	0.009682	0.001544	3.565e-10	+	331296	0	331296	1	IVNT	Neale-B_UKBB_EUR_2017
rs2244592	rs2244592	chr17:28072327	chr17:29745309	G	A	Peak expiratory flow	EFO_0009718	Neale B	UKBB	European	2017	0.01013	0.002169	2.996e-06	+	307638	0	307638	1	IVNT	Neale-B_UKBB_EUR_2017
rs2244592	rs2244592	chr17:28072327	chr17:29745309	G	A	Self-reported hypertension	EFO_0000537	Neale B	UKBB	European	2017	0.004807	0.001069	6.949e-06	+	337159	87690	249469	1	risk diff	Neale-B_UKBB_EUR_2017
rs2244592	rs2244592	chr17:28072327	chr17:29745309	G	A	Treatment with cholesterol lowering medication	EFO_0007056	Neale B	UKBB	European	2017	0.00555	0.00111	5.783e-07	+	180203	22705	157498	1	risk diff	Neale-B_UKBB_EUR_2017
rs2244592	rs2244592	chr17:28072327	chr17:29745309	G	A	Trunk fat percentage	-	Neale B	UKBB	European	2017	0.01004	0.00224	7.449e-06	+	331113	0	331113	1	IVNT	Neale-B_UKBB_EUR_2017
rs2244592	rs2244592	chr17:28072327	chr17:29745309	G	A	Vascular or heart problems diagnosed by doctor: none of the above	-	Neale B	UKBB	European	2017	-0.00516	0.001114	3.587e-06	-	336683	236530	100153	1	risk diff	Neale-B_UKBB_EUR_2017
rs2244592	rs2244592	chr17:28072327	chr17:29745309	G	A	Coronary artery disease	EFO_0000378;EFO_0001645	van der Harst P	29212778	Mixed	2018	0.0253	0.0057	8.316e-06	+	547261	122733	424528	2	log OR	van-der-Harst-P_CAD_Mixed_2018
rs35246838	rs35246838	chr17:36915540	chr17:38759287	C	T	Forced expiratory volume in 1-second, predicted percentage	EFO_0004314	Neale B	UKBB	European	2017	-0.0304	0.006373	1.85e-06	-	110423	0	110423	1	IVNT	Neale-B_UKBB_EUR_2017
rs35246838	rs35246838	chr17:36915540	chr17:38759287	C	T	Heel bone mineral density	EFO_0009270	Neale B	UKBB	European	2017	-0.02242	0.004676	1.636e-06	-	194398	0	194398	1	IVNT	Neale-B_UKBB_EUR_2017
rs117827273	rs117827273	chr17:38279036	chr17:40122783	C	G	Basophil count	EFO_0004586	Astle W	27863252	European	2016	-0.02672	0.004934	6.112e-08	-	173480	0	173480	2	IVNT	Astle-W_Blood-Cell-Traits_EUR_2016
rs117827273	rs117827273	chr17:38279036	chr17:40122783	C	G	Eosinophil percentage of granulocytes	EFO_0004586	Astle W	27863252	European	2016	0.02394	0.005045	2.085e-06	+	173480	0	173480	2	IVNT	Astle-W_Blood-Cell-Traits_EUR_2016
rs117827273	rs117827273	chr17:38279036	chr17:40122783	C	G	Granulocyte count	EFO_0004586	Astle W	27863252	European	2016	-0.06956	0.005061	5.482e-43	-	173480	0	173480	2	IVNT	Astle-W_Blood-Cell-Traits_EUR_2016
rs117827273	rs117827273	chr17:38279036	chr17:40122783	C	G	Granulocyte percentage of myeloid white cells	EFO_0004586	Astle W	27863252	European	2016	-0.05937	0.005035	4.392e-32	-	173480	0	173480	2	IVNT	Astle-W_Blood-Cell-Traits_EUR_2016
rs117827273	rs117827273	chr17:38279036	chr17:40122783	C	G	Lymphocyte percentage of white cells	EFO_0004586	Astle W	27863252	European	2016	0.04466	0.005021	5.889e-19	+	173480	0	173480	2	IVNT	Astle-W_Blood-Cell-Traits_EUR_2016
rs117827273	rs117827273	chr17:38279036	chr17:40122783	C	G	Mean corpuscular volume	EFO_0004586	Astle W	27863252	European	2016	-0.02392	0.004981	1.564e-06	-	173480	0	173480	2	IVNT	Astle-W_Blood-Cell-Traits_EUR_2016
rs117827273	rs117827273	chr17:38279036	chr17:40122783	C	G	Monocyte percentage of white cells	EFO_0004586	Astle W	27863252	European	2016	0.04886	0.005022	2.234e-22	+	173480	0	173480	2	IVNT	Astle-W_Blood-Cell-Traits_EUR_2016
rs117827273	rs117827273	chr17:38279036	chr17:40122783	C	G	Myeloid white cell count	EFO_0004586	Astle W	27863252	European	2016	-0.06688	0.005074	1.136e-39	-	173480	0	173480	2	IVNT	Astle-W_Blood-Cell-Traits_EUR_2016
rs117827273	rs117827273	chr17:38279036	chr17:40122783	C	G	Neutrophil count	EFO_0004586	Astle W	27863252	European	2016	-0.0697	0.005048	2.338e-43	-	173480	0	173480	2	IVNT	Astle-W_Blood-Cell-Traits_EUR_2016
rs117827273	rs117827273	chr17:38279036	chr17:40122783	C	G	Neutrophil percentage of granulocytes	EFO_0004586	Astle W	27863252	European	2016	-0.02434	0.005045	1.41e-06	-	173480	0	173480	2	IVNT	Astle-W_Blood-Cell-Traits_EUR_2016
rs117827273	rs117827273	chr17:38279036	chr17:40122783	C	G	Neutrophil percentage of white cells	EFO_0004586	Astle W	27863252	European	2016	-0.05426	0.005029	3.875e-27	-	173480	0	173480	2	IVNT	Astle-W_Blood-Cell-Traits_EUR_2016
rs117827273	rs117827273	chr17:38279036	chr17:40122783	C	G	Sum basophil neutrophil counts	EFO_0004586	Astle W	27863252	European	2016	-0.07021	0.005057	7.96e-44	-	173480	0	173480	2	IVNT	Astle-W_Blood-Cell-Traits_EUR_2016
rs117827273	rs117827273	chr17:38279036	chr17:40122783	C	G	Sum neutrophil eosinophil counts	EFO_0004586	Astle W	27863252	European	2016	-0.06926	0.005053	9.186e-43	-	173480	0	173480	2	IVNT	Astle-W_Blood-Cell-Traits_EUR_2016
rs117827273	rs117827273	chr17:38279036	chr17:40122783	C	G	White blood cell count	EFO_0004586	Astle W	27863252	European	2016	-0.05988	0.005054	2.189e-32	-	173480	0	173480	2	IVNT	Astle-W_Blood-Cell-Traits_EUR_2016
rs117827273	rs117827273	chr17:38279036	chr17:40122783	C	G	Comparative height size at age 10	-	Neale B	UKBB	European	2017	-0.01484	0.002328	1.859e-10	-	332021	0	332021	1	-	Neale-B_UKBB_EUR_2017
rs117827273	rs117827273	chr17:38279036	chr17:40122783	C	G	Forced vital capacity, best measure	EFO_0004312	Neale B	UKBB	European	2017	-0.01377	0.003041	5.92e-06	-	255492	0	255492	1	IVNT	Neale-B_UKBB_EUR_2017
rs117827273	rs117827273	chr17:38279036	chr17:40122783	C	G	Hayfever, allergic rhinitis or eczema	EFO_0003956;EFO_0005854;EFO_0000274	Neale B	UKBB	European	2017	-0.006551	0.001442	5.558e-06	-	336782	77891	258891	1	risk diff	Neale-B_UKBB_EUR_2017
rs117827273	rs117827273	chr17:38279036	chr17:40122783	C	G	Height	EFO_0004339	Neale B	UKBB	European	2017	-0.01687	0.002424	3.392e-12	-	336474	0	336474	1	IVNT	Neale-B_UKBB_EUR_2017
rs117827273	rs117827273	chr17:38279036	chr17:40122783	C	G	No blood clot, bronchitis, emphysema, asthma, rhinitis, eczema or allergy diagnosed by doctor	-	Neale B	UKBB	European	2017	0.00878	0.001598	3.915e-08	+	336782	228530	108252	1	risk diff	Neale-B_UKBB_EUR_2017
rs117827273	rs117827273	chr17:38279036	chr17:40122783	C	G	Sitting height	EFO_0004339	Neale B	UKBB	European	2017	-0.01249	0.002637	2.186e-06	-	336172	0	336172	1	IVNT	Neale-B_UKBB_EUR_2017
rs117827273	rs117827273	chr17:38279036	chr17:40122783	C	G	Trunk fat-free mass	-	Neale B	UKBB	European	2017	-0.01022	0.002149	1.962e-06	-	331030	0	331030	1	IVNT	Neale-B_UKBB_EUR_2017
rs117827273	rs117827273	chr17:38279036	chr17:40122783	C	G	Trunk predicted mass	-	Neale B	UKBB	European	2017	-0.01022	0.002142	1.825e-06	-	330995	0	330995	1	IVNT	Neale-B_UKBB_EUR_2017
rs117827273	rs117827273	chr17:38279036	chr17:40122783	C	G	Wheeze or whistling in the chest in last year	EFO_0009715	Neale B	UKBB	European	2017	-0.006527	0.001398	3.012e-06	-	331257	68531	262726	1	risk diff	Neale-B_UKBB_EUR_2017
rs117827273	rs117827273	chr17:38279036	chr17:40122783	C	G	Whole body fat-free mass	-	Neale B	UKBB	European	2017	-0.009764	0.002158	6.026e-06	-	331291	0	331291	1	IVNT	Neale-B_UKBB_EUR_2017
rs117827273	rs117827273	chr17:38279036	chr17:40122783	C	G	Whole body water mass	-	Neale B	UKBB	European	2017	-0.009845	0.002161	5.21e-06	-	331315	0	331315	1	IVNT	Neale-B_UKBB_EUR_2017
rs8080108	rs8080108	chr17:47513711	chr17:49436349	C	T	Chronic ischaemic heart disease	EFO_0001645	Neale B	UKBB	European	2017	0.00226	0.0004208	7.874e-08	+	337199	8755	328444	1	risk diff	Neale-B_UKBB_EUR_2017
rs8080108	rs8080108	chr17:47513711	chr17:49436349	C	T	Diastolic blood pressure	EFO_0006336	Neale B	UKBB	European	2017	0.01499	0.002688	2.444e-08	+	317756	0	317756	1	IVNT	Neale-B_UKBB_EUR_2017
rs8080108	rs8080108	chr17:47513711	chr17:49436349	C	T	Height	EFO_0004339	Neale B	UKBB	European	2017	-0.008634	0.001885	4.647e-06	-	336474	0	336474	1	IVNT	Neale-B_UKBB_EUR_2017
rs8080108	rs8080108	chr17:47513711	chr17:49436349	C	T	Impedance of leg left	-	Neale B	UKBB	European	2017	-0.01775	0.002419	2.195e-13	-	331296	0	331296	1	IVNT	Neale-B_UKBB_EUR_2017
rs8080108	rs8080108	chr17:47513711	chr17:49436349	C	T	Impedance of leg right	-	Neale B	UKBB	European	2017	-0.01726	0.002401	6.435e-13	-	331301	0	331301	1	IVNT	Neale-B_UKBB_EUR_2017
rs8080108	rs8080108	chr17:47513711	chr17:49436349	C	T	Impedance of whole body	-	Neale B	UKBB	European	2017	-0.01292	0.002023	1.726e-10	-	331284	0	331284	1	IVNT	Neale-B_UKBB_EUR_2017
rs8080108	rs8080108	chr17:47513711	chr17:49436349	C	T	Medication for pain relief, constipation, heartburn: none of the above	EFO_0007056	Neale B	UKBB	European	2017	-0.00638	0.001328	1.559e-06	-	333581	184936	148645	1	risk diff	Neale-B_UKBB_EUR_2017
rs8080108	rs8080108	chr17:47513711	chr17:49436349	C	T	Number of self-reported non-cancer illnesses	EFO_0009801	Neale B	UKBB	European	2017	0.01014	0.002191	3.72e-06	+	337159	0	337159	1	-	Neale-B_UKBB_EUR_2017
rs8080108	rs8080108	chr17:47513711	chr17:49436349	C	T	Number of treatments or medications taken	EFO_0007056	Neale B	UKBB	European	2017	0.01205	0.002128	1.479e-08	+	337159	0	337159	1	-	Neale-B_UKBB_EUR_2017
rs8080108	rs8080108	chr17:47513711	chr17:49436349	C	T	Self-reported hypertension	EFO_0000537	Neale B	UKBB	European	2017	0.006575	0.001164	1.611e-08	+	337159	87690	249469	1	risk diff	Neale-B_UKBB_EUR_2017
rs8080108	rs8080108	chr17:47513711	chr17:49436349	C	T	Taking other prescription medications	EFO_0007056	Neale B	UKBB	European	2017	0.006195	0.001329	3.15e-06	+	336330	158113	178217	1	risk diff	Neale-B_UKBB_EUR_2017
rs8080108	rs8080108	chr17:47513711	chr17:49436349	C	T	Vascular or heart problems diagnosed by doctor: high blood pressure	EFO_0004325	Neale B	UKBB	European	2017	0.006746	0.00118	1.084e-08	+	336683	91033	245650	1	risk diff	Neale-B_UKBB_EUR_2017
rs8080108	rs8080108	chr17:47513711	chr17:49436349	C	T	Vascular or heart problems diagnosed by doctor: none of the above	-	Neale B	UKBB	European	2017	-0.007584	0.001212	3.886e-10	-	336683	236530	100153	1	risk diff	Neale-B_UKBB_EUR_2017
rs8080108	rs8080108	chr17:47513711	chr17:49436349	C	T	Coronary artery disease	EFO_0000378;EFO_0001645	Nelson CP	28714975	Mixed	2017	0.0425	0.0094	6.18e-06	+	148715	10801	137914	1	log OR	Nelson-CP_CAD_Mixed_2017
rs8080108	rs8080108	chr17:47513711	chr17:49436349	C	T	Coronary artery disease	EFO_0000378;EFO_0001645	van der Harst P	29212778	Mixed	2018	0.04607	0.007768	3e-09	+	296525	34541	261984	1	log OR	van-der-Harst-P_CAD-UKBB_Mixed_2018
rs8080108	rs8080108	chr17:47513711	chr17:49436349	C	T	Coronary artery disease	EFO_0000378;EFO_0001645	van der Harst P	29212778	Mixed	2018	0.0456	0.0064	9.201e-13	+	547261	122733	424528	2	log OR	van-der-Harst-P_CAD_Mixed_2018
rs227728	rs227728	chr17:54776855	chr17:56699494	T	A	Height	EFO_0004339	GIANT	20881960	European	2010	NA	NA	1.129e-06	NA	132854	0	132854	46	Z-score	GIANT_Height_EUR_2010
rs227728	rs227728	chr17:54776855	chr17:56699494	T	A	Height	EFO_0004339	GIANT	23754948	European	2013	-0.02584	0.00448	7.981e-09	-	132694	0	132694	46	Z-score	GIANT_Height_EUR_2013
rs227728	rs227728	chr17:54776855	chr17:56699494	T	A	Height	EFO_0004339	GIANT	25282103	European	2014	-0.027	0.0032	1.4e-17	-	250697	0	250697	79	Z-score	GIANT_Height_EUR_2014
rs227728	rs227728	chr17:54776855	chr17:56699494	T	A	Height	EFO_0004339	GIANT	20881960	European	2010	NA	NA	1.129e-06	NA	133653	-	-	-	-	GRASP
rs227728	rs227728	chr17:54776855	chr17:56699494	T	A	Comparative height size at age 10	-	Neale B	UKBB	European	2017	-0.015	0.001765	1.919e-17	-	332021	0	332021	1	-	Neale-B_UKBB_EUR_2017
rs227728	rs227728	chr17:54776855	chr17:56699494	T	A	Forced expiratory volume in 1-second, predicted percentage	EFO_0004314	Neale B	UKBB	European	2017	0.02187	0.004532	1.393e-06	+	110423	0	110423	1	IVNT	Neale-B_UKBB_EUR_2017
rs227728	rs227728	chr17:54776855	chr17:56699494	T	A	Height	EFO_0004339	Neale B	UKBB	European	2017	-0.01612	0.001838	1.725e-18	-	336474	0	336474	1	IVNT	Neale-B_UKBB_EUR_2017
rs227728	rs227728	chr17:54776855	chr17:56699494	T	A	Peak expiratory flow	EFO_0009718	Neale B	UKBB	European	2017	0.01047	0.002303	5.477e-06	+	307638	0	307638	1	IVNT	Neale-B_UKBB_EUR_2017
rs227728	rs227728	chr17:54776855	chr17:56699494	T	A	Snoring	EFO_0008341	Neale B	UKBB	European	2017	0.006089	0.001274	1.752e-06	+	314449	117812	196637	1	risk diff	Neale-B_UKBB_EUR_2017
rs227728	rs227728	chr17:54776855	chr17:56699494	T	A	Trunk fat-free mass	-	Neale B	UKBB	European	2017	-0.007477	0.001629	4.453e-06	-	331030	0	331030	1	IVNT	Neale-B_UKBB_EUR_2017
rs227728	rs227728	chr17:54776855	chr17:56699494	T	A	Trunk predicted mass	-	Neale B	UKBB	European	2017	-0.007495	0.001624	3.929e-06	-	330995	0	330995	1	IVNT	Neale-B_UKBB_EUR_2017
rs8068952	rs8068952	chr17:59286644	chr17:61209283	C	G	Hematocrit	EFO_0004586	Astle W	27863252	European	2016	0.02101	0.004293	9.876e-07	+	173480	0	173480	2	IVNT	Astle-W_Blood-Cell-Traits_EUR_2016
rs8068952	rs8068952	chr17:59286644	chr17:61209283	C	G	Hemoglobin concentration	EFO_0004586	Astle W	27863252	European	2016	0.01986	0.004312	4.107e-06	+	173480	0	173480	2	IVNT	Astle-W_Blood-Cell-Traits_EUR_2016
rs8068952	rs8068952	chr17:59286644	chr17:61209283	C	G	log eGFR creatinine in non diabetics	EFO_0005208	CKDGen	26831199	European	2016	-0.0086	0.0011	4.4e-14	-	118365	0	118365	45	ml/min/1.73m2	CKDGen_eGFRcrea-NDM_EUR_2016
rs8068952	rs8068952	chr17:59286644	chr17:61209283	C	G	log eGFR creatinine	EFO_0005208	CKDGen	26831199	European	2016	-0.0078	0.0011	1.7e-12	-	133712	0	133712	48	ml/min/1.73m2	CKDGen_eGFRcrea_EUR_2016
rs8068952	rs8068952	chr17:59286644	chr17:61209283	C	G	Optic disc Vertical cup disc ratio	-	Ramdas WD	20548946	European	2010	NA	NA	2.81e-08	NA	7360	-	-	-	-	GRASP
rs8068952	rs8068952	chr17:59286644	chr17:61209283	C	G	Coronary artery disease	EFO_0003951;EFO_0003776;EFO_0003913;EFO_0001425;EFO_0000612;EFO_0000378	Nelson CP	28714975	Mixed	2017	-0.06766	0.01107	1e-09	-	-	-	-	-	log OR	NHGRI-EBI_GWAS_Catalog
rs8068952	rs8068952	chr17:59286644	chr17:61209283	C	G	Vertical cup disc ratio	EFO_0004832	Ramdas WD	20548946	European	2010	-0.01	0.001805	3e-08	-	-	-	-	-	mm2 decrease	NHGRI-EBI_GWAS_Catalog
rs8068952	rs8068952	chr17:59286644	chr17:61209283	C	G	Heel bone mineral density	EFO_0009270	Neale B	UKBB	European	2017	-0.03078	0.00379	4.625e-16	-	194398	0	194398	1	IVNT	Neale-B_UKBB_EUR_2017
rs8068952	rs8068952	chr17:59286644	chr17:61209283	C	G	Heel bone mineral density right	EFO_0009270	Neale B	UKBB	European	2017	-0.02334	0.005019	3.314e-06	-	106251	0	106251	1	IVNT	Neale-B_UKBB_EUR_2017
rs8068952	rs8068952	chr17:59286644	chr17:61209283	C	G	Coronary artery disease	EFO_0000378;EFO_0001645	Nelson CP	28714975	Mixed	2017	-0.06961	0.01149	1.41e-09	-	148715	10801	137914	1	log OR	Nelson-CP_CAD_Mixed_2017
rs8068952	rs8068952	chr17:59286644	chr17:61209283	C	G	Optic disk	NCIT_C12760	Ramdas WD	20548946	European	2010	NA	NA	3e-08	NA	-	-	-	-	-	dbGaP
rs8068952	rs8068952	chr17:59286644	chr17:61209283	C	G	Coronary artery disease	EFO_0000378;EFO_0001645	van der Harst P	29212778	Mixed	2018	-0.03854	0.008522	6.1e-06	-	296525	34541	261984	1	log OR	van-der-Harst-P_CAD-UKBB_Mixed_2018
rs8068952	rs8068952	chr17:59286644	chr17:61209283	C	G	Coronary artery disease	EFO_0000378;EFO_0001645	van der Harst P	29212778	Mixed	2018	-0.0369	0.007	1.289e-07	-	547261	122733	424528	2	log OR	van-der-Harst-P_CAD_Mixed_2018
rs11653958	rs11653958	chr17:62686730	chr17:64690612	A	G	Height	EFO_0004339	GIANT	25282103	European	2014	-0.015	0.0034	5.1e-06	-	252959	0	252959	79	Z-score	GIANT_Height_EUR_2014
rs11653958	rs11653958	chr17:62686730	chr17:64690612	A	G	Forced expiratory volume in 1-second	EFO_0004314	Neale B	UKBB	European	2017	-0.01193	0.002383	5.601e-07	-	307638	0	307638	1	IVNT	Neale-B_UKBB_EUR_2017
rs11653958	rs11653958	chr17:62686730	chr17:64690612	A	G	Forced expiratory volume in 1-second, best measure	EFO_0004314	Neale B	UKBB	European	2017	-0.01428	0.002619	4.984e-08	-	255492	0	255492	1	IVNT	Neale-B_UKBB_EUR_2017
rs11653958	rs11653958	chr17:62686730	chr17:64690612	A	G	Forced vital capacity	EFO_0004312	Neale B	UKBB	European	2017	-0.01806	0.002259	1.328e-15	-	307638	0	307638	1	IVNT	Neale-B_UKBB_EUR_2017
rs11653958	rs11653958	chr17:62686730	chr17:64690612	A	G	Forced vital capacity, best measure	EFO_0004312	Neale B	UKBB	European	2017	-0.02007	0.00248	5.94e-16	-	255492	0	255492	1	IVNT	Neale-B_UKBB_EUR_2017
rs11653958	rs11653958	chr17:62686730	chr17:64690612	A	G	Height	EFO_0004339	Neale B	UKBB	European	2017	-0.01062	0.001977	7.802e-08	-	336474	0	336474	1	IVNT	Neale-B_UKBB_EUR_2017
rs9905278	rs9905278	chr17:69211683	chr17:71215542	C	T	Arm fat percentage left	-	Neale B	UKBB	European	2017	0.009168	0.001838	6.142e-07	+	331198	0	331198	1	IVNT	Neale-B_UKBB_EUR_2017
rs9905278	rs9905278	chr17:69211683	chr17:71215542	C	T	Arm fat percentage right	-	Neale B	UKBB	European	2017	0.008996	0.001847	1.112e-06	+	331249	0	331249	1	IVNT	Neale-B_UKBB_EUR_2017
rs9905278	rs9905278	chr17:69211683	chr17:71215542	C	T	Forced expiratory volume in 1-second	EFO_0004314	Neale B	UKBB	European	2017	0.01487	0.00208	8.642e-13	+	307638	0	307638	1	IVNT	Neale-B_UKBB_EUR_2017
rs9905278	rs9905278	chr17:69211683	chr17:71215542	C	T	Forced expiratory volume in 1-second, best measure	EFO_0004314	Neale B	UKBB	European	2017	0.01489	0.002285	7.091e-11	+	255492	0	255492	1	IVNT	Neale-B_UKBB_EUR_2017
rs9905278	rs9905278	chr17:69211683	chr17:71215542	C	T	Forced expiratory volume in 1-second, predicted percentage	EFO_0004314	Neale B	UKBB	European	2017	0.02283	0.004247	7.606e-08	+	110423	0	110423	1	IVNT	Neale-B_UKBB_EUR_2017
rs9905278	rs9905278	chr17:69211683	chr17:71215542	C	T	Forced vital capacity	EFO_0004312	Neale B	UKBB	European	2017	0.009859	0.001972	5.753e-07	+	307638	0	307638	1	IVNT	Neale-B_UKBB_EUR_2017
rs9905278	rs9905278	chr17:69211683	chr17:71215542	C	T	Forced vital capacity, best measure	EFO_0004312	Neale B	UKBB	European	2017	0.009767	0.002163	6.343e-06	+	255492	0	255492	1	IVNT	Neale-B_UKBB_EUR_2017
rs9905278	rs9905278	chr17:69211683	chr17:71215542	C	T	Malignant neoplasm of prostate	EFO_0001663	Neale B	UKBB	European	2017	0.0009668	0.0001986	1.132e-06	+	337199	2273	334926	1	risk diff	Neale-B_UKBB_EUR_2017
rs9905278	rs9905278	chr17:69211683	chr17:71215542	C	T	Peak expiratory flow	EFO_0009718	Neale B	UKBB	European	2017	0.01662	0.002161	1.511e-14	+	307638	0	307638	1	IVNT	Neale-B_UKBB_EUR_2017
rs996865	rs996865	chr17:69371318	chr17:71375177	T	C	Peak expiratory flow	EFO_0009718	Neale B	UKBB	European	2017	-0.02444	0.004118	2.96e-09	-	307638	0	307638	1	IVNT	Neale-B_UKBB_EUR_2017
rs11077593	rs11077593	chr17:70037826	chr17:72041685	A	T	Varicose veins of lower extremities	-	Neale B	UKBB	European	2017	0.001852	0.0003521	1.449e-07	+	337199	6958	330241	1	risk diff	Neale-B_UKBB_EUR_2017
rs631126	rs631126	chr18:8800723	chr18:8800725	C	T	Forced expiratory volume in 1-second	EFO_0004314	Neale B	UKBB	European	2017	0.01471	0.002404	9.512e-10	+	307638	0	307638	1	IVNT	Neale-B_UKBB_EUR_2017
rs631126	rs631126	chr18:8800723	chr18:8800725	C	T	Forced expiratory volume in 1-second, best measure	EFO_0004314	Neale B	UKBB	European	2017	0.01705	0.002641	1.086e-10	+	255492	0	255492	1	IVNT	Neale-B_UKBB_EUR_2017
rs631126	rs631126	chr18:8800723	chr18:8800725	C	T	Forced expiratory volume in 1-second, predicted percentage	EFO_0004314	Neale B	UKBB	European	2017	0.02457	0.004914	5.777e-07	+	110423	0	110423	1	IVNT	Neale-B_UKBB_EUR_2017
rs631126	rs631126	chr18:8800723	chr18:8800725	C	T	Peak expiratory flow	EFO_0009718	Neale B	UKBB	European	2017	0.01139	0.002499	5.197e-06	+	307638	0	307638	1	IVNT	Neale-B_UKBB_EUR_2017
rs8089099	rs8089099	chr18:10078071	chr18:10078074	A	G	Lung function ratio of forced expiratory volume in 1 second FEV1 to forced vital capacity FVC FEV1FVC in ever smokers	NCIT_C38084;NCIT_C111359	Hancock DB	23284291	European	2012	NA	NA	3.19e-07	NA	50047	-	-	-	-	GRASP
rs8089099	rs8089099	chr18:10078071	chr18:10078074	A	G	Lung function ratio of forced expiratory volume in 1 second FEV1 to forced vital capacity FVC FEV1FVC smoking pack years	NCIT_C38084;NCIT_C111359	Hancock DB	23284291	European	2012	NA	NA	4.38e-07	NA	50047	-	-	-	-	GRASP
rs8089099	rs8089099	chr18:10078071	chr18:10078074	A	G	Pulmonary function interaction	-	Hancock DB	23284291	European	2012	NA	NA	3e-07	NA	-	-	-	-	-	NHGRI-EBI_GWAS_Catalog
rs8089099	rs8089099	chr18:10078071	chr18:10078074	A	G	Pulmonary function interaction	-	Hancock DB	23284291	European	2012	NA	NA	4e-07	NA	-	-	-	-	-	NHGRI-EBI_GWAS_Catalog
rs8089099	rs8089099	chr18:10078071	chr18:10078074	A	G	Forced expiratory volume in 1-second, predicted percentage	EFO_0004314	Neale B	UKBB	European	2017	0.02219	0.004785	3.548e-06	+	110423	0	110423	1	IVNT	Neale-B_UKBB_EUR_2017
rs8089099	rs8089099	chr18:10078071	chr18:10078074	A	G	Peak expiratory flow	EFO_0009718	Neale B	UKBB	European	2017	0.01416	0.002428	5.465e-09	+	307638	0	307638	1	IVNT	Neale-B_UKBB_EUR_2017
rs12607689	rs12607689	chr18:20016299	chr18:22436336	G	T	Diastolic blood pressure	EFO_0006336	Neale B	UKBB	European	2017	-0.01164	0.002518	3.746e-06	-	317756	0	317756	1	IVNT	Neale-B_UKBB_EUR_2017
rs12607689	rs12607689	chr18:20016299	chr18:22436336	G	T	Forced expiratory volume in 1-second, best measure	EFO_0004314	Neale B	UKBB	European	2017	0.01057	0.002337	6.104e-06	+	255492	0	255492	1	IVNT	Neale-B_UKBB_EUR_2017
rs12607689	rs12607689	chr18:20016299	chr18:22436336	G	T	Forced expiratory volume in 1-second, predicted percentage	EFO_0004314	Neale B	UKBB	European	2017	0.02292	0.004359	1.46e-07	+	110423	0	110423	1	IVNT	Neale-B_UKBB_EUR_2017
rs1424393	rs1424393	chr18:40737681	chr18:43157716	C	G	Body mass index	EFO_0004340	Akiyama M	28892062	East Asian	2017	0.01667	0.003627	4.282e-06	+	173430	0	173430	3	IVNT	Akiyama-M_BMI_EAS_2017
rs1424393	rs1424393	chr18:40737681	chr18:43157716	C	G	Body mass index in females	EFO_0004340	GIANT	23754948	European	2013	0.029	0.0063	5e-06	+	67956	0	67956	46	IVNT	GIANT_BMI-F_EUR_2013
rs1424393	rs1424393	chr18:40737681	chr18:43157716	C	G	Alcohol intake frequency	EFO_0004329	Neale B	UKBB	European	2017	0.01681	0.003674	4.787e-06	+	336965	0	336965	1	-	Neale-B_UKBB_EUR_2017
rs1424393	rs1424393	chr18:40737681	chr18:43157716	C	G	Arm fat mass left	-	Neale B	UKBB	European	2017	0.01776	0.002461	5.42e-13	+	331164	0	331164	1	IVNT	Neale-B_UKBB_EUR_2017
rs1424393	rs1424393	chr18:40737681	chr18:43157716	C	G	Arm fat mass right	-	Neale B	UKBB	European	2017	0.01716	0.002461	3.118e-12	+	331226	0	331226	1	IVNT	Neale-B_UKBB_EUR_2017
rs1424393	rs1424393	chr18:40737681	chr18:43157716	C	G	Arm fat percentage left	-	Neale B	UKBB	European	2017	0.01402	0.001901	1.626e-13	+	331198	0	331198	1	IVNT	Neale-B_UKBB_EUR_2017
rs1424393	rs1424393	chr18:40737681	chr18:43157716	C	G	Arm fat percentage right	-	Neale B	UKBB	European	2017	0.01367	0.00191	8.223e-13	+	331249	0	331249	1	IVNT	Neale-B_UKBB_EUR_2017
rs1424393	rs1424393	chr18:40737681	chr18:43157716	C	G	Body fat percentage	EFO_0007800	Neale B	UKBB	European	2017	0.01436	0.001925	8.916e-14	+	331117	0	331117	1	IVNT	Neale-B_UKBB_EUR_2017
rs1424393	rs1424393	chr18:40737681	chr18:43157716	C	G	Body mass index	EFO_0004340	Neale B	UKBB	European	2017	0.01442	0.002484	6.417e-09	+	336107	0	336107	1	IVNT	Neale-B_UKBB_EUR_2017
rs1424393	rs1424393	chr18:40737681	chr18:43157716	C	G	Comparative body size at age 10	-	Neale B	UKBB	European	2017	0.00799	0.001719	3.355e-06	+	331693	0	331693	1	-	Neale-B_UKBB_EUR_2017
rs1424393	rs1424393	chr18:40737681	chr18:43157716	C	G	Hip circumference	EFO_0005093	Neale B	UKBB	European	2017	0.01338	0.002487	7.517e-08	+	336601	0	336601	1	IVNT	Neale-B_UKBB_EUR_2017
rs1424393	rs1424393	chr18:40737681	chr18:43157716	C	G	Leg fat mass left	-	Neale B	UKBB	European	2017	0.0127	0.001985	1.585e-10	+	331275	0	331275	1	IVNT	Neale-B_UKBB_EUR_2017
rs1424393	rs1424393	chr18:40737681	chr18:43157716	C	G	Leg fat mass right	-	Neale B	UKBB	European	2017	0.01366	0.002008	1.035e-11	+	331293	0	331293	1	IVNT	Neale-B_UKBB_EUR_2017
rs1424393	rs1424393	chr18:40737681	chr18:43157716	C	G	Leg fat percentage left	-	Neale B	UKBB	European	2017	0.009097	0.00157	6.94e-09	+	331278	0	331278	1	IVNT	Neale-B_UKBB_EUR_2017
rs1424393	rs1424393	chr18:40737681	chr18:43157716	C	G	Leg fat percentage right	-	Neale B	UKBB	European	2017	0.01044	0.001591	5.322e-11	+	331296	0	331296	1	IVNT	Neale-B_UKBB_EUR_2017
rs1424393	rs1424393	chr18:40737681	chr18:43157716	C	G	Leg fat-free mass left	-	Neale B	UKBB	European	2017	0.007832	0.001654	2.18e-06	+	331258	0	331258	1	IVNT	Neale-B_UKBB_EUR_2017
rs1424393	rs1424393	chr18:40737681	chr18:43157716	C	G	Leg predicted mass left	-	Neale B	UKBB	European	2017	0.007761	0.001643	2.302e-06	+	331253	0	331253	1	IVNT	Neale-B_UKBB_EUR_2017
rs1424393	rs1424393	chr18:40737681	chr18:43157716	C	G	Trunk fat mass	EFO_0005409	Neale B	UKBB	European	2017	0.01968	0.002529	7.018e-15	+	331093	0	331093	1	IVNT	Neale-B_UKBB_EUR_2017
rs1424393	rs1424393	chr18:40737681	chr18:43157716	C	G	Trunk fat percentage	-	Neale B	UKBB	European	2017	0.01777	0.002308	1.369e-14	+	331113	0	331113	1	IVNT	Neale-B_UKBB_EUR_2017
rs1424393	rs1424393	chr18:40737681	chr18:43157716	C	G	Waist circumference	EFO_0004342	Neale B	UKBB	European	2017	0.01452	0.002224	6.589e-11	+	336639	0	336639	1	IVNT	Neale-B_UKBB_EUR_2017
rs1424393	rs1424393	chr18:40737681	chr18:43157716	C	G	Weight	EFO_0004338	Neale B	UKBB	European	2017	0.01399	0.002194	1.814e-10	+	336227	0	336227	1	IVNT	Neale-B_UKBB_EUR_2017
rs1424393	rs1424393	chr18:40737681	chr18:43157716	C	G	Whole body fat mass	-	Neale B	UKBB	European	2017	0.018	0.00245	2.063e-13	+	330762	0	330762	1	IVNT	Neale-B_UKBB_EUR_2017
