# Supplementary material for: COPD, PRISm and lung function reduction affect the brain cortical structure: a Mendelian randomization study
Source: BMC Pulm Med. 2024 Jul 15;24:341. doi: 10.1186/s12890-024-03150-2 (PMC11251327; doi:10.1186/s12890-024-03150-2)
Supplement: Supplementary file 10 — Supplementary Material 10. [file 12890_2024_3150_MOESM10_ESM.xlsx]

## Sheet: Sheet1
Heatmap
	SA										TH
	Global control					Without global control					Global control					Without global control
	COPD	FEV1	FVC	FEV1/FVC	PRISM	COPD	FEV1	FVC	FEV1/FVC	PRISM	COPD	FEV1	FVC	FEV1/FVC	PRISM	COPD	FEV1	FVC	FEV1/FVC	PRISM
Brian cortical structure Full SA/TH	0.133759	0.632859	0.00773148	0.527607	0.0956912	0.149066	0.645099	0.00722107	0.530361	0.0933154	0.944343	0.617662	0.827793	0.0964977	0.142691	0.814125	0.575277	0.99803	0.096369	0.209809
Bankssts	0.37488	0.336294	0.18355	0.815192	0.548229	0.376028	0.339631	0.188976	0.803193	0.550216	0.632433	0.45033	0.0325389	0.637832	0.1994	0.722609	0.39295	0.0285216	0.660728	0.140319
Caudalanteriorcingulate	0.538152	0.951301	0.412815	0.346381	0.976735	0.546203	0.954406	0.404121	0.35239	0.967528	0.597384	0.676816	0.344554	0.653555	0.0622438	0.607486	0.627463	0.326025	0.649121	0.0556345
Caudalmiddlefrontal	0.304171	0.0466749	0.247897	0.442343	0.844792	0.31612	0.043825	0.243298	0.439038	0.861471	0.0883324	0.60182	0.759154	0.9295	0.685305	0.0875404	0.574816	0.701793	0.925009	0.681507
Cuneus	0.317835	0.565342	0.314681	0.72643	0.089815	0.312384	0.567738	0.341541	0.74789	0.076704	0.0388588	0.671105	0.342675	0.412673	0.373438	0.0272063	0.637064	0.281884	0.327595	0.352539
Entorhinal	0.770777	0.721826	0.654542	0.366998	0.511558	0.750538	0.718945	0.652691	0.373972	0.506319	0.598923	0.0351788	0.600118	0.0393193	0.515306	0.59116	0.0345632	0.596338	0.0429154	0.524371
Frontalpole	0.513151	0.00365559	0.110724	0.0989551	0.553116	0.512057	0.0035849	0.109347	0.0989331	0.540986	0.942122	0.393456	0.889846	0.907971	0.596343	0.936763	0.398964	0.855258	0.856291	0.560889
Fusiform	0.676431	0.923503	0.465677	0.385424	0.537855	0.659573	0.920741	0.474583	0.384306	0.540014	0.78184	0.0733739	0.0217991	0.300149	0.585544	0.776669	0.0766059	0.0180076	0.316708	0.631665
Inferiorparietal	0.833961	0.108904	0.151465	0.86784	0.679047	0.809502	0.116449	0.172758	0.857544	0.718299	0.0140468	0.792582	0.565186	0.416841	0.0160571	0.0193118	0.893908	0.538386	0.354214	0.00751305
Inferiortemporal	0.802685	0.602323	0.900353	0.907502	0.187439	0.803817	0.604272	0.908414	0.901176	0.176539	0.351199	0.151815	0.495124	0.226908	0.168664	0.371554	0.191927	0.462929	0.151903	0.19299
Insula	0.362161	0.378733	0.0521743	0.403469	0.44413	0.362633	0.39327	0.04931	0.39169	0.447403	0.112079	0.39706	0.513344	0.760476	0.595706	0.143525	0.408222	0.499658	0.755468	0.678713
Isthmuscingulate	0.559838	0.946888	0.178357	0.922128	0.654331	0.569608	0.951531	0.185704	0.937631	0.684833	0.708524	0.130457	0.0230768	0.75485	0.499859	0.751901	0.138643	0.0337202	0.735769	0.568482
Lateraloccipital	0.134935	0.999287	0.25827	0.467767	0.90297	0.134001	0.980853	0.267023	0.477409	0.935745	0.683446	0.662199	0.300771	0.0813208	0.060371	0.692167	0.627927	0.280204	0.0857359	0.0564001
Lateraorbitofrontal	0.748811	0.683454	0.666281	0.53812	0.648783	0.748457	0.709313	0.678346	0.558943	0.627229	0.5678	0.250568	0.099435	0.0659655	0.13568	0.549109	0.239061	0.104343	0.0607966	0.130628
Lingual	0.853373	0.022484	0.265387	0.604426	0.156016	0.841346	0.0228511	0.2779	0.590338	0.152734	0.861018	0.877176	0.0686573	0.438439	0.543558	0.924563	0.852647	0.0381759	0.461303	0.684899
Medialorbitofrontal	0.318782	0.255174	0.0218775	0.26173	0.520804	0.320979	0.24377	0.0208539	0.243333	0.499417	0.70815	0.13629	0.0197392	0.586005	0.416935	0.725866	0.152113	0.0265258	0.642665	0.441091
Middletemporal	0.196697	0.366611	0.221654	0.445808	0.616459	0.191014	0.361679	0.226098	0.463719	0.63554	0.963015	0.150869	0.573853	0.12157	0.553433	0.996264	0.124665	0.481813	0.0972672	0.484029
Paracentral	0.289246	0.876986	0.564794	0.0148736	0.0136017	0.290338	0.885305	0.552615	0.0137443	0.0155632	0.167048	0.424863	0.15655	0.881789	0.179598	0.162874	0.413011	0.125035	0.980896	0.178035
Parahippocapal	0.615142	0.827466	0.659984	0.518702	0.210424	0.605482	0.809008	0.66838	0.5184	0.201675	0.929977	0.48252	0.606253	0.903826	0.858637	0.90087	0.474808	0.596914	0.93357	0.814758
Parsopercularis	0.312182	0.407162	0.922673	0.816619	0.899886	0.310274	0.412252	0.926164	0.812	0.89882	0.154721	0.960916	0.478927	0.284532	0.645718	0.111913	0.956276	0.472245	0.300208	0.602832
Parsorbitalis	0.0351266	0.963854	0.536136	0.626171	0.207773	0.0357079	0.943198	0.551505	0.607935	0.192117	0.170305	0.513182	0.0159878	0.989183	0.519546	0.181494	0.555979	0.0161691	0.956329	0.507857
Parstriangularis	0.423172	0.847643	0.495661	0.802184	0.237532	0.41984	0.846888	0.503085	0.814115	0.213148	0.174543	0.54681	0.922551	0.883705	0.247768	0.185513	0.51148	0.86954	0.838101	0.263241
Pericalcarine	0.644027	0.048056	0.165196	0.834658	0.731218	0.63989	0.0504036	0.185296	0.854586	0.685915	0.0568665	0.112708	0.227994	0.340393	0.726886	0.0645409	0.115187	0.279328	0.357918	0.701315
Postcentral	0.944409	0.481777	0.261834	0.539563	0.524003	0.968082	0.478622	0.272566	0.54607	0.5326	0.254755	0.422489	0.300974	0.410221	0.186017	0.255144	0.404643	0.242099	0.474903	0.163293
Posteriocingualte	0.790919	0.345472	0.470201	0.587486	0.448825	0.774358	0.337131	0.487032	0.582505	0.44739	0.207976	0.187014	0.909846	0.49035	0.964105	0.224955	0.206946	0.947281	0.464997	0.939906
Precentral	0.842483	0.0910293	0.660579	0.107264	0.18211	0.848986	0.0898221	0.626769	0.114298	0.181563	0.601528	0.569321	0.768533	0.169708	0.284798	0.59882	0.554989	0.723998	0.174176	0.286162
Precuneus	0.223827	0.562717	0.921325	0.318356	0.00041175	0.219575	0.563896	0.933929	0.318805	0.00029585	0.369865	0.13409	0.592175	0.134747	0.170022	0.436336	0.128415	0.598034	0.108496	0.161191
Rostranlanteriorcingualte	0.682176	0.583516	0.226858	0.782653	0.387986	0.663582	0.590803	0.217053	0.786089	0.368543	0.0537706	0.453235	0.466475	0.747959	0.304666	0.0476895	0.49145	0.502473	0.746696	0.294749
Rostralmiddlefrontal	0.407469	0.504824	0.533671	0.0561831	0.611201	0.388486	0.516779	0.550901	0.0556164	0.607365	0.533505	0.215091	0.516848	0.16012	0.468977	0.554286	0.178836	0.503512	0.188227	0.497544
Superiorfrontal	0.994833	0.190103	0.163257	0.361296	0.764864	0.989883	0.19714	0.172935	0.367565	0.77001	0.81927	0.101575	0.0845318	0.379687	0.76931	0.842519	0.130108	0.0891363	0.402839	0.757056
Superiorparietal	0.978334	0.548521	0.55959	0.2482	0.119357	0.969535	0.546684	0.550834	0.246296	0.118219	0.340641	0.540041	0.85133	0.419203	0.190507	0.308465	0.535911	0.819994	0.487108	0.179863
Superiortemporal	0.367715	0.385698	0.499241	0.227909	0.288754	0.381879	0.397436	0.498251	0.218275	0.29106	0.284026	0.126118	0.0968854	0.640082	0.979028	0.216257	0.103053	0.115762	0.607237	0.994466
Supramarginal	0.636537	0.250823	0.983455	0.513294	0.352682	0.629373	0.249521	0.974279	0.534747	0.331427	0.164319	0.966278	0.518941	0.481942	0.505344	0.198169	0.957868	0.471659	0.399153	0.597333
Temporalpole	0.183733	0.542643	0.635472	0.221623	0.381109	0.180768	0.53485	0.627741	0.228641	0.390273	0.561697	0.69712	0.39603	0.0223975	0.0402332	0.582014	0.759633	0.394065	0.0217583	0.0425864
Transversetemporal	0.590607	0.214035	0.791866	0.347467	0.307252	0.588081	0.205017	0.777504	0.339389	0.294121	0.628189	0.222743	0.463993	0.369671	0.8167	0.682687	0.204921	0.459444	0.376475	0.802937
